# Supplementary material for: Involvement of glycolysis/gluconeogenesis and signaling regulatory pathways in Saccharomyces cerevisiae biofilms during fermentation
Source: Front Microbiol. 2015 Feb 23;6:139. doi: 10.3389/fmicb.2015.00139 (PMC4337339; doi:10.3389/fmicb.2015.00139)
Supplement: Table S1 — GO analysis of FCP-vs.-AP. [file DataSheet1.XLSX]

## Sheet: FCP-vs-AP_C
Terms from the Component Ontology with p-value as good or better than 1
Gene Ontology term	Cluster frequency	Genome frequency of use	Corrected P-value
nucleolus (view genes)	191 out of 2098 genes, 9.1%	282 out of 5905 genes, 4.8%	9.49e-27
preribosome (view genes)	108 out of 2098 genes, 5.1%	147 out of 5905 genes, 2.5%	1.32e-18
preribosome, large subunit precursor (view genes)	44 out of 2098 genes, 2.1%	51 out of 5905 genes, 0.9%	3.88e-11
nuclear lumen (view genes)	351 out of 2098 genes, 16.7%	771 out of 5905 genes, 13.1%	2.76e-07
nucleolar part (view genes)	49 out of 2098 genes, 2.3%	71 out of 5905 genes, 1.2%	4.06e-06
90S preribosome (view genes)	57 out of 2098 genes, 2.7%	89 out of 5905 genes, 1.5%	1.67e-05
respiratory chain (view genes)	27 out of 2098 genes, 1.3%	34 out of 5905 genes, 0.6%	9.82e-05
small-subunit processome (view genes)	34 out of 2098 genes, 1.6%	47 out of 5905 genes, 0.8%	0.00013
mitochondrial respiratory chain (view genes)	23 out of 2098 genes, 1.1%	29 out of 5905 genes, 0.5%	0.00086
cell wall (view genes)	60 out of 2098 genes, 2.9%	103 out of 5905 genes, 1.7%	0.00089
external encapsulating structure (view genes)	60 out of 2098 genes, 2.9%	103 out of 5905 genes, 1.7%	0.00089
fungal-type cell wall (view genes)	55 out of 2098 genes, 2.6%	97 out of 5905 genes, 1.6%	0.00732
membrane-enclosed lumen (view genes)	442 out of 2098 genes, 21.1%	1085 out of 5905 genes, 18.4%	0.02374
organelle lumen (view genes)	419 out of 2098 genes, 20.0%	1025 out of 5905 genes, 17.4%	0.02722
intracellular organelle lumen (view genes)	419 out of 2098 genes, 20.0%	1025 out of 5905 genes, 17.4%	0.02722
nucleus (view genes)	849 out of 2098 genes, 40.5%	2202 out of 5905 genes, 37.3%	0.0519
DNA-directed RNA polymerase I complex (view genes)	12 out of 2098 genes, 0.6%	14 out of 5905 genes, 0.2%	0.08252
plasma membrane (view genes)	196 out of 2098 genes, 9.3%	458 out of 5905 genes, 7.8%	0.2468
rDNA heterochromatin (view genes)	9 out of 2098 genes, 0.4%	10 out of 5905 genes, 0.2%	0.30627
DNA-directed RNA polymerase III complex (view genes)	13 out of 2098 genes, 0.6%	17 out of 5905 genes, 0.3%	0.34454
t-UTP complex (view genes)	7 out of 2098 genes, 0.3%	7 out of 5905 genes, 0.1%	0.35786
anchored to membrane (view genes)	35 out of 2098 genes, 1.7%	63 out of 5905 genes, 1.1%	0.43506
peroxisomal matrix (view genes)	10 out of 2098 genes, 0.5%	12 out of 5905 genes, 0.2%	0.48423
preribosome, small subunit precursor (view genes)	10 out of 2098 genes, 0.5%	12 out of 5905 genes, 0.2%	0.48423
microbody lumen (view genes)	10 out of 2098 genes, 0.5%	12 out of 5905 genes, 0.2%	0.48423
mitochondrial respiratory chain complex IV (view genes)	11 out of 2098 genes, 0.5%	14 out of 5905 genes, 0.2%	0.63589
respiratory chain complex IV (view genes)	11 out of 2098 genes, 0.5%	14 out of 5905 genes, 0.2%	0.63589
membrane raft (view genes)	14 out of 2098 genes, 0.7%	20 out of 5905 genes, 0.3%	0.89058
Pwp2p-containing subcomplex of 90S preribosome (view genes)	6 out of 2098 genes, 0.3%	6 out of 5905 genes, 0.1%	1
mitochondrial respiratory chain complex III (view genes)	8 out of 2098 genes, 0.4%	10 out of 5905 genes, 0.2%	1
respiratory chain complex III (view genes)	8 out of 2098 genes, 0.4%	10 out of 5905 genes, 0.2%	1
cell wall part (view genes)	5 out of 2098 genes, 0.2%	5 out of 5905 genes, 0.1%	1
external encapsulating structure part (view genes)	5 out of 2098 genes, 0.2%	5 out of 5905 genes, 0.1%	1
cell periphery (view genes)	259 out of 2098 genes, 12.3%	646 out of 5905 genes, 10.9%	1
mitochondrial proton-transporting ATP synthase complex (view genes)	12 out of 2098 genes, 0.6%	18 out of 5905 genes, 0.3%	1
proton-transporting ATP synthase complex (view genes)	12 out of 2098 genes, 0.6%	18 out of 5905 genes, 0.3%	1
prefoldin complex (view genes)	6 out of 2098 genes, 0.3%	7 out of 5905 genes, 0.1%	1
non-membrane-bounded organelle (view genes)	466 out of 2098 genes, 22.2%	1213 out of 5905 genes, 20.5%	1
intracellular non-membrane-bounded organelle (view genes)	466 out of 2098 genes, 22.2%	1213 out of 5905 genes, 20.5%	1
eisosome (view genes)	7 out of 2098 genes, 0.3%	9 out of 5905 genes, 0.2%	1
TRAPP complex (view genes)	8 out of 2098 genes, 0.4%	11 out of 5905 genes, 0.2%	1
methyltransferase complex (view genes)	11 out of 2098 genes, 0.5%	17 out of 5905 genes, 0.3%	1
extracellular region (view genes)	44 out of 2098 genes, 2.1%	94 out of 5905 genes, 1.6%	1
glycine cleavage complex (view genes)	4 out of 2098 genes, 0.2%	4 out of 5905 genes, 0.1%	1
box H/ACA snoRNP complex (view genes)	4 out of 2098 genes, 0.2%	4 out of 5905 genes, 0.1%	1
box H/ACA RNP complex (view genes)	4 out of 2098 genes, 0.2%	4 out of 5905 genes, 0.1%	1
nuclear part (view genes)	443 out of 2098 genes, 21.1%	1162 out of 5905 genes, 19.7%	1
heterochromatin (view genes)	11 out of 2098 genes, 0.5%	18 out of 5905 genes, 0.3%	1
tRNA methyltransferase complex (view genes)	5 out of 2098 genes, 0.2%	6 out of 5905 genes, 0.1%	1
respiratory chain complex II (view genes)	5 out of 2098 genes, 0.2%	6 out of 5905 genes, 0.1%	1
succinate dehydrogenase complex (view genes)	5 out of 2098 genes, 0.2%	6 out of 5905 genes, 0.1%	1
integral to plasma membrane (view genes)	15 out of 2098 genes, 0.7%	27 out of 5905 genes, 0.5%	1
polysome (view genes)	17 out of 2098 genes, 0.8%	32 out of 5905 genes, 0.5%	1
mitochondrial proton-transporting ATP synthase, stator stalk (view genes)	3 out of 2098 genes, 0.1%	3 out of 5905 genes, 0.1%	1
mitochondrial oxoglutarate dehydrogenase complex (view genes)	3 out of 2098 genes, 0.1%	3 out of 5905 genes, 0.1%	1
DNA ligase IV complex (view genes)	3 out of 2098 genes, 0.1%	3 out of 5905 genes, 0.1%	1
Mpp10 complex (view genes)	3 out of 2098 genes, 0.1%	3 out of 5905 genes, 0.1%	1
tricarboxylic acid cycle enzyme complex (view genes)	3 out of 2098 genes, 0.1%	3 out of 5905 genes, 0.1%	1
oxoglutarate dehydrogenase complex (view genes)	3 out of 2098 genes, 0.1%	3 out of 5905 genes, 0.1%	1
proton-transporting ATP synthase, stator stalk (view genes)	3 out of 2098 genes, 0.1%	3 out of 5905 genes, 0.1%	1
PeBoW complex (view genes)	3 out of 2098 genes, 0.1%	3 out of 5905 genes, 0.1%	1
Rix1 complex (view genes)	3 out of 2098 genes, 0.1%	3 out of 5905 genes, 0.1%	1
nuclear exosome (RNase complex) (view genes)	9 out of 2098 genes, 0.4%	15 out of 5905 genes, 0.3%	1
septin ring (view genes)	9 out of 2098 genes, 0.4%	15 out of 5905 genes, 0.3%	1
spore wall (view genes)	9 out of 2098 genes, 0.4%	15 out of 5905 genes, 0.3%	1
mitochondrial proton-transporting ATP synthase complex, catalytic core F(1) (view genes)	4 out of 2098 genes, 0.2%	5 out of 5905 genes, 0.1%	1
mitochondrial respiratory chain complex II (view genes)	4 out of 2098 genes, 0.2%	5 out of 5905 genes, 0.1%	1
Noc complex (view genes)	4 out of 2098 genes, 0.2%	5 out of 5905 genes, 0.1%	1
box C/D snoRNP complex (view genes)	4 out of 2098 genes, 0.2%	5 out of 5905 genes, 0.1%	1
succinate dehydrogenase complex (ubiquinone) (view genes)	4 out of 2098 genes, 0.2%	5 out of 5905 genes, 0.1%	1
proton-transporting ATP synthase complex, catalytic core F(1) (view genes)	4 out of 2098 genes, 0.2%	5 out of 5905 genes, 0.1%	1
fumarate reductase complex (view genes)	4 out of 2098 genes, 0.2%	5 out of 5905 genes, 0.1%	1
peroxisome (view genes)	32 out of 2098 genes, 1.5%	72 out of 5905 genes, 1.2%	1
microbody (view genes)	32 out of 2098 genes, 1.5%	72 out of 5905 genes, 1.2%	1
endoplasmic reticulum lumen (view genes)	9 out of 2098 genes, 0.4%	16 out of 5905 genes, 0.3%	1
ascospore wall (view genes)	8 out of 2098 genes, 0.4%	14 out of 5905 genes, 0.2%	1
mitochondrial proton-transporting ATP synthase complex, coupling factor F(o) (view genes)	7 out of 2098 genes, 0.3%	12 out of 5905 genes, 0.2%	1
proton-transporting ATP synthase complex, coupling factor F(o) (view genes)	7 out of 2098 genes, 0.3%	12 out of 5905 genes, 0.2%	1
histone methyltransferase complex (view genes)	5 out of 2098 genes, 0.2%	8 out of 5905 genes, 0.1%	1
Set1C/COMPASS complex (view genes)	5 out of 2098 genes, 0.2%	8 out of 5905 genes, 0.1%	1
lateral element (view genes)	2 out of 2098 genes, 0.1%	2 out of 5905 genes, 0.0%	1
cellular bud scar (view genes)	2 out of 2098 genes, 0.1%	2 out of 5905 genes, 0.0%	1
chitosan layer of spore wall (view genes)	2 out of 2098 genes, 0.1%	2 out of 5905 genes, 0.0%	1
mitochondrial proton-transporting ATP synthase, catalytic core (view genes)	2 out of 2098 genes, 0.1%	2 out of 5905 genes, 0.0%	1
6-phosphofructokinase complex (view genes)	2 out of 2098 genes, 0.1%	2 out of 5905 genes, 0.0%	1
mitochondrial isocitrate dehydrogenase complex (NAD+) (view genes)	2 out of 2098 genes, 0.1%	2 out of 5905 genes, 0.0%	1
phenylalanine-tRNA ligase complex (view genes)	2 out of 2098 genes, 0.1%	2 out of 5905 genes, 0.0%	1
sulfite reductase complex (NADPH) (view genes)	2 out of 2098 genes, 0.1%	2 out of 5905 genes, 0.0%	1
glyoxysome (view genes)	2 out of 2098 genes, 0.1%	2 out of 5905 genes, 0.0%	1
mitochondrial tricarboxylic acid cycle enzyme complex (view genes)	2 out of 2098 genes, 0.1%	2 out of 5905 genes, 0.0%	1
Noc4p-Nop14p complex (view genes)	2 out of 2098 genes, 0.1%	2 out of 5905 genes, 0.0%	1
NatB complex (view genes)	2 out of 2098 genes, 0.1%	2 out of 5905 genes, 0.0%	1
tRNA (m1A) methyltransferase complex (view genes)	2 out of 2098 genes, 0.1%	2 out of 5905 genes, 0.0%	1
mating-type region heterochromatin (view genes)	2 out of 2098 genes, 0.1%	2 out of 5905 genes, 0.0%	1
high affinity iron permease complex (view genes)	2 out of 2098 genes, 0.1%	2 out of 5905 genes, 0.0%	1
CVT complex (view genes)	2 out of 2098 genes, 0.1%	2 out of 5905 genes, 0.0%	1
site of double-strand break (view genes)	2 out of 2098 genes, 0.1%	2 out of 5905 genes, 0.0%	1
isocitrate dehydrogenase complex (NAD+) (view genes)	2 out of 2098 genes, 0.1%	2 out of 5905 genes, 0.0%	1
proton-transporting ATP synthase, catalytic core (view genes)	2 out of 2098 genes, 0.1%	2 out of 5905 genes, 0.0%	1
mating projection membrane (view genes)	2 out of 2098 genes, 0.1%	2 out of 5905 genes, 0.0%	1
FAl1-SGD1 complex (view genes)	2 out of 2098 genes, 0.1%	2 out of 5905 genes, 0.0%	1
cytoophidium (view genes)	2 out of 2098 genes, 0.1%	2 out of 5905 genes, 0.0%	1
chromosome (view genes)	151 out of 2098 genes, 7.2%	394 out of 5905 genes, 6.7%	1
GINS complex (view genes)	3 out of 2098 genes, 0.1%	4 out of 5905 genes, 0.1%	1
heterotrimeric G-protein complex (view genes)	3 out of 2098 genes, 0.1%	4 out of 5905 genes, 0.1%	1
septin cytoskeleton (view genes)	10 out of 2098 genes, 0.5%	20 out of 5905 genes, 0.3%	1
condensed nuclear chromosome (view genes)	42 out of 2098 genes, 2.0%	102 out of 5905 genes, 1.7%	1
cytoplasmic exosome (RNase complex) (view genes)	7 out of 2098 genes, 0.3%	13 out of 5905 genes, 0.2%	1
prospore membrane (view genes)	14 out of 2098 genes, 0.7%	30 out of 5905 genes, 0.5%	1
intracellular immature spore (view genes)	14 out of 2098 genes, 0.7%	30 out of 5905 genes, 0.5%	1
ascospore-type prospore (view genes)	14 out of 2098 genes, 0.7%	30 out of 5905 genes, 0.5%	1
intrinsic to plasma membrane (view genes)	16 out of 2098 genes, 0.8%	35 out of 5905 genes, 0.6%	1
exosome (RNase complex) (view genes)	9 out of 2098 genes, 0.4%	18 out of 5905 genes, 0.3%	1
lipid particle (view genes)	19 out of 2098 genes, 0.9%	43 out of 5905 genes, 0.7%	1
ribonucleoprotein complex (view genes)	243 out of 2098 genes, 11.6%	651 out of 5905 genes, 11.0%	1
condensed chromosome (view genes)	48 out of 2098 genes, 2.3%	120 out of 5905 genes, 2.0%	1
cis-Golgi network (view genes)	10 out of 2098 genes, 0.5%	21 out of 5905 genes, 0.4%	1
cellular bud neck septin ring (view genes)	5 out of 2098 genes, 0.2%	9 out of 5905 genes, 0.2%	1
cellular bud membrane (view genes)	5 out of 2098 genes, 0.2%	9 out of 5905 genes, 0.2%	1
plasma membrane part (view genes)	32 out of 2098 genes, 1.5%	78 out of 5905 genes, 1.3%	1
Ctf18 RFC-like complex (view genes)	4 out of 2098 genes, 0.2%	7 out of 5905 genes, 0.1%	1
TRAMP complex (view genes)	4 out of 2098 genes, 0.2%	7 out of 5905 genes, 0.1%	1
small nucleolar ribonucleoprotein complex (view genes)	12 out of 2098 genes, 0.6%	27 out of 5905 genes, 0.5%	1
pre-replicative complex (view genes)	8 out of 2098 genes, 0.4%	17 out of 5905 genes, 0.3%	1
microbody part (view genes)	18 out of 2098 genes, 0.9%	43 out of 5905 genes, 0.7%	1
peroxisomal part (view genes)	18 out of 2098 genes, 0.9%	43 out of 5905 genes, 0.7%	1
RNA polymerase I upstream activating factor complex (view genes)	3 out of 2098 genes, 0.1%	5 out of 5905 genes, 0.1%	1
DNA replication factor C complex (view genes)	3 out of 2098 genes, 0.1%	5 out of 5905 genes, 0.1%	1
eukaryotic translation initiation factor 4F complex (view genes)	3 out of 2098 genes, 0.1%	5 out of 5905 genes, 0.1%	1
Rad17 RFC-like complex (view genes)	3 out of 2098 genes, 0.1%	5 out of 5905 genes, 0.1%	1
Elg1 RFC-like complex (view genes)	3 out of 2098 genes, 0.1%	5 out of 5905 genes, 0.1%	1
replication fork protection complex (view genes)	11 out of 2098 genes, 0.5%	25 out of 5905 genes, 0.4%	1
proton-transporting two-sector ATPase complex (view genes)	14 out of 2098 genes, 0.7%	33 out of 5905 genes, 0.6%	1
telomerase holoenzyme complex (view genes)	2 out of 2098 genes, 0.1%	3 out of 5905 genes, 0.1%	1
mitochondrial proton-transporting ATP synthase, central stalk (view genes)	2 out of 2098 genes, 0.1%	3 out of 5905 genes, 0.1%	1
glycerol-3-phosphate dehydrogenase complex (view genes)	2 out of 2098 genes, 0.1%	3 out of 5905 genes, 0.1%	1
cell septum (view genes)	2 out of 2098 genes, 0.1%	3 out of 5905 genes, 0.1%	1
nucleolar chromatin (view genes)	2 out of 2098 genes, 0.1%	3 out of 5905 genes, 0.1%	1
cell projection membrane (view genes)	2 out of 2098 genes, 0.1%	3 out of 5905 genes, 0.1%	1
RecQ helicase-Topo III complex (view genes)	2 out of 2098 genes, 0.1%	3 out of 5905 genes, 0.1%	1
CAF-1 complex (view genes)	2 out of 2098 genes, 0.1%	3 out of 5905 genes, 0.1%	1
luminal surveillance complex (view genes)	2 out of 2098 genes, 0.1%	3 out of 5905 genes, 0.1%	1
proton-transporting ATP synthase, central stalk (view genes)	2 out of 2098 genes, 0.1%	3 out of 5905 genes, 0.1%	1
RES complex (view genes)	2 out of 2098 genes, 0.1%	3 out of 5905 genes, 0.1%	1
chromosomal part (view genes)	131 out of 2098 genes, 6.2%	354 out of 5905 genes, 6.0%	1
nucleoid (view genes)	11 out of 2098 genes, 0.5%	26 out of 5905 genes, 0.4%	1
mitochondrial nucleoid (view genes)	11 out of 2098 genes, 0.5%	26 out of 5905 genes, 0.4%	1
RNA polymerase I transcription factor complex (view genes)	4 out of 2098 genes, 0.2%	8 out of 5905 genes, 0.1%	1
dynein complex (view genes)	4 out of 2098 genes, 0.2%	8 out of 5905 genes, 0.1%	1
protein acetyltransferase complex (view genes)	4 out of 2098 genes, 0.2%	8 out of 5905 genes, 0.1%	1
N-terminal protein acetyltransferase complex (view genes)	4 out of 2098 genes, 0.2%	8 out of 5905 genes, 0.1%	1
spindle midzone (view genes)	4 out of 2098 genes, 0.2%	8 out of 5905 genes, 0.1%	1
mitochondrial membrane part (view genes)	61 out of 2098 genes, 2.9%	162 out of 5905 genes, 2.7%	1
cell (view genes)	1844 out of 2098 genes, 87.9%	5172 out of 5905 genes, 87.6%	1
cell part (view genes)	1844 out of 2098 genes, 87.9%	5172 out of 5905 genes, 87.6%	1
chromosome, centromeric region (view genes)	32 out of 2098 genes, 1.5%	84 out of 5905 genes, 1.4%	1
proton-transporting two-sector ATPase complex, proton-transporting domain (view genes)	8 out of 2098 genes, 0.4%	19 out of 5905 genes, 0.3%	1
glycosylphosphatidylinositol-N-acetylglucosaminyltransferase (GPI-GnT) complex (view genes)	3 out of 2098 genes, 0.1%	6 out of 5905 genes, 0.1%	1
condensin complex (view genes)	3 out of 2098 genes, 0.1%	6 out of 5905 genes, 0.1%	1
nuclear condensin complex (view genes)	3 out of 2098 genes, 0.1%	6 out of 5905 genes, 0.1%	1
origin recognition complex (view genes)	3 out of 2098 genes, 0.1%	6 out of 5905 genes, 0.1%	1
Hrd1p ubiquitin ligase complex (view genes)	3 out of 2098 genes, 0.1%	6 out of 5905 genes, 0.1%	1
Hrd1p ubiquitin ligase ERAD-L complex (view genes)	3 out of 2098 genes, 0.1%	6 out of 5905 genes, 0.1%	1
nuclear origin of replication recognition complex (view genes)	3 out of 2098 genes, 0.1%	6 out of 5905 genes, 0.1%	1
Cul3-RING ubiquitin ligase complex (view genes)	3 out of 2098 genes, 0.1%	6 out of 5905 genes, 0.1%	1
Elongator holoenzyme complex (view genes)	3 out of 2098 genes, 0.1%	6 out of 5905 genes, 0.1%	1
mitochondrial crista junction (view genes)	3 out of 2098 genes, 0.1%	6 out of 5905 genes, 0.1%	1
DNA replication preinitiation complex (view genes)	9 out of 2098 genes, 0.4%	22 out of 5905 genes, 0.4%	1
cellular bud neck septin structure (view genes)	6 out of 2098 genes, 0.3%	14 out of 5905 genes, 0.2%	1
nucleosome (view genes)	6 out of 2098 genes, 0.3%	14 out of 5905 genes, 0.2%	1
cleavage apparatus septin structure (view genes)	6 out of 2098 genes, 0.3%	14 out of 5905 genes, 0.2%	1
synaptonemal complex (view genes)	4 out of 2098 genes, 0.2%	9 out of 5905 genes, 0.2%	1
extrinsic to internal side of plasma membrane (view genes)	4 out of 2098 genes, 0.2%	9 out of 5905 genes, 0.2%	1
cellular_component (view genes)	255 out of 2098 genes, 12.2%	710 out of 5905 genes, 12.0%	1
nuclear nucleosome (view genes)	5 out of 2098 genes, 0.2%	12 out of 5905 genes, 0.2%	1
periplasmic space (view genes)	5 out of 2098 genes, 0.2%	12 out of 5905 genes, 0.2%	1
outer membrane (view genes)	40 out of 2098 genes, 1.9%	109 out of 5905 genes, 1.8%	1
mitochondrial envelope (view genes)	151 out of 2098 genes, 7.2%	420 out of 5905 genes, 7.1%	1
1,3-beta-D-glucan synthase complex (view genes)	2 out of 2098 genes, 0.1%	4 out of 5905 genes, 0.1%	1
tRNA-intron endonuclease complex (view genes)	2 out of 2098 genes, 0.1%	4 out of 5905 genes, 0.1%	1
THO complex (view genes)	2 out of 2098 genes, 0.1%	4 out of 5905 genes, 0.1%	1
HIR complex (view genes)	2 out of 2098 genes, 0.1%	4 out of 5905 genes, 0.1%	1
MIS12/MIND type complex (view genes)	2 out of 2098 genes, 0.1%	4 out of 5905 genes, 0.1%	1
THO complex part of transcription export complex (view genes)	2 out of 2098 genes, 0.1%	4 out of 5905 genes, 0.1%	1
nucleoplasmic THO complex (view genes)	2 out of 2098 genes, 0.1%	4 out of 5905 genes, 0.1%	1
nuclear MIS12/MIND complex (view genes)	2 out of 2098 genes, 0.1%	4 out of 5905 genes, 0.1%	1
half bridge of spindle pole body (view genes)	2 out of 2098 genes, 0.1%	4 out of 5905 genes, 0.1%	1
cytoplasmic dynein complex (view genes)	2 out of 2098 genes, 0.1%	4 out of 5905 genes, 0.1%	1
cAMP-dependent protein kinase complex (view genes)	2 out of 2098 genes, 0.1%	4 out of 5905 genes, 0.1%	1
CCAAT-binding factor complex (view genes)	2 out of 2098 genes, 0.1%	4 out of 5905 genes, 0.1%	1
mitochondrial crista (view genes)	2 out of 2098 genes, 0.1%	4 out of 5905 genes, 0.1%	1
RENT complex (view genes)	2 out of 2098 genes, 0.1%	4 out of 5905 genes, 0.1%	1
endoplasmic reticulum Sec complex (view genes)	2 out of 2098 genes, 0.1%	4 out of 5905 genes, 0.1%	1
Sec62/Sec63 complex (view genes)	2 out of 2098 genes, 0.1%	4 out of 5905 genes, 0.1%	1
extrinsic to mitochondrial outer membrane (view genes)	2 out of 2098 genes, 0.1%	4 out of 5905 genes, 0.1%	1
dolichyl-phosphate-mannose-protein mannosyltransferase complex (view genes)	2 out of 2098 genes, 0.1%	4 out of 5905 genes, 0.1%	1
CBF3 complex (view genes)	2 out of 2098 genes, 0.1%	4 out of 5905 genes, 0.1%	1
chromosome passenger complex (view genes)	2 out of 2098 genes, 0.1%	4 out of 5905 genes, 0.1%	1
septin filament array (view genes)	2 out of 2098 genes, 0.1%	4 out of 5905 genes, 0.1%	1
monopolin complex (view genes)	2 out of 2098 genes, 0.1%	4 out of 5905 genes, 0.1%	1
polysomal ribosome (view genes)	2 out of 2098 genes, 0.1%	4 out of 5905 genes, 0.1%	1
HICS complex (view genes)	2 out of 2098 genes, 0.1%	4 out of 5905 genes, 0.1%	1
Shu complex (view genes)	2 out of 2098 genes, 0.1%	4 out of 5905 genes, 0.1%	1
nuclear chromosome, telomeric region (view genes)	10 out of 2098 genes, 0.5%	26 out of 5905 genes, 0.4%	1
microtubule (view genes)	24 out of 2098 genes, 1.1%	65 out of 5905 genes, 1.1%	1
nuclear periphery (view genes)	7 out of 2098 genes, 0.3%	18 out of 5905 genes, 0.3%	1
nucleotide-excision repair factor 3 complex (view genes)	3 out of 2098 genes, 0.1%	7 out of 5905 genes, 0.1%	1
chromatin silencing complex (view genes)	3 out of 2098 genes, 0.1%	7 out of 5905 genes, 0.1%	1
nuclear microtubule (view genes)	3 out of 2098 genes, 0.1%	7 out of 5905 genes, 0.1%	1
actin filament (view genes)	3 out of 2098 genes, 0.1%	7 out of 5905 genes, 0.1%	1
signalosome (view genes)	3 out of 2098 genes, 0.1%	7 out of 5905 genes, 0.1%	1
septin complex (view genes)	3 out of 2098 genes, 0.1%	7 out of 5905 genes, 0.1%	1
mitochondrial intermembrane space (view genes)	23 out of 2098 genes, 1.1%	63 out of 5905 genes, 1.1%	1
microtubule associated complex (view genes)	8 out of 2098 genes, 0.4%	21 out of 5905 genes, 0.4%	1
intrinsic to mitochondrial outer membrane (view genes)	8 out of 2098 genes, 0.4%	21 out of 5905 genes, 0.4%	1
integral to mitochondrial outer membrane (view genes)	8 out of 2098 genes, 0.4%	21 out of 5905 genes, 0.4%	1
organelle outer membrane (view genes)	39 out of 2098 genes, 1.9%	108 out of 5905 genes, 1.8%	1
chromosome, telomeric region (view genes)	19 out of 2098 genes, 0.9%	52 out of 5905 genes, 0.9%	1
replication fork (view genes)	20 out of 2098 genes, 1.0%	55 out of 5905 genes, 0.9%	1
ribonuclease P complex (view genes)	4 out of 2098 genes, 0.2%	10 out of 5905 genes, 0.2%	1
carboxy-terminal domain protein kinase complex (view genes)	4 out of 2098 genes, 0.2%	10 out of 5905 genes, 0.2%	1
mitochondrial outer membrane (view genes)	37 out of 2098 genes, 1.8%	103 out of 5905 genes, 1.7%	1
proton-transporting two-sector ATPase complex, catalytic domain (view genes)	5 out of 2098 genes, 0.2%	13 out of 5905 genes, 0.2%	1
mitochondrial membrane (view genes)	135 out of 2098 genes, 6.4%	380 out of 5905 genes, 6.4%	1
condensed nuclear chromosome kinetochore (view genes)	18 out of 2098 genes, 0.9%	50 out of 5905 genes, 0.8%	1
kinetochore (view genes)	24 out of 2098 genes, 1.1%	67 out of 5905 genes, 1.1%	1
condensed nuclear chromosome, centromeric region (view genes)	20 out of 2098 genes, 1.0%	56 out of 5905 genes, 0.9%	1
organelle envelope lumen (view genes)	24 out of 2098 genes, 1.1%	68 out of 5905 genes, 1.2%	1
nuclear chromosome (view genes)	104 out of 2098 genes, 5.0%	295 out of 5905 genes, 5.0%	1
nuclear DNA-directed RNA polymerase complex (view genes)	33 out of 2098 genes, 1.6%	94 out of 5905 genes, 1.6%	1
phosphopyruvate hydratase complex (view genes)	2 out of 2098 genes, 0.1%	5 out of 5905 genes, 0.1%	1
nuclear outer membrane (view genes)	2 out of 2098 genes, 0.1%	5 out of 5905 genes, 0.1%	1
eukaryotic translation initiation factor 2B complex (view genes)	2 out of 2098 genes, 0.1%	5 out of 5905 genes, 0.1%	1
dynactin complex (view genes)	2 out of 2098 genes, 0.1%	5 out of 5905 genes, 0.1%	1
integral to vacuolar membrane (view genes)	2 out of 2098 genes, 0.1%	5 out of 5905 genes, 0.1%	1
NuA3 histone acetyltransferase complex (view genes)	2 out of 2098 genes, 0.1%	5 out of 5905 genes, 0.1%	1
EGO complex (view genes)	2 out of 2098 genes, 0.1%	5 out of 5905 genes, 0.1%	1
Cul8-RING ubiquitin ligase complex (view genes)	2 out of 2098 genes, 0.1%	5 out of 5905 genes, 0.1%	1
nuclear membrane part (view genes)	2 out of 2098 genes, 0.1%	5 out of 5905 genes, 0.1%	1
H3 histone acetyltransferase complex (view genes)	2 out of 2098 genes, 0.1%	5 out of 5905 genes, 0.1%	1
protein phosphatase type 1 complex (view genes)	3 out of 2098 genes, 0.1%	8 out of 5905 genes, 0.1%	1
palmitoyltransferase complex (view genes)	3 out of 2098 genes, 0.1%	8 out of 5905 genes, 0.1%	1
Golgi transport complex (view genes)	3 out of 2098 genes, 0.1%	8 out of 5905 genes, 0.1%	1
Smc5-Smc6 complex (view genes)	3 out of 2098 genes, 0.1%	8 out of 5905 genes, 0.1%	1
endoplasmic reticulum palmitoyltransferase complex (view genes)	3 out of 2098 genes, 0.1%	8 out of 5905 genes, 0.1%	1
multi-eIF complex (view genes)	3 out of 2098 genes, 0.1%	8 out of 5905 genes, 0.1%	1
cytoplasmic ubiquitin ligase complex (view genes)	4 out of 2098 genes, 0.2%	11 out of 5905 genes, 0.2%	1
ER ubiquitin ligase complex (view genes)	4 out of 2098 genes, 0.2%	11 out of 5905 genes, 0.2%	1
rough endoplasmic reticulum (view genes)	4 out of 2098 genes, 0.2%	11 out of 5905 genes, 0.2%	1
rough endoplasmic reticulum membrane (view genes)	4 out of 2098 genes, 0.2%	11 out of 5905 genes, 0.2%	1
condensed chromosome, centromeric region (view genes)	23 out of 2098 genes, 1.1%	66 out of 5905 genes, 1.1%	1
cyclin-dependent protein kinase holoenzyme complex (view genes)	6 out of 2098 genes, 0.3%	17 out of 5905 genes, 0.3%	1
internal side of plasma membrane (view genes)	6 out of 2098 genes, 0.3%	17 out of 5905 genes, 0.3%	1
core mediator complex (view genes)	7 out of 2098 genes, 0.3%	20 out of 5905 genes, 0.3%	1
cytoplasmic microtubule (view genes)	8 out of 2098 genes, 0.4%	23 out of 5905 genes, 0.4%	1
condensed chromosome kinetochore (view genes)	21 out of 2098 genes, 1.0%	61 out of 5905 genes, 1.0%	1
mitochondrial inner membrane (view genes)	83 out of 2098 genes, 4.0%	239 out of 5905 genes, 4.0%	1
DNA-directed RNA polymerase complex (view genes)	33 out of 2098 genes, 1.6%	96 out of 5905 genes, 1.6%	1
RNA polymerase complex (view genes)	33 out of 2098 genes, 1.6%	96 out of 5905 genes, 1.6%	1
organelle inner membrane (view genes)	87 out of 2098 genes, 4.1%	251 out of 5905 genes, 4.3%	1
condensed chromosome outer kinetochore (view genes)	4 out of 2098 genes, 0.2%	12 out of 5905 genes, 0.2%	1
condensed nuclear chromosome outer kinetochore (view genes)	4 out of 2098 genes, 0.2%	12 out of 5905 genes, 0.2%	1
nuclear inner membrane (view genes)	4 out of 2098 genes, 0.2%	12 out of 5905 genes, 0.2%	1
DNA-directed RNA polymerase II, core complex (view genes)	4 out of 2098 genes, 0.2%	12 out of 5905 genes, 0.2%	1
nucleolar ribonuclease P complex (view genes)	3 out of 2098 genes, 0.1%	9 out of 5905 genes, 0.2%	1
multimeric ribonuclease P complex (view genes)	3 out of 2098 genes, 0.1%	9 out of 5905 genes, 0.2%	1
mitotic spindle (view genes)	3 out of 2098 genes, 0.1%	9 out of 5905 genes, 0.2%	1
chromatin (view genes)	53 out of 2098 genes, 2.5%	156 out of 5905 genes, 2.6%	1
transcription factor TFIIIC complex (view genes)	2 out of 2098 genes, 0.1%	6 out of 5905 genes, 0.1%	1
serine C-palmitoyltransferase complex (view genes)	2 out of 2098 genes, 0.1%	6 out of 5905 genes, 0.1%	1
HOPS complex (view genes)	2 out of 2098 genes, 0.1%	6 out of 5905 genes, 0.1%	1
TORC2 complex (view genes)	2 out of 2098 genes, 0.1%	6 out of 5905 genes, 0.1%	1
SPOTS complex (view genes)	2 out of 2098 genes, 0.1%	6 out of 5905 genes, 0.1%	1
integral to mitochondrial membrane (view genes)	17 out of 2098 genes, 0.8%	52 out of 5905 genes, 0.9%	1
protein-DNA complex (view genes)	19 out of 2098 genes, 0.9%	58 out of 5905 genes, 1.0%	1
extrinsic to plasma membrane (view genes)	5 out of 2098 genes, 0.2%	16 out of 5905 genes, 0.3%	1
cortical endoplasmic reticulum (view genes)	5 out of 2098 genes, 0.2%	16 out of 5905 genes, 0.3%	1
organelle envelope (view genes)	195 out of 2098 genes, 9.3%	566 out of 5905 genes, 9.6%	1
envelope (view genes)	195 out of 2098 genes, 9.3%	566 out of 5905 genes, 9.6%	1
mitochondrion (view genes)	388 out of 2098 genes, 18.5%	1116 out of 5905 genes, 18.9%	1
U2-type catalytic step 1 spliceosome (view genes)	4 out of 2098 genes, 0.2%	13 out of 5905 genes, 0.2%	1
catalytic step 1 spliceosome (view genes)	4 out of 2098 genes, 0.2%	13 out of 5905 genes, 0.2%	1
nuclear replication fork (view genes)	14 out of 2098 genes, 0.7%	44 out of 5905 genes, 0.7%	1
ribonuclease MRP complex (view genes)	3 out of 2098 genes, 0.1%	10 out of 5905 genes, 0.2%	1
telomere cap complex (view genes)	3 out of 2098 genes, 0.1%	10 out of 5905 genes, 0.2%	1
nuclear telomere cap complex (view genes)	3 out of 2098 genes, 0.1%	10 out of 5905 genes, 0.2%	1
DASH complex (view genes)	3 out of 2098 genes, 0.1%	10 out of 5905 genes, 0.2%	1
mRNA cleavage factor complex (view genes)	6 out of 2098 genes, 0.3%	20 out of 5905 genes, 0.3%	1
transcription export complex (view genes)	2 out of 2098 genes, 0.1%	7 out of 5905 genes, 0.1%	1
core TFIIH complex (view genes)	2 out of 2098 genes, 0.1%	7 out of 5905 genes, 0.1%	1
SSL2-core TFIIH complex (view genes)	2 out of 2098 genes, 0.1%	7 out of 5905 genes, 0.1%	1
kinetochore microtubule (view genes)	2 out of 2098 genes, 0.1%	7 out of 5905 genes, 0.1%	1
eukaryotic translation initiation factor 3 complex (view genes)	2 out of 2098 genes, 0.1%	7 out of 5905 genes, 0.1%	1
intrinsic to vacuolar membrane (view genes)	2 out of 2098 genes, 0.1%	7 out of 5905 genes, 0.1%	1
guanyl-nucleotide exchange factor complex (view genes)	2 out of 2098 genes, 0.1%	7 out of 5905 genes, 0.1%	1
actin filament bundle (view genes)	2 out of 2098 genes, 0.1%	7 out of 5905 genes, 0.1%	1
pre-autophagosomal structure membrane (view genes)	2 out of 2098 genes, 0.1%	7 out of 5905 genes, 0.1%	1
GID complex (view genes)	2 out of 2098 genes, 0.1%	7 out of 5905 genes, 0.1%	1
mitochondrial inner membrane protein insertion complex (view genes)	2 out of 2098 genes, 0.1%	7 out of 5905 genes, 0.1%	1
microtubule organizing center part (view genes)	4 out of 2098 genes, 0.2%	14 out of 5905 genes, 0.2%	1
cell division site (view genes)	8 out of 2098 genes, 0.4%	27 out of 5905 genes, 0.5%	1
cell division site part (view genes)	8 out of 2098 genes, 0.4%	27 out of 5905 genes, 0.5%	1
intracellular membrane-bounded organelle (view genes)	1386 out of 2098 genes, 66.1%	3941 out of 5905 genes, 66.7%	1
commitment complex (view genes)	3 out of 2098 genes, 0.1%	11 out of 5905 genes, 0.2%	1
holo TFIIH complex (view genes)	3 out of 2098 genes, 0.1%	11 out of 5905 genes, 0.2%	1
mismatch repair complex (view genes)	3 out of 2098 genes, 0.1%	11 out of 5905 genes, 0.2%	1
DNA polymerase complex (view genes)	3 out of 2098 genes, 0.1%	11 out of 5905 genes, 0.2%	1
membrane-bounded organelle (view genes)	1386 out of 2098 genes, 66.1%	3943 out of 5905 genes, 66.8%	1
nucleotide-excision repair complex (view genes)	6 out of 2098 genes, 0.3%	21 out of 5905 genes, 0.4%	1
extrinsic to mitochondrial inner membrane (view genes)	6 out of 2098 genes, 0.3%	21 out of 5905 genes, 0.4%	1
U1 snRNP (view genes)	5 out of 2098 genes, 0.2%	18 out of 5905 genes, 0.3%	1
endoplasmic reticulum tubular network (view genes)	5 out of 2098 genes, 0.2%	18 out of 5905 genes, 0.3%	1
pre-autophagosomal structure (view genes)	9 out of 2098 genes, 0.4%	31 out of 5905 genes, 0.5%	1
integral to peroxisomal membrane (view genes)	4 out of 2098 genes, 0.2%	15 out of 5905 genes, 0.3%	1
mRNA cleavage and polyadenylation specificity factor complex (view genes)	4 out of 2098 genes, 0.2%	15 out of 5905 genes, 0.3%	1
intrinsic to peroxisomal membrane (view genes)	4 out of 2098 genes, 0.2%	15 out of 5905 genes, 0.3%	1
nuclear heterochromatin (view genes)	2 out of 2098 genes, 0.1%	8 out of 5905 genes, 0.1%	1
nuclear telomeric heterochromatin (view genes)	2 out of 2098 genes, 0.1%	8 out of 5905 genes, 0.1%	1
cell wall-bounded periplasmic space (view genes)	2 out of 2098 genes, 0.1%	8 out of 5905 genes, 0.1%	1
telomeric heterochromatin (view genes)	2 out of 2098 genes, 0.1%	8 out of 5905 genes, 0.1%	1
post-mRNA release spliceosomal complex (view genes)	2 out of 2098 genes, 0.1%	8 out of 5905 genes, 0.1%	1
microtubule cytoskeleton (view genes)	40 out of 2098 genes, 1.9%	126 out of 5905 genes, 2.1%	1
intrinsic to membrane (view genes)	483 out of 2098 genes, 23.0%	1403 out of 5905 genes, 23.8%	1
cytoplasmic stress granule (view genes)	6 out of 2098 genes, 0.3%	22 out of 5905 genes, 0.4%	1
SWI/SNF complex (view genes)	3 out of 2098 genes, 0.1%	12 out of 5905 genes, 0.2%	1
mannosyltransferase complex (view genes)	3 out of 2098 genes, 0.1%	12 out of 5905 genes, 0.2%	1
BAF-type complex (view genes)	3 out of 2098 genes, 0.1%	12 out of 5905 genes, 0.2%	1
nucleoplasm (view genes)	96 out of 2098 genes, 4.6%	293 out of 5905 genes, 5.0%	1
SCF ubiquitin ligase complex (view genes)	5 out of 2098 genes, 0.2%	19 out of 5905 genes, 0.3%	1
nuclear chromosome part (view genes)	86 out of 2098 genes, 4.1%	264 out of 5905 genes, 4.5%	1
trans-Golgi network (view genes)	7 out of 2098 genes, 0.3%	26 out of 5905 genes, 0.4%	1
integral to mitochondrial inner membrane (view genes)	7 out of 2098 genes, 0.3%	26 out of 5905 genes, 0.4%	1
Rpd3L complex (view genes)	4 out of 2098 genes, 0.2%	16 out of 5905 genes, 0.3%	1
NuA4 histone acetyltransferase complex (view genes)	4 out of 2098 genes, 0.2%	16 out of 5905 genes, 0.3%	1
H4/H2A histone acetyltransferase complex (view genes)	4 out of 2098 genes, 0.2%	16 out of 5905 genes, 0.3%	1
peroxisomal membrane (view genes)	9 out of 2098 genes, 0.4%	33 out of 5905 genes, 0.6%	1
microbody membrane (view genes)	9 out of 2098 genes, 0.4%	33 out of 5905 genes, 0.6%	1
astral microtubule (view genes)	2 out of 2098 genes, 0.1%	9 out of 5905 genes, 0.2%	1
aster (view genes)	2 out of 2098 genes, 0.1%	9 out of 5905 genes, 0.2%	1
trans-Golgi network transport vesicle membrane (view genes)	2 out of 2098 genes, 0.1%	9 out of 5905 genes, 0.2%	1
intrinsic to endoplasmic reticulum membrane (view genes)	18 out of 2098 genes, 0.9%	62 out of 5905 genes, 1.0%	1
integral to endoplasmic reticulum membrane (view genes)	16 out of 2098 genes, 0.8%	56 out of 5905 genes, 0.9%	1
spliceosomal complex (view genes)	23 out of 2098 genes, 1.1%	78 out of 5905 genes, 1.3%	1
cellular bud neck contractile ring (view genes)	3 out of 2098 genes, 0.1%	13 out of 5905 genes, 0.2%	1
vacuolar lumen (view genes)	3 out of 2098 genes, 0.1%	13 out of 5905 genes, 0.2%	1
intrinsic to mitochondrial inner membrane (view genes)	7 out of 2098 genes, 0.3%	27 out of 5905 genes, 0.5%	1
cytoplasmic mRNA processing body (view genes)	8 out of 2098 genes, 0.4%	31 out of 5905 genes, 0.5%	1
Prp19 complex (view genes)	2 out of 2098 genes, 0.1%	10 out of 5905 genes, 0.2%	1
actomyosin contractile ring (view genes)	3 out of 2098 genes, 0.1%	14 out of 5905 genes, 0.2%	1
contractile ring (view genes)	3 out of 2098 genes, 0.1%	14 out of 5905 genes, 0.2%	1
spindle microtubule (view genes)	6 out of 2098 genes, 0.3%	25 out of 5905 genes, 0.4%	1
protein serine/threonine phosphatase complex (view genes)	4 out of 2098 genes, 0.2%	18 out of 5905 genes, 0.3%	1
Sin3-type complex (view genes)	4 out of 2098 genes, 0.2%	18 out of 5905 genes, 0.3%	1
U2-type spliceosomal complex (view genes)	14 out of 2098 genes, 0.7%	52 out of 5905 genes, 0.9%	1
spindle (view genes)	31 out of 2098 genes, 1.5%	106 out of 5905 genes, 1.8%	1
U4/U6 x U5 tri-snRNP complex (view genes)	7 out of 2098 genes, 0.3%	29 out of 5905 genes, 0.5%	1
nuclear envelope (view genes)	45 out of 2098 genes, 2.1%	150 out of 5905 genes, 2.5%	1
U5 snRNP (view genes)	3 out of 2098 genes, 0.1%	15 out of 5905 genes, 0.3%	1
fungal-type vacuole lumen (view genes)	2 out of 2098 genes, 0.1%	11 out of 5905 genes, 0.2%	1
chaperonin-containing T-complex (view genes)	2 out of 2098 genes, 0.1%	11 out of 5905 genes, 0.2%	1
nuclear chromatin (view genes)	38 out of 2098 genes, 1.8%	130 out of 5905 genes, 2.2%	1
mediator complex (view genes)	5 out of 2098 genes, 0.2%	23 out of 5905 genes, 0.4%	1
clathrin-coated vesicle (view genes)	8 out of 2098 genes, 0.4%	34 out of 5905 genes, 0.6%	1
small nuclear ribonucleoprotein complex (view genes)	15 out of 2098 genes, 0.7%	58 out of 5905 genes, 1.0%	1
ribonucleoprotein granule (view genes)	12 out of 2098 genes, 0.6%	48 out of 5905 genes, 0.8%	1
anaphase-promoting complex (view genes)	3 out of 2098 genes, 0.1%	16 out of 5905 genes, 0.3%	1
ER to Golgi transport vesicle (view genes)	9 out of 2098 genes, 0.4%	38 out of 5905 genes, 0.6%	1
microtubule organizing center (view genes)	21 out of 2098 genes, 1.0%	78 out of 5905 genes, 1.3%	1
spindle pole body (view genes)	21 out of 2098 genes, 1.0%	78 out of 5905 genes, 1.3%	1
perinuclear region of cytoplasm (view genes)	4 out of 2098 genes, 0.2%	20 out of 5905 genes, 0.3%	1
cullin-RING ubiquitin ligase complex (view genes)	11 out of 2098 genes, 0.5%	45 out of 5905 genes, 0.8%	1
integral to membrane (view genes)	451 out of 2098 genes, 21.5%	1344 out of 5905 genes, 22.8%	1
U2 snRNP (view genes)	2 out of 2098 genes, 0.1%	12 out of 5905 genes, 0.2%	1
spindle pole (view genes)	23 out of 2098 genes, 1.1%	85 out of 5905 genes, 1.4%	1
nuclear membrane (view genes)	22 out of 2098 genes, 1.0%	82 out of 5905 genes, 1.4%	1
U2-type prespliceosome (view genes)	6 out of 2098 genes, 0.3%	28 out of 5905 genes, 0.5%	1
prespliceosome (view genes)	6 out of 2098 genes, 0.3%	28 out of 5905 genes, 0.5%	1
integral to organelle membrane (view genes)	44 out of 2098 genes, 2.1%	153 out of 5905 genes, 2.6%	1
transcription elongation factor complex (view genes)	3 out of 2098 genes, 0.1%	17 out of 5905 genes, 0.3%	1
clathrin-coated vesicle membrane (view genes)	3 out of 2098 genes, 0.1%	17 out of 5905 genes, 0.3%	1
intracellular (view genes)	1720 out of 2098 genes, 82.0%	4913 out of 5905 genes, 83.2%	1
mitochondrial part (view genes)	192 out of 2098 genes, 9.2%	598 out of 5905 genes, 10.1%	1
intracellular part (view genes)	1714 out of 2098 genes, 81.7%	4897 out of 5905 genes, 82.9%	1
CCR4-NOT complex (view genes)	2 out of 2098 genes, 0.1%	13 out of 5905 genes, 0.2%	1
ubiquitin ligase complex (view genes)	16 out of 2098 genes, 0.8%	64 out of 5905 genes, 1.1%	1
extrinsic to organelle membrane (view genes)	9 out of 2098 genes, 0.4%	40 out of 5905 genes, 0.7%	1
endoplasmic reticulum part (view genes)	119 out of 2098 genes, 5.7%	383 out of 5905 genes, 6.5%	1
endoplasmic reticulum (view genes)	152 out of 2098 genes, 7.2%	483 out of 5905 genes, 8.2%	1
nuclear ubiquitin ligase complex (view genes)	3 out of 2098 genes, 0.1%	18 out of 5905 genes, 0.3%	1
RSC complex (view genes)	3 out of 2098 genes, 0.1%	18 out of 5905 genes, 0.3%	1
intrinsic to organelle membrane (view genes)	46 out of 2098 genes, 2.2%	162 out of 5905 genes, 2.7%	1
Swr1 complex (view genes)	2 out of 2098 genes, 0.1%	14 out of 5905 genes, 0.2%	1
clathrin vesicle coat (view genes)	2 out of 2098 genes, 0.1%	14 out of 5905 genes, 0.2%	1
clathrin adaptor complex (view genes)	2 out of 2098 genes, 0.1%	14 out of 5905 genes, 0.2%	1
mating projection (view genes)	32 out of 2098 genes, 1.5%	119 out of 5905 genes, 2.0%	1
cell projection (view genes)	32 out of 2098 genes, 1.5%	119 out of 5905 genes, 2.0%	1
Rpd3L-Expanded complex (view genes)	3 out of 2098 genes, 0.1%	19 out of 5905 genes, 0.3%	1
transcription factor TFIID complex (view genes)	2 out of 2098 genes, 0.1%	15 out of 5905 genes, 0.3%	1
vacuolar proton-transporting V-type ATPase complex (view genes)	2 out of 2098 genes, 0.1%	15 out of 5905 genes, 0.3%	1
trans-Golgi network transport vesicle (view genes)	2 out of 2098 genes, 0.1%	15 out of 5905 genes, 0.3%	1
proton-transporting V-type ATPase complex (view genes)	2 out of 2098 genes, 0.1%	15 out of 5905 genes, 0.3%	1
membrane part (view genes)	553 out of 2098 genes, 26.4%	1659 out of 5905 genes, 28.1%	1
transcription factor complex (view genes)	14 out of 2098 genes, 0.7%	61 out of 5905 genes, 1.0%	1
integral to Golgi membrane (view genes)	4 out of 2098 genes, 0.2%	24 out of 5905 genes, 0.4%	1
intrinsic to Golgi membrane (view genes)	4 out of 2098 genes, 0.2%	24 out of 5905 genes, 0.4%	1
DNA-directed RNA polymerase II, holoenzyme (view genes)	18 out of 2098 genes, 0.9%	75 out of 5905 genes, 1.3%	1
cytosolic large ribosomal subunit (view genes)	23 out of 2098 genes, 1.1%	92 out of 5905 genes, 1.6%	1
clathrin coat (view genes)	3 out of 2098 genes, 0.1%	20 out of 5905 genes, 0.3%	1
nucleoplasm part (view genes)	75 out of 2098 genes, 3.6%	258 out of 5905 genes, 4.4%	1
ER to Golgi transport vesicle membrane (view genes)	2 out of 2098 genes, 0.1%	16 out of 5905 genes, 0.3%	1
organelle subcompartment (view genes)	2 out of 2098 genes, 0.1%	16 out of 5905 genes, 0.3%	1
Golgi cisterna (view genes)	2 out of 2098 genes, 0.1%	16 out of 5905 genes, 0.3%	1
histone deacetylase complex (view genes)	6 out of 2098 genes, 0.3%	33 out of 5905 genes, 0.6%	1
endoplasmic reticulum membrane (view genes)	106 out of 2098 genes, 5.1%	356 out of 5905 genes, 6.0%	1
organellar small ribosomal subunit (view genes)	6 out of 2098 genes, 0.3%	34 out of 5905 genes, 0.6%	1
mitochondrial small ribosomal subunit (view genes)	6 out of 2098 genes, 0.3%	34 out of 5905 genes, 0.6%	1
AP-type membrane coat adaptor complex (view genes)	2 out of 2098 genes, 0.1%	17 out of 5905 genes, 0.3%	1
late endosome membrane (view genes)	3 out of 2098 genes, 0.1%	22 out of 5905 genes, 0.4%	1
nuclear outer membrane-endoplasmic reticulum membrane network (view genes)	109 out of 2098 genes, 5.2%	369 out of 5905 genes, 6.2%	1
incipient cellular bud site (view genes)	12 out of 2098 genes, 0.6%	58 out of 5905 genes, 1.0%	1
replisome (view genes)	2 out of 2098 genes, 0.1%	18 out of 5905 genes, 0.3%	1
nuclear replisome (view genes)	2 out of 2098 genes, 0.1%	18 out of 5905 genes, 0.3%	1
intracellular organelle (view genes)	1465 out of 2098 genes, 69.8%	4246 out of 5905 genes, 71.9%	1
cell projection part (view genes)	27 out of 2098 genes, 1.3%	111 out of 5905 genes, 1.9%	1
organelle (view genes)	1465 out of 2098 genes, 69.8%	4248 out of 5905 genes, 71.9%	1
transport vesicle membrane (view genes)	4 out of 2098 genes, 0.2%	28 out of 5905 genes, 0.5%	1
transport vesicle (view genes)	12 out of 2098 genes, 0.6%	60 out of 5905 genes, 1.0%	1
late endosome (view genes)	7 out of 2098 genes, 0.3%	41 out of 5905 genes, 0.7%	1
histone acetyltransferase complex (view genes)	8 out of 2098 genes, 0.4%	45 out of 5905 genes, 0.8%	1
SAGA complex (view genes)	2 out of 2098 genes, 0.1%	20 out of 5905 genes, 0.3%	1
Golgi stack (view genes)	2 out of 2098 genes, 0.1%	20 out of 5905 genes, 0.3%	1
Golgi-associated vesicle membrane (view genes)	2 out of 2098 genes, 0.1%	20 out of 5905 genes, 0.3%	1
cytoskeletal part (view genes)	60 out of 2098 genes, 2.9%	224 out of 5905 genes, 3.8%	1
pore complex (view genes)	13 out of 2098 genes, 0.6%	66 out of 5905 genes, 1.1%	1
mating projection tip (view genes)	24 out of 2098 genes, 1.1%	106 out of 5905 genes, 1.8%	1
extrinsic to membrane (view genes)	20 out of 2098 genes, 1.0%	92 out of 5905 genes, 1.6%	1
nuclear pore (view genes)	12 out of 2098 genes, 0.6%	63 out of 5905 genes, 1.1%	1
COPI-coated vesicle (view genes)	2 out of 2098 genes, 0.1%	21 out of 5905 genes, 0.4%	1
SAGA-type complex (view genes)	2 out of 2098 genes, 0.1%	21 out of 5905 genes, 0.4%	1
membrane (view genes)	656 out of 2098 genes, 31.3%	1994 out of 5905 genes, 33.8%	1
INO80-type complex (view genes)	2 out of 2098 genes, 0.1%	22 out of 5905 genes, 0.4%	1
proteasome complex (view genes)	8 out of 2098 genes, 0.4%	50 out of 5905 genes, 0.8%	1
proteasome regulatory particle (view genes)	2 out of 2098 genes, 0.1%	23 out of 5905 genes, 0.4%	1
proteasome accessory complex (view genes)	2 out of 2098 genes, 0.1%	23 out of 5905 genes, 0.4%	1
cytoskeleton (view genes)	62 out of 2098 genes, 3.0%	239 out of 5905 genes, 4.0%	1
cell cortex (view genes)	36 out of 2098 genes, 1.7%	154 out of 5905 genes, 2.6%	1
coated vesicle (view genes)	18 out of 2098 genes, 0.9%	91 out of 5905 genes, 1.5%	1
Golgi-associated vesicle (view genes)	5 out of 2098 genes, 0.2%	40 out of 5905 genes, 0.7%	1
cytosol (view genes)	155 out of 2098 genes, 7.4%	538 out of 5905 genes, 9.1%	1
cytoplasmic membrane-bounded vesicle (view genes)	27 out of 2098 genes, 1.3%	125 out of 5905 genes, 2.1%	1
cytoplasmic vesicle (view genes)	27 out of 2098 genes, 1.3%	125 out of 5905 genes, 2.1%	1
membrane-bounded vesicle (view genes)	27 out of 2098 genes, 1.3%	125 out of 5905 genes, 2.1%	1
cellular bud (view genes)	53 out of 2098 genes, 2.5%	214 out of 5905 genes, 3.6%	1
cytosolic ribosome (view genes)	40 out of 2098 genes, 1.9%	171 out of 5905 genes, 2.9%	1
cytosolic proteasome complex (view genes)	2 out of 2098 genes, 0.1%	26 out of 5905 genes, 0.4%	1
proteasome storage granule (view genes)	2 out of 2098 genes, 0.1%	26 out of 5905 genes, 0.4%	1
vesicle (view genes)	27 out of 2098 genes, 1.3%	128 out of 5905 genes, 2.2%	1
vesicle coat (view genes)	3 out of 2098 genes, 0.1%	33 out of 5905 genes, 0.6%	1
cellular bud tip (view genes)	18 out of 2098 genes, 0.9%	96 out of 5905 genes, 1.6%	1
coated vesicle membrane (view genes)	5 out of 2098 genes, 0.2%	44 out of 5905 genes, 0.7%	1
cell cortex part (view genes)	25 out of 2098 genes, 1.2%	125 out of 5905 genes, 2.1%	1
vesicle membrane (view genes)	8 out of 2098 genes, 0.4%	59 out of 5905 genes, 1.0%	1
cytoplasmic vesicle membrane (view genes)	8 out of 2098 genes, 0.4%	59 out of 5905 genes, 1.0%	1
SWI/SNF superfamily-type complex (view genes)	7 out of 2098 genes, 0.3%	55 out of 5905 genes, 0.9%	1
membrane coat (view genes)	4 out of 2098 genes, 0.2%	41 out of 5905 genes, 0.7%	1
coated membrane (view genes)	4 out of 2098 genes, 0.2%	41 out of 5905 genes, 0.7%	1
Golgi apparatus part (view genes)	39 out of 2098 genes, 1.9%	178 out of 5905 genes, 3.0%	1
cortical cytoskeleton (view genes)	9 out of 2098 genes, 0.4%	65 out of 5905 genes, 1.1%	1
cortical actin cytoskeleton (view genes)	9 out of 2098 genes, 0.4%	65 out of 5905 genes, 1.1%	1
actin cortical patch (view genes)	8 out of 2098 genes, 0.4%	61 out of 5905 genes, 1.0%	1
actin cytoskeleton (view genes)	14 out of 2098 genes, 0.7%	87 out of 5905 genes, 1.5%	1
Golgi apparatus (view genes)	55 out of 2098 genes, 2.6%	236 out of 5905 genes, 4.0%	1
endosome membrane (view genes)	13 out of 2098 genes, 0.6%	84 out of 5905 genes, 1.4%	1
macromolecular complex (view genes)	654 out of 2098 genes, 31.2%	2048 out of 5905 genes, 34.7%	1
ribosome (view genes)	88 out of 2098 genes, 4.2%	348 out of 5905 genes, 5.9%	1
Golgi membrane (view genes)	27 out of 2098 genes, 1.3%	139 out of 5905 genes, 2.4%	1
cytosolic part (view genes)	56 out of 2098 genes, 2.7%	242 out of 5905 genes, 4.1%	1
endosomal part (view genes)	14 out of 2098 genes, 0.7%	90 out of 5905 genes, 1.5%	1
storage vacuole (view genes)	52 out of 2098 genes, 2.5%	231 out of 5905 genes, 3.9%	1
lytic vacuole (view genes)	52 out of 2098 genes, 2.5%	231 out of 5905 genes, 3.9%	1
fungal-type vacuole (view genes)	52 out of 2098 genes, 2.5%	231 out of 5905 genes, 3.9%	1
mitochondrial matrix (view genes)	46 out of 2098 genes, 2.2%	211 out of 5905 genes, 3.6%	1
large ribosomal subunit (view genes)	26 out of 2098 genes, 1.2%	139 out of 5905 genes, 2.4%	1
cytosolic small ribosomal subunit (view genes)	7 out of 2098 genes, 0.3%	62 out of 5905 genes, 1.0%	1
fungal-type vacuole membrane (view genes)	29 out of 2098 genes, 1.4%	151 out of 5905 genes, 2.6%	1
vacuolar part (view genes)	47 out of 2098 genes, 2.2%	216 out of 5905 genes, 3.7%	1
vacuolar membrane (view genes)	44 out of 2098 genes, 2.1%	206 out of 5905 genes, 3.5%	1
site of polarized growth (view genes)	55 out of 2098 genes, 2.6%	245 out of 5905 genes, 4.1%	1
cytoplasmic vesicle part (view genes)	8 out of 2098 genes, 0.4%	68 out of 5905 genes, 1.2%	1
endosome (view genes)	26 out of 2098 genes, 1.2%	142 out of 5905 genes, 2.4%	1
vacuole (view genes)	61 out of 2098 genes, 2.9%	270 out of 5905 genes, 4.6%	1
protein complex (view genes)	450 out of 2098 genes, 21.4%	1480 out of 5905 genes, 25.1%	1
retrotransposon nucleocapsid (view genes)	12 out of 2098 genes, 0.6%	89 out of 5905 genes, 1.5%	1
cellular bud neck (view genes)	30 out of 2098 genes, 1.4%	161 out of 5905 genes, 2.7%	1
small ribosomal subunit (view genes)	13 out of 2098 genes, 0.6%	96 out of 5905 genes, 1.6%	1
cytoplasm (view genes)	1340 out of 2098 genes, 63.9%	4022 out of 5905 genes, 68.1%	1
intracellular organelle part (view genes)	908 out of 2098 genes, 43.3%	2824 out of 5905 genes, 47.8%	1
organelle part (view genes)	908 out of 2098 genes, 43.3%	2826 out of 5905 genes, 47.9%	1
endomembrane system (view genes)	158 out of 2098 genes, 7.5%	610 out of 5905 genes, 10.3%	1
organellar ribosome (view genes)	7 out of 2098 genes, 0.3%	84 out of 5905 genes, 1.4%	1
mitochondrial ribosome (view genes)	7 out of 2098 genes, 0.3%	84 out of 5905 genes, 1.4%	1
organelle membrane (view genes)	318 out of 2098 genes, 15.2%	1140 out of 5905 genes, 19.3%	1
ribosomal subunit (view genes)	39 out of 2098 genes, 1.9%	235 out of 5905 genes, 4.0%	1
cytoplasmic part (view genes)	863 out of 2098 genes, 41.1%	2778 out of 5905 genes, 47.0%	1
Gene Ontology term	Genes annotated to the term
nucleolus	YPL266W, YCR072C, YLR336C, YJL109C, YCR086W, YKR060W, YPR143W, YHR148W, YGR103W, YLR318W, YLR196W, YML112W, YGR159C, YNL175C, YLR002C, YHL006C, YGR285C, YDR449C, YOR295W, YJL191W, YMR128W, YKL021C, YOL041C, YJL069C, YBL025W, YCR035C, YPR010C, YNL299W, YOR310C, YOR294W, YEL026W, YGL171W, YDL111C, YOL144W, YMR131C, YCR016W, YGL111W, YML061C, YAL025C, YIL079C, YPL146C, YLR449W, YOR287C, YNL061W, YHR…
preribosome	YDL014W, YPL266W, YPL093W, YPL217C, YJL109C, YLR009W, YBR267W, YDL213C, YKR060W, YPR143W, YOL010W, YIR026C, YHR148W, YGR103W, YER002W, YGL078C, YPL012W, YLR186W, YNR054C, YNL175C, YLR002C, YKL172W, YDL031W, YBL028C, YJR002W, YLR074C, YLR175W, YDR449C, YJL191W, YMR128W, YOL041C, YDL166C, YJL069C, YPL126W, YLR003C, YLR222C, YLR022C, YDR060W, YER006W, YOR310C, YOR294W, YEL026W, YGL171W, YGL120C, YGL…
preribosome, large subunit precursor	YOR272W, YDL136W, YHR088W, YPL093W, YER126C, YLR009W, YBR267W, YPR143W, YIR026C, YMR049C, YKR081C, YGR103W, YNR053C, YER002W, YGL078C, YAL059W, YKL009W, YLR002C, YKR063C, YKL172W, YMR290C, YLR221C, YDL031W, YGL029W, YBL028C, YLR074C, YPL211W, YLL034C, YDR087C, YLR022C, YDR060W, YNR038W, YER006W, YOR294W, YHR052W, YGL111W, YLR387C, YAL025C, YNL002C, YLL008W, YNL110C, YCL054W, YNL061W, YNL224C
nuclear lumen	YHR133C, YNL151C, YCR072C, YKL059C, YNL261W, YPR046W, YDR225W, YMR094W, YCR086W, YPR143W, YLR274W, YBR009C, YJR112W, YNL175C, YDR289C, YLR002C, YGL249W, YHL006C, YJL191W, YGR097W, YBR107C, YJL069C, YCR035C, YBL003C, YPR010C, YJL019W, YOR310C, YOR294W, YEL026W, YGL058W, YDL111C, YMR131C, YML061C, YBL054W, YAL025C, YPL146C, YLR449W, YLR277C, YKL138C-A, YOR287C, YNL061W, YIL122W, YHR196W, YDR138W, Y…
nucleolar part	YOR272W, YDL014W, YNL248C, YMR270C, YOR340C, YJL109C, YDR324C, YHR148W, YMR049C, YDL042C, YGR103W, YLR409C, YLL035W, YBR154C, YHR143W-A, YMR093W, YJR002W, YLR175W, YDR449C, YOR295W, YHR072W-A, YOR224C, YGR128C, YPL126W, YJL069C, YBL025W, YLR222C, YPR010C, YJL148W, YER164W, YOR210W, YDL208W, YCR057C, YAL033W, YNL075W, YNL221C, YNL113W, YOR310C, YPR110C, YHR089C, YOR341W, YEL026W, YPR137W, YJR063W,…
90S preribosome	YOR272W, YDL014W, YPL266W, YDR299W, YPL217C, YJL109C, YDR324C, YDL213C, YKR060W, YOL010W, YHR148W, YMR049C, YGR103W, YDL148C, YPL012W, YLR409C, YLR186W, YGR145W, YPR144C, YNR054C, YMR014W, YMR290C, YFL002C, YJL010C, YMR093W, YJR002W, YLR175W, YDR449C, YMR128W, YHR169W, YNL132W, YGR128C, YER082C, YJL069C, YPL126W, YGR214W, YLR003C, YLR222C, YCL059C, YDR060W, YCR057C, YNL075W, YPR112C, YOR310C, YGL…
respiratory chain	YEL024W, YBL045C, YKL148C, YDR529C, YML030W, YMR118C, YEL039C, YGL187C, YMR256C, YLR038C, YML054C, YHR001W-A, YPR191W, YKL141W, YHR051W, YDL067C, YIL111W, Q0045, YLL041C, YLR395C, YGR183C, YNL052W, YGL191W, YOR065W, YFR033C, YDR178W, YJR048W
small-subunit processome	YDL014W, YOR004W, YJL109C, YDR324C, YHR148W, YDL148C, YLR409C, YLR186W, YPR144C, YMR093W, YJR002W, YDR449C, YJL191W, YKL099C, YMR128W, YGR128C, YER082C, YPL126W, YJL069C, YLR222C, YCL059C, YIL091C, YCR057C, YNL075W, YDR339C, YOR310C, YEL026W, YDL153C, YPR137W, YML093W, YLL011W, YDR398W, YHR196W, YLR129W
mitochondrial respiratory chain	YEL024W, YBL045C, YKL148C, YDR529C, YML030W, YGL187C, YMR256C, YLR038C, YHR001W-A, YPR191W, YKL141W, YHR051W, YDL067C, YIL111W, Q0045, YLL041C, YLR395C, YGR183C, YNL052W, YGL191W, YOR065W, YFR033C, YDR178W
cell wall	YMR215W, YJL158C, YBR078W, YGR189C, YLR084C, YLR042C, YLR314C, YDL049C, YDR261C, YOR010C, YHR126C, YCR045C, YOR382W, YKL163W, YOL154W, YOR214C, YOR190W, YCL058C, YIR039C, YLR040C, YDR055W, YOL132W, YBR162C, YAR050W, YDR534C, YNL327W, YKR042W, YPR026W, YMR307W, YNL190W, YHR139C, YJR009C, YDR522C, YDR218C, YIR019C, YGR192C, YOR009W, YJL052W, YNL300W, YMR305C, YJL160C, YKL165C, YLR120C, YAL063C, YDL…
external encapsulating structure	YMR215W, YJL158C, YBR078W, YGR189C, YLR084C, YLR042C, YLR314C, YDL049C, YDR261C, YOR010C, YHR126C, YCR045C, YOR382W, YKL163W, YOL154W, YOR214C, YOR190W, YCL058C, YIR039C, YLR040C, YDR055W, YOL132W, YBR162C, YAR050W, YDR534C, YNL327W, YKR042W, YPR026W, YMR307W, YNL190W, YHR139C, YJR009C, YDR522C, YDR218C, YIR019C, YGR192C, YOR009W, YJL052W, YNL300W, YMR305C, YJL160C, YKL165C, YLR120C, YAL063C, YDL…
fungal-type cell wall	YMR215W, YJL158C, YBR078W, YGR189C, YLR084C, YLR042C, YLR314C, YDL049C, YDR261C, YOR010C, YCR045C, YOR382W, YKL163W, YOL154W, YOR214C, YOR190W, YIR039C, YLR040C, YDR055W, YOL132W, YBR162C, YAR050W, YDR534C, YNL327W, YKR042W, YPR026W, YMR307W, YNL190W, YHR139C, YJR009C, YDR522C, YDR218C, YGR192C, YOR009W, YJL052W, YNL300W, YMR305C, YKL165C, YLR120C, YAL063C, YLR286C, YKL096W, YDL024C, YLR308W, YHR…
membrane-enclosed lumen	YHR133C, YNL151C, YCR072C, YKL059C, YNL261W, YPR046W, YDR225W, YMR094W, YCR086W, YPR143W, YLR274W, YBR009C, YJR112W, YNL175C, YDR289C, YCL043C, YNL117W, YLR002C, YGL249W, YHL006C, YOR216C, YJL191W, YGR097W, YDR518W, YBR107C, YJL069C, YCR035C, YBL003C, YLL027W, YPR010C, YOR084W, YJL019W, YOR310C, YOR294W, YEL026W, YGL058W, YDL111C, YMR131C, YML061C, YBL054W, YAL025C, YDL045W-A, YPL146C, YLR449W, Y…
organelle lumen	YHR133C, YNL151C, YCR072C, YKL059C, YNL261W, YPR046W, YDR225W, YMR094W, YCR086W, YPR143W, YLR274W, YBR009C, YJR112W, YNL175C, YDR289C, YCL043C, YNL117W, YLR002C, YGL249W, YHL006C, YOR216C, YJL191W, YGR097W, YDR518W, YBR107C, YJL069C, YCR035C, YBL003C, YLL027W, YPR010C, YOR084W, YJL019W, YOR310C, YOR294W, YEL026W, YGL058W, YDL111C, YMR131C, YML061C, YBL054W, YAL025C, YDL045W-A, YPL146C, YLR449W, Y…
intracellular organelle lumen	YHR133C, YNL151C, YCR072C, YKL059C, YNL261W, YPR046W, YDR225W, YMR094W, YCR086W, YPR143W, YLR274W, YBR009C, YJR112W, YNL175C, YDR289C, YCL043C, YNL117W, YLR002C, YGL249W, YHL006C, YOR216C, YJL191W, YGR097W, YDR518W, YBR107C, YJL069C, YCR035C, YBL003C, YLL027W, YPR010C, YOR084W, YJL019W, YOR310C, YOR294W, YEL026W, YGL058W, YDL111C, YMR131C, YML061C, YBL054W, YAL025C, YDL045W-A, YPL146C, YLR449W, Y…
nucleus	YCL026C-B, YNL151C, YOL093W, YCR072C, YNL112W, YNL261W, YPR046W, YML021C, YMR094W, YER038C, YCR086W, YJL080C, YDR395W, YGL133W, YER067W, YPR034W, YLR383W, YDR140W, YDR289C, YFR034C, YHL006C, YJL191W, YGR097W, YBR107C, YOL043C, YDL166C, YBL003C, YKL010C, YIL009C-A, YGR003W, YGL058W, YDL111C, YMR131C, YGR275W, YNL210W, YGR212W, YML061C, YLR254C, YMR310C, YLR449W, YNL290W, YOR166C, YPR018W, YLR277C,…
DNA-directed RNA polymerase I complex	YOR341W, YNL248C, YOR224C, YOR340C, YBR154C, YJR063W, YPR010C, YJL148W, YOR210W, YHR143W-A, YNL113W, YPR110C
plasma membrane	YLL028W, YPL036W, YKR093W, YDR342C, YML125C, YGR254W, YPR194C, YBR132C, YML052W, YNL173C, YDR508C, YLR411W, YER067W, YMR306W, YLL052C, YDR103W, YHR005C, YPL265W, YBR294W, YAR050W, YOL132W, YDL012C, YMR307W, YHL040C, YER056C, YJL058C, YOR317W, YJR009C, YOL122C, YLR432W, YEL017C-A, YGL045W, YGR192C, YNL087W, YJL052W, YJL212C, YJR040W, YCR028C, YOR273C, YLR342W, YGR212W, YCL048W, YLR187W, YBR008C, Y…
rDNA heterochromatin	YJL109C, YDR026C, YDR398W, YDR110W, YHR196W, YMR093W, YGR128C, YPL126W, YGR063C
DNA-directed RNA polymerase III complex	YJL011C, YKL144C, YNL151C, YOR224C, YDL150W, YBR154C, YKR025W, YOR116C, YDR045C, YOR210W, YHR143W-A, YNL113W, YPR110C
t-UTP complex	YJL109C, YDR324C, YDR398W, YHR196W, YMR093W, YGR128C, YPL126W
anchored to membrane	YMR215W, YBR078W, YGR189C, YLR042C, YDR261C, YOR010C, YLR121C, YHR126C, YOR382W, YOR214C, YIR039C, YLR040C, YDR055W, YOL132W, YAR050W, YDR534C, YNL327W, YMR307W, YDR524C-B, YDR522C, YIR019C, YOR009W, YNL300W, YLR343W, YLR120C, YCL048W, YAL063C, YKL096W, YNR044W, YHR211W, YJL171C, YJR150C, YIL011W, YEL040W, YPL130W
peroxisomal matrix	YBR222C, YDL078C, YIL160C, YDR256C, YKL026C, YNL117W, YNL202W, YOR084W, YOR180C, YGL205W
preribosome, small subunit precursor	YDR087C, YOR056C, YPR144C, YJL109C, YJL010C, YGR081C, YBR247C, YNL224C, YDL148C, YKL143W
microbody lumen	YBR222C, YDL078C, YIL160C, YDR256C, YKL026C, YNL117W, YNL202W, YOR084W, YOR180C, YGL205W
mitochondrial respiratory chain complex IV	YDL067C, YIL111W, Q0045, YML030W, YLR395C, YGL187C, YMR256C, YLR038C, YNL052W, YGL191W, YHR051W
respiratory chain complex IV	YDL067C, YIL111W, Q0045, YML030W, YLR395C, YGL187C, YMR256C, YLR038C, YNL052W, YGL191W, YHR051W
membrane raft	YGR131W, YDR032C, YMR031C, YBL069W, YPR149W, YLR414C, YML052W, YGR130C, YMR307W, YIL105C, YNL173C, YEL063C, YBR052C, YGL008C
Pwp2p-containing subcomplex of 90S preribosome	YLR222C, YCR057C, YLR409C, YJL069C, YDR449C, YLR129W
mitochondrial respiratory chain complex III	YEL024W, YBL045C, YDR529C, YGR183C, YHR001W-A, YOR065W, YPR191W, YFR033C
respiratory chain complex III	YEL024W, YBL045C, YDR529C, YGR183C, YHR001W-A, YOR065W, YPR191W, YFR033C
cell wall part	YMR307W, YKL096W, YLR307W, YLR084C, YLR308W
external encapsulating structure part	YMR307W, YKL096W, YLR307W, YLR084C, YLR308W
cell periphery	YKR093W, YHR001W, YDR342C, YGR189C, YPR194C, YML052W, YER067W, YLL052C, YOR190W, YHR005C, YPL265W, YBR294W, YLR407W, YOL132W, YDL012C, YHL040C, YER056C, YOR317W, YJR009C, YDR034W-B, YJR040W, YMR305C, YOR273C, YLR342W, YKL165C, YGR212W, YLR187W, YDL024C, YLR308W, YNR002C, YNL006W, YIL011W, YDR309C, YDR212W, YJL138C, YLR092W, YBR016W, YOL103W, YFL014W, YHR174W, YPR124W, YLR109W, YJL214W, YCR098C, Y…
mitochondrial proton-transporting ATP synthase complex	YPL078C, YBL099W, YDR298C, YKL016C, YPR020W, YDL004W, YOL077W-A, YJR121W, YBR039W, Q0130, YLR295C, YDL130W-A
proton-transporting ATP synthase complex	YPL078C, YBL099W, YDR298C, YKL016C, YPR020W, YDL004W, YOL077W-A, YJR121W, YBR039W, Q0130, YLR295C, YDL130W-A
prefoldin complex	YFL023W, YLR200W, YJL179W, YEL003W, YML094W, YGR078C
non-membrane-bounded organelle	YMR247C, YPL255W, YCR072C, YNL261W, YPR046W, YDR225W, YMR094W, YML052W, YER038C, YOL138C, YCR086W, YBR267W, YPR143W, YLR274W, YBR009C, YJR112W, YJL042W, YJL122W, YLR383W, YNL175C, YDR289C, YLR002C, YLL023C, YGL249W, YHL006C, YNL246W, YGR162W, YJL191W, YPL249C-A, YBR107C, YJL069C, YCR035C, YBL003C, YPR010C, YIL009C-A, YJL019W, YOR310C, YOR294W, YEL026W, YGL058W, YDL111C, YLR342W, YMR131C, YPR148C,…
intracellular non-membrane-bounded organelle	YMR247C, YPL255W, YCR072C, YNL261W, YPR046W, YDR225W, YMR094W, YML052W, YER038C, YOL138C, YCR086W, YBR267W, YPR143W, YLR274W, YBR009C, YJR112W, YJL042W, YJL122W, YLR383W, YNL175C, YDR289C, YLR002C, YLL023C, YGL249W, YHL006C, YNL246W, YGR162W, YJL191W, YPL249C-A, YBR107C, YJL069C, YCR035C, YBL003C, YPR010C, YIL009C-A, YJL019W, YOR310C, YOR294W, YEL026W, YGL058W, YDL111C, YLR342W, YMR131C, YPR148C,…
eisosome	YGR086C, YML052W, YGR130C, YIL105C, YMR086W, YPL004C, YMR031C
TRAPP complex	YKR068C, YBR254C, YMR218C, YML077W, YDR472W, YEL048C, YGR166W, YOR115C
methyltransferase complex	YJL125C, YDR140W, YHR119W, YDR469W, YBR175W, YOL124C, YLR015W, YDR165W, YDL201W, YAR003W, YNL062C
extracellular region	YMR215W, YJL158C, YBR078W, YGR189C, YLR042C, YDL049C, YOR010C, YNL160W, YOR382W, YKL163W, YDR032C, YOR214C, YOR190W, YGR037C, YCL058C, YPL123C, YLR040C, YDR055W, YBR162C, YAR050W, YDR534C, YNL327W, YKR042W, YPL187W, YDR371W, YMR307W, YIL015W, YIR019C, YBR200W-A, YOR009W, YNL300W, YMR305C, YJL160C, YAL063C, YLR286C, YKL096W, YOR389W, YNR044W, YHR211W, YJR150C, YIL011W, YOR247W, YEL040W, YPL130W
glycine cleavage complex	YDR019C, YMR189W, YAL044C, YFL018C
box H/ACA snoRNP complex	YHR072W-A, YDL208W, YLR175W, YHR089C
box H/ACA RNP complex	YHR072W-A, YDL208W, YLR175W, YHR089C
nuclear part	YHR133C, YNL151C, YCR072C, YKL059C, YNL261W, YPR046W, YDR225W, YMR094W, YCR086W, YJL080C, YDR395W, YPR143W, YLR274W, YGL133W, YBR009C, YJR112W, YMR059W, YPR034W, YNL175C, YDR289C, YLR002C, YPR094W, YLL023C, YGL249W, YHL006C, YFR005C, YIL030C, YJL191W, YGR097W, YBR107C, YJL069C, YCR035C, YBL003C, YPR010C, YIL009C-A, YJL019W, YOR310C, YOR294W, YEL026W, YGL058W, YDL111C, YMR131C, YGR275W, YNL210W, Y…
heterochromatin	YGR128C, YPL126W, YGR063C, YJL109C, YDR026C, YDR398W, YHR196W, YDR110W, YMR093W, YDL042C, YAL019W
tRNA methyltransferase complex	YJL125C, YDR165W, YDL201W, YNL062C, YOL124C
respiratory chain complex II	YKL148C, YLL041C, YDR178W, YMR118C, YKL141W
succinate dehydrogenase complex	YKL148C, YLL041C, YDR178W, YMR118C, YKL141W
integral to plasma membrane	YIL140W, YCL027W, YJR054W, YGL255W, YKL178C, YPR194C, YBR132C, YKR039W, YIL121W, YML123C, YOR161C, YGR055W, YLR411W, YJL212C, YMR319C
polysome	YER176W, YCL037C, YAL036C, YDL229W, YGR078C, YKL139W, YGR072W, YOR198C, YPL226W, YLR022C, YNL255C, YDR515W, YJL080C, YCR059C, YGR285C, YDR152W, YHR064C
mitochondrial proton-transporting ATP synthase, stator stalk	YPL078C, YDR298C, YKL016C
mitochondrial oxoglutarate dehydrogenase complex	YDR148C, YIL125W, YFL018C
DNA ligase IV complex	YOR005C, YGL090W, YLR265C
Mpp10 complex	YNL075W, YHR148W, YJR002W
tricarboxylic acid cycle enzyme complex	YNL037C, YPL262W, YOR136W
oxoglutarate dehydrogenase complex	YDR148C, YIL125W, YFL018C
proton-transporting ATP synthase, stator stalk	YPL078C, YDR298C, YKL016C
PeBoW complex	YOR272W, YMR049C, YGR103W
Rix1 complex	YHR085W, YHR197W, YNL182C
nuclear exosome (RNase complex)	YGR158C, YCR035C, YNL232W, YDL111C, YOL142W, YHR069C, YGR095C, YNR024W, YHR081W
septin ring	YIL140W, YKL101W, YMR032W, YHR107C, YNL166C, YDR510W, YLR314C, YCL024W, YEL040W
spore wall	YDR218C, YCR045C, YOR190W, YLR308W, YOR255W, YLR314C, YOR242C, YHR139C, YLR307W
mitochondrial proton-transporting ATP synthase complex, catalytic core F(1)	YDL004W, YJR121W, YBL099W, YBR039W
mitochondrial respiratory chain complex II	YKL148C, YLL041C, YDR178W, YKL141W
Noc complex	YLR002C, YDR060W, YDL148C, YPR144C
box C/D snoRNP complex	YEL026W, YDL014W, YPR137W, YOR310C
succinate dehydrogenase complex (ubiquinone)	YKL148C, YLL041C, YDR178W, YKL141W
proton-transporting ATP synthase complex, catalytic core F(1)	YDL004W, YJR121W, YBL099W, YBR039W
fumarate reductase complex	YKL148C, YLL041C, YDR178W, YKL141W
peroxisome	YBR222C, YDL078C, YIL160C, YDR256C, YKL026C, YML042W, YAL055W, YPR128C, YNL202W, YOL138C, YOL147C, YOR180C, YOR084W, YHR150W, YGL067W, YLR284C, YPL147W, YIR031C, YGL184C, YJL185C, YGR239C, YIL065C, YJL210W, YNL117W, YGR154C, YMR018W, YKR009C, YJR019C, YER015W, YCR005C, YGL205W, YGR133W
microbody	YBR222C, YDL078C, YIL160C, YDR256C, YKL026C, YML042W, YAL055W, YPR128C, YNL202W, YOL138C, YOL147C, YOR180C, YOR084W, YHR150W, YGL067W, YLR284C, YPL147W, YIR031C, YGL184C, YJL185C, YGR239C, YIL065C, YJL210W, YNL117W, YGR154C, YMR018W, YKR009C, YJR019C, YER015W, YCR005C, YGL205W, YGR133W
endoplasmic reticulum lumen	YDR057W, YDR518W, YHR204W, YKL073W, YMR214W, YCL043C, YJL034W, YOL031C, YLR056W
ascospore wall	YDR218C, YCR045C, YOR190W, YLR308W, YLR314C, YOR242C, YHR139C, YLR307W
mitochondrial proton-transporting ATP synthase complex, coupling factor F(o)	YPR020W, YPL078C, YOL077W-A, YDR298C, Q0130, YLR295C, YKL016C
proton-transporting ATP synthase complex, coupling factor F(o)	YPR020W, YPL078C, YOL077W-A, YDR298C, Q0130, YLR295C, YKL016C
histone methyltransferase complex	YLR015W, YHR119W, YDR469W, YBR175W, YAR003W
Set1C/COMPASS complex	YLR015W, YHR119W, YDR469W, YBR175W, YAR003W
lateral element	YIL072W, YLR263W
cellular bud scar	YMR307W, YLR084C
chitosan layer of spore wall	YLR307W, YLR308W
mitochondrial proton-transporting ATP synthase, catalytic core	YJR121W, YBL099W
6-phosphofructokinase complex	YMR205C, YGR240C
mitochondrial isocitrate dehydrogenase complex (NAD+)	YNL037C, YOR136W
phenylalanine-tRNA ligase complex	YLR060W, YFL022C
sulfite reductase complex (NADPH)	YFR030W, YJR137C
glyoxysome	YNL117W, YIR031C
mitochondrial tricarboxylic acid cycle enzyme complex	YNL037C, YOR136W
Noc4p-Nop14p complex	YDL148C, YPR144C
NatB complex	YPR131C, YOL076W
tRNA (m1A) methyltransferase complex	YJL125C, YNL062C
mating-type region heterochromatin	YAL019W, YGR063C
high affinity iron permease complex	YMR058W, YER145C
CVT complex	YOL082W, YOL083W
site of double-strand break	YDR289C, YLR383W
isocitrate dehydrogenase complex (NAD+)	YNL037C, YOR136W
proton-transporting ATP synthase, catalytic core	YJR121W, YBL099W
mating projection membrane	YPR149W, YBR016W
FAl1-SGD1 complex	YDR021W, YLR336C
cytoophidium	YJR103W, YBL039C
chromosome	YBR289W, YPL121C, YHR157W, YDR489W, YPL209C, YNL261W, YPR046W, YDR225W, YJL109C, YMR094W, YER038C, YCR086W, YDL156W, YLR274W, YIL150C, YBR009C, YJR112W, YLR318W, YLR263W, YDR217C, YJL030W, YLR383W, YER028C, YPL200W, YDR289C, YGL249W, YNL246W, YBR107C, YDR325W, YFR031C, YBL088C, YBL003C, YIL009C-A, YJL019W, YGL058W, YBL054W, YLR449W, YNL290W, YER179W, YPR018W, YKL138C-A, YOR344C, YIL122W, YHR196W,…
GINS complex	YDR013W, YDR489W, YJL072C
heterotrimeric G-protein complex	YHR005C, YER020W, YOR212W
septin cytoskeleton	YDR218C, YIL140W, YKL101W, YMR032W, YHR107C, YNL166C, YDR510W, YLR314C, YCL024W, YEL040W
condensed nuclear chromosome	YPL121C, YHR157W, YPL209C, YPR046W, YDL139C, YMR094W, YGL093W, YNL201C, YLR329W, YJR112W, YLR263W, YKL089W, YJL074C, YJL030W, YOR368W, YDR014W-A, YAL034W-A, YGL061C, YGL249W, YLR381W, YJR089W, YER044C-A, YDR325W, YPR007C, YBR107C, YGR140W, YGL033W, YFR031C, YDR510W, YIL072W, YPL268W, YER106W, YGL183C, YLR086W, YHR079C-A, YER179W, YFL003C, YKL138C-A, YHR153C, YJR135C, YBR233W-A, YIL073C
cytoplasmic exosome (RNase complex)	YGR158C, YCR035C, YNL232W, YDL111C, YOL142W, YHR069C, YGR095C
prospore membrane	YDR218C, YPL027W, YKL096W, YLR054C, YOL091W, YOR255W, YHR184W, YML066C, YLR314C, YDR523C, YBR148W, YBR180W, YMR017W, YPL130W
intracellular immature spore	YDR218C, YPL027W, YKL096W, YLR054C, YOL091W, YOR255W, YHR184W, YML066C, YLR314C, YDR523C, YBR148W, YBR180W, YMR017W, YPL130W
ascospore-type prospore	YDR218C, YPL027W, YKL096W, YLR054C, YOL091W, YOR255W, YHR184W, YML066C, YLR314C, YDR523C, YBR148W, YBR180W, YMR017W, YPL130W
intrinsic to plasma membrane	YPR194C, YBR132C, YOR161C, YLR411W, YJL212C, YLR121C, YIL140W, YJR054W, YCL027W, YGL255W, YKL178C, YML123C, YIL121W, YKR039W, YGR055W, YMR319C
exosome (RNase complex)	YGR158C, YCR035C, YNL232W, YDL111C, YOL142W, YHR069C, YGR095C, YNR024W, YHR081W
lipid particle	YMR152W, YGR192C, YDR525W-A, YBR042C, YIL124W, YJL052W, YKR067W, YMR101C, YKR046C, YGR086C, YOR059C, YOL048C, YDR275W, YLL012W, YMR110C, YBR177C, YKL182W, YOR317W, YJR009C
ribonucleoprotein complex	YMR247C, YNL118C, YPL266W, YJL213W, YGR078C, YCR072C, YJL109C, YDR101C, YOL138C, YBR267W, YJL080C, YKR060W, YPR143W, YBR152W, YHR148W, YGR103W, YLR318W, YGL147C, YJL122W, YGR287C, YEL034W, YNL175C, YLR002C, YPR094W, YLL023C, YGR285C, YFR005C, YGR162W, YDR449C, YJL191W, YMR128W, YPL249C-A, YOL041C, YDL166C, YJL069C, YLR022C, YIL009C-A, YOR310C, YOR294W, YEL026W, YGL171W, YPR148C, YGL120C, YGL111W,…
condensed chromosome	YPL121C, YHR157W, YPL209C, YPR046W, YDL139C, YMR094W, YGL093W, YER038C, YCR086W, YNL201C, YLR329W, YJR112W, YLR263W, YKL089W, YJL074C, YJL030W, YOR368W, YLR383W, YDR014W-A, YAL034W-A, YGL061C, YGL249W, YLR381W, YJR089W, YER044C-A, YDR325W, YPR007C, YBR107C, YGR140W, YGL033W, YFR031C, YDR510W, YIL072W, YPL268W, YER106W, YGL183C, YLR086W, YHR079C-A, YER179W, YML023C, YFL003C, YKL138C-A, YHR153C, YJ…
cis-Golgi network	YDL099W, YKR068C, YBR254C, YMR218C, YML077W, YDR472W, YEL048C, YER157W, YGR166W, YOR115C
cellular bud neck septin ring	YLR314C, YNL166C, YEL040W, YMR032W, YHR107C
cellular bud membrane	YDR373W, YLL028W, YOL158C, YPR149W, YBR016W
plasma membrane part	YDR373W, YLL028W, YBR016W, YPR194C, YBR132C, YCR027C, YLR411W, YLR121C, YMR306W, YHR174W, YCL027W, YHR005C, YOL158C, YPR149W, YML123C, YIL121W, YER145C, YMR058W, YGL045W, YOR161C, YJL212C, YER020W, YIL140W, YJR054W, YLR342W, YGL255W, YKL178C, YOR212W, YKR039W, YGR055W, YNL006W, YMR319C
Ctf18 RFC-like complex	YHR191C, YOL094C, YNL290W, YBR087W
TRAMP complex	YJL050W, YIL079C, YNR024W, YNL299W
small nucleolar ribonucleoprotein complex	YEL026W, YHR072W-A, YDL014W, YPR137W, YDL208W, YAL033W, YNL221C, YER127W, YOR310C, YHR089C, YHR062C, YLR175W
pre-replicative complex	YHR118C, YNL261W, YNL182C, YLR002C, YLL004W, YLR274W, YJL194W, YLR103C
microbody part	YBR222C, YDL078C, YIL160C, YDR256C, YKL026C, YAL055W, YPR128C, YNL202W, YOL147C, YOR180C, YOR084W, YHR150W, YPL147W, YGR239C, YJL210W, YNL117W, YMR018W, YGL205W
peroxisomal part	YBR222C, YDL078C, YIL160C, YDR256C, YKL026C, YAL055W, YPR128C, YNL202W, YOL147C, YOR180C, YOR084W, YHR150W, YPL147W, YGR239C, YJL210W, YNL117W, YMR018W, YGL205W
RNA polymerase I upstream activating factor complex	YBL025W, YOR295W, YMR270C
DNA replication factor C complex	YOL094C, YNL290W, YBR087W
eukaryotic translation initiation factor 4F complex	YJL138C, YGL049C, YGR162W
Rad17 RFC-like complex	YOL094C, YNL290W, YBR087W
Elg1 RFC-like complex	YOL094C, YNL290W, YBR087W
replication fork protection complex	YBR010W, YNL273W, YDR489W, YJL072C, YDR225W, YBL003C, YLR274W, YDR013W, YBR009C, YIL150C, YLR103C
proton-transporting two-sector ATPase complex	YPL078C, YBL099W, YDR298C, YHR039C-A, YKL016C, YPR020W, YDL004W, YJR121W, YOL077W-A, YBR039W, Q0130, YLR295C, YCL005W-A, YDL130W-A
telomerase holoenzyme complex	YIL009C-A, YLR318W
mitochondrial proton-transporting ATP synthase, central stalk	YDL004W, YBR039W
glycerol-3-phosphate dehydrogenase complex	YOL059W, YIL155C
cell septum	YMR307W, YNL327W
nucleolar chromatin	YER164W, YLL035W
cell projection membrane	YPR149W, YBR016W
RecQ helicase-Topo III complex	YLR234W, YMR190C
CAF-1 complex	YPR018W, YBR195C
luminal surveillance complex	YJL034W, YDR057W
proton-transporting ATP synthase, central stalk	YDL004W, YBR039W
RES complex	YGL174W, YLR016C
chromosomal part	YDR489W, YPL209C, YNL261W, YPR046W, YDR225W, YJL109C, YMR094W, YER038C, YCR086W, YDL156W, YLR274W, YIL150C, YBR009C, YJR112W, YLR318W, YLR263W, YDR217C, YJL030W, YLR383W, YER028C, YPL200W, YDR289C, YGL249W, YNL246W, YBR107C, YDR325W, YFR031C, YBL088C, YBL003C, YIL009C-A, YJL019W, YGL058W, YBL054W, YLR449W, YNL290W, YPR018W, YKL138C-A, YOR344C, YHR196W, YIL122W, YJR135C, YFR046C, YBR010W, YCR066W,…
nucleoid	YNL037C, YBL099W, YCL064C, YOR374W, YOR142W, YEL030W, YIL125W, YDR148C, YFL018C, YMR241W, YLR304C
mitochondrial nucleoid	YNL037C, YBL099W, YCL064C, YOR374W, YOR142W, YEL030W, YIL125W, YDR148C, YFL018C, YMR241W, YLR304C
RNA polymerase I transcription factor complex	YBL025W, YOR295W, YMR270C, YML043C
dynein complex	YMR294W, YDR488C, YMR299C, YHR129C
protein acetyltransferase complex	YOR253W, YPR131C, YOL076W, YEL053C
N-terminal protein acetyltransferase complex	YOR253W, YPR131C, YOL076W, YEL053C
spindle midzone	YJR089W, YGR140W, YPL209C, YOR058C
mitochondrial membrane part	YKL148C, YBL099W, YFR011C, YML030W, YKL016C, YOR297C, YPR020W, YKL150W, YGL119W, YGR174C, YGL187C, YLR038C, YMR256C, YDL183C, YHR051W, YOL009C, YOR037W, YBR244W, YDL067C, YPL078C, YPR133W-A, YLR168C, YDR298C, YIL155C, YLR395C, YJR121W, YNL052W, YLR090W, YGL191W, YKR016W, YIL136W, YFR033C, YDR178W, YEL024W, YBL045C, YDR049W, YBR238C, YDR529C, YKL026C, YNL100W, YDL004W, YBR230C, YOL077W-A, YJR077C,…
cell	YOL093W, YJL144W, YML021C, YMR094W, YER038C, YOL138C, YNL044W, YBR267W, YGR174C, YDR395W, YGL133W, YMR256C, YDR070C, YER067W, YGL067W, YOR190W, YPR098C, YCL043C, YNL117W, YLR057W, YFR034C, YER087C-B, YHL006C, YOR317W, YGR162W, YOR216C, YGR097W, YPL249C-A, YBR107C, YOL043C, YDL166C, YOR387C, YJL200C, YKL010C, YLL027W, YIL009C-A, YJR040W, YPL183C, YGR003W, YOR059C, YDL111C, YMR131C, YPR148C, YBL095…
cell part	YOL093W, YJL144W, YML021C, YMR094W, YER038C, YOL138C, YNL044W, YBR267W, YGR174C, YDR395W, YGL133W, YMR256C, YDR070C, YER067W, YGL067W, YOR190W, YPR098C, YCL043C, YNL117W, YLR057W, YFR034C, YER087C-B, YHL006C, YOR317W, YGR162W, YOR216C, YGR097W, YPL249C-A, YBR107C, YOL043C, YDL166C, YOR387C, YJL200C, YKL010C, YLL027W, YIL009C-A, YJR040W, YPL183C, YGR003W, YOR059C, YDL111C, YMR131C, YPR148C, YBL095…
chromosome, centromeric region	YBR010W, YPL209C, YPR046W, YDL139C, YMR094W, YGL093W, YCR086W, YBL008W, YAL019W, YJR112W, YKR101W, YKL089W, YJL030W, YAL034W-A, YGL061C, YLR381W, YJR060W, YLR175W, YJR089W, YPR007C, YBR107C, YGR140W, YGL086W, YER106W, YPL268W, YPR018W, YGR063C, YKL138C-A, YJR135C, YFR046C, YDR383C, YBR233W-A
proton-transporting two-sector ATPase complex, proton-transporting domain	YPL078C, YDR298C, YKL016C, YPR020W, YOL077W-A, Q0130, YCL005W-A, YLR295C
glycosylphosphatidylinositol-N-acetylglucosaminyltransferase (GPI-GnT) complex	YPL076W, YNL038W, YDR437W
condensin complex	YLR086W, YDR325W, YFR031C
nuclear condensin complex	YLR086W, YDR325W, YFR031C
origin recognition complex	YLL004W, YHR118C, YNL261W
Hrd1p ubiquitin ligase complex	YDR057W, YBR201W, YOL013C
Hrd1p ubiquitin ligase ERAD-L complex	YDR057W, YBR201W, YOL013C
nuclear origin of replication recognition complex	YLL004W, YHR118C, YNL261W
Cul3-RING ubiquitin ligase complex	YOL133W, YBR114W, YGR003W
Elongator holoenzyme complex	YHR187W, YLR384C, YPL086C
mitochondrial crista junction	YFR011C, YKR016W, YNL100W
DNA replication preinitiation complex	YHR118C, YDR489W, YNL261W, YJL072C, YLL004W, YJL194W, YLR274W, YDR013W, YLR103C
cellular bud neck septin structure	YCL024W, YLR314C, YNL166C, YEL040W, YMR032W, YHR107C
nucleosome	YNL030W, YBR010W, YBL003C, YBR009C, YOL012C, YDR225W
cleavage apparatus septin structure	YCL024W, YLR314C, YNL166C, YEL040W, YMR032W, YHR107C
synaptonemal complex	YGL249W, YIL072W, YLR263W, YFL003C
extrinsic to internal side of plasma membrane	YNL006W, YHR005C, YER020W, YOR212W
cellular_component	YOL138C, YDR395W, YGL133W, YMR256C, YDR070C, YER067W, YGL067W, YPR098C, YIL014C-A, YLR031W, YCR101C, YER087C-B, YOR317W, YGR162W, YGR097W, YPL249C-A, YOR387C, YJL200C, YKL010C, YLL027W, YPL183C, YGR003W, YDL111C, YIR030C, YBL095W, YPR018W, YGR161C, YIL011W, YDR476C, YJR078W, YHR080C, YMR086W, YBR050C, YDR261W-A, YDR213W, YER054C, YNL071W, YNL201C, YJL137C, YPL171C, YHR051W, YPR124W, YHR119W, YFR0…
nuclear nucleosome	YNL030W, YBR010W, YBL003C, YBR009C, YDR225W
periplasmic space	YPR026W, YIL015W, YBL016W, YGR040W, YLR377C
outer membrane	YPL186C, YDR381C-A, YHR003C, YPR155C, YLR018C, YKL150W, YNL208W, YLR205C, YOL009C, YBR244W, YMR059W, YPR133W-A, YPR098C, YIL065C, YIL155C, YKR042W, YPR113W, YOR228C, YLR090W, YIL136W, YBL098W, YOR317W, YDR049W, YKL212W, YIL124W, YKL027W, YKL026C, YBR230C, YPL004C, YIR038C, YJL112W, YGR086C, YKR036C, YGR266W, YPR002W, YNL055C, YLR105C, YMR110C, YBR177C, YJL082W
mitochondrial envelope	YDR381C-A, YFR011C, YPR155C, YLR164W, YMR118C, YOR297C, YOR222W, YPR020W, YGR174C, YDL174C, YDR508C, YMR256C, YMR059W, YPL078C, YLR168C, YPR098C, YLR356W, YBL030C, YBL098W, YOR317W, YPR061C, YER170W, YDR049W, YJL161W, YIL134W, YKL027W, YJR077C, YLR295C, YJL112W, YKL141W, YMR056C, YML061C, Q0045, YNL055C, YLR105C, YMR145C, YBR177C, YAR035W, YJL082W, YPL186C, YMR301C, YKL152C, YGL119W, YHR051W, YDL…
1,3-beta-D-glucan synthase complex	YLR342W, YMR306W
tRNA-intron endonuclease complex	YMR059W, YLR105C
THO complex	YML062C, YDR138W
HIR complex	YJR140C, YBL008W
MIS12/MIND type complex	YJR112W, YAL034W-A
THO complex part of transcription export complex	YML062C, YDR138W
nucleoplasmic THO complex	YML062C, YDR138W
nuclear MIS12/MIND complex	YJR112W, YAL034W-A
half bridge of spindle pole body	YNL188W, YJL019W
cytoplasmic dynein complex	YDR488C, YMR299C
cAMP-dependent protein kinase complex	YKL166C, YPL203W
CCAAT-binding factor complex	YKL109W, YGL237C
mitochondrial crista	YKR016W, YPR191W
RENT complex	YDL042C, YPL126W
endoplasmic reticulum Sec complex	YBR171W, YOR254C
Sec62/Sec63 complex	YBR171W, YOR254C
extrinsic to mitochondrial outer membrane	YBR244W, YKL026C
dolichyl-phosphate-mannose-protein mannosyltransferase complex	YOR321W, YAL023C
CBF3 complex	YMR094W, YGR140W
chromosome passenger complex	YJR089W, YPL209C
septin filament array	YLR314C, YHR107C
monopolin complex	YCR086W, YER106W
polysomal ribosome	YNL255C, YAL036C
HICS complex	YDL117W, YMR032W
Shu complex	YLR376C, YHL006C
nuclear chromosome, telomeric region	YPL200W, YHR164C, YGR063C, YLR010C, YLR274W, YMR127C, YDL042C, YOL104C, YBR275C, YJL019W
microtubule	YDR218C, YML124C, YJR089W, YLR212C, YMR294W, YPL209C, YOR058C, YOR265W, YNL188W, YJL042W, YPR141C, YDR488C, YKL056C, YLR254C, YMR299C, YLR186W, YER007W, YHR129C, YGL061C, YKL138C-A, YOR269W, YBR233W-A, YLR175W, YLR412W
nuclear periphery	YOR294W, YML075C, YHR133C, YKL172W, YMR307W, YJR132W, YJL019W
nucleotide-excision repair factor 3 complex	YDR311W, YGR258C, YER171W
chromatin silencing complex	YKR101W, YDL042C, YPL126W
nuclear microtubule	YML124C, YLR186W, YOR058C
actin filament	YFL039C, YOR239W, YAL029C
signalosome	YJR084W, YDR179C, YIL071C
septin complex	YDR218C, YLR314C, YHR107C
mitochondrial intermembrane space	YMR194C-B, YKL152C, YFR011C, YIL160C, YDL085W, YJL066C, YEL039C, YKL150W, YLR038C, YJR104C, YML054C, YDR031W, YLR168C, YNL036W, YKR071C, YMR145C, YKL084W, YLL018C-A, YGR181W, YFR033C, YJR048W, YBL107C, YKL067W
microtubule associated complex	YJR089W, YPR141C, YMR294W, YDR488C, YMR299C, YPL209C, YHR129C, YPL253C
intrinsic to mitochondrial outer membrane	YPR133W-A, YNL055C, YMR110C, YIL155C, YKL150W, YBR230C, YLR090W, YIL136W
integral to mitochondrial outer membrane	YPR133W-A, YNL055C, YMR110C, YIL155C, YKL150W, YBR230C, YLR090W, YIL136W
organelle outer membrane	YPL186C, YDR381C-A, YHR003C, YPR155C, YLR018C, YKL150W, YLR205C, YOL009C, YBR244W, YMR059W, YPR133W-A, YPR098C, YIL065C, YIL155C, YKR042W, YPR113W, YOR228C, YLR090W, YIL136W, YBL098W, YOR317W, YDR049W, YKL212W, YIL124W, YKL027W, YKL026C, YBR230C, YPL004C, YIR038C, YJL112W, YGR086C, YKR036C, YGR266W, YPR002W, YNL055C, YLR105C, YMR110C, YBR177C, YJL082W
chromosome, telomeric region	YBR175W, YHR164C, YBL088C, YLR015W, YLR010C, YIL009C-A, YLR274W, YMR127C, YDL042C, YOL104C, YLR318W, YML036W, YJL019W, YDR083W, YGL169W, YPL200W, YGR063C, YBR275C, YAR003W
replication fork	YBR010W, YDR419W, YOL094C, YDR489W, YPR175W, YDR225W, YLR430W, YBL003C, YJR043C, YLR274W, YIL150C, YBR009C, YLR103C, YNL273W, YNL290W, YDL164C, YJL072C, YDR013W, YBR087W, YFR027W
ribonuclease P complex	YNL221C, YML091C, YAL033W, YHR062C
carboxy-terminal domain protein kinase complex	YKL139W, YDR311W, YML112W, YER171W
mitochondrial outer membrane	YPL186C, YDR381C-A, YHR003C, YPR155C, YKL150W, YOL009C, YBR244W, YMR059W, YPR133W-A, YPR098C, YIL065C, YIL155C, YKR042W, YPR113W, YOR228C, YLR090W, YIL136W, YBL098W, YOR317W, YDR049W, YKL212W, YIL124W, YKL027W, YKL026C, YBR230C, YPL004C, YIR038C, YJL112W, YGR086C, YKR036C, YGR266W, YPR002W, YNL055C, YLR105C, YMR110C, YBR177C, YJL082W
proton-transporting two-sector ATPase complex, catalytic domain	YDL004W, YJR121W, YBL099W, YBR039W, YHR039C-A
mitochondrial membrane	YDR381C-A, YFR011C, YPR155C, YLR164W, YMR118C, YOR297C, YOR222W, YPR020W, YGR174C, YDL174C, YDR508C, YMR256C, YMR059W, YPL078C, YLR168C, YPR098C, YLR356W, YBL030C, YBL098W, YOR317W, YPR061C, YER170W, YDR049W, YJL161W, YIL134W, YKL027W, YJR077C, YLR295C, YJL112W, YKL141W, YMR056C, YML061C, Q0045, YNL055C, YLR105C, YBR177C, YAR035W, YJL082W, YPL186C, YMR301C, YGL119W, YHR051W, YDL067C, YLR395C, YJR…
condensed nuclear chromosome kinetochore	YJR089W, YBR107C, YGR140W, YPL209C, YPR046W, YMR094W, YGL093W, YJR112W, YPL268W, YER106W, YKL089W, YJL030W, YAL034W-A, YGL061C, YLR381W, YKL138C-A, YJR135C, YBR233W-A
kinetochore	YJR089W, YBR107C, YGR140W, YPL209C, YPR046W, YMR094W, YGL093W, YGL086W, YCR086W, YJR112W, YPL268W, YER106W, YKL089W, YJL030W, YAL034W-A, YGR063C, YGL061C, YKL138C-A, YLR381W, YJR135C, YFR046C, YBR233W-A, YDR383C, YJR060W
condensed nuclear chromosome, centromeric region	YJR089W, YBR107C, YPR007C, YGR140W, YPL209C, YPR046W, YDL139C, YMR094W, YGL093W, YJR112W, YPL268W, YER106W, YKL089W, YJL030W, YAL034W-A, YGL061C, YLR381W, YKL138C-A, YJR135C, YBR233W-A
organelle envelope lumen	YMR194C-B, YKL152C, YFR011C, YIL160C, YDL085W, YGL035C, YJL066C, YEL039C, YKL150W, YLR038C, YJR104C, YML054C, YDR031W, YLR168C, YNL036W, YKR071C, YMR145C, YKL084W, YLL018C-A, YGR181W, YFR033C, YBL107C, YJR048W, YKL067W
nuclear chromosome	YBR289W, YPL121C, YHR157W, YDR489W, YPL209C, YNL261W, YPR046W, YDR225W, YDL139C, YMR094W, YLR010C, YDL156W, YLR274W, YLR329W, YIL150C, YBR009C, YDL042C, YJR112W, YLR263W, YJL030W, YKL089W, YER028C, YPL200W, YDR223W, YDR289C, YOR156C, YGL249W, YLR381W, YJR089W, YPR175W, YBR107C, YPR007C, YDR325W, YFR031C, YNL030W, YBL003C, YMR127C, YJL019W, YGL183C, YGL058W, YHR079C-A, YBL054W, YER179W, YJL072C, Y…
nuclear DNA-directed RNA polymerase complex	YDL108W, YNL151C, YNL248C, YOR340C, YHR058C, YKR025W, YDR045C, YNL236W, YBL093C, YER171W, YPR168W, YJL011C, YBR154C, YPR070W, YHR143W-A, YBR253W, YKL144C, YGR097W, YPL011C, YOR224C, YMR227C, YOR116C, YOR210W, YJL148W, YPR010C, YNL113W, YDR311W, YDR308C, YPR110C, YOR341W, YDL150W, YJR063W, YDR138W
phosphopyruvate hydratase complex	YHR174W, YGR254W
nuclear outer membrane	YLR205C, YLR018C
eukaryotic translation initiation factor 2B complex	YDR211W, YKR026C
dynactin complex	YMR294W, YHR129C
integral to vacuolar membrane	YBR235W, YBR147W
NuA3 histone acetyltransferase complex	YBL052C, YJR082C
EGO complex	YML121W, YKL143W
Cul8-RING ubiquitin ligase complex	YOL133W, YHR154W
nuclear membrane part	YLR018C, YLR457C
H3 histone acetyltransferase complex	YBL052C, YJR082C
protein phosphatase type 1 complex	YER054C, YBR050C, YOR178C
palmitoyltransferase complex	YOL110W, YMR296C, YKL212W
Golgi transport complex	YPR105C, YGL223C, YER157W
Smc5-Smc6 complex	YER038C, YLR383W, YML023C
endoplasmic reticulum palmitoyltransferase complex	YOL110W, YMR296C, YKL212W
multi-eIF complex	YNL244C, YPL237W, YPR041W
cytoplasmic ubiquitin ligase complex	YIL030C, YDR057W, YBR201W, YOL013C
ER ubiquitin ligase complex	YIL030C, YDR057W, YBR201W, YOL013C
rough endoplasmic reticulum	YBR171W, YER087C-B, YKL154W, YOR254C
rough endoplasmic reticulum membrane	YBR171W, YER087C-B, YKL154W, YOR254C
condensed chromosome, centromeric region	YJR089W, YBR107C, YPR007C, YGR140W, YPL209C, YPR046W, YDL139C, YMR094W, YGL093W, YCR086W, YJR112W, YPL268W, YER106W, YKL089W, YJL030W, YAL034W-A, YGL061C, YKL138C-A, YLR381W, YJR135C, YFR046C, YBR233W-A, YDR383C
cyclin-dependent protein kinase holoenzyme complex	YNL289W, YLR226W, YDL127W, YHR071W, YIL050W, YDL179W
internal side of plasma membrane	YNL006W, YGL045W, YHR005C, YER020W, YHR174W, YOR212W
core mediator complex	YPR070W, YNL236W, YBL093C, YHR058C, YPR168W, YBR253W, YDR308C
cytoplasmic microtubule	YML124C, YPR141C, YMR294W, YOR269W, YDR488C, YLR254C, YMR299C, YHR129C
condensed chromosome kinetochore	YJR089W, YBR107C, YGR140W, YPL209C, YPR046W, YMR094W, YGL093W, YCR086W, YJR112W, YPL268W, YER106W, YKL089W, YJL030W, YAL034W-A, YGL061C, YKL138C-A, YLR381W, YJR135C, YFR046C, YBR233W-A, YDR383C
mitochondrial inner membrane	YBL099W, YFR011C, YLR164W, YMR118C, YOR297C, YML042W, YOR222W, YPR020W, YGR174C, YDL174C, YLR038C, YMR256C, YOR037W, YKL120W, YPL078C, YLR168C, YDR298C, YBL030C, YEL024W, YER170W, YIL134W, YNL100W, YDL004W, YJR077C, Q0130, YLR295C, YHR001W-A, YPR191W, YMR241W, YKL141W, YGR096W, YOR147W, YMR056C, Q0045, YLL041C, YMR023C, YAR035W, YPL103C, YPL005W, YBR039W, YPL134C, YML120C, YMR301C, YKL148C, YML03…
DNA-directed RNA polymerase complex	YDL108W, YNL151C, YNL248C, YOR340C, YHR058C, YKR025W, YDR045C, YNL236W, YBL093C, YER171W, YPR168W, YJL011C, YBR154C, YPR070W, YHR143W-A, YBR253W, YKL144C, YGR097W, YPL011C, YOR224C, YMR227C, YOR116C, YOR210W, YJL148W, YPR010C, YNL113W, YDR311W, YDR308C, YPR110C, YOR341W, YDL150W, YJR063W, YDR138W
RNA polymerase complex	YDL108W, YNL151C, YNL248C, YOR340C, YHR058C, YKR025W, YDR045C, YNL236W, YBL093C, YER171W, YPR168W, YJL011C, YBR154C, YPR070W, YHR143W-A, YBR253W, YKL144C, YGR097W, YPL011C, YOR224C, YMR227C, YOR116C, YOR210W, YJL148W, YPR010C, YNL113W, YDR311W, YDR308C, YPR110C, YOR341W, YDL150W, YJR063W, YDR138W
organelle inner membrane	YBL099W, YFR011C, YLR164W, YMR118C, YOR297C, YML042W, YOR222W, YPR020W, YGR174C, YDL174C, YLR038C, YMR256C, YOR037W, YKL120W, YPL078C, YLR168C, YDR410C, YDR298C, YBL030C, YIL030C, YEL024W, YER170W, YIL134W, YNL100W, YDL004W, YJR077C, Q0130, YLR295C, YHR001W-A, YPR191W, YMR241W, YKL141W, YGR096W, YOR147W, YMR056C, Q0045, YLL041C, YMR023C, YLR457C, YAR035W, YPL103C, YPL005W, YBR039W, YPL134C, YML12…
condensed chromosome outer kinetochore	YGL061C, YKL138C-A, YBR107C, YBR233W-A
condensed nuclear chromosome outer kinetochore	YGL061C, YKL138C-A, YBR107C, YBR233W-A
nuclear inner membrane	YIL030C, YDR410C, YOR254C, YLR457C
DNA-directed RNA polymerase II, core complex	YOR210W, YOR224C, YHR143W-A, YBR154C
nucleolar ribonuclease P complex	YNL221C, YAL033W, YHR062C
multimeric ribonuclease P complex	YNL221C, YAL033W, YHR062C
mitotic spindle	YGL061C, YKR041W, YBR233W-A
chromatin	YKL185W, YBR010W, YCR066W, YDR225W, YJL109C, YDR026C, YDL156W, YBR009C, YAL019W, YDL042C, YDR217C, YHR207C, YPR023C, YDR295C, YER028C, YLL035W, YDR223W, YDR289C, YOR156C, YNL246W, YMR093W, YPR085C, YFR027W, YJR084W, YPR065W, YGR128C, YLR385C, YPL126W, YNL030W, YIL084C, YBL003C, YER164W, YMR127C, YLR032W, YGL058W, YHR216W, YHR205W, YMR182C, YBL054W, YLR449W, YGR063C, YIL139C, YFL039C, YOR005C, YDR…
transcription factor TFIIIC complex	YDR362C, YBR123C
serine C-palmitoyltransferase complex	YMR296C, YKL212W
HOPS complex	YDR080W, YPL045W
TORC2 complex	YNL006W, YJL058C
SPOTS complex	YMR296C, YKL212W
integral to mitochondrial membrane	YBR238C, YML030W, YNL100W, YKL150W, YBR230C, YJR077C, YGR174C, YDL183C, YGR096W, YPR133W-A, YNL055C, YMR110C, YIL155C, YPL103C, YLR090W, YIL136W, YKR016W
protein-DNA complex	YBR010W, YHR118C, YPR175W, YNL261W, YNL182C, YDR225W, YNL030W, YLR010C, YBL003C, YJR043C, YJL194W, YLR274W, YBR009C, YDL042C, YLR103C, YLR002C, YLL004W, YOL012C, YBR275C
extrinsic to plasma membrane	YNL006W, YCR027C, YHR005C, YER020W, YOR212W
cortical endoplasmic reticulum	YNL087W, YDL204W, YHR001W, YOR086C, YLR404W
organelle envelope	YDR381C-A, YFR011C, YPR155C, YLR164W, YMR118C, YOR297C, YOR222W, YPR020W, YCR086W, YGR174C, YJL080C, YDR395W, YDL174C, YDR508C, YMR256C, YPL169C, YMR059W, YPL078C, YLR168C, YJL030W, YDR410C, YPR098C, YPL200W, YLL023C, YLR356W, YBL030C, YBL098W, YOR317W, YIL030C, YPR061C, YLR064W, YER170W, YDR049W, YJL161W, YKL021C, YIL134W, YKL027W, YJR077C, YLR295C, YMR065W, YJL019W, YJL112W, YKL141W, YMR056C, Y…
envelope	YDR381C-A, YFR011C, YPR155C, YLR164W, YMR118C, YOR297C, YOR222W, YPR020W, YCR086W, YGR174C, YJL080C, YDR395W, YDL174C, YDR508C, YMR256C, YPL169C, YMR059W, YPL078C, YLR168C, YJL030W, YDR410C, YPR098C, YPL200W, YLL023C, YLR356W, YBL030C, YBL098W, YOR317W, YIL030C, YPR061C, YLR064W, YER170W, YDR049W, YJL161W, YKL021C, YIL134W, YKL027W, YJR077C, YLR295C, YMR065W, YJL019W, YJL112W, YKL141W, YMR056C, Y…
mitochondrion	YDR381C-A, YNL112W, YDR342C, YMR118C, YML021C, YOR297C, YOR222W, YML052W, YPR020W, YJR003C, YGR174C, YMR256C, YDR070C, YMR059W, YLR383W, YPR098C, YDL181W, YGL249W, YBL098W, YOR317W, YJR009C, YGL211W, YGR162W, YOR215C, YPR061C, YNL249C, YER170W, YIL134W, YGL041W-A, YKL027W, YJL200C, YDL215C, YJR016C, YLL027W, YKL010C, YLR346C, YJR077C, YLR295C, YJL112W, YKL141W, YLR342W, YML061C, YBL095W, Q0045, Y…
U2-type catalytic step 1 spliceosome	YNR011C, YPR101W, YGR278W, YDL209C
catalytic step 1 spliceosome	YNR011C, YPR101W, YGR278W, YDL209C
nuclear replication fork	YBR010W, YNL273W, YDR489W, YPR175W, YJL072C, YDR225W, YBL003C, YJR043C, YLR274W, YDR013W, YIL150C, YBR009C, YLR103C, YFR027W
ribonuclease MRP complex	YNL221C, YAL033W, YHR062C
telomere cap complex	YLR010C, YDL042C, YBR275C
nuclear telomere cap complex	YLR010C, YDL042C, YBR275C
DASH complex	YGL061C, YKL138C-A, YBR233W-A
mRNA cleavage factor complex	YLR115W, YOR179C, YOR250C, YGL044C, YLR277C, YKL059C
transcription export complex	YML062C, YDR138W
core TFIIH complex	YDR311W, YER171W
SSL2-core TFIIH complex	YDR311W, YER171W
kinetochore microtubule	YML124C, YPL209C
eukaryotic translation initiation factor 3 complex	YDR429C, YLR192C
intrinsic to vacuolar membrane	YBR235W, YBR147W
guanyl-nucleotide exchange factor complex	YDR211W, YKR026C
actin filament bundle	YFL039C, YOR239W
pre-autophagosomal structure membrane	YOL082W, YOL083W
GID complex	YBR105C, YMR135C
mitochondrial inner membrane protein insertion complex	YKL141W, YOR297C
microtubule organizing center part	YLR212C, YNL188W, YJL019W, YLR457C
cell division site	YFL039C, YCL024W, YLR314C, YNL166C, YEL040W, YDL117W, YMR032W, YHR107C
cell division site part	YFL039C, YCL024W, YLR314C, YNL166C, YEL040W, YDL117W, YMR032W, YHR107C
intracellular membrane-bounded organelle	YOL093W, YML021C, YMR094W, YER038C, YOL138C, YNL044W, YGR174C, YDR395W, YGL133W, YMR256C, YDR070C, YER067W, YGL067W, YPR098C, YCL043C, YNL117W, YLR057W, YFR034C, YER087C-B, YHL006C, YOR317W, YGR162W, YOR216C, YGR097W, YBR107C, YOL043C, YDL166C, YJL200C, YKL010C, YLL027W, YIL009C-A, YJR040W, YPL183C, YGR003W, YDL111C, YMR131C, YBL095W, YMR310C, YPR018W, YIL158W, YNR002C, YGR161C, YPL262W, YDR519W,…
commitment complex	YKL074C, YIL061C, YML046W
holo TFIIH complex	YDL108W, YDR311W, YER171W
mismatch repair complex	YHR120W, YCR092C, YFL003C
DNA polymerase complex	YJR043C, YPR175W, YIL139C
membrane-bounded organelle	YOL093W, YML021C, YMR094W, YER038C, YOL138C, YNL044W, YGR174C, YDR395W, YGL133W, YMR256C, YDR070C, YER067W, YGL067W, YPR098C, YCL043C, YNL117W, YLR057W, YFR034C, YER087C-B, YHL006C, YOR317W, YGR162W, YOR216C, YGR097W, YBR107C, YOL043C, YDL166C, YJL200C, YKL010C, YLL027W, YIL009C-A, YJR040W, YPL183C, YGR003W, YDL111C, YMR131C, YBL095W, YMR310C, YPR018W, YIL158W, YNR002C, YGR161C, YPL262W, YDR519W,…
nucleotide-excision repair complex	YML095C, YBR114W, YPR175W, YDR311W, YGR258C, YER171W
extrinsic to mitochondrial inner membrane	YOR037W, YBR244W, YGL119W, YLR168C, YFR011C, YJL209W
U1 snRNP	YNL210W, YLR275W, YIL061C, YML046W, YOR159C
endoplasmic reticulum tubular network	YNL087W, YDL204W, YHR001W, YOR086C, YLR404W
pre-autophagosomal structure	YMR159C, YKR068C, YBR254C, YML077W, YDR472W, YOL082W, YKR019C, YOL083W, YOR115C
integral to peroxisomal membrane	YAL055W, YPR128C, YPL147W, YOL147C
mRNA cleavage and polyadenylation specificity factor complex	YLR115W, YOR179C, YLR277C, YKL059C
intrinsic to peroxisomal membrane	YAL055W, YPR128C, YPL147W, YOL147C
nuclear heterochromatin	YDL042C, YGR063C
nuclear telomeric heterochromatin	YDL042C, YGR063C
cell wall-bounded periplasmic space	YPR026W, YIL015W
telomeric heterochromatin	YDL042C, YGR063C
post-mRNA release spliceosomal complex	YGL120C, YLR424W
microtubule cytoskeleton	YPL255W, YPL209C, YGL093W, YHR185C, YOR265W, YGR098C, YNL188W, YJL042W, YJR053W, YPR141C, YDR488C, YER007W, YAL034W-A, YLR186W, YLR210W, YOL091W, YGL061C, YLR175W, YDR218C, YML124C, YJR089W, YMR294W, YLR212C, YOR233W, YOR058C, YGR140W, YGL075C, YKR041W, YJL019W, YPL253C, YKL056C, YLR254C, YMR299C, YLR457C, YHR129C, YGL170C, YKL138C-A, YOR269W, YBR233W-A, YLR412W
intrinsic to membrane	YHR133C, YDR381C-A, YAL067C, YDR525W-A, YBL040C, YDR414C, YKR093W, YHR001W, YOR192C, YDR342C, YGR189C, YMR118C, YPR194C, YOR297C, YOR222W, YML052W, YNL044W, YGR174C, YDR395W, YMR256C, YPL189W, YPR114W, YLL052C, YDR302W, YKL107W, YPR098C, YPL265W, YBR294W, YEL033W, YOL132W, YLR057W, YLL023C, YCR101C, YER087C-B, YHL040C, YLR023C, YHR048W, YER056C, YDR366C, YIL030C, YPR061C, YIL134W, YJL196C, YKL027…
cytoplasmic stress granule	YNL255C, YDL167C, YGR250C, YBR212W, YGL049C, YGR162W
SWI/SNF complex	YGR275W, YBR289W, YPR034W
mannosyltransferase complex	YOR321W, YAL023C, YJR075W
BAF-type complex	YGR275W, YBR289W, YPR034W
nucleoplasm	YNL151C, YDR489W, YHR058C, YKL059C, YNL261W, YNL182C, YNR009W, YGR280C, YDR101C, YLR274W, YBL093C, YGR103W, YGL044C, YPL169C, YER171W, YPR168W, YJL011C, YBR123C, YML112W, YBR154C, YLR002C, YHR143W-A, YBR253W, YOR295W, YGR097W, YPL011C, YHR197W, YBL025W, YOR116C, YCR035C, YJL194W, YNL113W, YMR127C, YPR110C, YOR294W, YLR115W, YBL054W, YKL109W, YDL051W, YPL146C, YLR277C, YJL072C, YML043C, YGL237C, Y…
SCF ubiquitin ligase complex	YOL133W, YLR224W, YBR280C, YNL311C, YLR368W
nuclear chromosome part	YDR489W, YPL209C, YNL261W, YPR046W, YDR225W, YDL139C, YMR094W, YLR010C, YDL156W, YLR274W, YIL150C, YBR009C, YDL042C, YJR112W, YLR263W, YJL030W, YKL089W, YER028C, YPL200W, YDR223W, YDR289C, YOR156C, YGL249W, YLR381W, YJR089W, YPR175W, YBR107C, YPR007C, YDR325W, YFR031C, YNL030W, YBL003C, YMR127C, YJL019W, YGL058W, YBL054W, YJL072C, YIL139C, YFL003C, YKL138C-A, YOR344C, YIL122W, YJR135C, YKL185W, Y…
trans-Golgi network	YMR218C, YDR358W, YDR170C, YNL238W, YGL203C, YGR166W, YOR115C
integral to mitochondrial inner membrane	YPL103C, YJR077C, YKR016W, YDL183C, YML030W, YGR096W, YNL100W
Rpd3L complex	YKL185W, YIL084C, YBL054W, YPR023C
NuA4 histone acetyltransferase complex	YFL039C, YPR023C, YMR127C, YJR082C
H4/H2A histone acetyltransferase complex	YFL039C, YPR023C, YMR127C, YJR082C
peroxisomal membrane	YBR222C, YPL147W, YGR239C, YJL210W, YAL055W, YMR018W, YPR128C, YOL147C, YHR150W
microbody membrane	YBR222C, YPL147W, YGR239C, YJL210W, YAL055W, YMR018W, YPR128C, YOL147C, YHR150W
astral microtubule	YMR294W, YHR129C
aster	YMR294W, YHR129C
trans-Golgi network transport vesicle membrane	YHL019C, YDR270W
intrinsic to endoplasmic reticulum membrane	YIL030C, YGL055W, YBL040C, YKL212W, YKL154W, YGR177C, YOR311C, YFR042W, YHR101C, YPR159W, YMR123W, YDR058C, YNR030W, YMR274C, YGR036C, YLL014W, YDR437W, YDR331W
integral to endoplasmic reticulum membrane	YIL030C, YGL055W, YBL040C, YKL212W, YKL154W, YGR177C, YOR311C, YGR036C, YMR274C, YFR042W, YPR159W, YHR101C, YMR123W, YDR331W, YDR437W, YLL014W
spliceosomal complex	YNL245C, YIL061C, YOR159C, YNR011C, YGR278W, YBR152W, YGL128C, YML046W, YDL098C, YEL026W, YKL074C, YGL120C, YIR009W, YDL043C, YGL174W, YOR308C, YPR101W, YPR094W, YLR275W, YDL209C, YFR005C, YLR424W, YHR165C
cellular bud neck contractile ring	YFL039C, YDL117W, YMR032W
vacuolar lumen	YKR039W, YPL123C, YIL089W
intrinsic to mitochondrial inner membrane	YPL103C, YJR077C, YKR016W, YDL183C, YML030W, YGR096W, YNL100W
cytoplasmic mRNA processing body	YNL118C, YOR173W, YML091C, YBR212W, YOL149W, YOR359W, YNL255C, YLR136C
Prp19 complex	YPR101W, YDL209C
actomyosin contractile ring	YFL039C, YDL117W, YMR032W
contractile ring	YFL039C, YDL117W, YMR032W
spindle microtubule	YDR218C, YML124C, YGL061C, YMR294W, YPL209C, YHR129C
protein serine/threonine phosphatase complex	YER054C, YLR433C, YBR050C, YOR178C
Sin3-type complex	YKL185W, YIL084C, YBL054W, YPR023C
U2-type spliceosomal complex	YNL245C, YKL074C, YIR009W, YDL043C, YIL061C, YOR159C, YPR101W, YNR011C, YGR278W, YLR275W, YDL209C, YLR424W, YGL128C, YML046W
spindle	YDR218C, YML124C, YJR089W, YLR212C, YMR294W, YPL255W, YOR233W, YGR140W, YPL209C, YOR058C, YGL093W, YHR185C, YGR098C, YGL075C, YKR041W, YNL188W, YPL253C, YJL019W, YJL042W, YJR053W, YPR141C, YAL034W-A, YGL170C, YLR210W, YHR129C, YLR457C, YOL091W, YGL061C, YKL138C-A, YOR269W, YBR233W-A
U4/U6 x U5 tri-snRNP complex	YEL026W, YBR152W, YLR275W, YHR165C, YDL098C, YOR159C, YOR308C
nuclear envelope	YMR298W, YPL186C, YHL048W, YLR018C, YJL073W, YOR311C, YGL093W, YCR086W, YJL080C, YDR395W, YLR205C, YPL169C, YOR254C, YEL017W, YCR045C, YIL040W, YMR273C, YJR132W, YJL030W, YKR044W, YDR410C, YPL200W, YLR265C, YGL238W, YLL023C, YMR290C, YHR134W, YDR437W, YER105C, YIL030C, YLR064W, YKL021C, YNL181W, YGL035C, YML075C, YGL086W, YNL149C, YGL075C, YMR065W, YJL019W, YER009W, YGR212W, YLR286C, YLR457C, YAR…
U5 snRNP	YLR275W, YHR165C, YOR159C
fungal-type vacuole lumen	YKR039W, YIL089W
chaperonin-containing T-complex	YDR212W, YJR064W
nuclear chromatin	YKL185W, YBR010W, YCR066W, YDR225W, YDL156W, YBR009C, YDL042C, YHR207C, YPR023C, YDR295C, YER028C, YDR223W, YLL035W, YDR289C, YOR156C, YPR085C, YFR027W, YPR065W, YLR385C, YNL030W, YIL084C, YBL003C, YER164W, YMR127C, YLR032W, YGL058W, YMR182C, YBL054W, YGR063C, YIL139C, YOR005C, YFL039C, YGL096W, YOR344C, YGL090W, YLR223C, YIL122W, YOL012C
mediator complex	YPR070W, YBL093C, YHR058C, YPR168W, YBR253W
clathrin-coated vesicle	YOL137W, YGR247W, YDR270W, YJR125C, YHL019C, YEL048C, YIL044C, YML037C
small nuclear ribonucleoprotein complex	YEL026W, YIR009W, YNL210W, YIL061C, YOR159C, YOR308C, YPR094W, YNL187W, YBR152W, YLR275W, YMR268C, YHR165C, YER127W, YML046W, YDL098C
ribonucleoprotein granule	YNL118C, YOR173W, YML091C, YBR212W, YGL049C, YOL149W, YOR359W, YNL255C, YDL167C, YGR250C, YGR162W, YLR136C
anaphase-promoting complex	YOR249C, YLR127C, YGL240W
ER to Golgi transport vesicle	YER074W-A, YGR105W, YAR002C-A, YIL109C, YKR039W, YGR284C, YMR307W, YNL044W, YAL007C
microtubule organizing center	YML124C, YLR212C, YMR294W, YPL255W, YOR233W, YGR140W, YGL093W, YHR185C, YGR098C, YGL075C, YNL188W, YPL253C, YJL019W, YJR053W, YPR141C, YLR210W, YHR129C, YLR457C, YGL170C, YOL091W, YGL061C
spindle pole body	YML124C, YLR212C, YMR294W, YPL255W, YOR233W, YGR140W, YGL093W, YHR185C, YGR098C, YGL075C, YNL188W, YPL253C, YJL019W, YJR053W, YPR141C, YLR210W, YHR129C, YLR457C, YGL170C, YOL091W, YGL061C
perinuclear region of cytoplasm	YGR142W, YOR173W, YBR212W, YDR213W
cullin-RING ubiquitin ligase complex	YOR249C, YOL133W, YBR114W, YNL311C, YLR368W, YLR127C, YLR224W, YBR280C, YGL240W, YHR154W, YGR003W
integral to membrane	YHR133C, YDR381C-A, YAL067C, YDR525W-A, YBL040C, YDR414C, YKR093W, YHR001W, YOR192C, YDR342C, YMR118C, YPR194C, YOR297C, YOR222W, YML052W, YNL044W, YGR174C, YDR395W, YMR256C, YPL189W, YPR114W, YLL052C, YDR302W, YKL107W, YPR098C, YPL265W, YBR294W, YEL033W, YOL132W, YLR057W, YLL023C, YCR101C, YER087C-B, YHL040C, YLR023C, YHR048W, YER056C, YDR366C, YIL030C, YPR061C, YIL134W, YJL196C, YKL027W, YJR077…
U2 snRNP	YPR094W, YIR009W
spindle pole	YML124C, YLR212C, YMR294W, YPL255W, YOR233W, YGR140W, YGL093W, YHR185C, YGR098C, YGL075C, YNL188W, YPL253C, YJL019W, YJR053W, YPR141C, YAL034W-A, YLR210W, YHR129C, YLR457C, YGL170C, YOL091W, YGL061C, YOR269W
nuclear membrane	YER105C, YIL030C, YKL021C, YLR018C, YJL073W, YOR311C, YGL093W, YNL149C, YJL080C, YGL075C, YLR205C, YMR065W, YOR254C, YJL019W, YEL017W, YIL040W, YKR044W, YDR410C, YPL200W, YLR457C, YAR002W, YLR265C
U2-type prespliceosome	YIR009W, YLR275W, YDL043C, YIL061C, YML046W, YOR159C
prespliceosome	YIR009W, YLR275W, YDL043C, YIL061C, YML046W, YOR159C
integral to organelle membrane	YBL040C, YML030W, YLR018C, YGR177C, YAL055W, YOR311C, YKL150W, YGR174C, YDL183C, YJR075W, YMR123W, YER074W-A, YPR133W-A, YIL155C, YBR235W, YMR274C, YLR090W, YKR016W, YIL136W, YDR331W, YDR437W, YIL030C, YGL055W, YBR238C, YKL154W, YKL212W, YNL100W, YPR128C, YBR230C, YJR077C, YOL147C, YFR042W, YPR159W, YHR101C, YGR096W, YDR100W, YPL147W, YNL055C, YBR147W, YMR110C, YLR457C, YPL103C, YGR036C, YLL014W
transcription elongation factor complex	YML062C, YGR063C, YDR138W
clathrin-coated vesicle membrane	YHL019C, YDR270W, YJR125C
intracellular	YOL093W, YJL144W, YML021C, YMR094W, YER038C, YOL138C, YNL044W, YBR267W, YGR174C, YDR395W, YGL133W, YMR256C, YDR070C, YER067W, YGL067W, YPR098C, YCL043C, YNL117W, YLR057W, YFR034C, YER087C-B, YHL006C, YOR317W, YGR162W, YOR216C, YGR097W, YPL249C-A, YBR107C, YOL043C, YDL166C, YOR387C, YJL200C, YKL010C, YLL027W, YIL009C-A, YJR040W, YPL183C, YGR003W, YOR059C, YDL111C, YMR131C, YPR148C, YBL095W, YGR173…
mitochondrial part	YDR381C-A, YNL037C, YFR011C, YPL059W, YPR155C, YDR256C, YLR164W, YMR118C, YOR297C, YOR222W, YPR020W, YGR174C, YDL174C, YDR508C, YMR256C, YMR059W, YPL078C, YLR168C, YPR098C, YLR356W, YBL030C, YBL098W, YOR317W, YPR061C, YER170W, YDR049W, YJL161W, YIL134W, YOR374W, YKL027W, YEL030W, YLL027W, YJR077C, YLR295C, YJL112W, YKL141W, YMR056C, YML061C, Q0045, YNL055C, YDL045W-A, YLR105C, YMR145C, YAR035W, Y…
intracellular part	YOL093W, YJL144W, YML021C, YMR094W, YER038C, YOL138C, YNL044W, YBR267W, YGR174C, YDR395W, YGL133W, YMR256C, YDR070C, YER067W, YGL067W, YPR098C, YCL043C, YNL117W, YLR057W, YFR034C, YER087C-B, YHL006C, YOR317W, YGR162W, YOR216C, YGR097W, YPL249C-A, YBR107C, YOL043C, YDL166C, YOR387C, YJL200C, YKL010C, YLL027W, YIL009C-A, YJR040W, YPL183C, YGR003W, YOR059C, YDL111C, YMR131C, YPR148C, YBL095W, YGR173…
CCR4-NOT complex	YKR036C, YFL028C
ubiquitin ligase complex	YIL030C, YOR249C, YOL133W, YBR114W, YDR057W, YNL311C, YMR275C, YLR368W, YLR127C, YLR224W, YBR280C, YGL240W, YHR154W, YBR201W, YOL013C, YGR003W
extrinsic to organelle membrane	YOR037W, YBR244W, YOL110W, YLR168C, YFR011C, YKL026C, YJL209W, YOL138C, YGL119W
endoplasmic reticulum part	YHR133C, YKL119C, YBL040C, YMR296C, YDR414C, YHR001W, YML125C, YBR132C, YGR284C, YJL073W, YOR311C, YJL080C, YPR114W, YBL082C, YOL009C, YOL110W, YLL052C, YIL040W, YDR302W, YDR410C, YPL200W, YHL028W, YCL043C, YLR057W, YLL023C, YPR113W, YMR274C, YJR013W, YER087C-B, YBR162W-A, YLR023C, YML055W, YLR056W, YDR331W, YLR301W, YIL030C, YLR064W, YDR049W, YGR105W, YAR002C-A, YDR518W, YLR242C, YKL212W, YNL087…
endoplasmic reticulum	YHR133C, YBL040C, YML077W, YDR414C, YHR001W, YML125C, YBR132C, YNL044W, YJL080C, YPR114W, YLL052C, YDR302W, YDR410C, YPL200W, YCL043C, YLR057W, YLL023C, YER087C-B, YJR013W, YMR274C, YLR023C, YOR317W, YDR331W, YLR301W, YIL030C, YLR064W, YDR049W, YGR105W, YDR518W, YNL087W, YKL008C, YHR101C, YJR040W, YMR305C, YMR065W, YKL165C, YBR254C, YGR212W, YAL023C, YKR053C, YPL227C, YMR040W, YDL100C, YJL034W, Y…
nuclear ubiquitin ligase complex	YOR249C, YLR127C, YGL240W
RSC complex	YGR275W, YCR020W-B, YPR034W
intrinsic to organelle membrane	YBL040C, YML030W, YLR018C, YGR177C, YAL055W, YOR311C, YKL150W, YGR174C, YDL183C, YJR075W, YMR123W, YDR058C, YER074W-A, YNR030W, YPR133W-A, YIL155C, YBR235W, YMR274C, YLR090W, YKR016W, YIL136W, YDR331W, YDR437W, YIL030C, YGL055W, YBR238C, YKL154W, YKL212W, YNL100W, YPR128C, YBR230C, YJR077C, YOL147C, YFR042W, YPR159W, YHR101C, YGR096W, YDR100W, YPL147W, YNL055C, YBR147W, YMR110C, YLR457C, YPL103C,…
Swr1 complex	YFL039C, YLR385C
clathrin vesicle coat	YHL019C, YJR125C
clathrin adaptor complex	YHL019C, YDR358W
mating projection	YBL016W, YGL099W, YJL157C, YBR016W, YHL007C, YOL105C, YLR314C, YKL209C, YLR313C, YPR122W, YOR239W, YDR103W, YJR054W, YCL027W, YMR232W, YHR061C, YBR260C, YHR107C, YDL223C, YFL034C-B, YPR149W, YER155C, YOR212W, YGR229C, YER071C, YJL095W, YPL111W, YBR040W, YDR309C, YCR043C, YNL283C, YOR304C-A
cell projection	YBL016W, YGL099W, YJL157C, YBR016W, YHL007C, YOL105C, YLR314C, YKL209C, YLR313C, YPR122W, YOR239W, YDR103W, YJR054W, YCL027W, YMR232W, YHR061C, YBR260C, YHR107C, YDL223C, YFL034C-B, YPR149W, YER155C, YOR212W, YGR229C, YER071C, YJL095W, YPL111W, YBR040W, YDR309C, YCR043C, YNL283C, YOR304C-A
Rpd3L-Expanded complex	YKL185W, YIL084C, YBL054W
transcription factor TFIID complex	YPL011C, YMR227C
vacuolar proton-transporting V-type ATPase complex	YHR039C-A, YCL005W-A
trans-Golgi network transport vesicle	YHL019C, YDR270W
proton-transporting V-type ATPase complex	YHR039C-A, YCL005W-A
membrane part	YDR525W-A, YDR414C, YKR093W, YOR192C, YPL045W, YDR342C, YGR189C, YPR194C, YML052W, YHL019C, YOL138C, YNL044W, YGR174C, YJL080C, YDR395W, YMR256C, YLL052C, YPR098C, YPL265W, YEL033W, YLR057W, YCR101C, YER087C-B, YHR048W, YER056C, YPR061C, YJR077C, YNR013C, YJR040W, YJL037W, YOR059C, YLR342W, Q0045, YLR457C, YIL158W, YNR002C, YNL006W, YDR358W, YDR519W, YIL011W, YMR301C, YHR080C, YOL103W, YNL115C, Y…
transcription factor complex	YDL108W, YOR295W, YDR362C, YMR270C, YPL011C, YKL109W, YBR123C, YMR227C, YBL025W, YNR009W, YDR311W, YER171W, YML043C, YGL237C
integral to Golgi membrane	YER074W-A, YDR100W, YKL212W, YJR075W
intrinsic to Golgi membrane	YER074W-A, YDR100W, YKL212W, YJR075W
DNA-directed RNA polymerase II, holoenzyme	YDL108W, YGR097W, YOR224C, YPL011C, YHR058C, YMR227C, YOR210W, YNL236W, YBL093C, YDR311W, YER171W, YPR168W, YDR308C, YBR154C, YHR143W-A, YPR070W, YDR138W, YBR253W
cytosolic large ribosomal subunit	YMR247C, YGL099W, YDR333C, YPL249C-A, YDL136W, YPL009C, YLR029C, YDR101C, YPR043W, YBR267W, YHR170W, YGL147C, YLR387C, YFR031C-A, YIL133C, YKL082C, YDR382W, YGL076C, YDL082W, YOL120C, YNL301C, YNL227C, YLR406C
clathrin coat	YHL019C, YDR358W, YJR125C
nucleoplasm part	YNL151C, YDR489W, YHR058C, YKL059C, YNL261W, YNL182C, YNR009W, YLR274W, YBL093C, YGL044C, YPL169C, YER171W, YPR168W, YJL011C, YBR123C, YBR154C, YLR002C, YHR143W-A, YBR253W, YOR295W, YGR097W, YPL011C, YBL025W, YOR116C, YJL194W, YMR127C, YNL113W, YPR110C, YLR115W, YBL054W, YKL109W, YLR277C, YJL072C, YML043C, YDR138W, YGL237C, YDL108W, YKL185W, YML062C, YMR270C, YHR118C, YBR175W, YKR025W, YDR045C, Y…
ER to Golgi transport vesicle membrane	YGR105W, YIL109C
organelle subcompartment	YJR040W, YJR075W
Golgi cisterna	YJR040W, YJR075W
histone deacetylase complex	YKL185W, YIL084C, YBL054W, YPR023C, YPR068C, YDR295C
endoplasmic reticulum membrane	YHR133C, YKL119C, YBL040C, YMR296C, YDR414C, YML125C, YBR132C, YGR284C, YJL073W, YOR311C, YJL080C, YPR114W, YBL082C, YOL009C, YOL110W, YLL052C, YIL040W, YDR302W, YDR410C, YPL200W, YHL028W, YLR057W, YLL023C, YPR113W, YMR274C, YJR013W, YER087C-B, YBR162W-A, YLR023C, YML055W, YLR056W, YDR331W, YLR301W, YIL030C, YLR064W, YDR049W, YGR105W, YAR002C-A, YLR242C, YKL212W, YKL008C, YML075C, YKL065C, YFR042…
organellar small ribosomal subunit	YDR041W, YDL045W-A, YDR494W, YFR049W, YKL155C, YGR215W
mitochondrial small ribosomal subunit	YDR041W, YDL045W-A, YDR494W, YFR049W, YKL155C, YGR215W
AP-type membrane coat adaptor complex	YHL019C, YDR358W
late endosome membrane	YOR357C, YML121W, YKL143W
nuclear outer membrane-endoplasmic reticulum membrane network	YHR133C, YKL119C, YBL040C, YMR296C, YDR414C, YML125C, YBR132C, YGR284C, YJL073W, YOR311C, YJL080C, YPR114W, YBL082C, YOL009C, YOL110W, YLL052C, YIL040W, YDR302W, YDR410C, YPL200W, YOR198C, YHL028W, YLR057W, YLL023C, YPR113W, YMR274C, YJR013W, YER087C-B, YBR162W-A, YLR023C, YML055W, YLR056W, YDR331W, YLR301W, YIL030C, YLR064W, YDR049W, YGR105W, YAR002C-A, YLR242C, YKL212W, YKL008C, YML075C, YKL065…
incipient cellular bud site	YMR273C, YDL127W, YHR061C, YGR189C, YER155C, YHL007C, YNL289W, YGR229C, YCL024W, YLR313C, YDR309C, YDL179W
replisome	YJR043C, YPR175W
nuclear replisome	YJR043C, YPR175W
intracellular organelle	YOL093W, YML021C, YMR094W, YER038C, YOL138C, YNL044W, YBR267W, YGR174C, YDR395W, YGL133W, YMR256C, YDR070C, YER067W, YGL067W, YPR098C, YCL043C, YNL117W, YLR057W, YFR034C, YER087C-B, YHL006C, YOR317W, YGR162W, YOR216C, YGR097W, YPL249C-A, YBR107C, YOL043C, YDL166C, YJL200C, YKL010C, YLL027W, YIL009C-A, YJR040W, YPL183C, YGR003W, YDL111C, YMR131C, YPR148C, YBL095W, YMR310C, YPR018W, YIL158W, YNR002…
cell projection part	YBL016W, YGL099W, YJL157C, YBR016W, YHL007C, YOL105C, YLR314C, YKL209C, YPR122W, YOR239W, YDR103W, YCL027W, YMR232W, YHR061C, YBR260C, YFL034C-B, YPR149W, YER155C, YGR229C, YER071C, YJL095W, YPL111W, YBR040W, YDR309C, YCR043C, YNL283C, YOR304C-A
organelle	YOL093W, YML021C, YMR094W, YER038C, YOL138C, YNL044W, YBR267W, YGR174C, YDR395W, YGL133W, YMR256C, YDR070C, YER067W, YGL067W, YPR098C, YCL043C, YNL117W, YLR057W, YFR034C, YER087C-B, YHL006C, YOR317W, YGR162W, YOR216C, YGR097W, YPL249C-A, YBR107C, YOL043C, YDL166C, YJL200C, YKL010C, YLL027W, YIL009C-A, YJR040W, YPL183C, YGR003W, YDL111C, YMR131C, YPR148C, YBL095W, YMR310C, YPR018W, YIL158W, YNR002…
transport vesicle membrane	YHL019C, YGR105W, YDR270W, YIL109C
transport vesicle	YER074W-A, YGR105W, YAR002C-A, YDR270W, YIL109C, YGR284C, YKR039W, YHL019C, YMR307W, YNL044W, YPR159W, YAL007C
late endosome	YKR039W, YOR357C, YGR142W, YML121W, YDR170C, YBL069W, YKL143W
histone acetyltransferase complex	YFL039C, YPL047W, YER164W, YPR023C, YMR127C, YBL052C, YJR082C, YCR082W
SAGA complex	YPL047W, YER164W
Golgi stack	YJR040W, YJR075W
Golgi-associated vesicle membrane	YHL019C, YDR270W
cytoskeletal part	YMR032W, YPL255W, YJR125C, YPL209C, YML052W, YGL093W, YLR314C, YOR265W, YHR185C, YGR098C, YNL188W, YJL042W, YJR053W, YPR141C, YDR488C, YHR107C, YER007W, YAL034W-A, YLR186W, YLR210W, YOL091W, YGL061C, YNL166C, YAL029C, YLR175W, YDR218C, YML124C, YJR089W, YMR294W, YLR212C, YDR063W, YOR233W, YGR140W, YOR058C, YCL024W, YDR510W, YGL075C, YKR041W, YJL019W, YPL253C, YIL140W, YOR239W, YKL101W, YLR342W, Y…
pore complex	YER105C, YLR064W, YMR273C, YJL030W, YJR132W, YNL055C, YLR018C, YAR002W, YLL023C, YGL238W, YGL086W, YDR395W, YPL169C
mating projection tip	YBL016W, YGL099W, YJL157C, YHL007C, YOL105C, YKL209C, YPR122W, YOR239W, YDR103W, YCL027W, YMR232W, YBR260C, YHR061C, YFL034C-B, YER155C, YGR229C, YER071C, YJL095W, YPL111W, YBR040W, YDR309C, YCR043C, YNL283C, YOR304C-A
extrinsic to membrane	YBR105C, YFR011C, YJL066C, YKL026C, YGL119W, YOL138C, YCR027C, YMR028W, YER020W, YNL325C, YBR244W, YOR037W, YOL110W, YLR168C, YHR005C, YOL082W, YOR212W, YJL209W, YNL006W, YPL005W
nuclear pore	YER105C, YLR064W, YMR273C, YJL030W, YJR132W, YLR018C, YAR002W, YLL023C, YGL238W, YGL086W, YDR395W, YPL169C
COPI-coated vesicle	YDR100W, YOL137W
SAGA-type complex	YPL047W, YER164W
membrane	YDR525W-A, YDR414C, YKR093W, YOR192C, YPL045W, YDR342C, YGR189C, YPR194C, YML052W, YHL019C, YOL138C, YNL044W, YGR174C, YJL080C, YDR395W, YMR256C, YER067W, YLL052C, YPR098C, YPL265W, YEL033W, YLR057W, YCR101C, YER087C-B, YHR048W, YER056C, YOR317W, YPR061C, YJR077C, YNR013C, YJR040W, YJL037W, YOR059C, YLR342W, YGR212W, YML061C, Q0045, YLR449W, YLR457C, YIL158W, YNR002C, YNL006W, YDR358W, YDR519W, Y…
INO80-type complex	YFL039C, YLR385C
proteasome complex	YBR082C, YHR052W, YGL058W, YBR173C, YHL030W, YDR363W-A, YGR184C, YJL001W
proteasome regulatory particle	YDR363W-A, YGR184C
proteasome accessory complex	YDR363W-A, YGR184C
cytoskeleton	YMR032W, YPL255W, YJR125C, YPL209C, YML052W, YGL093W, YLR314C, YOR265W, YHR185C, YGR098C, YLR313C, YNL188W, YJL042W, YJR053W, YPR141C, YDR488C, YHR107C, YER007W, YAL034W-A, YLR186W, YLR210W, YOL091W, YGL061C, YNL166C, YAL029C, YLR175W, YDR218C, YML124C, YJR089W, YMR294W, YLR212C, YDR063W, YOR233W, YGR140W, YOR058C, YCL024W, YDR510W, YGL075C, YKR041W, YJL019W, YPL253C, YIL140W, YOR239W, YKL101W, Y…
cell cortex	YDL222C, YMR032W, YHR001W, YJR125C, YNL194C, YML052W, YLR314C, YHR107C, YLR407W, YER155C, YNL166C, YDL204W, YDR218C, YMR294W, YNL087W, YOR233W, YDR063W, YDR510W, YDR034W-B, YCL024W, YPL004C, YER020W, YIL140W, YGR136W, YLR342W, YKL101W, YOR239W, YBR260C, YHR061C, YOR086C, YHR129C, YFL039C, YEL040W, YDR309C, YDL117W, YLR404W
coated vesicle	YOL137W, YGR105W, YAR002C-A, YGR247W, YJR125C, YGR284C, YHL019C, YNL044W, YEL048C, YAL007C, YML037C, YDR100W, YER074W-A, YDR270W, YIL109C, YKR039W, YMR307W, YIL044C
Golgi-associated vesicle	YDR100W, YHL019C, YOL137W, YDR170C, YDR270W
cytosol	YHR133C, YMR247C, YBR289W, YBR149W, YGR078C, YKL059C, YGR254W, YDR101C, YNL264C, YBR267W, YBR152W, YBR261C, YNL141W, YGL147C, YPL123C, YEL034W, YNL117W, YOR388C, YJL115W, YNL246W, YGL211W, YJL191W, YDR049W, YGL258W, YPL249C-A, YLR377C, YOR387C, YGL009C, YIL008W, YDR267C, YLR387C, YNL290W, YAR002W, YGL076C, YFL023W, YBR030W, YJR047C, YGL253W, YPL262W, YJL001W, YLR406C, YLR249W, YBL076C, YKL152C, Y…
cytoplasmic membrane-bounded vesicle	YBR105C, YEL065W, YOL137W, YGR105W, YAR002C-A, YGR247W, YJR125C, YGR284C, YHL019C, YNL044W, YLR411W, YEL048C, YDR170C, YPR159W, YAL007C, YML037C, YMR159C, YER074W-A, YDR100W, YHR050W, YDR270W, YIL109C, YKR039W, YMR307W, YHL040C, YIL044C, YGL225W
cytoplasmic vesicle	YBR105C, YEL065W, YOL137W, YGR105W, YAR002C-A, YGR247W, YJR125C, YGR284C, YHL019C, YNL044W, YLR411W, YEL048C, YDR170C, YPR159W, YAL007C, YML037C, YMR159C, YER074W-A, YDR100W, YHR050W, YDR270W, YIL109C, YKR039W, YMR307W, YHL040C, YIL044C, YGL225W
membrane-bounded vesicle	YBR105C, YEL065W, YOL137W, YGR105W, YAR002C-A, YGR247W, YJR125C, YGR284C, YHL019C, YNL044W, YLR411W, YEL048C, YDR170C, YPR159W, YAL007C, YML037C, YMR159C, YER074W-A, YDR100W, YHR050W, YDR270W, YIL109C, YKR039W, YMR307W, YHL040C, YIL044C, YGL225W
cellular bud	YKL185W, YDR373W, YLL028W, YDL127W, YJL158C, YMR032W, YBR016W, YLR084C, YHR182W, YLR314C, YGR152C, YLR313C, YPR122W, YMR273C, YOL158C, YHR107C, YPR149W, YER155C, YNL327W, YNL166C, YOR094W, YGR229C, YJL051W, YAL029C, YDR218C, YBR038W, YIR019C, YNL087W, YOR233W, YDR496C, YCL024W, YIL140W, YKL101W, YLR342W, YHR061C, YLR187W, YBR260C, YLR286C, YFL034C-B, YLR414C, YIL118W, YBR007C, YFL039C, YEL040W, Y…
cytosolic ribosome	YMR247C, YDL136W, YPR041W, YDR101C, YPR043W, YBR267W, YNL007C, YHR170W, YLR244C, YBR101C, YGL147C, YIL133C, YKL082C, YEL034W, YDR382W, YIR012W, YHR021C, YDR091C, YJL191W, YGL099W, YPL249C-A, YDR333C, YPL009C, YGR214W, YLR029C, YMR116C, YLR387C, YFR031C-A, YGL195W, YGL076C, YDL082W, YOR253W, YOL120C, YJR047C, YFL023W, YNL301C, YMR143W, YNL227C, YLR249W, YLR406C
cytosolic proteasome complex	YDR363W-A, YJL001W
proteasome storage granule	YDR363W-A, YJL001W
vesicle	YBR105C, YEL065W, YOL137W, YGR105W, YAR002C-A, YGR247W, YJR125C, YGR284C, YHL019C, YNL044W, YLR411W, YEL048C, YDR170C, YPR159W, YAL007C, YML037C, YMR159C, YER074W-A, YDR100W, YHR050W, YDR270W, YIL109C, YKR039W, YMR307W, YHL040C, YIL044C, YGL225W
vesicle coat	YHL019C, YJR125C, YIL109C
cellular bud tip	YDL127W, YJL158C, YLR084C, YDR496C, YHR182W, YLR313C, YLR342W, YMR273C, YLR187W, YHR061C, YFL034C-B, YER155C, YBR007C, YOR094W, YOR247W, YDR309C, YAL029C, YOR304C-A
coated vesicle membrane	YHL019C, YGR105W, YDR270W, YJR125C, YIL109C
cell cortex part	YDR218C, YMR032W, YNL087W, YDR063W, YHR001W, YJR125C, YML052W, YCL024W, YLR314C, YDR510W, YIL140W, YOR239W, YKL101W, YGR136W, YLR342W, YBR260C, YHR061C, YHR107C, YOR086C, YFL039C, YNL166C, YEL040W, YDL117W, YDL204W, YLR404W
vesicle membrane	YBR105C, YHL019C, YGR105W, YLR411W, YGL225W, YDR270W, YJR125C, YIL109C
cytoplasmic vesicle membrane	YBR105C, YHL019C, YGR105W, YLR411W, YGL225W, YDR270W, YJR125C, YIL109C
SWI/SNF superfamily-type complex	YFL039C, YGR275W, YCR020W-B, YBR289W, YPR034W, YGL133W, YLR385C
membrane coat	YHL019C, YDR358W, YJR125C, YIL109C
coated membrane	YHL019C, YDR358W, YJR125C, YIL109C
Golgi apparatus part	YDR373W, YML077W, YOR311C, YHL019C, YNL044W, YDR170C, YJR075W, YER074W-A, YKR068C, YPR105C, YBL102W, YDR270W, YDR472W, YER001W, YOR115C, YOR216C, YOL137W, YLR242C, YKL212W, YGL223C, YGR166W, YKR061W, YMR218C, YEL048C, YPR159W, YJR040W, YOR079C, YDR100W, YKL165C, YBR254C, YIL014W, YNL024C-A, YER157W, YIL109C, YOR357C, YNL006W, YDR358W, YGL225W, YGL257C
cortical cytoskeleton	YOR239W, YLR342W, YGR136W, YHR061C, YBR260C, YDR063W, YJR125C, YML052W, YFL039C
cortical actin cytoskeleton	YOR239W, YLR342W, YGR136W, YHR061C, YBR260C, YDR063W, YJR125C, YML052W, YFL039C
actin cortical patch	YOR239W, YLR342W, YGR136W, YBR260C, YDR063W, YJR125C, YML052W, YFL039C
actin cytoskeleton	YOR239W, YLR342W, YGR136W, YMR294W, YHR061C, YBR260C, YMR032W, YDR063W, YJR125C, YHR129C, YFL039C, YML052W, YDL117W, YAL029C
Golgi apparatus	YDR373W, YML077W, YNR026C, YJR125C, YOR311C, YHL019C, YNL044W, YDR170C, YKL209C, YJR075W, YER074W-A, YKR068C, YPR105C, YBL102W, YDR270W, YGL203C, YOR094W, YPR113W, YDR472W, YER001W, YIL044C, YOR216C, YOR115C, YOL137W, YLR242C, YKL063C, YKL212W, YGR247W, YGL223C, YGR166W, YKR061W, YMR218C, YEL048C, YOR079C, YPR159W, YJR040W, YDL192W, YDR100W, YKL165C, YBR254C, YIL014W, YNL024C-A, YBL069W, YIL085C,…
endosome membrane	YPR173C, YEL065W, YHR005C, YOL158C, YMR110C, YNL006W, YOR357C, YHL040C, YML121W, YDR323C, YEL063C, YJR040W, YKL143W
macromolecular complex	YNL151C, YPL255W, YCR072C, YPL045W, YNL261W, YPR046W, YMR094W, YER038C, YHL019C, YOL138C, YCR086W, YBR267W, YJL080C, YDR395W, YGL133W, YMR256C, YPR034W, YLR383W, YDR140W, YER087C-B, YHL006C, YGR162W, YJL191W, YGR097W, YPL249C-A, YBR107C, YDL166C, YOR178C, YBL003C, YIL009C-A, YJR040W, YGR003W, YGL058W, YDL111C, YLR342W, YPR148C, YGR275W, YNL210W, Q0045, YLR254C, YDL045W-A, YNL290W, YPR018W, YLR277…
ribosome	YMR247C, YDL014W, YJL213W, YCR072C, YNL255C, YDR101C, YOL138C, YBR267W, YKR060W, YLR244C, YNL208W, YGL147C, YJL122W, YAL036C, YGR287C, YPL012W, YKL082C, YEL034W, YIR012W, YLL023C, YGR285C, YBL028C, YHL013C, YGR162W, YJL191W, YNL311C, YDR333C, YPL249C-A, YPL009C, YLR029C, YKL065C, YOR252W, YPR148C, YLR387C, YJL118W, YDL045W-A, YMR040W, YFR044C, YGL076C, YDL082W, YFL023W, YJR047C, YOL120C, YNL301C,…
Golgi membrane	YDR373W, YLR242C, YKL212W, YGL223C, YKR061W, YOR311C, YHL019C, YNL044W, YOR079C, YJR040W, YPR159W, YJR075W, YER074W-A, YDR100W, YKL165C, YIL014W, YNL024C-A, YPR105C, YBL102W, YDR270W, YIL109C, YER157W, YNL006W, YOR357C, YER001W, YGL225W, YGL257C
cytosolic part	YMR247C, YDR212W, YGR078C, YDL136W, YGR254W, YPR041W, YDR363W-A, YDR101C, YPR043W, YBR267W, YNL007C, YHR170W, YLR244C, YEL003W, YML094W, YJR064W, YBR101C, YHR174W, YGL147C, YLR200W, YIL133C, YKL082C, YEL034W, YDR382W, YGR240C, YIR012W, YHR021C, YDR091C, YJL191W, YGL099W, YPL249C-A, YDR333C, YPL009C, YGR214W, YLR029C, YGL009C, YMR116C, YMR205C, YLR387C, YFR031C-A, YGL195W, YGL076C, YDL082W, YOL120…
endosomal part	YPR173C, YEL065W, YHR005C, YOL158C, YMR110C, YPL045W, YNL006W, YOR357C, YHL040C, YML121W, YDR323C, YEL063C, YJR040W, YKL143W
storage vacuole	YBR161W, YLL028W, YBR286W, YNL217W, YDR525W-A, YGR125W, YOR316C, YIL089W, YPL045W, YGR254W, YBR132C, YKL146W, YOL138C, YNL115C, YHR174W, YOL154W, YPL265W, YBR162C, YPR026W, YER056C, YCR044C, YIL067C, YOL052C-A, YOL084W, YNR013C, YDR080W, YML121W, YJR040W, YML018C, YNL325C, YCR028C, YOR273C, YJR054W, YKL165C, YHR205W, YHR039C-A, YBR147W, YDL210W, YGR138C, YJL100W, YDR089W, YOL119C, YMR297W, YKR039…
lytic vacuole	YBR161W, YLL028W, YBR286W, YNL217W, YDR525W-A, YGR125W, YOR316C, YIL089W, YPL045W, YGR254W, YBR132C, YKL146W, YOL138C, YNL115C, YHR174W, YOL154W, YPL265W, YBR162C, YPR026W, YER056C, YCR044C, YIL067C, YOL052C-A, YOL084W, YNR013C, YDR080W, YML121W, YJR040W, YML018C, YNL325C, YCR028C, YOR273C, YJR054W, YKL165C, YHR205W, YHR039C-A, YBR147W, YDL210W, YGR138C, YJL100W, YDR089W, YOL119C, YMR297W, YKR039…
fungal-type vacuole	YBR161W, YLL028W, YBR286W, YNL217W, YDR525W-A, YGR125W, YOR316C, YIL089W, YPL045W, YGR254W, YBR132C, YKL146W, YOL138C, YNL115C, YHR174W, YOL154W, YPL265W, YBR162C, YPR026W, YER056C, YCR044C, YIL067C, YOL052C-A, YOL084W, YNR013C, YDR080W, YML121W, YJR040W, YML018C, YNL325C, YCR028C, YOR273C, YJR054W, YKL165C, YHR205W, YHR039C-A, YBR147W, YDL210W, YGR138C, YJL100W, YDR089W, YOL119C, YMR297W, YKR039…
mitochondrial matrix	YNL037C, YBL099W, YCL064C, YPL059W, YDR256C, YFR049W, YIL051C, YGL119W, YHR208W, YNL071W, YOR136W, YPL135W, YOR187W, YHR008C, YML091C, YIL042C, YDR041W, YJL071W, YFL018C, YML078W, YOL140W, YOR374W, YNR001C, YBR026C, YPR006C, YOR142W, YEL030W, YIL125W, YLL027W, YKL085W, YER073W, YMR241W, YLR304C, YMR083W, YHR070W, YDL045W-A, YPL189C-A, YLR089C, YLR142W, YKL155C, YDR148C, YPL262W, YBR120C, YDR494W,…
large ribosomal subunit	YMR247C, YGL099W, YDR333C, YPL249C-A, YDL136W, YPL009C, YDR496C, YDR101C, YLR029C, YPR043W, YBR267W, YKR060W, YHR170W, YGL147C, YHR052W, YLR387C, YFR031C-A, YIL133C, YKL082C, YDR382W, YGL076C, YDL082W, YOL120C, YNL301C, YNL227C, YLR406C
cytosolic small ribosomal subunit	YMR116C, YJL191W, YNL007C, YMR143W, YHR021C, YPR041W, YGR214W
fungal-type vacuole membrane	YLL028W, YDR525W-A, YCR044C, YPL045W, YBR132C, YKL146W, YOL138C, YNR013C, YML121W, YDR080W, YNL325C, YML018C, YCR028C, YOR273C, YHR205W, YHR039C-A, YBR147W, YPL265W, YDL210W, YDR089W, YGR138C, YJL100W, YOL119C, YER056C, YGR106C, YBR293W, YCL005W-A, YOL075C, YFL062W
vacuolar part	YBR161W, YLL028W, YDR525W-A, YGR125W, YIL089W, YPL045W, YBR132C, YKL146W, YOL138C, YDR323C, YNL115C, YPL123C, YPL265W, YHR050W, YBR235W, YER056C, YJL058C, YKL143W, YCR044C, YIL067C, YNR013C, YDR080W, YML121W, YJR040W, YML018C, YNL325C, YCR028C, YOR273C, YJR054W, YKL165C, YHR205W, YHR039C-A, YBR147W, YDL210W, YGR138C, YCR010C, YJL100W, YDR089W, YOL119C, YKR039W, YIL158W, YNL006W, YGR106C, YCL005W-…
vacuolar membrane	YBR161W, YLL028W, YDR525W-A, YGR125W, YPL045W, YBR132C, YKL146W, YOL138C, YDR323C, YNL115C, YPL265W, YHR050W, YBR235W, YER056C, YJL058C, YKL143W, YCR044C, YIL067C, YNR013C, YDR080W, YML121W, YJR040W, YML018C, YNL325C, YCR028C, YOR273C, YJR054W, YKL165C, YHR205W, YHR039C-A, YBR147W, YDL210W, YGR138C, YCR010C, YJL100W, YDR089W, YOL119C, YIL158W, YNL006W, YGR106C, YCL005W-A, YBR293W, YOL075C, YFL062W
site of polarized growth	YDL127W, YJL158C, YMR032W, YLR084C, YHL007C, YHR182W, YLR314C, YGR152C, YKL209C, YLR313C, YPR122W, YMR232W, YDR103W, YCL027W, YMR273C, YHR107C, YER155C, YNL166C, YER071C, YOR094W, YGR229C, YAL029C, YDR218C, YBR038W, YIR019C, YBL016W, YGL099W, YJL157C, YOR233W, YDR496C, YOL105C, YCL024W, YPR159W, YIL140W, YOR239W, YKL101W, YLR342W, YHR061C, YLR187W, YBR260C, YLR286C, YFL034C-B, YBR007C, YFL039C, Y…
cytoplasmic vesicle part	YBR105C, YHL019C, YGR105W, YLR411W, YGL225W, YDR270W, YJR125C, YIL109C
endosome	YEL065W, YPL045W, YHR012W, YNL264C, YMR218C, YML121W, YDR080W, YDR323C, YDR170C, YJR040W, YFL014W, YPL183C, YLR073C, YBR246W, YPR173C, YHR005C, YOL158C, YBL069W, YMR110C, YKR039W, YNL006W, YGR142W, YOR357C, YHL040C, YEL063C, YKL143W
vacuole	YBR161W, YLL028W, YBR286W, YNL217W, YDR525W-A, YGR125W, YOR316C, YIL089W, YPL045W, YGR254W, YBR132C, YKL146W, YOL138C, YDR323C, YNL115C, YHR174W, YOL154W, YPL123C, YPL265W, YHR050W, YBR162C, YBR235W, YPR026W, YER056C, YJL058C, YKL143W, YCR044C, YIL067C, YOL052C-A, YOL084W, YNR013C, YML121W, YDR080W, YJR040W, YML018C, YNL325C, YCR028C, YOR273C, YMR159C, YJR054W, YKL165C, YHR205W, YHR039C-A, YBR147…
protein complex	YNL151C, YGR078C, YPL255W, YPL045W, YKL059C, YMR118C, YNL261W, YPR046W, YDR225W, YOR297C, YMR094W, YPR020W, YER038C, YHL019C, YOL138C, YCR086W, YDR395W, YLR274W, YGL133W, YMR256C, YBR009C, YJR112W, YJL042W, YMR059W, YPR034W, YHR005C, YLR383W, YDR140W, YLR002C, YLR154C, YLL023C, YER087C-B, YHL006C, YOL083W, YGR162W, YIL030C, YGR097W, YBR107C, YOR178C, YJL069C, YCR035C, YBL003C, YPR010C, YGL009C, Y…
retrotransposon nucleocapsid	YLR410W-B, YDR261W-B, YDR210W-B, YBL005W-B, YGR161C-D, YHL009W-A, YDR261W-A, YCL019W, YBR012W-B, YHL009W-B, YDR034C-D, YJR029W
cellular bud neck	YDR218C, YIR019C, YBR038W, YDL127W, YMR032W, YOR233W, YLR084C, YCL024W, YLR314C, YGR152C, YLR313C, YPR122W, YIL140W, YKL101W, YLR342W, YMR273C, YHR061C, YLR187W, YHR107C, YLR286C, YFL034C-B, YFL039C, YGR229C, YOR094W, YNL166C, YEL040W, YDL117W, YDR309C, YDL179W, YOR304C-A
small ribosomal subunit	YMR116C, YJL191W, YDL045W-A, YFR049W, YKL155C, YPR041W, YGR214W, YDR041W, YNL007C, YMR143W, YHR021C, YDR494W, YGR215W
cytoplasm	YOL093W, YJL144W, YML021C, YER038C, YOL138C, YNL044W, YBR267W, YGR174C, YDR395W, YMR256C, YDR070C, YER067W, YGL067W, YPR098C, YCL043C, YNL117W, YLR057W, YFR034C, YER087C-B, YOR317W, YGR162W, YOR216C, YGR097W, YPL249C-A, YDL166C, YOR387C, YJL200C, YKL010C, YLL027W, YJR040W, YPL183C, YGR003W, YOR059C, YDL111C, YPR148C, YBL095W, YGR173W, YLR362W, YIL158W, YNR002C, YGR161C, YPL262W, YDR519W, YDR476C,…
intracellular organelle part	YNL151C, YDR525W-A, YPL255W, YDR414C, YCR072C, YPL045W, YNL261W, YPR046W, YMR094W, YML052W, YER038C, YHL019C, YOL138C, YCR086W, YNL044W, YBR267W, YGR174C, YJL080C, YDR395W, YGL133W, YMR256C, YLL052C, YPR034W, YLR383W, YPR098C, YPL265W, YDR289C, YCL043C, YNL117W, YLR057W, YER087C-B, YHL006C, YER056C, YOR317W, YOR216C, YPR061C, YJL191W, YGR097W, YDR518W, YPL249C-A, YBR107C, YBL003C, YLL027W, YJR077…
organelle part	YNL151C, YDR525W-A, YPL255W, YDR414C, YCR072C, YPL045W, YNL261W, YPR046W, YMR094W, YML052W, YER038C, YHL019C, YOL138C, YCR086W, YNL044W, YBR267W, YGR174C, YJL080C, YDR395W, YGL133W, YMR256C, YLL052C, YPR034W, YLR383W, YPR098C, YPL265W, YDR289C, YCL043C, YNL117W, YLR057W, YER087C-B, YHL006C, YER056C, YOR317W, YOR216C, YPR061C, YJL191W, YGR097W, YDR518W, YPL249C-A, YBR107C, YBL003C, YLL027W, YJR077…
endomembrane system	YHR133C, YBL040C, YDR414C, YML125C, YBR132C, YHL019C, YCR086W, YNL044W, YJL080C, YDR395W, YLR411W, YPR114W, YPL169C, YMR059W, YLL052C, YDR302W, YJL030W, YDR410C, YPL200W, YDR270W, YLR057W, YLL023C, YJR013W, YER087C-B, YMR274C, YLR023C, YDR331W, YLR301W, YIL030C, YLR064W, YDR049W, YGR105W, YKL021C, YKL008C, YHR101C, YJR040W, YMR065W, YJL019W, YKL165C, YGR212W, YAL023C, YKR053C, YPL227C, YLR105C, Y…
organellar ribosome	YDR041W, YBR120C, YDL045W-A, YDR494W, YFR049W, YKL155C, YGR215W
mitochondrial ribosome	YDR041W, YBR120C, YDL045W-A, YDR494W, YFR049W, YKL155C, YGR215W
organelle membrane	YHR133C, YDR381C-A, YDR525W-A, YBL040C, YDR414C, YPL045W, YMR118C, YOR297C, YOR222W, YPR020W, YHL019C, YOL138C, YNL044W, YGR174C, YJL080C, YMR256C, YPR114W, YMR059W, YLL052C, YDR302W, YHR005C, YPR098C, YPL265W, YLR057W, YLL023C, YER087C-B, YHL040C, YLR023C, YER056C, YBL098W, YOR317W, YLR301W, YIL030C, YPR061C, YER170W, YIL134W, YKL027W, YJR077C, YNR013C, YHR101C, YJR040W, YLR295C, YJL019W, YJL112…
ribosomal subunit	YMR247C, YDL136W, YFR049W, YPR041W, YDR101C, YPR043W, YBR267W, YNL007C, YKR060W, YHR170W, YGL147C, YIL133C, YKL082C, YDR382W, YDR041W, YHR021C, YJL191W, YGL099W, YPL249C-A, YDR333C, YDR496C, YPL009C, YGR214W, YLR029C, YMR116C, YHR052W, YLR387C, YFR031C-A, YDL045W-A, YKL155C, YDL082W, YGL076C, YOL120C, YNL301C, YMR143W, YNL227C, YDR494W, YLR406C, YGR215W
cytoplasmic part	YBR149W, YDR525W-A, YDR414C, YCR072C, YNL112W, YPL045W, YDR342C, YML021C, YML052W, YHL019C, YOL138C, YNL044W, YBR267W, YGR174C, YJL080C, YMR256C, YDR070C, YGL067W, YLL052C, YLR383W, YPR098C, YPL265W, YCL043C, YNL117W, YLR057W, YER087C-B, YER056C, YOR317W, YGL211W, YGR162W, YOR216C, YPR061C, YJL191W, YGL258W, YDR518W, YPL249C-A, YOR178C, YOR387C, YJL200C, YDR034W-B, YKL010C, YLL027W, YLR346C, YJR0…

## Sheet: FCP-vs-AP_F
Terms from the Function Ontology with p-value as good or better than 1
Gene Ontology term	Cluster frequency	Genome frequency of use	Corrected P-value
snoRNA binding (view genes)	20 out of 2098 genes, 1.0%	21 out of 5905 genes, 0.4%	1.15e-05
oxidoreductase activity (view genes)	164 out of 2098 genes, 7.8%	340 out of 5905 genes, 5.8%	0.00041
substrate-specific transmembrane transporter activity (view genes)	148 out of 2098 genes, 7.1%	322 out of 5905 genes, 5.5%	0.04042
ion transmembrane transporter activity (view genes)	115 out of 2098 genes, 5.5%	241 out of 5905 genes, 4.1%	0.041
transmembrane transporter activity (view genes)	162 out of 2098 genes, 7.7%	357 out of 5905 genes, 6.0%	0.0414
methyltransferase activity (view genes)	54 out of 2098 genes, 2.6%	99 out of 5905 genes, 1.7%	0.0638
RNA polymerase I activity (view genes)	12 out of 2098 genes, 0.6%	14 out of 5905 genes, 0.2%	0.13967
RNA methyltransferase activity (view genes)	23 out of 2098 genes, 1.1%	35 out of 5905 genes, 0.6%	0.22085
transferase activity, transferring one-carbon groups (view genes)	55 out of 2098 genes, 2.6%	105 out of 5905 genes, 1.8%	0.22803
oxidoreductase activity, acting on CH-OH group of donors (view genes)	47 out of 2098 genes, 2.2%	87 out of 5905 genes, 1.5%	0.24833
anion transmembrane transporter activity (view genes)	49 out of 2098 genes, 2.3%	93 out of 5905 genes, 1.6%	0.40617
oxidoreductase activity, acting on the CH-OH group of donors, NAD or NADP as acceptor (view genes)	45 out of 2098 genes, 2.1%	84 out of 5905 genes, 1.4%	0.42474
cofactor binding (view genes)	74 out of 2098 genes, 3.5%	152 out of 5905 genes, 2.6%	0.43047
RNA polymerase III activity (view genes)	13 out of 2098 genes, 0.6%	17 out of 5905 genes, 0.3%	0.58312
cation transmembrane transporter activity (view genes)	84 out of 2098 genes, 4.0%	178 out of 5905 genes, 3.0%	0.65102
RNA helicase activity (view genes)	24 out of 2098 genes, 1.1%	39 out of 5905 genes, 0.7%	0.68341
tRNA methyltransferase activity (view genes)	15 out of 2098 genes, 0.7%	21 out of 5905 genes, 0.4%	0.73592
catalytic activity (view genes)	887 out of 2098 genes, 42.3%	2337 out of 5905 genes, 39.6%	0.77241
inorganic cation transmembrane transporter activity (view genes)	62 out of 2098 genes, 3.0%	126 out of 5905 genes, 2.1%	0.84874
ATP-dependent RNA helicase activity (view genes)	20 out of 2098 genes, 1.0%	32 out of 5905 genes, 0.5%	1
S-adenosylmethionine-dependent methyltransferase activity (view genes)	41 out of 2098 genes, 2.0%	79 out of 5905 genes, 1.3%	1
pseudouridine synthase activity (view genes)	9 out of 2098 genes, 0.4%	11 out of 5905 genes, 0.2%	1
substrate-specific transporter activity (view genes)	162 out of 2098 genes, 7.7%	383 out of 5905 genes, 6.5%	1
fructose transmembrane transporter activity (view genes)	11 out of 2098 genes, 0.5%	15 out of 5905 genes, 0.3%	1
mannose transmembrane transporter activity (view genes)	11 out of 2098 genes, 0.5%	15 out of 5905 genes, 0.3%	1
RNA-dependent ATPase activity (view genes)	21 out of 2098 genes, 1.0%	36 out of 5905 genes, 0.6%	1
hydro-lyase activity (view genes)	18 out of 2098 genes, 0.9%	30 out of 5905 genes, 0.5%	1
solute:hydrogen symporter activity (view genes)	5 out of 2098 genes, 0.2%	5 out of 5905 genes, 0.1%	1
deaminase activity (view genes)	9 out of 2098 genes, 0.4%	12 out of 5905 genes, 0.2%	1
organic acid transmembrane transporter activity (view genes)	35 out of 2098 genes, 1.7%	69 out of 5905 genes, 1.2%	1
secondary active transmembrane transporter activity (view genes)	28 out of 2098 genes, 1.3%	53 out of 5905 genes, 0.9%	1
oxidoreductase activity, acting on the CH-CH group of donors (view genes)	17 out of 2098 genes, 0.8%	29 out of 5905 genes, 0.5%	1
heterocyclic compound binding (view genes)	705 out of 2098 genes, 33.6%	1870 out of 5905 genes, 31.7%	1
hydrolase activity, hydrolyzing N-glycosyl compounds (view genes)	6 out of 2098 genes, 0.3%	7 out of 5905 genes, 0.1%	1
organic anion transmembrane transporter activity (view genes)	36 out of 2098 genes, 1.7%	73 out of 5905 genes, 1.2%	1
carboxylic acid transmembrane transporter activity (view genes)	33 out of 2098 genes, 1.6%	66 out of 5905 genes, 1.1%	1
carbohydrate transmembrane transporter activity (view genes)	15 out of 2098 genes, 0.7%	25 out of 5905 genes, 0.4%	1
carbohydrate transporter activity (view genes)	15 out of 2098 genes, 0.7%	25 out of 5905 genes, 0.4%	1
coenzyme binding (view genes)	47 out of 2098 genes, 2.2%	100 out of 5905 genes, 1.7%	1
intramolecular transferase activity (view genes)	14 out of 2098 genes, 0.7%	23 out of 5905 genes, 0.4%	1
small molecule binding (view genes)	400 out of 2098 genes, 19.1%	1035 out of 5905 genes, 17.5%	1
DNA-directed RNA polymerase activity (view genes)	19 out of 2098 genes, 0.9%	34 out of 5905 genes, 0.6%	1
RNA polymerase activity (view genes)	19 out of 2098 genes, 0.9%	34 out of 5905 genes, 0.6%	1
isomerase activity (view genes)	37 out of 2098 genes, 1.8%	76 out of 5905 genes, 1.3%	1
ubiquinol-cytochrome-c reductase activity (view genes)	7 out of 2098 genes, 0.3%	9 out of 5905 genes, 0.2%	1
oxidoreductase activity, acting on diphenols and related substances as donors (view genes)	7 out of 2098 genes, 0.3%	9 out of 5905 genes, 0.2%	1
oxidoreductase activity, acting on diphenols and related substances as donors, cytochrome as acceptor (view genes)	7 out of 2098 genes, 0.3%	9 out of 5905 genes, 0.2%	1
organic cyclic compound binding (view genes)	707 out of 2098 genes, 33.7%	1880 out of 5905 genes, 31.8%	1
monosaccharide transmembrane transporter activity (view genes)	12 out of 2098 genes, 0.6%	19 out of 5905 genes, 0.3%	1
hexose transmembrane transporter activity (view genes)	12 out of 2098 genes, 0.6%	19 out of 5905 genes, 0.3%	1
carbon-oxygen lyase activity (view genes)	22 out of 2098 genes, 1.0%	41 out of 5905 genes, 0.7%	1
transferase activity, transferring acyl groups, acyl groups converted into alkyl on transfer (view genes)	8 out of 2098 genes, 0.4%	11 out of 5905 genes, 0.2%	1
O-acetyltransferase activity (view genes)	9 out of 2098 genes, 0.4%	13 out of 5905 genes, 0.2%	1
nucleotide binding (view genes)	390 out of 2098 genes, 18.6%	1011 out of 5905 genes, 17.1%	1
nucleoside phosphate binding (view genes)	390 out of 2098 genes, 18.6%	1011 out of 5905 genes, 17.1%	1
transporter activity (view genes)	181 out of 2098 genes, 8.6%	448 out of 5905 genes, 7.6%	1
lyase activity (view genes)	44 out of 2098 genes, 2.1%	94 out of 5905 genes, 1.6%	1
glycine dehydrogenase (decarboxylating) activity (view genes)	4 out of 2098 genes, 0.2%	4 out of 5905 genes, 0.1%	1
pentose transmembrane transporter activity (view genes)	4 out of 2098 genes, 0.2%	4 out of 5905 genes, 0.1%	1
CoA-ligase activity (view genes)	4 out of 2098 genes, 0.2%	4 out of 5905 genes, 0.1%	1
oxidoreductase activity, acting on the CH-NH2 group of donors, disulfide as acceptor (view genes)	4 out of 2098 genes, 0.2%	4 out of 5905 genes, 0.1%	1
acid-thiol ligase activity (view genes)	4 out of 2098 genes, 0.2%	4 out of 5905 genes, 0.1%	1
G-protein beta/gamma-subunit complex binding (view genes)	4 out of 2098 genes, 0.2%	4 out of 5905 genes, 0.1%	1
pyridoxal phosphate binding (view genes)	21 out of 2098 genes, 1.0%	40 out of 5905 genes, 0.7%	1
sugar transmembrane transporter activity (view genes)	13 out of 2098 genes, 0.6%	22 out of 5905 genes, 0.4%	1
transferase activity (view genes)	307 out of 2098 genes, 14.6%	792 out of 5905 genes, 13.4%	1
glucose transmembrane transporter activity (view genes)	11 out of 2098 genes, 0.5%	18 out of 5905 genes, 0.3%	1
alcohol dehydrogenase (NAD) activity (view genes)	5 out of 2098 genes, 0.2%	6 out of 5905 genes, 0.1%	1
aldehyde dehydrogenase (NAD) activity (view genes)	5 out of 2098 genes, 0.2%	6 out of 5905 genes, 0.1%	1
aldehyde dehydrogenase [NAD(P)+] activity (view genes)	5 out of 2098 genes, 0.2%	6 out of 5905 genes, 0.1%	1
galactose transmembrane transporter activity (view genes)	5 out of 2098 genes, 0.2%	6 out of 5905 genes, 0.1%	1
copper ion transmembrane transporter activity (view genes)	5 out of 2098 genes, 0.2%	6 out of 5905 genes, 0.1%	1
succinate dehydrogenase (ubiquinone) activity (view genes)	5 out of 2098 genes, 0.2%	6 out of 5905 genes, 0.1%	1
ammonium transmembrane transporter activity (view genes)	5 out of 2098 genes, 0.2%	6 out of 5905 genes, 0.1%	1
proton-transporting ATP synthase activity, rotational mechanism (view genes)	9 out of 2098 genes, 0.4%	14 out of 5905 genes, 0.2%	1
receptor signaling protein serine/threonine kinase activity (view genes)	8 out of 2098 genes, 0.4%	12 out of 5905 genes, 0.2%	1
molecular_function (view genes)	719 out of 2098 genes, 34.3%	1930 out of 5905 genes, 32.7%	1
iron-sulfur cluster binding (view genes)	20 out of 2098 genes, 1.0%	39 out of 5905 genes, 0.7%	1
metal cluster binding (view genes)	20 out of 2098 genes, 1.0%	39 out of 5905 genes, 0.7%	1
active transmembrane transporter activity (view genes)	58 out of 2098 genes, 2.8%	133 out of 5905 genes, 2.3%	1
oxidoreductase activity, acting on NAD(P)H (view genes)	16 out of 2098 genes, 0.8%	30 out of 5905 genes, 0.5%	1
iron ion binding (view genes)	19 out of 2098 genes, 0.9%	37 out of 5905 genes, 0.6%	1
monovalent inorganic cation transmembrane transporter activity (view genes)	37 out of 2098 genes, 1.8%	81 out of 5905 genes, 1.4%	1
protein methyltransferase activity (view genes)	15 out of 2098 genes, 0.7%	28 out of 5905 genes, 0.5%	1
transition metal ion transmembrane transporter activity (view genes)	15 out of 2098 genes, 0.7%	28 out of 5905 genes, 0.5%	1
hydrolase activity, acting on carbon-nitrogen (but not peptide) bonds, in cyclic amidines (view genes)	11 out of 2098 genes, 0.5%	19 out of 5905 genes, 0.3%	1
hydrogen ion transmembrane transporter activity (view genes)	32 out of 2098 genes, 1.5%	69 out of 5905 genes, 1.2%	1
IMP dehydrogenase activity (view genes)	3 out of 2098 genes, 0.1%	3 out of 5905 genes, 0.1%	1
NADH dehydrogenase activity (view genes)	3 out of 2098 genes, 0.1%	3 out of 5905 genes, 0.1%	1
adenosine deaminase activity (view genes)	3 out of 2098 genes, 0.1%	3 out of 5905 genes, 0.1%	1
carnitine O-acetyltransferase activity (view genes)	3 out of 2098 genes, 0.1%	3 out of 5905 genes, 0.1%	1
citrate (Si)-synthase activity (view genes)	3 out of 2098 genes, 0.1%	3 out of 5905 genes, 0.1%	1
cystathionine beta-lyase activity (view genes)	3 out of 2098 genes, 0.1%	3 out of 5905 genes, 0.1%	1
glyceraldehyde-3-phosphate dehydrogenase (NAD+) (phosphorylating) activity (view genes)	3 out of 2098 genes, 0.1%	3 out of 5905 genes, 0.1%	1
phosphoglycerate mutase activity (view genes)	3 out of 2098 genes, 0.1%	3 out of 5905 genes, 0.1%	1
water transmembrane transporter activity (view genes)	3 out of 2098 genes, 0.1%	3 out of 5905 genes, 0.1%	1
NADH dehydrogenase (ubiquinone) activity (view genes)	3 out of 2098 genes, 0.1%	3 out of 5905 genes, 0.1%	1
tRNA-specific adenosine deaminase activity (view genes)	3 out of 2098 genes, 0.1%	3 out of 5905 genes, 0.1%	1
phosphate ion transmembrane transporter activity (view genes)	3 out of 2098 genes, 0.1%	3 out of 5905 genes, 0.1%	1
water channel activity (view genes)	3 out of 2098 genes, 0.1%	3 out of 5905 genes, 0.1%	1
AMP binding (view genes)	3 out of 2098 genes, 0.1%	3 out of 5905 genes, 0.1%	1
tRNA (uracil) methyltransferase activity (view genes)	3 out of 2098 genes, 0.1%	3 out of 5905 genes, 0.1%	1
carnitine O-acyltransferase activity (view genes)	3 out of 2098 genes, 0.1%	3 out of 5905 genes, 0.1%	1
hydrolase activity, acting on ether bonds (view genes)	3 out of 2098 genes, 0.1%	3 out of 5905 genes, 0.1%	1
L-malate dehydrogenase activity (view genes)	3 out of 2098 genes, 0.1%	3 out of 5905 genes, 0.1%	1
NADH dehydrogenase (quinone) activity (view genes)	3 out of 2098 genes, 0.1%	3 out of 5905 genes, 0.1%	1
flap-structured DNA binding (view genes)	3 out of 2098 genes, 0.1%	3 out of 5905 genes, 0.1%	1
inorganic anion transmembrane transporter activity (view genes)	9 out of 2098 genes, 0.4%	15 out of 5905 genes, 0.3%	1
receptor signaling protein activity (view genes)	8 out of 2098 genes, 0.4%	13 out of 5905 genes, 0.2%	1
iron ion transmembrane transporter activity (view genes)	7 out of 2098 genes, 0.3%	11 out of 5905 genes, 0.2%	1
rRNA methyltransferase activity (view genes)	7 out of 2098 genes, 0.3%	11 out of 5905 genes, 0.2%	1
solute:cation symporter activity (view genes)	7 out of 2098 genes, 0.3%	11 out of 5905 genes, 0.2%	1
oxidoreductase activity, acting on the CH-CH group of donors, NAD or NADP as acceptor (view genes)	7 out of 2098 genes, 0.3%	11 out of 5905 genes, 0.2%	1
amino acid transmembrane transporter activity (view genes)	20 out of 2098 genes, 1.0%	41 out of 5905 genes, 0.7%	1
ion binding (view genes)	578 out of 2098 genes, 27.6%	1553 out of 5905 genes, 26.3%	1
alpha-1,3-mannosyltransferase activity (view genes)	4 out of 2098 genes, 0.2%	5 out of 5905 genes, 0.1%	1
amine transmembrane transporter activity (view genes)	4 out of 2098 genes, 0.2%	5 out of 5905 genes, 0.1%	1
sulfate transmembrane transporter activity (view genes)	4 out of 2098 genes, 0.2%	5 out of 5905 genes, 0.1%	1
oxidoreductase activity, acting on NAD(P)H, quinone or similar compound as acceptor (view genes)	4 out of 2098 genes, 0.2%	5 out of 5905 genes, 0.1%	1
phosphotransferase activity, carboxyl group as acceptor (view genes)	4 out of 2098 genes, 0.2%	5 out of 5905 genes, 0.1%	1
DNA N-glycosylase activity (view genes)	4 out of 2098 genes, 0.2%	5 out of 5905 genes, 0.1%	1
succinate dehydrogenase activity (view genes)	6 out of 2098 genes, 0.3%	9 out of 5905 genes, 0.2%	1
ligase activity, forming carbon-sulfur bonds (view genes)	6 out of 2098 genes, 0.3%	9 out of 5905 genes, 0.2%	1
Rab guanyl-nucleotide exchange factor activity (view genes)	6 out of 2098 genes, 0.3%	9 out of 5905 genes, 0.2%	1
transition metal ion binding (view genes)	149 out of 2098 genes, 7.1%	378 out of 5905 genes, 6.4%	1
glutathione transferase activity (view genes)	5 out of 2098 genes, 0.2%	7 out of 5905 genes, 0.1%	1
glutathione peroxidase activity (view genes)	5 out of 2098 genes, 0.2%	7 out of 5905 genes, 0.1%	1
oxidoreductase activity, acting on the CH-CH group of donors, quinone or related compound as acceptor (view genes)	5 out of 2098 genes, 0.2%	7 out of 5905 genes, 0.1%	1
acetyltransferase activity (view genes)	28 out of 2098 genes, 1.3%	61 out of 5905 genes, 1.0%	1
lysine N-methyltransferase activity (view genes)	10 out of 2098 genes, 0.5%	18 out of 5905 genes, 0.3%	1
protein-lysine N-methyltransferase activity (view genes)	10 out of 2098 genes, 0.5%	18 out of 5905 genes, 0.3%	1
NAD binding (view genes)	13 out of 2098 genes, 0.6%	25 out of 5905 genes, 0.4%	1
cation binding (view genes)	313 out of 2098 genes, 14.9%	826 out of 5905 genes, 14.0%	1
zinc ion binding (view genes)	124 out of 2098 genes, 5.9%	313 out of 5905 genes, 5.3%	1
oxidoreductase activity, acting on a sulfur group of donors (view genes)	18 out of 2098 genes, 0.9%	37 out of 5905 genes, 0.6%	1
RNA polymerase II core promoter proximal region sequence-specific DNA binding transcription factor activity involved in negative regulation of transcription (view genes)	9 out of 2098 genes, 0.4%	16 out of 5905 genes, 0.3%	1
N-methyltransferase activity (view genes)	16 out of 2098 genes, 0.8%	33 out of 5905 genes, 0.6%	1
metal ion binding (view genes)	306 out of 2098 genes, 14.6%	812 out of 5905 genes, 13.8%	1
cytochrome-c oxidase activity (view genes)	10 out of 2098 genes, 0.5%	19 out of 5905 genes, 0.3%	1
heme-copper terminal oxidase activity (view genes)	10 out of 2098 genes, 0.5%	19 out of 5905 genes, 0.3%	1
oxidoreductase activity, acting on a heme group of donors (view genes)	10 out of 2098 genes, 0.5%	19 out of 5905 genes, 0.3%	1
oxidoreductase activity, acting on a heme group of donors, oxygen as acceptor (view genes)	10 out of 2098 genes, 0.5%	19 out of 5905 genes, 0.3%	1
histone-lysine N-methyltransferase activity (view genes)	6 out of 2098 genes, 0.3%	10 out of 5905 genes, 0.2%	1
vitamin binding (view genes)	6 out of 2098 genes, 0.3%	10 out of 5905 genes, 0.2%	1
oxidoreductase activity, acting on the aldehyde or oxo group of donors (view genes)	12 out of 2098 genes, 0.6%	24 out of 5905 genes, 0.4%	1
heme binding (view genes)	12 out of 2098 genes, 0.6%	24 out of 5905 genes, 0.4%	1
tetrapyrrole binding (view genes)	12 out of 2098 genes, 0.6%	24 out of 5905 genes, 0.4%	1
4 iron, 4 sulfur cluster binding (view genes)	12 out of 2098 genes, 0.6%	24 out of 5905 genes, 0.4%	1
symporter activity (view genes)	9 out of 2098 genes, 0.4%	17 out of 5905 genes, 0.3%	1
double-stranded RNA binding (view genes)	5 out of 2098 genes, 0.2%	8 out of 5905 genes, 0.1%	1
tRNA (guanine) methyltransferase activity (view genes)	5 out of 2098 genes, 0.2%	8 out of 5905 genes, 0.1%	1
endodeoxyribonuclease activity, producing 5'-phosphomonoesters (view genes)	5 out of 2098 genes, 0.2%	8 out of 5905 genes, 0.1%	1
thiamine pyrophosphate binding (view genes)	5 out of 2098 genes, 0.2%	8 out of 5905 genes, 0.1%	1
heat shock protein binding (view genes)	5 out of 2098 genes, 0.2%	8 out of 5905 genes, 0.1%	1
histone methyltransferase activity (H3-K4 specific) (view genes)	5 out of 2098 genes, 0.2%	8 out of 5905 genes, 0.1%	1
sulfur compound binding (view genes)	5 out of 2098 genes, 0.2%	8 out of 5905 genes, 0.1%	1
transaminase activity (view genes)	11 out of 2098 genes, 0.5%	22 out of 5905 genes, 0.4%	1
transferase activity, transferring nitrogenous groups (view genes)	11 out of 2098 genes, 0.5%	22 out of 5905 genes, 0.4%	1
transferase activity, transferring acyl groups (view genes)	53 out of 2098 genes, 2.5%	130 out of 5905 genes, 2.2%	1
organic cation transmembrane transporter activity (view genes)	8 out of 2098 genes, 0.4%	15 out of 5905 genes, 0.3%	1
carbohydrate kinase activity (view genes)	8 out of 2098 genes, 0.4%	15 out of 5905 genes, 0.3%	1
nucleobase-containing compound kinase activity (view genes)	8 out of 2098 genes, 0.4%	15 out of 5905 genes, 0.3%	1
sulfur compound transmembrane transporter activity (view genes)	8 out of 2098 genes, 0.4%	15 out of 5905 genes, 0.3%	1
alcohol O-acetyltransferase activity (view genes)	4 out of 2098 genes, 0.2%	6 out of 5905 genes, 0.1%	1
phosphofructokinase activity (view genes)	4 out of 2098 genes, 0.2%	6 out of 5905 genes, 0.1%	1
transferase activity, transferring aldehyde or ketonic groups (view genes)	4 out of 2098 genes, 0.2%	6 out of 5905 genes, 0.1%	1
carbon-nitrogen lyase activity (view genes)	4 out of 2098 genes, 0.2%	6 out of 5905 genes, 0.1%	1
alcohol O-acyltransferase activity (view genes)	4 out of 2098 genes, 0.2%	6 out of 5905 genes, 0.1%	1
glucanosyltransferase activity (view genes)	4 out of 2098 genes, 0.2%	6 out of 5905 genes, 0.1%	1
1,3-beta-glucanosyltransferase activity (view genes)	4 out of 2098 genes, 0.2%	6 out of 5905 genes, 0.1%	1
sugar-phosphatase activity (view genes)	4 out of 2098 genes, 0.2%	6 out of 5905 genes, 0.1%	1
vitamin transporter activity (view genes)	4 out of 2098 genes, 0.2%	6 out of 5905 genes, 0.1%	1
electron carrier activity (view genes)	19 out of 2098 genes, 0.9%	42 out of 5905 genes, 0.7%	1
translation initiation factor activity (view genes)	17 out of 2098 genes, 0.8%	37 out of 5905 genes, 0.6%	1
glycerol-1-phosphatase activity (view genes)	2 out of 2098 genes, 0.1%	2 out of 5905 genes, 0.0%	1
adenine nucleotide transmembrane transporter activity (view genes)	2 out of 2098 genes, 0.1%	2 out of 5905 genes, 0.0%	1
RNA polymerase I upstream control element sequence-specific DNA binding (view genes)	2 out of 2098 genes, 0.1%	2 out of 5905 genes, 0.0%	1
G-protein coupled receptor binding (view genes)	2 out of 2098 genes, 0.1%	2 out of 5905 genes, 0.0%	1
G-protein alpha-subunit binding (view genes)	2 out of 2098 genes, 0.1%	2 out of 5905 genes, 0.0%	1
2-deoxyglucose-6-phosphatase activity (view genes)	2 out of 2098 genes, 0.1%	2 out of 5905 genes, 0.0%	1
6-phosphofructokinase activity (view genes)	2 out of 2098 genes, 0.1%	2 out of 5905 genes, 0.0%	1
CTP synthase activity (view genes)	2 out of 2098 genes, 0.1%	2 out of 5905 genes, 0.0%	1
DNA ligase activity (view genes)	2 out of 2098 genes, 0.1%	2 out of 5905 genes, 0.0%	1
DNA ligase (ATP) activity (view genes)	2 out of 2098 genes, 0.1%	2 out of 5905 genes, 0.0%	1
NADPH dehydrogenase activity (view genes)	2 out of 2098 genes, 0.1%	2 out of 5905 genes, 0.0%	1
acetate-CoA ligase activity (view genes)	2 out of 2098 genes, 0.1%	2 out of 5905 genes, 0.0%	1
aconitate hydratase activity (view genes)	2 out of 2098 genes, 0.1%	2 out of 5905 genes, 0.0%	1
L-alanine:2-oxoglutarate aminotransferase activity (view genes)	2 out of 2098 genes, 0.1%	2 out of 5905 genes, 0.0%	1
branched-chain-amino-acid transaminase activity (view genes)	2 out of 2098 genes, 0.1%	2 out of 5905 genes, 0.0%	1
catalase activity (view genes)	2 out of 2098 genes, 0.1%	2 out of 5905 genes, 0.0%	1
chitin deacetylase activity (view genes)	2 out of 2098 genes, 0.1%	2 out of 5905 genes, 0.0%	1
dodecenoyl-CoA delta-isomerase activity (view genes)	2 out of 2098 genes, 0.1%	2 out of 5905 genes, 0.0%	1
epoxide hydrolase activity (view genes)	2 out of 2098 genes, 0.1%	2 out of 5905 genes, 0.0%	1
enoyl-[acyl-carrier-protein] reductase (NADPH, B-specific) activity (view genes)	2 out of 2098 genes, 0.1%	2 out of 5905 genes, 0.0%	1
glutamate 5-kinase activity (view genes)	2 out of 2098 genes, 0.1%	2 out of 5905 genes, 0.0%	1
glycogen (starch) synthase activity (view genes)	2 out of 2098 genes, 0.1%	2 out of 5905 genes, 0.0%	1
isocitrate dehydrogenase (NAD+) activity (view genes)	2 out of 2098 genes, 0.1%	2 out of 5905 genes, 0.0%	1
isocitrate lyase activity (view genes)	2 out of 2098 genes, 0.1%	2 out of 5905 genes, 0.0%	1
malate synthase activity (view genes)	2 out of 2098 genes, 0.1%	2 out of 5905 genes, 0.0%	1
methionine adenosyltransferase activity (view genes)	2 out of 2098 genes, 0.1%	2 out of 5905 genes, 0.0%	1
chitinase activity (view genes)	2 out of 2098 genes, 0.1%	2 out of 5905 genes, 0.0%	1
oxoglutarate dehydrogenase (succinyl-transferring) activity (view genes)	2 out of 2098 genes, 0.1%	2 out of 5905 genes, 0.0%	1
phosphogluconate dehydrogenase (decarboxylating) activity (view genes)	2 out of 2098 genes, 0.1%	2 out of 5905 genes, 0.0%	1
phosphoglycerate dehydrogenase activity (view genes)	2 out of 2098 genes, 0.1%	2 out of 5905 genes, 0.0%	1
pyruvate kinase activity (view genes)	2 out of 2098 genes, 0.1%	2 out of 5905 genes, 0.0%	1
succinate-CoA ligase activity (view genes)	2 out of 2098 genes, 0.1%	2 out of 5905 genes, 0.0%	1
succinate-CoA ligase (ADP-forming) activity (view genes)	2 out of 2098 genes, 0.1%	2 out of 5905 genes, 0.0%	1
sulfite reductase (NADPH) activity (view genes)	2 out of 2098 genes, 0.1%	2 out of 5905 genes, 0.0%	1
L-threonine ammonia-lyase activity (view genes)	2 out of 2098 genes, 0.1%	2 out of 5905 genes, 0.0%	1
sedoheptulose-7-phosphate:D-glyceraldehyde-3-phosphate glyceronetransferase activity (view genes)	2 out of 2098 genes, 0.1%	2 out of 5905 genes, 0.0%	1
transketolase activity (view genes)	2 out of 2098 genes, 0.1%	2 out of 5905 genes, 0.0%	1
tricarboxylate secondary active transmembrane transporter activity (view genes)	2 out of 2098 genes, 0.1%	2 out of 5905 genes, 0.0%	1
tRNA (guanine-N7-)-methyltransferase activity (view genes)	2 out of 2098 genes, 0.1%	2 out of 5905 genes, 0.0%	1
glycogenin glucosyltransferase activity (view genes)	2 out of 2098 genes, 0.1%	2 out of 5905 genes, 0.0%	1
pyridoxal kinase activity (view genes)	2 out of 2098 genes, 0.1%	2 out of 5905 genes, 0.0%	1
hydrogen-exporting ATPase activity, phosphorylative mechanism (view genes)	2 out of 2098 genes, 0.1%	2 out of 5905 genes, 0.0%	1
mannitol-1-phosphate 5-dehydrogenase activity (view genes)	2 out of 2098 genes, 0.1%	2 out of 5905 genes, 0.0%	1
phosphoglycolate phosphatase activity (view genes)	2 out of 2098 genes, 0.1%	2 out of 5905 genes, 0.0%	1
tRNA (guanine-N1-)-methyltransferase activity (view genes)	2 out of 2098 genes, 0.1%	2 out of 5905 genes, 0.0%	1
uridylate kinase activity (view genes)	2 out of 2098 genes, 0.1%	2 out of 5905 genes, 0.0%	1
chloride transmembrane transporter activity (view genes)	2 out of 2098 genes, 0.1%	2 out of 5905 genes, 0.0%	1
tricarboxylic acid transmembrane transporter activity (view genes)	2 out of 2098 genes, 0.1%	2 out of 5905 genes, 0.0%	1
L-methionine transmembrane transporter activity (view genes)	2 out of 2098 genes, 0.1%	2 out of 5905 genes, 0.0%	1
L-tryptophan transmembrane transporter activity (view genes)	2 out of 2098 genes, 0.1%	2 out of 5905 genes, 0.0%	1
anion:cation symporter activity (view genes)	2 out of 2098 genes, 0.1%	2 out of 5905 genes, 0.0%	1
kynurenine-oxoglutarate transaminase activity (view genes)	2 out of 2098 genes, 0.1%	2 out of 5905 genes, 0.0%	1
S-acetyltransferase activity (view genes)	2 out of 2098 genes, 0.1%	2 out of 5905 genes, 0.0%	1
tRNA (adenine) methyltransferase activity (view genes)	2 out of 2098 genes, 0.1%	2 out of 5905 genes, 0.0%	1
tRNA (adenine-N1-)-methyltransferase activity (view genes)	2 out of 2098 genes, 0.1%	2 out of 5905 genes, 0.0%	1
oxidoreductase activity, acting on NAD(P)H, nitrogenous group as acceptor (view genes)	2 out of 2098 genes, 0.1%	2 out of 5905 genes, 0.0%	1
ether hydrolase activity (view genes)	2 out of 2098 genes, 0.1%	2 out of 5905 genes, 0.0%	1
dipeptidase activity (view genes)	2 out of 2098 genes, 0.1%	2 out of 5905 genes, 0.0%	1
pentaerythritol trinitrate reductase activity (view genes)	2 out of 2098 genes, 0.1%	2 out of 5905 genes, 0.0%	1
acetoin dehydrogenase activity (view genes)	2 out of 2098 genes, 0.1%	2 out of 5905 genes, 0.0%	1
cyclin-dependent protein kinase activating kinase activity (view genes)	2 out of 2098 genes, 0.1%	2 out of 5905 genes, 0.0%	1
potassium ion binding (view genes)	2 out of 2098 genes, 0.1%	2 out of 5905 genes, 0.0%	1
hexitol dehydrogenase activity (view genes)	2 out of 2098 genes, 0.1%	2 out of 5905 genes, 0.0%	1
alkali metal ion binding (view genes)	2 out of 2098 genes, 0.1%	2 out of 5905 genes, 0.0%	1
short-chain carboxylesterase activity (view genes)	2 out of 2098 genes, 0.1%	2 out of 5905 genes, 0.0%	1
U3 snoRNA binding (view genes)	2 out of 2098 genes, 0.1%	2 out of 5905 genes, 0.0%	1
kynurenine aminotransferase activity (view genes)	2 out of 2098 genes, 0.1%	2 out of 5905 genes, 0.0%	1
sphingosine-1-phosphate phosphatase activity (view genes)	2 out of 2098 genes, 0.1%	2 out of 5905 genes, 0.0%	1
precorrin-2 dehydrogenase activity (view genes)	2 out of 2098 genes, 0.1%	2 out of 5905 genes, 0.0%	1
copper-transporting ATPase activity (view genes)	2 out of 2098 genes, 0.1%	2 out of 5905 genes, 0.0%	1
methionine transmembrane transporter activity (view genes)	2 out of 2098 genes, 0.1%	2 out of 5905 genes, 0.0%	1
D-arabinose 1-dehydrogenase [NAD(P)+] activity (view genes)	2 out of 2098 genes, 0.1%	2 out of 5905 genes, 0.0%	1
dehydrodolichyl diphosphate synthase activity (view genes)	2 out of 2098 genes, 0.1%	2 out of 5905 genes, 0.0%	1
alanine-oxo-acid transaminase activity (view genes)	2 out of 2098 genes, 0.1%	2 out of 5905 genes, 0.0%	1
beta-tubulin binding (view genes)	2 out of 2098 genes, 0.1%	2 out of 5905 genes, 0.0%	1
diacetyl reductase ((R)-acetoin forming) activity (view genes)	2 out of 2098 genes, 0.1%	2 out of 5905 genes, 0.0%	1
citrate hydro-lyase (cis-aconitate-forming) activity (view genes)	2 out of 2098 genes, 0.1%	2 out of 5905 genes, 0.0%	1
isocitrate hydro-lyase (cis-aconitate-forming) activity (view genes)	2 out of 2098 genes, 0.1%	2 out of 5905 genes, 0.0%	1
L-leucine transaminase activity (view genes)	2 out of 2098 genes, 0.1%	2 out of 5905 genes, 0.0%	1
L-valine transaminase activity (view genes)	2 out of 2098 genes, 0.1%	2 out of 5905 genes, 0.0%	1
L-isoleucine transaminase activity (view genes)	2 out of 2098 genes, 0.1%	2 out of 5905 genes, 0.0%	1
trichloro-p-hydroquinone reductive dehalogenase activity (view genes)	2 out of 2098 genes, 0.1%	2 out of 5905 genes, 0.0%	1
tRNA threonylcarbamoyladenosine dehydratase (view genes)	2 out of 2098 genes, 0.1%	2 out of 5905 genes, 0.0%	1
nicotinamide riboside hydrolase activity (view genes)	2 out of 2098 genes, 0.1%	2 out of 5905 genes, 0.0%	1
spermine transmembrane transporter activity (view genes)	3 out of 2098 genes, 0.1%	4 out of 5905 genes, 0.1%	1
RNA polymerase I regulatory region sequence-specific DNA binding (view genes)	3 out of 2098 genes, 0.1%	4 out of 5905 genes, 0.1%	1
RNA polymerase I upstream control element sequence-specific DNA binding transcription factor activity (view genes)	3 out of 2098 genes, 0.1%	4 out of 5905 genes, 0.1%	1
MAP kinase kinase kinase activity (view genes)	3 out of 2098 genes, 0.1%	4 out of 5905 genes, 0.1%	1
pyruvate decarboxylase activity (view genes)	3 out of 2098 genes, 0.1%	4 out of 5905 genes, 0.1%	1
ATP:ADP antiporter activity (view genes)	3 out of 2098 genes, 0.1%	4 out of 5905 genes, 0.1%	1
mannose binding (view genes)	3 out of 2098 genes, 0.1%	4 out of 5905 genes, 0.1%	1
omega peptidase activity (view genes)	3 out of 2098 genes, 0.1%	4 out of 5905 genes, 0.1%	1
nucleotidase activity (view genes)	3 out of 2098 genes, 0.1%	4 out of 5905 genes, 0.1%	1
secondary active sulfate transmembrane transporter activity (view genes)	3 out of 2098 genes, 0.1%	4 out of 5905 genes, 0.1%	1
L-proline transmembrane transporter activity (view genes)	3 out of 2098 genes, 0.1%	4 out of 5905 genes, 0.1%	1
siderophore transmembrane transporter activity (view genes)	3 out of 2098 genes, 0.1%	4 out of 5905 genes, 0.1%	1
S-acyltransferase activity (view genes)	3 out of 2098 genes, 0.1%	4 out of 5905 genes, 0.1%	1
rRNA (adenine) methyltransferase activity (view genes)	3 out of 2098 genes, 0.1%	4 out of 5905 genes, 0.1%	1
malate dehydrogenase activity (view genes)	3 out of 2098 genes, 0.1%	4 out of 5905 genes, 0.1%	1
oxidoreductase activity, acting on other nitrogenous compounds as donors (view genes)	3 out of 2098 genes, 0.1%	4 out of 5905 genes, 0.1%	1
ammonia-lyase activity (view genes)	3 out of 2098 genes, 0.1%	4 out of 5905 genes, 0.1%	1
intramolecular oxidoreductase activity, transposing C=C bonds (view genes)	3 out of 2098 genes, 0.1%	4 out of 5905 genes, 0.1%	1
ligase activity, forming phosphoric ester bonds (view genes)	3 out of 2098 genes, 0.1%	4 out of 5905 genes, 0.1%	1
amino acid kinase activity (view genes)	3 out of 2098 genes, 0.1%	4 out of 5905 genes, 0.1%	1
rRNA primary transcript binding (view genes)	3 out of 2098 genes, 0.1%	4 out of 5905 genes, 0.1%	1
siderophore transporter activity (view genes)	3 out of 2098 genes, 0.1%	4 out of 5905 genes, 0.1%	1
quinone binding (view genes)	3 out of 2098 genes, 0.1%	4 out of 5905 genes, 0.1%	1
monocarboxylic acid transmembrane transporter activity (view genes)	10 out of 2098 genes, 0.5%	20 out of 5905 genes, 0.3%	1
RNA polymerase II repressing transcription factor binding (view genes)	7 out of 2098 genes, 0.3%	13 out of 5905 genes, 0.2%	1
substrate-specific channel activity (view genes)	7 out of 2098 genes, 0.3%	13 out of 5905 genes, 0.2%	1
UDP-glucosyltransferase activity (view genes)	7 out of 2098 genes, 0.3%	13 out of 5905 genes, 0.2%	1
2 iron, 2 sulfur cluster binding (view genes)	7 out of 2098 genes, 0.3%	13 out of 5905 genes, 0.2%	1
RNA polymerase II transcription regulatory region sequence-specific DNA binding transcription factor activity involved in negative regulation of transcription (view genes)	9 out of 2098 genes, 0.4%	18 out of 5905 genes, 0.3%	1
oxidoreductase activity, acting on the aldehyde or oxo group of donors, NAD or NADP as acceptor (view genes)	9 out of 2098 genes, 0.4%	18 out of 5905 genes, 0.3%	1
polyamine transmembrane transporter activity (view genes)	6 out of 2098 genes, 0.3%	11 out of 5905 genes, 0.2%	1
oxidoreductase activity, acting on the CH-NH2 group of donors (view genes)	6 out of 2098 genes, 0.3%	11 out of 5905 genes, 0.2%	1
histone methyltransferase activity (view genes)	6 out of 2098 genes, 0.3%	11 out of 5905 genes, 0.2%	1
L-amino acid transmembrane transporter activity (view genes)	8 out of 2098 genes, 0.4%	16 out of 5905 genes, 0.3%	1
hydrolase activity, acting on carbon-nitrogen (but not peptide) bonds (view genes)	28 out of 2098 genes, 1.3%	67 out of 5905 genes, 1.1%	1
metal ion transmembrane transporter activity (view genes)	23 out of 2098 genes, 1.1%	54 out of 5905 genes, 0.9%	1
fatty acid synthase activity (view genes)	5 out of 2098 genes, 0.2%	9 out of 5905 genes, 0.2%	1
dicarboxylic acid transmembrane transporter activity (view genes)	5 out of 2098 genes, 0.2%	9 out of 5905 genes, 0.2%	1
neutral amino acid transmembrane transporter activity (view genes)	5 out of 2098 genes, 0.2%	9 out of 5905 genes, 0.2%	1
oxidoreductase activity, acting on single donors with incorporation of molecular oxygen (view genes)	5 out of 2098 genes, 0.2%	9 out of 5905 genes, 0.2%	1
snRNA binding (view genes)	5 out of 2098 genes, 0.2%	9 out of 5905 genes, 0.2%	1
carbohydrate phosphatase activity (view genes)	5 out of 2098 genes, 0.2%	9 out of 5905 genes, 0.2%	1
centromeric DNA binding (view genes)	5 out of 2098 genes, 0.2%	9 out of 5905 genes, 0.2%	1
RNA binding (view genes)	205 out of 2098 genes, 9.8%	550 out of 5905 genes, 9.3%	1
UDP-glycosyltransferase activity (view genes)	11 out of 2098 genes, 0.5%	24 out of 5905 genes, 0.4%	1
intramolecular oxidoreductase activity (view genes)	9 out of 2098 genes, 0.4%	19 out of 5905 genes, 0.3%	1
single-stranded DNA specific endodeoxyribonuclease activity (view genes)	4 out of 2098 genes, 0.2%	7 out of 5905 genes, 0.1%	1
sequence-specific DNA binding RNA polymerase I transcription factor activity (view genes)	4 out of 2098 genes, 0.2%	7 out of 5905 genes, 0.1%	1
tubulin binding (view genes)	14 out of 2098 genes, 0.7%	32 out of 5905 genes, 0.5%	1
endodeoxyribonuclease activity (view genes)	10 out of 2098 genes, 0.5%	22 out of 5905 genes, 0.4%	1
rDNA binding (view genes)	6 out of 2098 genes, 0.3%	12 out of 5905 genes, 0.2%	1
ATPase activity, coupled to transmembrane movement of ions, phosphorylative mechanism (view genes)	6 out of 2098 genes, 0.3%	12 out of 5905 genes, 0.2%	1
peroxidase activity (view genes)	8 out of 2098 genes, 0.4%	17 out of 5905 genes, 0.3%	1
FMN binding (view genes)	8 out of 2098 genes, 0.4%	17 out of 5905 genes, 0.3%	1
protein disulfide oxidoreductase activity (view genes)	8 out of 2098 genes, 0.4%	17 out of 5905 genes, 0.3%	1
oxidoreductase activity, acting on peroxide as acceptor (view genes)	8 out of 2098 genes, 0.4%	17 out of 5905 genes, 0.3%	1
transferase activity, transferring pentosyl groups (view genes)	8 out of 2098 genes, 0.4%	17 out of 5905 genes, 0.3%	1
repressing transcription factor binding (view genes)	8 out of 2098 genes, 0.4%	17 out of 5905 genes, 0.3%	1
nucleic acid binding (view genes)	417 out of 2098 genes, 19.9%	1143 out of 5905 genes, 19.4%	1
sulfur amino acid transmembrane transporter activity (view genes)	3 out of 2098 genes, 0.1%	5 out of 5905 genes, 0.1%	1
RNA polymerase I regulatory region DNA binding (view genes)	3 out of 2098 genes, 0.1%	5 out of 5905 genes, 0.1%	1
biotin carboxylase activity (view genes)	3 out of 2098 genes, 0.1%	5 out of 5905 genes, 0.1%	1
hexokinase activity (view genes)	3 out of 2098 genes, 0.1%	5 out of 5905 genes, 0.1%	1
isocitrate dehydrogenase activity (view genes)	3 out of 2098 genes, 0.1%	5 out of 5905 genes, 0.1%	1
inorganic phosphate transmembrane transporter activity (view genes)	3 out of 2098 genes, 0.1%	5 out of 5905 genes, 0.1%	1
ferrous iron binding (view genes)	3 out of 2098 genes, 0.1%	5 out of 5905 genes, 0.1%	1
Ran GTPase binding (view genes)	3 out of 2098 genes, 0.1%	5 out of 5905 genes, 0.1%	1
aromatic amino acid transmembrane transporter activity (view genes)	3 out of 2098 genes, 0.1%	5 out of 5905 genes, 0.1%	1
oxidoreductase activity, acting on a sulfur group of donors, disulfide as acceptor (view genes)	3 out of 2098 genes, 0.1%	5 out of 5905 genes, 0.1%	1
endoribonuclease activity, producing 3'-phosphomonoesters (view genes)	3 out of 2098 genes, 0.1%	5 out of 5905 genes, 0.1%	1
5'-flap endonuclease activity (view genes)	3 out of 2098 genes, 0.1%	5 out of 5905 genes, 0.1%	1
phosphatidylinositol N-acetylglucosaminyltransferase activity (view genes)	3 out of 2098 genes, 0.1%	5 out of 5905 genes, 0.1%	1
pre-mRNA binding (view genes)	3 out of 2098 genes, 0.1%	5 out of 5905 genes, 0.1%	1
flap endonuclease activity (view genes)	3 out of 2098 genes, 0.1%	5 out of 5905 genes, 0.1%	1
m7G(5')pppN diphosphatase activity (view genes)	3 out of 2098 genes, 0.1%	5 out of 5905 genes, 0.1%	1
disulfide oxidoreductase activity (view genes)	9 out of 2098 genes, 0.4%	20 out of 5905 genes, 0.3%	1
aldo-keto reductase (NADP) activity (view genes)	5 out of 2098 genes, 0.2%	10 out of 5905 genes, 0.2%	1
damaged DNA binding (view genes)	12 out of 2098 genes, 0.6%	28 out of 5905 genes, 0.5%	1
flavin adenine dinucleotide binding (view genes)	12 out of 2098 genes, 0.6%	28 out of 5905 genes, 0.5%	1
anion binding (view genes)	327 out of 2098 genes, 15.6%	897 out of 5905 genes, 15.2%	1
ATPase activity, coupled to transmembrane movement of ions (view genes)	19 out of 2098 genes, 0.9%	47 out of 5905 genes, 0.8%	1
Y-form DNA binding (view genes)	2 out of 2098 genes, 0.1%	3 out of 5905 genes, 0.1%	1
oxidized base lesion DNA N-glycosylase activity (view genes)	2 out of 2098 genes, 0.1%	3 out of 5905 genes, 0.1%	1
AT DNA binding (view genes)	2 out of 2098 genes, 0.1%	3 out of 5905 genes, 0.1%	1
gamma-glutamyltransferase activity (view genes)	2 out of 2098 genes, 0.1%	3 out of 5905 genes, 0.1%	1
1,3-beta-D-glucan synthase activity (view genes)	2 out of 2098 genes, 0.1%	3 out of 5905 genes, 0.1%	1
asparagine synthase (glutamine-hydrolyzing) activity (view genes)	2 out of 2098 genes, 0.1%	3 out of 5905 genes, 0.1%	1
cytochrome-b5 reductase activity, acting on NAD(P)H (view genes)	2 out of 2098 genes, 0.1%	3 out of 5905 genes, 0.1%	1
serine-type carboxypeptidase activity (view genes)	2 out of 2098 genes, 0.1%	3 out of 5905 genes, 0.1%	1
tetrahydrofolylpolyglutamate synthase activity (view genes)	2 out of 2098 genes, 0.1%	3 out of 5905 genes, 0.1%	1
mannosyl-oligosaccharide 1,2-alpha-mannosidase activity (view genes)	2 out of 2098 genes, 0.1%	3 out of 5905 genes, 0.1%	1
cyclic nucleotide-dependent protein kinase activity (view genes)	2 out of 2098 genes, 0.1%	3 out of 5905 genes, 0.1%	1
cAMP-dependent protein kinase activity (view genes)	2 out of 2098 genes, 0.1%	3 out of 5905 genes, 0.1%	1
phenylalanine-tRNA ligase activity (view genes)	2 out of 2098 genes, 0.1%	3 out of 5905 genes, 0.1%	1
anion channel activity (view genes)	2 out of 2098 genes, 0.1%	3 out of 5905 genes, 0.1%	1
voltage-gated anion channel activity (view genes)	2 out of 2098 genes, 0.1%	3 out of 5905 genes, 0.1%	1
double-stranded DNA specific exodeoxyribonuclease activity (view genes)	2 out of 2098 genes, 0.1%	3 out of 5905 genes, 0.1%	1
sodium-exporting ATPase activity, phosphorylative mechanism (view genes)	2 out of 2098 genes, 0.1%	3 out of 5905 genes, 0.1%	1
fatty acid elongase activity (view genes)	2 out of 2098 genes, 0.1%	3 out of 5905 genes, 0.1%	1
phosphatidylinositol-5-phosphate binding (view genes)	2 out of 2098 genes, 0.1%	3 out of 5905 genes, 0.1%	1
telomerase inhibitor activity (view genes)	2 out of 2098 genes, 0.1%	3 out of 5905 genes, 0.1%	1
copper uptake transmembrane transporter activity (view genes)	2 out of 2098 genes, 0.1%	3 out of 5905 genes, 0.1%	1
purine nucleotide transmembrane transporter activity (view genes)	2 out of 2098 genes, 0.1%	3 out of 5905 genes, 0.1%	1
mannosyl-oligosaccharide mannosidase activity (view genes)	2 out of 2098 genes, 0.1%	3 out of 5905 genes, 0.1%	1
CoA hydrolase activity (view genes)	2 out of 2098 genes, 0.1%	3 out of 5905 genes, 0.1%	1
tRNA (cytosine) methyltransferase activity (view genes)	2 out of 2098 genes, 0.1%	3 out of 5905 genes, 0.1%	1
oxidoreductase activity, acting on paired donors, with oxidation of a pair of donors resulting in the reduction of molecular oxygen to two molecules of water (view genes)	2 out of 2098 genes, 0.1%	3 out of 5905 genes, 0.1%	1
hydrolase activity, acting on carbon-nitrogen (but not peptide) bonds, in linear amidines (view genes)	2 out of 2098 genes, 0.1%	3 out of 5905 genes, 0.1%	1
acid-ammonia (or amide) ligase activity (view genes)	2 out of 2098 genes, 0.1%	3 out of 5905 genes, 0.1%	1
cyclo-ligase activity (view genes)	2 out of 2098 genes, 0.1%	3 out of 5905 genes, 0.1%	1
U6 snRNA binding (view genes)	2 out of 2098 genes, 0.1%	3 out of 5905 genes, 0.1%	1
ribosomal large subunit binding (view genes)	2 out of 2098 genes, 0.1%	3 out of 5905 genes, 0.1%	1
phospholipid-hydroperoxide glutathione peroxidase activity (view genes)	2 out of 2098 genes, 0.1%	3 out of 5905 genes, 0.1%	1
microtubule plus-end binding (view genes)	2 out of 2098 genes, 0.1%	3 out of 5905 genes, 0.1%	1
serine-type exopeptidase activity (view genes)	2 out of 2098 genes, 0.1%	3 out of 5905 genes, 0.1%	1
vitamin transmembrane transporter activity (view genes)	2 out of 2098 genes, 0.1%	3 out of 5905 genes, 0.1%	1
GTP binding (view genes)	39 out of 2098 genes, 1.9%	101 out of 5905 genes, 1.7%	1
guanyl nucleotide binding (view genes)	39 out of 2098 genes, 1.9%	101 out of 5905 genes, 1.7%	1
guanyl ribonucleotide binding (view genes)	39 out of 2098 genes, 1.9%	101 out of 5905 genes, 1.7%	1
transferase activity, transferring acyl groups other than amino-acyl groups (view genes)	40 out of 2098 genes, 1.9%	104 out of 5905 genes, 1.8%	1
protein tyrosine kinase activity (view genes)	4 out of 2098 genes, 0.2%	8 out of 5905 genes, 0.1%	1
oxidoreductase activity, acting on single donors with incorporation of molecular oxygen, incorporation of two atoms of oxygen (view genes)	4 out of 2098 genes, 0.2%	8 out of 5905 genes, 0.1%	1
carbon-sulfur lyase activity (view genes)	4 out of 2098 genes, 0.2%	8 out of 5905 genes, 0.1%	1
nucleotide kinase activity (view genes)	4 out of 2098 genes, 0.2%	8 out of 5905 genes, 0.1%	1
monosaccharide binding (view genes)	4 out of 2098 genes, 0.2%	8 out of 5905 genes, 0.1%	1
oxidoreductase activity, acting on paired donors, with incorporation or reduction of molecular oxygen (view genes)	12 out of 2098 genes, 0.6%	29 out of 5905 genes, 0.5%	1
signal transducer activity (view genes)	19 out of 2098 genes, 0.9%	48 out of 5905 genes, 0.8%	1
molecular transducer activity (view genes)	19 out of 2098 genes, 0.9%	48 out of 5905 genes, 0.8%	1
glucosyltransferase activity (view genes)	7 out of 2098 genes, 0.3%	16 out of 5905 genes, 0.3%	1
antioxidant activity (view genes)	13 out of 2098 genes, 0.6%	32 out of 5905 genes, 0.5%	1
antiporter activity (view genes)	10 out of 2098 genes, 0.5%	24 out of 5905 genes, 0.4%	1
hydrolase activity, acting on acid anhydrides, catalyzing transmembrane movement of substances (view genes)	27 out of 2098 genes, 1.3%	70 out of 5905 genes, 1.2%	1
ATPase activity, coupled to transmembrane movement of substances (view genes)	27 out of 2098 genes, 1.3%	70 out of 5905 genes, 1.2%	1
monooxygenase activity (view genes)	5 out of 2098 genes, 0.2%	11 out of 5905 genes, 0.2%	1
cation-transporting ATPase activity (view genes)	18 out of 2098 genes, 0.9%	46 out of 5905 genes, 0.8%	1
core promoter binding (view genes)	3 out of 2098 genes, 0.1%	6 out of 5905 genes, 0.1%	1
DNA clamp loader activity (view genes)	3 out of 2098 genes, 0.1%	6 out of 5905 genes, 0.1%	1
DNA-(apurinic or apyrimidinic site) lyase activity (view genes)	3 out of 2098 genes, 0.1%	6 out of 5905 genes, 0.1%	1
adenylate kinase activity (view genes)	3 out of 2098 genes, 0.1%	6 out of 5905 genes, 0.1%	1
protein tyrosine/serine/threonine phosphatase activity (view genes)	3 out of 2098 genes, 0.1%	6 out of 5905 genes, 0.1%	1
C-acyltransferase activity (view genes)	3 out of 2098 genes, 0.1%	6 out of 5905 genes, 0.1%	1
racemase and epimerase activity (view genes)	3 out of 2098 genes, 0.1%	6 out of 5905 genes, 0.1%	1
protein-DNA loading ATPase activity (view genes)	3 out of 2098 genes, 0.1%	6 out of 5905 genes, 0.1%	1
single-stranded DNA-dependent ATPase activity (view genes)	3 out of 2098 genes, 0.1%	6 out of 5905 genes, 0.1%	1
ATPase activity, coupled to transmembrane movement of ions, rotational mechanism (view genes)	12 out of 2098 genes, 0.6%	30 out of 5905 genes, 0.5%	1
ATPase regulator activity (view genes)	9 out of 2098 genes, 0.4%	22 out of 5905 genes, 0.4%	1
ATPase activator activity (view genes)	6 out of 2098 genes, 0.3%	14 out of 5905 genes, 0.2%	1
tRNA-specific ribonuclease activity (view genes)	6 out of 2098 genes, 0.3%	14 out of 5905 genes, 0.2%	1
helicase activity (view genes)	41 out of 2098 genes, 2.0%	110 out of 5905 genes, 1.9%	1
N-acetyltransferase activity (view genes)	17 out of 2098 genes, 0.8%	44 out of 5905 genes, 0.7%	1
hydrolase activity, acting on glycosyl bonds (view genes)	21 out of 2098 genes, 1.0%	55 out of 5905 genes, 0.9%	1
mRNA binding (view genes)	26 out of 2098 genes, 1.2%	69 out of 5905 genes, 1.2%	1
phosphotransferase activity, phosphate group as acceptor (view genes)	7 out of 2098 genes, 0.3%	17 out of 5905 genes, 0.3%	1
RNA polymerase II activity (view genes)	4 out of 2098 genes, 0.2%	9 out of 5905 genes, 0.2%	1
peptide alpha-N-acetyltransferase activity (view genes)	4 out of 2098 genes, 0.2%	9 out of 5905 genes, 0.2%	1
alcohol dehydrogenase (NADP+) activity (view genes)	4 out of 2098 genes, 0.2%	9 out of 5905 genes, 0.2%	1
5'-3' exonuclease activity (view genes)	4 out of 2098 genes, 0.2%	9 out of 5905 genes, 0.2%	1
peptide transporter activity (view genes)	4 out of 2098 genes, 0.2%	9 out of 5905 genes, 0.2%	1
endonuclease activity, active with either ribo- or deoxyribonucleic acids and producing 3'-phosphomonoesters (view genes)	4 out of 2098 genes, 0.2%	9 out of 5905 genes, 0.2%	1
O-acyltransferase activity (view genes)	11 out of 2098 genes, 0.5%	28 out of 5905 genes, 0.5%	1
N-acyltransferase activity (view genes)	19 out of 2098 genes, 0.9%	50 out of 5905 genes, 0.8%	1
RNA polymerase II activating transcription factor binding (view genes)	8 out of 2098 genes, 0.4%	20 out of 5905 genes, 0.3%	1
NADP binding (view genes)	8 out of 2098 genes, 0.4%	20 out of 5905 genes, 0.3%	1
deoxyribonuclease activity (view genes)	12 out of 2098 genes, 0.6%	31 out of 5905 genes, 0.5%	1
carboxylesterase activity (view genes)	5 out of 2098 genes, 0.2%	12 out of 5905 genes, 0.2%	1
phosphatidylinositol-4,5-bisphosphate binding (view genes)	5 out of 2098 genes, 0.2%	12 out of 5905 genes, 0.2%	1
protein kinase activator activity (view genes)	5 out of 2098 genes, 0.2%	12 out of 5905 genes, 0.2%	1
carbon-carbon lyase activity (view genes)	13 out of 2098 genes, 0.6%	34 out of 5905 genes, 0.6%	1
rRNA binding (view genes)	18 out of 2098 genes, 0.9%	48 out of 5905 genes, 0.8%	1
ribonucleotide binding (view genes)	280 out of 2098 genes, 13.3%	782 out of 5905 genes, 13.2%	1
tRNA-intron endonuclease activity (view genes)	2 out of 2098 genes, 0.1%	4 out of 5905 genes, 0.1%	1
core promoter sequence-specific DNA binding (view genes)	2 out of 2098 genes, 0.1%	4 out of 5905 genes, 0.1%	1
TFIID-class transcription factor binding (view genes)	2 out of 2098 genes, 0.1%	4 out of 5905 genes, 0.1%	1
6-phosphofructo-2-kinase activity (view genes)	2 out of 2098 genes, 0.1%	4 out of 5905 genes, 0.1%	1
DNA topoisomerase activity (view genes)	2 out of 2098 genes, 0.1%	4 out of 5905 genes, 0.1%	1
cyclic-nucleotide phosphodiesterase activity (view genes)	2 out of 2098 genes, 0.1%	4 out of 5905 genes, 0.1%	1
glucan exo-1,3-beta-glucosidase activity (view genes)	2 out of 2098 genes, 0.1%	4 out of 5905 genes, 0.1%	1
lactate dehydrogenase activity (view genes)	2 out of 2098 genes, 0.1%	4 out of 5905 genes, 0.1%	1
long-chain fatty acid-CoA ligase activity (view genes)	2 out of 2098 genes, 0.1%	4 out of 5905 genes, 0.1%	1
sterol esterase activity (view genes)	2 out of 2098 genes, 0.1%	4 out of 5905 genes, 0.1%	1
manganese ion transmembrane transporter activity (view genes)	2 out of 2098 genes, 0.1%	4 out of 5905 genes, 0.1%	1
macrolide binding (view genes)	2 out of 2098 genes, 0.1%	4 out of 5905 genes, 0.1%	1
FK506 binding (view genes)	2 out of 2098 genes, 0.1%	4 out of 5905 genes, 0.1%	1
RNA polymerase II carboxy-terminal domain kinase activity (view genes)	2 out of 2098 genes, 0.1%	4 out of 5905 genes, 0.1%	1
polyol transmembrane transporter activity (view genes)	2 out of 2098 genes, 0.1%	4 out of 5905 genes, 0.1%	1
spermidine transmembrane transporter activity (view genes)	2 out of 2098 genes, 0.1%	4 out of 5905 genes, 0.1%	1
arginine N-methyltransferase activity (view genes)	2 out of 2098 genes, 0.1%	4 out of 5905 genes, 0.1%	1
protein-arginine N-methyltransferase activity (view genes)	2 out of 2098 genes, 0.1%	4 out of 5905 genes, 0.1%	1
rRNA (guanine) methyltransferase activity (view genes)	2 out of 2098 genes, 0.1%	4 out of 5905 genes, 0.1%	1
copper chaperone activity (view genes)	2 out of 2098 genes, 0.1%	4 out of 5905 genes, 0.1%	1
oxidoreductase activity, acting on the aldehyde or oxo group of donors, disulfide as acceptor (view genes)	2 out of 2098 genes, 0.1%	4 out of 5905 genes, 0.1%	1
oxidoreductase activity, acting on the CH-CH group of donors, oxygen as acceptor (view genes)	2 out of 2098 genes, 0.1%	4 out of 5905 genes, 0.1%	1
oxidoreductase activity, acting on the CH-NH2 group of donors, NAD or NADP as acceptor (view genes)	2 out of 2098 genes, 0.1%	4 out of 5905 genes, 0.1%	1
aldehyde-lyase activity (view genes)	2 out of 2098 genes, 0.1%	4 out of 5905 genes, 0.1%	1
ligase activity, forming carbon-carbon bonds (view genes)	2 out of 2098 genes, 0.1%	4 out of 5905 genes, 0.1%	1
oxidoreductase activity, acting on the CH-OH group of donors, cytochrome as acceptor (view genes)	2 out of 2098 genes, 0.1%	4 out of 5905 genes, 0.1%	1
6-phosphogluconolactonase activity (view genes)	2 out of 2098 genes, 0.1%	4 out of 5905 genes, 0.1%	1
tRNA dihydrouridine synthase activity (view genes)	2 out of 2098 genes, 0.1%	4 out of 5905 genes, 0.1%	1
nucleoside kinase activity (view genes)	2 out of 2098 genes, 0.1%	4 out of 5905 genes, 0.1%	1
phosphatidylinositol-3,5-bisphosphate 5-phosphatase activity (view genes)	2 out of 2098 genes, 0.1%	4 out of 5905 genes, 0.1%	1
sphingosine N-acyltransferase activity (view genes)	2 out of 2098 genes, 0.1%	4 out of 5905 genes, 0.1%	1
mannose-ethanolamine phosphotransferase activity (view genes)	2 out of 2098 genes, 0.1%	4 out of 5905 genes, 0.1%	1
SSU rRNA binding (view genes)	2 out of 2098 genes, 0.1%	4 out of 5905 genes, 0.1%	1
structural constituent of cell wall (view genes)	6 out of 2098 genes, 0.3%	15 out of 5905 genes, 0.3%	1
carbon-nitrogen ligase activity, with glutamine as amido-N-donor (view genes)	6 out of 2098 genes, 0.3%	15 out of 5905 genes, 0.3%	1
kinase activity (view genes)	79 out of 2098 genes, 3.8%	219 out of 5905 genes, 3.7%	1
proton-transporting ATPase activity, rotational mechanism (view genes)	11 out of 2098 genes, 0.5%	29 out of 5905 genes, 0.5%	1
ATP-dependent helicase activity (view genes)	31 out of 2098 genes, 1.5%	85 out of 5905 genes, 1.4%	1
purine NTP-dependent helicase activity (view genes)	31 out of 2098 genes, 1.5%	85 out of 5905 genes, 1.4%	1
Ras guanyl-nucleotide exchange factor activity (view genes)	7 out of 2098 genes, 0.3%	18 out of 5905 genes, 0.3%	1
GTPase activity (view genes)	27 out of 2098 genes, 1.3%	74 out of 5905 genes, 1.3%	1
ATPase activity, coupled to movement of substances (view genes)	27 out of 2098 genes, 1.3%	74 out of 5905 genes, 1.3%	1
ribonucleoside binding (view genes)	274 out of 2098 genes, 13.1%	768 out of 5905 genes, 13.0%	1
adenyl-nucleotide exchange factor activity (view genes)	3 out of 2098 genes, 0.1%	7 out of 5905 genes, 0.1%	1
polymerase III regulatory region sequence-specific DNA binding (view genes)	3 out of 2098 genes, 0.1%	7 out of 5905 genes, 0.1%	1
RNA polymerase III type 1 promoter sequence-specific DNA binding (view genes)	3 out of 2098 genes, 0.1%	7 out of 5905 genes, 0.1%	1
RNA polymerase III type 1 promoter DNA binding (view genes)	3 out of 2098 genes, 0.1%	7 out of 5905 genes, 0.1%	1
RNA polymerase III transcription factor recruiting transcription factor activity (view genes)	3 out of 2098 genes, 0.1%	7 out of 5905 genes, 0.1%	1
protein disulfide isomerase activity (view genes)	3 out of 2098 genes, 0.1%	7 out of 5905 genes, 0.1%	1
nucleoside transmembrane transporter activity (view genes)	3 out of 2098 genes, 0.1%	7 out of 5905 genes, 0.1%	1
oligopeptide transporter activity (view genes)	3 out of 2098 genes, 0.1%	7 out of 5905 genes, 0.1%	1
transferase activity, transferring amino-acyl groups (view genes)	3 out of 2098 genes, 0.1%	7 out of 5905 genes, 0.1%	1
diphosphotransferase activity (view genes)	3 out of 2098 genes, 0.1%	7 out of 5905 genes, 0.1%	1
oxo-acid-lyase activity (view genes)	3 out of 2098 genes, 0.1%	7 out of 5905 genes, 0.1%	1
intramolecular oxidoreductase activity, interconverting keto- and enol-groups (view genes)	3 out of 2098 genes, 0.1%	7 out of 5905 genes, 0.1%	1
intramolecular oxidoreductase activity, transposing S-S bonds (view genes)	3 out of 2098 genes, 0.1%	7 out of 5905 genes, 0.1%	1
5S rDNA binding (view genes)	3 out of 2098 genes, 0.1%	7 out of 5905 genes, 0.1%	1
primary active transmembrane transporter activity (view genes)	28 out of 2098 genes, 1.3%	77 out of 5905 genes, 1.3%	1
P-P-bond-hydrolysis-driven transmembrane transporter activity (view genes)	28 out of 2098 genes, 1.3%	77 out of 5905 genes, 1.3%	1
sequence-specific DNA binding (view genes)	91 out of 2098 genes, 4.3%	254 out of 5905 genes, 4.3%	1
activating transcription factor binding (view genes)	8 out of 2098 genes, 0.4%	21 out of 5905 genes, 0.4%	1
nucleoside binding (view genes)	274 out of 2098 genes, 13.1%	769 out of 5905 genes, 13.0%	1
RNA polymerase II transcription factor binding (view genes)	14 out of 2098 genes, 0.7%	38 out of 5905 genes, 0.6%	1
purine nucleoside binding (view genes)	272 out of 2098 genes, 13.0%	764 out of 5905 genes, 12.9%	1
purine ribonucleoside binding (view genes)	272 out of 2098 genes, 13.0%	764 out of 5905 genes, 12.9%	1
ribonuclease P activity (view genes)	4 out of 2098 genes, 0.2%	10 out of 5905 genes, 0.2%	1
ion channel activity (view genes)	4 out of 2098 genes, 0.2%	10 out of 5905 genes, 0.2%	1
sodium ion transmembrane transporter activity (view genes)	4 out of 2098 genes, 0.2%	10 out of 5905 genes, 0.2%	1
nucleobase transmembrane transporter activity (view genes)	4 out of 2098 genes, 0.2%	10 out of 5905 genes, 0.2%	1
peptide N-acetyltransferase activity (view genes)	4 out of 2098 genes, 0.2%	10 out of 5905 genes, 0.2%	1
purine nucleotide binding (view genes)	274 out of 2098 genes, 13.1%	770 out of 5905 genes, 13.0%	1
adenyl nucleotide binding (view genes)	239 out of 2098 genes, 11.4%	672 out of 5905 genes, 11.4%	1
purine ribonucleotide binding (view genes)	272 out of 2098 genes, 13.0%	765 out of 5905 genes, 13.0%	1
unfolded protein binding (view genes)	28 out of 2098 genes, 1.3%	78 out of 5905 genes, 1.3%	1
kinase activator activity (view genes)	5 out of 2098 genes, 0.2%	13 out of 5905 genes, 0.2%	1
purine ribonucleoside triphosphate binding (view genes)	271 out of 2098 genes, 12.9%	763 out of 5905 genes, 12.9%	1
ATPase activity, coupled (view genes)	75 out of 2098 genes, 3.6%	211 out of 5905 genes, 3.6%	1
adenyl ribonucleotide binding (view genes)	237 out of 2098 genes, 11.3%	668 out of 5905 genes, 11.3%	1
Ras GTPase binding (view genes)	6 out of 2098 genes, 0.3%	16 out of 5905 genes, 0.3%	1
small GTPase binding (view genes)	6 out of 2098 genes, 0.3%	16 out of 5905 genes, 0.3%	1
transferase activity, transferring phosphorus-containing groups (view genes)	129 out of 2098 genes, 6.1%	364 out of 5905 genes, 6.2%	1
ATP binding (view genes)	236 out of 2098 genes, 11.2%	666 out of 5905 genes, 11.3%	1
sequence-specific DNA binding transcription factor recruiting transcription factor activity (view genes)	7 out of 2098 genes, 0.3%	19 out of 5905 genes, 0.3%	1
carbohydrate binding (view genes)	7 out of 2098 genes, 0.3%	19 out of 5905 genes, 0.3%	1
telomeric DNA binding (view genes)	8 out of 2098 genes, 0.4%	22 out of 5905 genes, 0.4%	1
ribonucleoprotein complex binding (view genes)	9 out of 2098 genes, 0.4%	25 out of 5905 genes, 0.4%	1
phosphate transmembrane transporter activity (view genes)	9 out of 2098 genes, 0.4%	25 out of 5905 genes, 0.4%	1
translation factor activity, nucleic acid binding (view genes)	20 out of 2098 genes, 1.0%	57 out of 5905 genes, 1.0%	1
peroxisome targeting sequence binding (view genes)	2 out of 2098 genes, 0.1%	5 out of 5905 genes, 0.1%	1
carboxypeptidase activity (view genes)	2 out of 2098 genes, 0.1%	5 out of 5905 genes, 0.1%	1
oligo-1,6-glucosidase activity (view genes)	2 out of 2098 genes, 0.1%	5 out of 5905 genes, 0.1%	1
phosphopyruvate hydratase activity (view genes)	2 out of 2098 genes, 0.1%	5 out of 5905 genes, 0.1%	1
polynucleotide adenylyltransferase activity (view genes)	2 out of 2098 genes, 0.1%	5 out of 5905 genes, 0.1%	1
MAP kinase activity (view genes)	2 out of 2098 genes, 0.1%	5 out of 5905 genes, 0.1%	1
endopeptidase inhibitor activity (view genes)	2 out of 2098 genes, 0.1%	5 out of 5905 genes, 0.1%	1
GDP-dissociation inhibitor activity (view genes)	2 out of 2098 genes, 0.1%	5 out of 5905 genes, 0.1%	1
nucleotide-sugar transmembrane transporter activity (view genes)	2 out of 2098 genes, 0.1%	5 out of 5905 genes, 0.1%	1
O-methyltransferase activity (view genes)	2 out of 2098 genes, 0.1%	5 out of 5905 genes, 0.1%	1
S-methyltransferase activity (view genes)	2 out of 2098 genes, 0.1%	5 out of 5905 genes, 0.1%	1
fatty acid ligase activity (view genes)	2 out of 2098 genes, 0.1%	5 out of 5905 genes, 0.1%	1
oxidoreductase activity, acting on paired donors, with incorporation or reduction of molecular oxygen, 2-oxoglutarate as one donor, and incorporation of one atom each of oxygen into both donors (view genes)	2 out of 2098 genes, 0.1%	5 out of 5905 genes, 0.1%	1
Rho GTPase binding (view genes)	2 out of 2098 genes, 0.1%	5 out of 5905 genes, 0.1%	1
phosphatase binding (view genes)	2 out of 2098 genes, 0.1%	5 out of 5905 genes, 0.1%	1
protein phosphatase binding (view genes)	2 out of 2098 genes, 0.1%	5 out of 5905 genes, 0.1%	1
peptidase inhibitor activity (view genes)	2 out of 2098 genes, 0.1%	5 out of 5905 genes, 0.1%	1
5'-3' DNA helicase activity (view genes)	2 out of 2098 genes, 0.1%	5 out of 5905 genes, 0.1%	1
ATP-dependent 5'-3' DNA helicase activity (view genes)	2 out of 2098 genes, 0.1%	5 out of 5905 genes, 0.1%	1
azole transporter activity (view genes)	2 out of 2098 genes, 0.1%	5 out of 5905 genes, 0.1%	1
modified amino acid transmembrane transporter activity (view genes)	2 out of 2098 genes, 0.1%	5 out of 5905 genes, 0.1%	1
RNA polymerase III regulatory region DNA binding (view genes)	3 out of 2098 genes, 0.1%	8 out of 5905 genes, 0.1%	1
cyclin-dependent protein serine/threonine kinase activity (view genes)	3 out of 2098 genes, 0.1%	8 out of 5905 genes, 0.1%	1
receptor binding (view genes)	3 out of 2098 genes, 0.1%	8 out of 5905 genes, 0.1%	1
intramolecular oxidoreductase activity, interconverting aldoses and ketoses (view genes)	3 out of 2098 genes, 0.1%	8 out of 5905 genes, 0.1%	1
intramolecular transferase activity, phosphotransferases (view genes)	3 out of 2098 genes, 0.1%	8 out of 5905 genes, 0.1%	1
aryl-alcohol dehydrogenase (NAD+) activity (view genes)	3 out of 2098 genes, 0.1%	8 out of 5905 genes, 0.1%	1
manganese ion binding (view genes)	3 out of 2098 genes, 0.1%	8 out of 5905 genes, 0.1%	1
amide transmembrane transporter activity (view genes)	3 out of 2098 genes, 0.1%	8 out of 5905 genes, 0.1%	1
single-stranded telomeric DNA binding (view genes)	3 out of 2098 genes, 0.1%	8 out of 5905 genes, 0.1%	1
phosphatidylinositol phosphate phosphatase activity (view genes)	3 out of 2098 genes, 0.1%	8 out of 5905 genes, 0.1%	1
cyclin-dependent protein kinase activity (view genes)	3 out of 2098 genes, 0.1%	8 out of 5905 genes, 0.1%	1
transferase activity, transferring alkyl or aryl (other than methyl) groups (view genes)	14 out of 2098 genes, 0.7%	40 out of 5905 genes, 0.7%	1
Rho GTPase activator activity (view genes)	4 out of 2098 genes, 0.2%	11 out of 5905 genes, 0.2%	1
acetylglucosaminyltransferase activity (view genes)	4 out of 2098 genes, 0.2%	11 out of 5905 genes, 0.2%	1
oxidoreductase activity, acting on a sulfur group of donors, NAD(P) as acceptor (view genes)	4 out of 2098 genes, 0.2%	11 out of 5905 genes, 0.2%	1
dioxygenase activity (view genes)	4 out of 2098 genes, 0.2%	11 out of 5905 genes, 0.2%	1
DNA secondary structure binding (view genes)	5 out of 2098 genes, 0.2%	14 out of 5905 genes, 0.2%	1
nucleotide transmembrane transporter activity (view genes)	5 out of 2098 genes, 0.2%	14 out of 5905 genes, 0.2%	1
carbohydrate derivative transporter activity (view genes)	5 out of 2098 genes, 0.2%	14 out of 5905 genes, 0.2%	1
GTPase binding (view genes)	6 out of 2098 genes, 0.3%	17 out of 5905 genes, 0.3%	1
tRNA binding (view genes)	7 out of 2098 genes, 0.3%	20 out of 5905 genes, 0.3%	1
phosphotransferase activity, alcohol group as acceptor (view genes)	68 out of 2098 genes, 3.2%	195 out of 5905 genes, 3.3%	1
carboxy-lyase activity (view genes)	8 out of 2098 genes, 0.4%	23 out of 5905 genes, 0.4%	1
exopeptidase activity (view genes)	9 out of 2098 genes, 0.4%	26 out of 5905 genes, 0.4%	1
cyclin-dependent protein serine/threonine kinase regulator activity (view genes)	9 out of 2098 genes, 0.4%	26 out of 5905 genes, 0.4%	1
nucleotidyltransferase activity (view genes)	43 out of 2098 genes, 2.0%	124 out of 5905 genes, 2.1%	1
core promoter proximal region sequence-specific DNA binding (view genes)	23 out of 2098 genes, 1.1%	67 out of 5905 genes, 1.1%	1
RNA polymerase II core promoter proximal region sequence-specific DNA binding transcription factor activity (view genes)	24 out of 2098 genes, 1.1%	70 out of 5905 genes, 1.2%	1
protein kinase regulator activity (view genes)	16 out of 2098 genes, 0.8%	47 out of 5905 genes, 0.8%	1
ATPase activity (view genes)	98 out of 2098 genes, 4.7%	283 out of 5905 genes, 4.8%	1
core promoter proximal region DNA binding (view genes)	23 out of 2098 genes, 1.1%	68 out of 5905 genes, 1.2%	1
motor activity (view genes)	7 out of 2098 genes, 0.3%	21 out of 5905 genes, 0.4%	1
chaperone binding (view genes)	7 out of 2098 genes, 0.3%	21 out of 5905 genes, 0.4%	1
histone acetyltransferase activity (view genes)	9 out of 2098 genes, 0.4%	27 out of 5905 genes, 0.5%	1
nucleobase-containing compound transmembrane transporter activity (view genes)	9 out of 2098 genes, 0.4%	27 out of 5905 genes, 0.5%	1
thiolester hydrolase activity (view genes)	9 out of 2098 genes, 0.4%	27 out of 5905 genes, 0.5%	1
adenylyltransferase activity (view genes)	5 out of 2098 genes, 0.2%	15 out of 5905 genes, 0.3%	1
nucleic acid binding transcription factor activity (view genes)	68 out of 2098 genes, 3.2%	198 out of 5905 genes, 3.4%	1
sequence-specific DNA binding transcription factor activity (view genes)	68 out of 2098 genes, 3.2%	198 out of 5905 genes, 3.4%	1
DNA replication origin binding (view genes)	10 out of 2098 genes, 0.5%	30 out of 5905 genes, 0.5%	1
RNA-directed RNA polymerase activity (view genes)	4 out of 2098 genes, 0.2%	12 out of 5905 genes, 0.2%	1
calmodulin binding (view genes)	4 out of 2098 genes, 0.2%	12 out of 5905 genes, 0.2%	1
carboxylic ester hydrolase activity (view genes)	14 out of 2098 genes, 0.7%	42 out of 5905 genes, 0.7%	1
transcription regulatory region sequence-specific DNA binding (view genes)	28 out of 2098 genes, 1.3%	83 out of 5905 genes, 1.4%	1
pyrophosphatase activity (view genes)	144 out of 2098 genes, 6.9%	416 out of 5905 genes, 7.0%	1
hydrolase activity, acting on acid anhydrides (view genes)	144 out of 2098 genes, 6.9%	416 out of 5905 genes, 7.0%	1
hydrolase activity, acting on acid anhydrides, in phosphorus-containing anhydrides (view genes)	144 out of 2098 genes, 6.9%	416 out of 5905 genes, 7.0%	1
protein serine/threonine/tyrosine kinase activity (view genes)	3 out of 2098 genes, 0.1%	9 out of 5905 genes, 0.2%	1
quaternary ammonium group transmembrane transporter activity (view genes)	3 out of 2098 genes, 0.1%	9 out of 5905 genes, 0.2%	1
carboxylic acid binding (view genes)	3 out of 2098 genes, 0.1%	9 out of 5905 genes, 0.2%	1
four-way junction DNA binding (view genes)	2 out of 2098 genes, 0.1%	6 out of 5905 genes, 0.1%	1
loop DNA binding (view genes)	2 out of 2098 genes, 0.1%	6 out of 5905 genes, 0.1%	1
RNA polymerase III type 2 promoter sequence-specific DNA binding (view genes)	2 out of 2098 genes, 0.1%	6 out of 5905 genes, 0.1%	1
RNA polymerase III promoter sequence-specific DNA binding TFIIIB recruiting transcription factor activity (view genes)	2 out of 2098 genes, 0.1%	6 out of 5905 genes, 0.1%	1
RNA polymerase III type 1 promoter sequence-specific DNA binding TFIIIB recruiting transcription factor activity (view genes)	2 out of 2098 genes, 0.1%	6 out of 5905 genes, 0.1%	1
RNA polymerase III type 2 promoter sequence-specific DNA binding TFIIIB recruiting transcription factor activity (view genes)	2 out of 2098 genes, 0.1%	6 out of 5905 genes, 0.1%	1
RNA polymerase III type 2 promoter DNA binding (view genes)	2 out of 2098 genes, 0.1%	6 out of 5905 genes, 0.1%	1
sequence-specific DNA binding RNA polymerase III transcription factor activity (view genes)	2 out of 2098 genes, 0.1%	6 out of 5905 genes, 0.1%	1
core RNA polymerase II recruiting transcription factor activity (view genes)	2 out of 2098 genes, 0.1%	6 out of 5905 genes, 0.1%	1
aminoacyl-tRNA editing activity (view genes)	2 out of 2098 genes, 0.1%	6 out of 5905 genes, 0.1%	1
alditol:NADP+ 1-oxidoreductase activity (view genes)	2 out of 2098 genes, 0.1%	6 out of 5905 genes, 0.1%	1
cysteine-type endopeptidase activity (view genes)	2 out of 2098 genes, 0.1%	6 out of 5905 genes, 0.1%	1
alpha-mannosidase activity (view genes)	2 out of 2098 genes, 0.1%	6 out of 5905 genes, 0.1%	1
superoxide dismutase activity (view genes)	2 out of 2098 genes, 0.1%	6 out of 5905 genes, 0.1%	1
voltage-gated ion channel activity (view genes)	2 out of 2098 genes, 0.1%	6 out of 5905 genes, 0.1%	1
poly(A) RNA binding (view genes)	2 out of 2098 genes, 0.1%	6 out of 5905 genes, 0.1%	1
peptide disulfide oxidoreductase activity (view genes)	2 out of 2098 genes, 0.1%	6 out of 5905 genes, 0.1%	1
glutathione disulfide oxidoreductase activity (view genes)	2 out of 2098 genes, 0.1%	6 out of 5905 genes, 0.1%	1
mannosidase activity (view genes)	2 out of 2098 genes, 0.1%	6 out of 5905 genes, 0.1%	1
metallochaperone activity (view genes)	2 out of 2098 genes, 0.1%	6 out of 5905 genes, 0.1%	1
oxidoreductase activity, acting on NAD(P)H, heme protein as acceptor (view genes)	2 out of 2098 genes, 0.1%	6 out of 5905 genes, 0.1%	1
oxidoreductase activity, acting on paired donors, with incorporation or reduction of molecular oxygen, NAD(P)H as one donor, and incorporation of one atom of oxygen (view genes)	2 out of 2098 genes, 0.1%	6 out of 5905 genes, 0.1%	1
oxidoreductase activity, acting on superoxide radicals as acceptor (view genes)	2 out of 2098 genes, 0.1%	6 out of 5905 genes, 0.1%	1
voltage-gated channel activity (view genes)	2 out of 2098 genes, 0.1%	6 out of 5905 genes, 0.1%	1
histone deacetylase activity (H3-K14 specific) (view genes)	2 out of 2098 genes, 0.1%	6 out of 5905 genes, 0.1%	1
NAD-dependent histone deacetylase activity (H3-K14 specific) (view genes)	2 out of 2098 genes, 0.1%	6 out of 5905 genes, 0.1%	1
histone deacetylase activity (H3-K9 specific) (view genes)	2 out of 2098 genes, 0.1%	6 out of 5905 genes, 0.1%	1
phosphatidylinositol bisphosphate phosphatase activity (view genes)	2 out of 2098 genes, 0.1%	6 out of 5905 genes, 0.1%	1
phosphatidylinositol phosphate 5-phosphatase activity (view genes)	2 out of 2098 genes, 0.1%	6 out of 5905 genes, 0.1%	1
histone deacetylase activity (H4-K16 specific) (view genes)	2 out of 2098 genes, 0.1%	6 out of 5905 genes, 0.1%	1
NAD-dependent histone deacetylase activity (H3-K9 specific) (view genes)	2 out of 2098 genes, 0.1%	6 out of 5905 genes, 0.1%	1
NAD-dependent histone deacetylase activity (H4-K16 specific) (view genes)	2 out of 2098 genes, 0.1%	6 out of 5905 genes, 0.1%	1
coenzyme transporter activity (view genes)	2 out of 2098 genes, 0.1%	6 out of 5905 genes, 0.1%	1
poly-purine tract binding (view genes)	2 out of 2098 genes, 0.1%	6 out of 5905 genes, 0.1%	1
transferase activity, transferring glycosyl groups (view genes)	35 out of 2098 genes, 1.7%	104 out of 5905 genes, 1.8%	1
DNA binding (view genes)	207 out of 2098 genes, 9.9%	598 out of 5905 genes, 10.1%	1
regulatory region DNA binding (view genes)	30 out of 2098 genes, 1.4%	90 out of 5905 genes, 1.5%	1
transcription regulatory region DNA binding (view genes)	30 out of 2098 genes, 1.4%	90 out of 5905 genes, 1.5%	1
hydrolase activity, acting on carbon-nitrogen (but not peptide) bonds, in linear amides (view genes)	12 out of 2098 genes, 0.6%	37 out of 5905 genes, 0.6%	1
phosphatase activity (view genes)	35 out of 2098 genes, 1.7%	105 out of 5905 genes, 1.8%	1
ubiquitin thiolesterase activity (view genes)	6 out of 2098 genes, 0.3%	19 out of 5905 genes, 0.3%	1
deacetylase activity (view genes)	6 out of 2098 genes, 0.3%	19 out of 5905 genes, 0.3%	1
nucleoside-triphosphatase activity (view genes)	135 out of 2098 genes, 6.4%	394 out of 5905 genes, 6.7%	1
peptidyl-prolyl cis-trans isomerase activity (view genes)	5 out of 2098 genes, 0.2%	16 out of 5905 genes, 0.3%	1
cis-trans isomerase activity (view genes)	5 out of 2098 genes, 0.2%	16 out of 5905 genes, 0.3%	1
kinase regulator activity (view genes)	16 out of 2098 genes, 0.8%	50 out of 5905 genes, 0.8%	1
hydrolase activity, hydrolyzing O-glycosyl compounds (view genes)	15 out of 2098 genes, 0.7%	47 out of 5905 genes, 0.8%	1
transcription factor recruiting transcription factor activity (view genes)	12 out of 2098 genes, 0.6%	38 out of 5905 genes, 0.6%	1
ribonuclease MRP activity (view genes)	3 out of 2098 genes, 0.1%	10 out of 5905 genes, 0.2%	1
3'-5'-exoribonuclease activity (view genes)	3 out of 2098 genes, 0.1%	10 out of 5905 genes, 0.2%	1
RNA polymerase III transcription factor binding transcription factor activity (view genes)	3 out of 2098 genes, 0.1%	10 out of 5905 genes, 0.2%	1
sequence-specific transcription regulatory region DNA binding RNA polymerase II transcription factor recruiting transcription factor activity (view genes)	3 out of 2098 genes, 0.1%	10 out of 5905 genes, 0.2%	1
microtubule motor activity (view genes)	3 out of 2098 genes, 0.1%	10 out of 5905 genes, 0.2%	1
exodeoxyribonuclease activity, producing 5'-phosphomonoesters (view genes)	3 out of 2098 genes, 0.1%	10 out of 5905 genes, 0.2%	1
translation initiation factor binding (view genes)	3 out of 2098 genes, 0.1%	10 out of 5905 genes, 0.2%	1
protein tag (view genes)	3 out of 2098 genes, 0.1%	10 out of 5905 genes, 0.2%	1
enzyme inhibitor activity (view genes)	11 out of 2098 genes, 0.5%	35 out of 5905 genes, 0.6%	1
channel activity (view genes)	9 out of 2098 genes, 0.4%	29 out of 5905 genes, 0.5%	1
passive transmembrane transporter activity (view genes)	9 out of 2098 genes, 0.4%	29 out of 5905 genes, 0.5%	1
regulatory region nucleic acid binding (view genes)	30 out of 2098 genes, 1.4%	92 out of 5905 genes, 1.6%	1
microtubule binding (view genes)	7 out of 2098 genes, 0.3%	23 out of 5905 genes, 0.4%	1
kinase binding (view genes)	7 out of 2098 genes, 0.3%	23 out of 5905 genes, 0.4%	1
protein kinase binding (view genes)	7 out of 2098 genes, 0.3%	23 out of 5905 genes, 0.4%	1
dolichyl-phosphate-mannose-protein mannosyltransferase activity (view genes)	2 out of 2098 genes, 0.1%	7 out of 5905 genes, 0.1%	1
nucleotide diphosphatase activity (view genes)	2 out of 2098 genes, 0.1%	7 out of 5905 genes, 0.1%	1
ARF guanyl-nucleotide exchange factor activity (view genes)	2 out of 2098 genes, 0.1%	7 out of 5905 genes, 0.1%	1
oxysterol binding (view genes)	2 out of 2098 genes, 0.1%	7 out of 5905 genes, 0.1%	1
metalloexopeptidase activity (view genes)	2 out of 2098 genes, 0.1%	7 out of 5905 genes, 0.1%	1
3'-5'-exodeoxyribonuclease activity (view genes)	2 out of 2098 genes, 0.1%	7 out of 5905 genes, 0.1%	1
beta-glucosidase activity (view genes)	2 out of 2098 genes, 0.1%	7 out of 5905 genes, 0.1%	1
basic amino acid transmembrane transporter activity (view genes)	2 out of 2098 genes, 0.1%	7 out of 5905 genes, 0.1%	1
sterol transporter activity (view genes)	2 out of 2098 genes, 0.1%	7 out of 5905 genes, 0.1%	1
hydroxymethyl-, formyl- and related transferase activity (view genes)	2 out of 2098 genes, 0.1%	7 out of 5905 genes, 0.1%	1
cyclohydrolase activity (view genes)	2 out of 2098 genes, 0.1%	7 out of 5905 genes, 0.1%	1
gated channel activity (view genes)	2 out of 2098 genes, 0.1%	7 out of 5905 genes, 0.1%	1
ion gated channel activity (view genes)	2 out of 2098 genes, 0.1%	7 out of 5905 genes, 0.1%	1
DNA insertion or deletion binding (view genes)	2 out of 2098 genes, 0.1%	7 out of 5905 genes, 0.1%	1
endopeptidase regulator activity (view genes)	2 out of 2098 genes, 0.1%	7 out of 5905 genes, 0.1%	1
ligase activity, forming carbon-nitrogen bonds (view genes)	47 out of 2098 genes, 2.2%	143 out of 5905 genes, 2.4%	1
binding (view genes)	992 out of 2098 genes, 47.3%	2830 out of 5905 genes, 47.9%	1
transcription corepressor activity (view genes)	5 out of 2098 genes, 0.2%	17 out of 5905 genes, 0.3%	1
structure-specific DNA binding (view genes)	32 out of 2098 genes, 1.5%	99 out of 5905 genes, 1.7%	1
metallopeptidase activity (view genes)	12 out of 2098 genes, 0.6%	39 out of 5905 genes, 0.7%	1
exoribonuclease activity (view genes)	4 out of 2098 genes, 0.2%	14 out of 5905 genes, 0.2%	1
drug transmembrane transporter activity (view genes)	4 out of 2098 genes, 0.2%	14 out of 5905 genes, 0.2%	1
alcohol transmembrane transporter activity (view genes)	4 out of 2098 genes, 0.2%	14 out of 5905 genes, 0.2%	1
exoribonuclease activity, producing 5'-phosphomonoesters (view genes)	4 out of 2098 genes, 0.2%	14 out of 5905 genes, 0.2%	1
ubiquitin protein ligase binding (view genes)	4 out of 2098 genes, 0.2%	14 out of 5905 genes, 0.2%	1
small conjugating protein ligase binding (view genes)	4 out of 2098 genes, 0.2%	14 out of 5905 genes, 0.2%	1
organic hydroxy compound transmembrane transporter activity (view genes)	4 out of 2098 genes, 0.2%	14 out of 5905 genes, 0.2%	1
endoribonuclease activity (view genes)	24 out of 2098 genes, 1.1%	76 out of 5905 genes, 1.3%	1
DNA-dependent ATPase activity (view genes)	22 out of 2098 genes, 1.0%	70 out of 5905 genes, 1.2%	1
magnesium ion binding (view genes)	17 out of 2098 genes, 0.8%	55 out of 5905 genes, 0.9%	1
exonuclease activity, active with either ribo- or deoxyribonucleic acids and producing 5'-phosphomonoesters (view genes)	7 out of 2098 genes, 0.3%	24 out of 5905 genes, 0.4%	1
protein phosphatase regulator activity (view genes)	7 out of 2098 genes, 0.3%	24 out of 5905 genes, 0.4%	1
serine-type endopeptidase activity (view genes)	3 out of 2098 genes, 0.1%	11 out of 5905 genes, 0.2%	1
exodeoxyribonuclease activity (view genes)	3 out of 2098 genes, 0.1%	11 out of 5905 genes, 0.2%	1
protein kinase inhibitor activity (view genes)	3 out of 2098 genes, 0.1%	11 out of 5905 genes, 0.2%	1
mismatched DNA binding (view genes)	3 out of 2098 genes, 0.1%	11 out of 5905 genes, 0.2%	1
copper ion binding (view genes)	6 out of 2098 genes, 0.3%	21 out of 5905 genes, 0.4%	1
serine hydrolase activity (view genes)	6 out of 2098 genes, 0.3%	21 out of 5905 genes, 0.4%	1
protein complex scaffold (view genes)	6 out of 2098 genes, 0.3%	21 out of 5905 genes, 0.4%	1
endonuclease activity, active with either ribo- or deoxyribonucleic acids and producing 5'-phosphomonoesters (view genes)	22 out of 2098 genes, 1.0%	71 out of 5905 genes, 1.2%	1
serine-type peptidase activity (view genes)	5 out of 2098 genes, 0.2%	18 out of 5905 genes, 0.3%	1
ribosome binding (view genes)	5 out of 2098 genes, 0.2%	18 out of 5905 genes, 0.3%	1
drug transporter activity (view genes)	5 out of 2098 genes, 0.2%	18 out of 5905 genes, 0.3%	1
protein heterodimerization activity (view genes)	9 out of 2098 genes, 0.4%	31 out of 5905 genes, 0.5%	1
double-stranded DNA binding (view genes)	14 out of 2098 genes, 0.7%	47 out of 5905 genes, 0.8%	1
guanyl-nucleotide exchange factor activity (view genes)	14 out of 2098 genes, 0.7%	47 out of 5905 genes, 0.8%	1
RNA polymerase II transcription factor recruiting transcription factor activity (view genes)	4 out of 2098 genes, 0.2%	15 out of 5905 genes, 0.3%	1
single-stranded RNA binding (view genes)	4 out of 2098 genes, 0.2%	15 out of 5905 genes, 0.3%	1
translation elongation factor activity (view genes)	4 out of 2098 genes, 0.2%	15 out of 5905 genes, 0.3%	1
histone deacetylase activity (view genes)	4 out of 2098 genes, 0.2%	15 out of 5905 genes, 0.3%	1
receptor activity (view genes)	4 out of 2098 genes, 0.2%	15 out of 5905 genes, 0.3%	1
protein deacetylase activity (view genes)	4 out of 2098 genes, 0.2%	15 out of 5905 genes, 0.3%	1
RNA polymerase II basal transcription factor binding (view genes)	2 out of 2098 genes, 0.1%	8 out of 5905 genes, 0.1%	1
zinc ion transmembrane transporter activity (view genes)	2 out of 2098 genes, 0.1%	8 out of 5905 genes, 0.1%	1
drug binding (view genes)	2 out of 2098 genes, 0.1%	8 out of 5905 genes, 0.1%	1
amino acid binding (view genes)	2 out of 2098 genes, 0.1%	8 out of 5905 genes, 0.1%	1
NAD-dependent histone deacetylase activity (view genes)	2 out of 2098 genes, 0.1%	8 out of 5905 genes, 0.1%	1
NAD-dependent protein deacetylase activity (view genes)	2 out of 2098 genes, 0.1%	8 out of 5905 genes, 0.1%	1
peptidase regulator activity (view genes)	2 out of 2098 genes, 0.1%	8 out of 5905 genes, 0.1%	1
phosphoric ester hydrolase activity (view genes)	40 out of 2098 genes, 1.9%	126 out of 5905 genes, 2.1%	1
transcription factor binding (view genes)	21 out of 2098 genes, 1.0%	69 out of 5905 genes, 1.2%	1
3'-5' exonuclease activity (view genes)	6 out of 2098 genes, 0.3%	22 out of 5905 genes, 0.4%	1
macromolecule transmembrane transporter activity (view genes)	9 out of 2098 genes, 0.4%	32 out of 5905 genes, 0.5%	1
core RNA polymerase II binding transcription factor activity (view genes)	3 out of 2098 genes, 0.1%	12 out of 5905 genes, 0.2%	1
RNA polymerase II transcription factor binding transcription factor activity involved in positive regulation of transcription (view genes)	3 out of 2098 genes, 0.1%	12 out of 5905 genes, 0.2%	1
transmembrane signaling receptor activity (view genes)	3 out of 2098 genes, 0.1%	12 out of 5905 genes, 0.2%	1
protein phosphatase type 1 regulator activity (view genes)	3 out of 2098 genes, 0.1%	12 out of 5905 genes, 0.2%	1
palmitoyltransferase activity (view genes)	3 out of 2098 genes, 0.1%	12 out of 5905 genes, 0.2%	1
oxidoreductase activity, oxidizing metal ions (view genes)	3 out of 2098 genes, 0.1%	12 out of 5905 genes, 0.2%	1
TBP-class protein binding (view genes)	3 out of 2098 genes, 0.1%	12 out of 5905 genes, 0.2%	1
kinase inhibitor activity (view genes)	3 out of 2098 genes, 0.1%	12 out of 5905 genes, 0.2%	1
protein domain specific binding (view genes)	3 out of 2098 genes, 0.1%	12 out of 5905 genes, 0.2%	1
signaling receptor activity (view genes)	3 out of 2098 genes, 0.1%	12 out of 5905 genes, 0.2%	1
ubiquitin-protein ligase activity (view genes)	26 out of 2098 genes, 1.2%	85 out of 5905 genes, 1.4%	1
transferase activity, transferring hexosyl groups (view genes)	26 out of 2098 genes, 1.2%	85 out of 5905 genes, 1.4%	1
ligase activity (view genes)	63 out of 2098 genes, 3.0%	196 out of 5905 genes, 3.3%	1
protein serine/threonine kinase activity (view genes)	41 out of 2098 genes, 2.0%	131 out of 5905 genes, 2.2%	1
endonuclease activity (view genes)	37 out of 2098 genes, 1.8%	119 out of 5905 genes, 2.0%	1
phosphatase regulator activity (view genes)	7 out of 2098 genes, 0.3%	26 out of 5905 genes, 0.4%	1
RNA polymerase II core promoter proximal region sequence-specific DNA binding (view genes)	16 out of 2098 genes, 0.8%	55 out of 5905 genes, 0.9%	1
RNA polymerase II transcription cofactor activity (view genes)	6 out of 2098 genes, 0.3%	23 out of 5905 genes, 0.4%	1
alpha-1,6-mannosyltransferase activity (view genes)	2 out of 2098 genes, 0.1%	9 out of 5905 genes, 0.2%	1
SNARE binding (view genes)	2 out of 2098 genes, 0.1%	9 out of 5905 genes, 0.2%	1
ferric-chelate reductase activity (view genes)	2 out of 2098 genes, 0.1%	9 out of 5905 genes, 0.2%	1
RNA polymerase II transcription coactivator activity (view genes)	2 out of 2098 genes, 0.1%	9 out of 5905 genes, 0.2%	1
acid phosphatase activity (view genes)	2 out of 2098 genes, 0.1%	9 out of 5905 genes, 0.2%	1
1-phosphatidylinositol binding (view genes)	2 out of 2098 genes, 0.1%	9 out of 5905 genes, 0.2%	1
oxidoreductase activity, oxidizing metal ions, NAD or NADP as acceptor (view genes)	2 out of 2098 genes, 0.1%	9 out of 5905 genes, 0.2%	1
ribonuclease activity (view genes)	28 out of 2098 genes, 1.3%	93 out of 5905 genes, 1.6%	1
basal transcription machinery binding (view genes)	5 out of 2098 genes, 0.2%	20 out of 5905 genes, 0.3%	1
basal RNA polymerase II transcription machinery binding (view genes)	5 out of 2098 genes, 0.2%	20 out of 5905 genes, 0.3%	1
phospholipase activity (view genes)	3 out of 2098 genes, 0.1%	13 out of 5905 genes, 0.2%	1
3'-5' DNA helicase activity (view genes)	3 out of 2098 genes, 0.1%	13 out of 5905 genes, 0.2%	1
protein complex binding (view genes)	7 out of 2098 genes, 0.3%	27 out of 5905 genes, 0.5%	1
exonuclease activity (view genes)	10 out of 2098 genes, 0.5%	37 out of 5905 genes, 0.6%	1
protein dimerization activity (view genes)	19 out of 2098 genes, 0.9%	66 out of 5905 genes, 1.1%	1
aminopeptidase activity (view genes)	4 out of 2098 genes, 0.2%	17 out of 5905 genes, 0.3%	1
lipase activity (view genes)	6 out of 2098 genes, 0.3%	24 out of 5905 genes, 0.4%	1
mannosyltransferase activity (view genes)	12 out of 2098 genes, 0.6%	44 out of 5905 genes, 0.7%	1
chromatin binding (view genes)	30 out of 2098 genes, 1.4%	101 out of 5905 genes, 1.7%	1
aspartic-type endopeptidase activity (view genes)	15 out of 2098 genes, 0.7%	54 out of 5905 genes, 0.9%	1
aspartic-type peptidase activity (view genes)	15 out of 2098 genes, 0.7%	54 out of 5905 genes, 0.9%	1
protein kinase activity (view genes)	41 out of 2098 genes, 2.0%	135 out of 5905 genes, 2.3%	1
phosphoric diester hydrolase activity (view genes)	5 out of 2098 genes, 0.2%	21 out of 5905 genes, 0.4%	1
structural constituent of cytoskeleton (view genes)	10 out of 2098 genes, 0.5%	38 out of 5905 genes, 0.6%	1
steroid binding (view genes)	2 out of 2098 genes, 0.1%	10 out of 5905 genes, 0.2%	1
chromatin DNA binding (view genes)	2 out of 2098 genes, 0.1%	10 out of 5905 genes, 0.2%	1
sterol binding (view genes)	2 out of 2098 genes, 0.1%	10 out of 5905 genes, 0.2%	1
acid-amino acid ligase activity (view genes)	31 out of 2098 genes, 1.5%	105 out of 5905 genes, 1.8%	1
RNA polymerase II core binding (view genes)	3 out of 2098 genes, 0.1%	14 out of 5905 genes, 0.2%	1
prenyltransferase activity (view genes)	3 out of 2098 genes, 0.1%	14 out of 5905 genes, 0.2%	1
phosphotransferase activity, for other substituted phosphate groups (view genes)	3 out of 2098 genes, 0.1%	14 out of 5905 genes, 0.2%	1
cofactor transporter activity (view genes)	3 out of 2098 genes, 0.1%	14 out of 5905 genes, 0.2%	1
small conjugating protein ligase activity (view genes)	27 out of 2098 genes, 1.3%	93 out of 5905 genes, 1.6%	1
protein tyrosine phosphatase activity (view genes)	4 out of 2098 genes, 0.2%	18 out of 5905 genes, 0.3%	1
RNA polymerase II core promoter proximal region sequence-specific DNA binding transcription factor activity involved in positive regulation of transcription (view genes)	13 out of 2098 genes, 0.6%	49 out of 5905 genes, 0.8%	1
RNA polymerase II transcription regulatory region sequence-specific DNA binding transcription factor activity involved in positive regulation of transcription (view genes)	13 out of 2098 genes, 0.6%	49 out of 5905 genes, 0.8%	1
single-stranded DNA binding (view genes)	13 out of 2098 genes, 0.6%	49 out of 5905 genes, 0.8%	1
sequence-specific DNA binding RNA polymerase II transcription factor activity (view genes)	43 out of 2098 genes, 2.0%	144 out of 5905 genes, 2.4%	1
phosphatidylinositol-3-phosphate binding (view genes)	6 out of 2098 genes, 0.3%	26 out of 5905 genes, 0.4%	1
RNA polymerase II regulatory region DNA binding (view genes)	17 out of 2098 genes, 0.8%	63 out of 5905 genes, 1.1%	1
endoribonuclease activity, producing 5'-phosphomonoesters (view genes)	17 out of 2098 genes, 0.8%	63 out of 5905 genes, 1.1%	1
oxidoreductase activity, acting on the CH-NH group of donors (view genes)	3 out of 2098 genes, 0.1%	15 out of 5905 genes, 0.3%	1
RNA polymerase II transcription factor binding transcription factor activity involved in negative regulation of transcription (view genes)	2 out of 2098 genes, 0.1%	11 out of 5905 genes, 0.2%	1
phosphatidylinositol-3,5-bisphosphate binding (view genes)	2 out of 2098 genes, 0.1%	11 out of 5905 genes, 0.2%	1
nuclease activity (view genes)	45 out of 2098 genes, 2.1%	151 out of 5905 genes, 2.6%	1
DNA helicase activity (view genes)	10 out of 2098 genes, 0.5%	40 out of 5905 genes, 0.7%	1
hydrolase activity (view genes)	333 out of 2098 genes, 15.9%	998 out of 5905 genes, 16.9%	1
ubiquitin-specific protease activity (view genes)	4 out of 2098 genes, 0.2%	19 out of 5905 genes, 0.3%	1
small GTPase regulator activity (view genes)	18 out of 2098 genes, 0.9%	67 out of 5905 genes, 1.1%	1
DNA binding, bending (view genes)	5 out of 2098 genes, 0.2%	23 out of 5905 genes, 0.4%	1
hydrolase activity, acting on ester bonds (view genes)	109 out of 2098 genes, 5.2%	346 out of 5905 genes, 5.9%	1
RNA polymerase II regulatory region sequence-specific DNA binding (view genes)	16 out of 2098 genes, 0.8%	61 out of 5905 genes, 1.0%	1
core RNA polymerase binding transcription factor activity (view genes)	6 out of 2098 genes, 0.3%	27 out of 5905 genes, 0.5%	1
glucosidase activity (view genes)	6 out of 2098 genes, 0.3%	27 out of 5905 genes, 0.5%	1
ribonuclease H activity (view genes)	12 out of 2098 genes, 0.6%	48 out of 5905 genes, 0.8%	1
enzyme binding (view genes)	22 out of 2098 genes, 1.0%	81 out of 5905 genes, 1.4%	1
DNA translocase activity (view genes)	3 out of 2098 genes, 0.1%	16 out of 5905 genes, 0.3%	1
RNA polymerase II transcription factor binding transcription factor activity (view genes)	14 out of 2098 genes, 0.7%	55 out of 5905 genes, 0.9%	1
first spliceosomal transesterification activity (view genes)	2 out of 2098 genes, 0.1%	12 out of 5905 genes, 0.2%	1
potassium ion transmembrane transporter activity (view genes)	2 out of 2098 genes, 0.1%	12 out of 5905 genes, 0.2%	1
clathrin binding (view genes)	2 out of 2098 genes, 0.1%	12 out of 5905 genes, 0.2%	1
ATP-dependent 3'-5' DNA helicase activity (view genes)	2 out of 2098 genes, 0.1%	12 out of 5905 genes, 0.2%	1
ATP-dependent DNA helicase activity (view genes)	5 out of 2098 genes, 0.2%	24 out of 5905 genes, 0.4%	1
nucleosome binding (view genes)	5 out of 2098 genes, 0.2%	24 out of 5905 genes, 0.4%	1
calcium ion binding (view genes)	6 out of 2098 genes, 0.3%	28 out of 5905 genes, 0.5%	1
DNA polymerase activity (view genes)	16 out of 2098 genes, 0.8%	63 out of 5905 genes, 1.1%	1
cysteine-type peptidase activity (view genes)	7 out of 2098 genes, 0.3%	32 out of 5905 genes, 0.5%	1
metalloendopeptidase activity (view genes)	3 out of 2098 genes, 0.1%	17 out of 5905 genes, 0.3%	1
RNA polymerase core enzyme binding (view genes)	3 out of 2098 genes, 0.1%	17 out of 5905 genes, 0.3%	1
RNA polymerase binding (view genes)	3 out of 2098 genes, 0.1%	17 out of 5905 genes, 0.3%	1
small conjugating protein-specific protease activity (view genes)	4 out of 2098 genes, 0.2%	21 out of 5905 genes, 0.4%	1
divalent inorganic cation transmembrane transporter activity (view genes)	4 out of 2098 genes, 0.2%	21 out of 5905 genes, 0.4%	1
DNA-directed DNA polymerase activity (view genes)	15 out of 2098 genes, 0.7%	60 out of 5905 genes, 1.0%	1
second spliceosomal transesterification activity (view genes)	2 out of 2098 genes, 0.1%	13 out of 5905 genes, 0.2%	1
alcohol binding (view genes)	2 out of 2098 genes, 0.1%	13 out of 5905 genes, 0.2%	1
RNA-directed DNA polymerase activity (view genes)	11 out of 2098 genes, 0.5%	47 out of 5905 genes, 0.8%	1
transcription coactivator activity (view genes)	5 out of 2098 genes, 0.2%	26 out of 5905 genes, 0.4%	1
structural constituent of nuclear pore (view genes)	5 out of 2098 genes, 0.2%	26 out of 5905 genes, 0.4%	1
translation regulator activity (view genes)	2 out of 2098 genes, 0.1%	14 out of 5905 genes, 0.2%	1
actin filament binding (view genes)	2 out of 2098 genes, 0.1%	14 out of 5905 genes, 0.2%	1
aminoacyl-tRNA ligase activity (view genes)	8 out of 2098 genes, 0.4%	38 out of 5905 genes, 0.6%	1
ligase activity, forming carbon-oxygen bonds (view genes)	8 out of 2098 genes, 0.4%	38 out of 5905 genes, 0.6%	1
ligase activity, forming aminoacyl-tRNA and related compounds (view genes)	8 out of 2098 genes, 0.4%	38 out of 5905 genes, 0.6%	1
protein homodimerization activity (view genes)	3 out of 2098 genes, 0.1%	19 out of 5905 genes, 0.3%	1
nucleoside-triphosphatase regulator activity (view genes)	33 out of 2098 genes, 1.6%	123 out of 5905 genes, 2.1%	1
transcription cofactor activity (view genes)	13 out of 2098 genes, 0.6%	57 out of 5905 genes, 1.0%	1
protein channel activity (view genes)	2 out of 2098 genes, 0.1%	15 out of 5905 genes, 0.3%	1
cytoskeletal protein binding (view genes)	21 out of 2098 genes, 1.0%	85 out of 5905 genes, 1.4%	1
identical protein binding (view genes)	4 out of 2098 genes, 0.2%	24 out of 5905 genes, 0.4%	1
enzyme regulator activity (view genes)	73 out of 2098 genes, 3.5%	251 out of 5905 genes, 4.3%	1
phosphatidylinositol phosphate binding (view genes)	10 out of 2098 genes, 0.5%	47 out of 5905 genes, 0.8%	1
histone binding (view genes)	8 out of 2098 genes, 0.4%	40 out of 5905 genes, 0.7%	1
binding, bridging (view genes)	11 out of 2098 genes, 0.5%	51 out of 5905 genes, 0.9%	1
enzyme activator activity (view genes)	27 out of 2098 genes, 1.3%	106 out of 5905 genes, 1.8%	1
protein binding, bridging (view genes)	10 out of 2098 genes, 0.5%	48 out of 5905 genes, 0.8%	1
RNA polymerase II core promoter sequence-specific DNA binding transcription factor activity involved in preinitiation complex assembly (view genes)	2 out of 2098 genes, 0.1%	16 out of 5905 genes, 0.3%	1
protein binding transcription factor activity (view genes)	36 out of 2098 genes, 1.7%	137 out of 5905 genes, 2.3%	1
protein transmembrane transporter activity (view genes)	3 out of 2098 genes, 0.1%	21 out of 5905 genes, 0.4%	1
phosphatidylinositol binding (view genes)	15 out of 2098 genes, 0.7%	67 out of 5905 genes, 1.1%	1
transcription factor binding transcription factor activity (view genes)	30 out of 2098 genes, 1.4%	118 out of 5905 genes, 2.0%	1
RNA polymerase II core promoter sequence-specific DNA binding transcription factor activity (view genes)	2 out of 2098 genes, 0.1%	17 out of 5905 genes, 0.3%	1
signal sequence binding (view genes)	5 out of 2098 genes, 0.2%	31 out of 5905 genes, 0.5%	1
Ras GTPase activator activity (view genes)	4 out of 2098 genes, 0.2%	27 out of 5905 genes, 0.5%	1
GTPase activator activity (view genes)	10 out of 2098 genes, 0.5%	51 out of 5905 genes, 0.9%	1
GTPase regulator activity (view genes)	24 out of 2098 genes, 1.1%	101 out of 5905 genes, 1.7%	1
ubiquitin binding (view genes)	7 out of 2098 genes, 0.3%	40 out of 5905 genes, 0.7%	1
peptide binding (view genes)	6 out of 2098 genes, 0.3%	36 out of 5905 genes, 0.6%	1
lipid binding (view genes)	30 out of 2098 genes, 1.4%	123 out of 5905 genes, 2.1%	1
amide binding (view genes)	6 out of 2098 genes, 0.3%	37 out of 5905 genes, 0.6%	1
phosphoprotein phosphatase activity (view genes)	10 out of 2098 genes, 0.5%	53 out of 5905 genes, 0.9%	1
lipid transporter activity (view genes)	4 out of 2098 genes, 0.2%	29 out of 5905 genes, 0.5%	1
peptidase activity, acting on L-amino acid peptides (view genes)	41 out of 2098 genes, 2.0%	162 out of 5905 genes, 2.7%	1
small conjugating protein binding (view genes)	7 out of 2098 genes, 0.3%	43 out of 5905 genes, 0.7%	1
peptidase activity (view genes)	42 out of 2098 genes, 2.0%	167 out of 5905 genes, 2.8%	1
protein transporter activity (view genes)	12 out of 2098 genes, 0.6%	64 out of 5905 genes, 1.1%	1
endopeptidase activity (view genes)	24 out of 2098 genes, 1.1%	108 out of 5905 genes, 1.8%	1
protein serine/threonine phosphatase activity (view genes)	3 out of 2098 genes, 0.1%	29 out of 5905 genes, 0.5%	1
actin binding (view genes)	6 out of 2098 genes, 0.3%	45 out of 5905 genes, 0.8%	1
phospholipid binding (view genes)	21 out of 2098 genes, 1.0%	106 out of 5905 genes, 1.8%	1
protein binding (view genes)	175 out of 2098 genes, 8.3%	662 out of 5905 genes, 11.2%	1
structural constituent of ribosome (view genes)	25 out of 2098 genes, 1.2%	218 out of 5905 genes, 3.7%	1
structural molecule activity (view genes)	61 out of 2098 genes, 2.9%	362 out of 5905 genes, 6.1%	1
Gene Ontology term	Genes annotated to the term
snoRNA binding	YGR128C, YPL126W, YPL217C, YJL109C, YLR222C, YIL091C, YDL213C, YDL208W, YCR057C, YNL075W, YHR148W, YDL148C, YHR089C, YPR137W, YNL124W, YHR196W, YBR247C, YMR093W, YLR129W, YDR449C
oxidoreductase activity	YCL026C-B, YNL037C, YBR149W, YPL059W, YDR256C, YML125C, YMR118C, YDL174C, YFR030W, YPR200C, YMR256C, YPR127W, YKL107W, YIL074C, YCL043C, YNL331C, YOR388C, YMR303C, YBL098W, YCR102C, YJR009C, YLR432W, YGR192C, YDL078C, YDR518W, YOR374W, YJL052W, YDL215C, YKL141W, YMR169C, Q0045, YMR145C, YGL039W, YKR069W, YJR078W, YMR041C, YLR460C, YBR213W, YJR149W, YML130C, YHR051W, YPL171C, YDL067C, YDR019C, YHR…
substrate-specific transmembrane transporter activity	YLL028W, YPL036W, YOR192C, YDR342C, YOR297C, YBR132C, YOR222W, YPR020W, YNL264C, YDR508C, YLR411W, YMR256C, YLL052C, YPL078C, YPL265W, YBR294W, YDR270W, YER087C-B, YHL040C, YER056C, YOL122C, YIL134W, YNR013C, YJL212C, YJR040W, YLR295C, YCR028C, YOR273C, Q0045, YNL055C, YNR002C, YMR319C, YLR092W, YFL054C, YOL103W, YBR068C, YKL209C, YHR051W, YPR124W, YDL067C, YML123C, YLR395C, YDR384C, YJR121W, YGL…
ion transmembrane transporter activity	YLL028W, YPL036W, YEL065W, YBL099W, YOR316C, YBR069C, YBR132C, YOR222W, YPR020W, YKL146W, YNL264C, YDR508C, YLR038C, YLR411W, YMR256C, YKL120W, YPL078C, YDR298C, YOL158C, YPL265W, YBR294W, YHR050W, YDR270W, YOL130W, YIL121W, YNL142W, YHL040C, YEL063C, YGL008C, YOL122C, YEL024W, YIL134W, YNL065W, YDL004W, YNR013C, YFL050C, YJR040W, Q0130, YLR295C, YHR001W-A, YPR191W, YMR241W, YCR028C, YOR273C, YJR…
transmembrane transporter activity	YLL028W, YPL036W, YOR192C, YDR342C, YOR297C, YBR132C, YOR222W, YPR020W, YNL264C, YDR508C, YLR411W, YMR256C, YPL189W, YLL052C, YPL078C, YPL265W, YBR294W, YDR270W, YER087C-B, YHL040C, YBL030C, YHR048W, YER056C, YOL122C, YIL134W, YJR077C, YNR013C, YJL212C, YJR040W, YLR295C, YCR028C, YOR273C, YMR056C, Q0045, YNL055C, YBR008C, YNR002C, YMR319C, YMR301C, YLR092W, YFL054C, YOL103W, YBR068C, YKL209C, YHR…
methyltransferase activity	YDL014W, YLL062C, YPL266W, YOL093W, YNL024C, YBR175W, YBL013W, YBR061C, YDR198C, YBR261C, YJL125C, YDR465C, YCR047C, YKR056W, YDR083W, YDR019C, YHR207C, YDR410C, YDR140W, YHR119W, YGR001C, YLR186W, YML014W, YBR034C, YDR257C, YDR165W, YBR141C, YIL096C, YOL141W, YPL030W, YBR271W, YNL022C, YGR283C, YLR015W, YDL201W, YOR239W, YHR070W, YMR310C, YDR469W, YOL125W, YKL155C, YOL124C, YGR157W, YCL055W, YBR…
RNA polymerase I activity	YOR341W, YNL248C, YOR224C, YOR340C, YBR154C, YJR063W, YPR010C, YJL148W, YOR210W, YHR143W-A, YNL113W, YPR110C
RNA methyltransferase activity	YDL014W, YPL266W, YOL141W, YOL093W, YPL030W, YNL022C, YDL201W, YBR061C, YJL125C, YCR047C, YKR056W, YDR083W, YOR239W, YHR070W, YLR186W, YOL125W, YML014W, YOL124C, YBR141C, YDR165W, YCL054W, YNL061W, YNL062C
transferase activity, transferring one-carbon groups	YDL014W, YLL062C, YPL266W, YOL093W, YNL024C, YBR175W, YBL013W, YBR061C, YDR198C, YBR261C, YJL125C, YDR465C, YCR047C, YKR056W, YDR083W, YDR019C, YHR207C, YDR410C, YDR140W, YHR119W, YGR001C, YLR186W, YML014W, YBR034C, YDR257C, YDR165W, YBR141C, YIL096C, YOL141W, YPL030W, YBR271W, YMR120C, YNL022C, YGR283C, YLR015W, YDL201W, YOR239W, YHR070W, YMR310C, YDR469W, YOL125W, YKL155C, YOL124C, YGR157W, YCL…
oxidoreductase activity, acting on CH-OH group of donors	YMR041C, YKL055C, YNL037C, YBR149W, YBR145W, YDL174C, YML054C, YOR136W, YHR183W, YOL086C, YEL070W, YGL185C, YPL088W, YPR127W, YMR318C, YLR070C, YNL134C, YOL059W, YIL074C, YOL126C, YGL256W, YIL155C, YLR174W, YOR388C, YNL331C, YBR153W, YMR303C, YKR009C, YNL274C, YCL018W, YLR432W, YDL078C, YIL124W, YAL060W, YPL113C, YML075C, YKL085W, YMR083W, YHR216W, YGR256W, YML056C, YHR104W, YER081W, YGL039W, YNR…
anion transmembrane transporter activity	YGR125W, YLR092W, YBR069C, YBR132C, YOR222W, YKL146W, YDR508C, YBR068C, YOR348C, YJR095W, YOL020W, YKL120W, YNR056C, YPL265W, YBR294W, YHL036W, YBR235W, YFL055W, YDR384C, YNL142W, YJL198W, YEL063C, YCR098C, YLL061W, YIL134W, YNL065W, YDR046C, YGR243W, YNR013C, YBR296C, YJR040W, YMR241W, YCR028C, YOR306C, YNL055C, YBR147W, YBR291C, YDL210W, YCR010C, YHR002W, YOL119C, YKR039W, YNR002C, YKL217W, YGR…
oxidoreductase activity, acting on the CH-OH group of donors, NAD or NADP as acceptor	YMR041C, YKL055C, YNL037C, YBR149W, YBR145W, YDL174C, YOR136W, YHR183W, YOL086C, YEL070W, YGL185C, YPL088W, YPR127W, YMR318C, YLR070C, YNL134C, YOL059W, YIL074C, YOL126C, YGL256W, YLR174W, YOR388C, YNL331C, YBR153W, YMR303C, YKR009C, YNL274C, YCL018W, YLR432W, YDL078C, YIL124W, YAL060W, YPL113C, YML075C, YKL085W, YMR083W, YHR216W, YGR256W, YML056C, YHR104W, YER081W, YGL039W, YNR073C, YJR155W, YAL…
cofactor binding	YDR111C, YNL037C, YCL064C, YMR296C, YAL012W, YMR118C, YLR134W, YDL174C, YDL042C, YMR250W, YGL185C, YDR032C, YIL074C, YJL060W, YOR388C, YFR055W, YNL274C, YJR009C, YHR179W, YDR380W, YGR192C, YKL070W, YLR303W, YHR137W, YJL052W, YOR142W, YML075C, YKL141W, YPR048W, YGL184C, YGR256W, YMR145C, YGL039W, YML120C, YLL056C, YLR438W, YKL148C, YNR058W, YOR136W, YML054C, YML130C, YHR176W, YHR183W, YPL171C, YEL…
RNA polymerase III activity	YJL011C, YKL144C, YNL151C, YOR224C, YDL150W, YBR154C, YKR025W, YOR116C, YDR045C, YOR210W, YHR143W-A, YNL113W, YPR110C
cation transmembrane transporter activity	YLL028W, YPL036W, YEL065W, YBL099W, YOR316C, YBR069C, YBR132C, YPR020W, YKL146W, YNL264C, YDR508C, YLR038C, YLR411W, YMR256C, YPL078C, YDR298C, YOL158C, YHR050W, YDR270W, YOL130W, YIL121W, YNL142W, YHL040C, YEL063C, YGL008C, YOL122C, YEL024W, YDL004W, YFL050C, Q0130, YLR295C, YHR001W-A, YPR191W, YOR273C, YJR054W, Q0045, YMR177W, YBR147W, YNR002C, YGR055W, YBR039W, YCL005W-A, YMR319C, YDR038C, YDR…
RNA helicase activity	YKR024C, YMR128W, YBR142W, YHR169W, YJL138C, YNL112W, YJL033W, YPL119C, YLR430W, YJL050W, YDR021W, YNR038W, YKL078W, YHR065C, YOR204W, YGL171W, YGL120C, YGL078C, YER176W, YLL008W, YFL002C, YMR290C, YDL031W, YLR424W
tRNA methyltransferase activity	YJL125C, YKR056W, YOR239W, YOL141W, YHR070W, YOL093W, YOL125W, YPL030W, YML014W, YOL124C, YNL022C, YDR165W, YDL201W, YBR061C, YNL062C
catalytic activity	YCL026C-B, YNL151C, YBR149W, YOL093W, YEL012W, YER065C, YNL112W, YGR189C, YML021C, YMR256C, YGL067W, YOL098C, YOR190W, YPR034W, YDR140W, YCL043C, YNL117W, YFR055W, YLR057W, YCR102C, YOR317W, YGL211W, YDR518W, YOL043C, YDL166C, YJL200C, YKL010C, YIL009C-A, YOR084W, YLR209C, YGR003W, YOR059C, YGL058W, YIR030C, YLR342W, YGR212W, YML061C, Q0045, YMR310C, YLR449W, YNL290W, YOR166C, YLR277C, YLR362W, Y…
inorganic cation transmembrane transporter activity	YPL036W, YEL065W, YDR038C, YBL099W, YOR316C, YDR040C, YKL016C, YPR020W, YGL187C, YLR038C, YMR256C, YLR411W, YHR051W, YPR124W, YDL067C, YPL078C, YDR298C, YOL158C, YHR050W, YDR270W, YOL130W, YML123C, YLR395C, YDR384C, YJR121W, YNL142W, YHL040C, YNL052W, YGL191W, YFR033C, YGL008C, YER145C, YOL122C, YBR295W, YEL024W, YBL045C, YMR058W, YDR529C, YDL004W, YJL133W, YOL077W-A, YFL050C, YOR079C, YBR296C, Q…
ATP-dependent RNA helicase activity	YKR024C, YBR142W, YHR169W, YJL138C, YNL112W, YJL033W, YLR430W, YJL050W, YDR021W, YNR038W, YHR065C, YOR204W, YGL171W, YGL120C, YGL078C, YLL008W, YFL002C, YMR290C, YDL031W, YLR424W
S-adenosylmethionine-dependent methyltransferase activity	YDL014W, YLL062C, YPL266W, YOL093W, YNL024C, YBR175W, YDR198C, YJL125C, YDR465C, YCR047C, YKR056W, YDR083W, YHR207C, YDR410C, YHR119W, YDR140W, YLR186W, YBR034C, YDR257C, YDR165W, YBR141C, YIL096C, YBR271W, YNL022C, YLR015W, YDL201W, YOR239W, YHR070W, YDR469W, YKL155C, YGR157W, YOL124C, YBR030W, YKR069W, YCL054W, YLR063W, YNL061W, YDR440W, YAR003W, YIL110W, YNL062C
pseudouridine synthase activity	YGR169C, YOR243C, YFL001W, YOL066C, YPL212C, YLR165C, YNL292W, YHR089C, YLR175W
substrate-specific transporter activity	YLL028W, YPL036W, YKR093W, YOR192C, YDR342C, YPR194C, YOR297C, YBR132C, YOR222W, YPR020W, YNL264C, YDR395W, YDR508C, YLR411W, YMR256C, YLL052C, YPL078C, YPL265W, YBR294W, YDR270W, YER087C-B, YHL040C, YER056C, YOL122C, YIL134W, YNR013C, YJL212C, YJR040W, YLR295C, YCR028C, YOR273C, Q0045, YNL055C, YER157W, YNR002C, YMR319C, YLR092W, YFL054C, YOL103W, YBR068C, YKL209C, YOR254C, YHR051W, YPR124W, YDL…
fructose transmembrane transporter activity	YHR096C, YDR342C, YJL219W, YHR094C, YHR092C, YDR343C, YMR011W, YFL011W, YJL214W, YOL156W, YDR345C
mannose transmembrane transporter activity	YHR096C, YDR342C, YJL219W, YHR094C, YHR092C, YDR343C, YMR011W, YFL011W, YJL214W, YOL156W, YDR345C
RNA-dependent ATPase activity	YKR024C, YBR142W, YHR169W, YJL138C, YNL112W, YJL033W, YNR011C, YLR430W, YJL050W, YDR021W, YNR038W, YHR065C, YOR204W, YGL171W, YGL120C, YGL078C, YLL008W, YFL002C, YMR290C, YDL031W, YLR424W
hydro-lyase activity	YGL026C, YHR003C, YKL027W, YGR254W, YJL200C, YJR016C, YGL009C, YGR155W, YLR165C, YHR174W, YLR304C, YDR234W, YPR002W, YOR202W, YNL036W, YKL182W, YKR009C, YPL262W
solute:hydrogen symporter activity	YKL217W, YDL210W, YDR536W, YOL122C, YGR289C
deaminase activity	YNL141W, YLR245C, YLR316C, YOL066C, YJL035C, YGL243W, YBR284W, YDL238C, YHR144C
organic acid transmembrane transporter activity	YBR069C, YBR132C, YOR222W, YKL146W, YDR508C, YBR068C, YOR348C, YJR095W, YPL058C, YOL020W, YKL120W, YNR056C, YPL265W, YHL036W, YFL055W, YEL063C, YLL061W, YDR046C, YNL065W, YGR243W, YBR104W, YCR028C, YOR306C, YMR241W, YBR147W, YBR291C, YDL210W, YCR010C, YOL119C, YKR039W, YGR055W, YKL217W, YPL134C, YBR293W, YLR348C
secondary active transmembrane transporter activity	YLL028W, YLR092W, YDR536W, YJR077C, YBR085W, YJL212C, YBR296C, YPL189W, YJR095W, YMR241W, YOR273C, YMR056C, YKL120W, YBR291C, YBR294W, YDL210W, YGR138C, YOL119C, YGR289C, YOR100C, YML123C, YKL217W, YGR055W, YBR235W, YBL030C, YHR048W, YOL122C, YLR348C
oxidoreductase activity, acting on the CH-CH group of donors	YBR166C, YKL148C, YBR213W, YBR026C, YMR118C, YNL202W, YKL141W, YLR401C, YDR044W, YBR046C, YLL041C, YJL045W, YKL182W, YKR069W, YML080W, YDR178W, YGL205W
heterocyclic compound binding	YNL234W, YNL151C, YEL012W, YNL112W, YNL261W, YMR094W, YBR267W, YJL080C, YPR034W, YLR383W, YDR140W, YDR289C, YFR034C, YCR102C, YOR317W, YGL211W, YGR162W, YJL191W, YPL249C-A, YDL166C, YBL003C, YIL009C-A, YOR262W, YGL058W, YDL111C, YNL210W, YML061C, Q0045, YGR173W, YLR449W, YNL290W, YLR277C, YLR362W, YKR069W, YDR519W, YDR138W, YJR078W, YBR010W, YMR301C, YCR066W, YDR210W-B, YHR164C, YDR261W-A, YDR213…
hydrolase activity, hydrolyzing N-glycosyl compounds	YER142C, YDR400W, YLR209C, YOL043C, YML060W, YML021C
organic anion transmembrane transporter activity	YBR069C, YBR132C, YOR222W, YKL146W, YDR508C, YBR068C, YOR348C, YJR095W, YOL020W, YKL120W, YNR056C, YPL265W, YHL036W, YFL055W, YEL063C, YCR098C, YLL061W, YIL134W, YDR046C, YNL065W, YGR243W, YCR028C, YOR306C, YMR241W, YBR147W, YBR291C, YDL210W, YCR010C, YHR002W, YOL119C, YKR039W, YGR055W, YKL217W, YPL134C, YBR293W, YLR348C
carboxylic acid transmembrane transporter activity	YBR069C, YBR132C, YOR222W, YKL146W, YDR508C, YBR068C, YOR348C, YJR095W, YOL020W, YKL120W, YNR056C, YPL265W, YHL036W, YFL055W, YEL063C, YLL061W, YDR046C, YNL065W, YGR243W, YCR028C, YOR306C, YMR241W, YBR147W, YBR291C, YDL210W, YCR010C, YOL119C, YKR039W, YGR055W, YKL217W, YPL134C, YBR293W, YLR348C
carbohydrate transmembrane transporter activity	YHR096C, YDR342C, YFL054C, YJL219W, YGR289C, YHR094C, YHR092C, YDR343C, YNL318C, YKL217W, YMR011W, YFL011W, YJL214W, YOL156W, YDR345C
carbohydrate transporter activity	YHR096C, YDR342C, YFL054C, YJL219W, YGR289C, YHR094C, YHR092C, YDR343C, YNL318C, YKL217W, YMR011W, YFL011W, YJL214W, YOL156W, YDR345C
coenzyme binding	YLL056C, YKL148C, YNL037C, YLR134W, YDL174C, YML054C, YOR136W, YDL042C, YHR176W, YML130C, YHR183W, YEL070W, YPL171C, YLR401C, YDR032C, YGR037C, YOL059W, YIL074C, YLR174W, YOR388C, YBR153W, YNL274C, YCL018W, YFL018C, YBR052C, YJR009C, YGL205W, YGR192C, YDR380W, YHR179W, YKL070W, YDL085W, YJR137C, YJL052W, YML075C, YIL125W, YGR087C, YPR048W, YGR256W, YER081W, YMR145C, YJL045W, YGL039W, YNR073C, YEL…
intramolecular transferase activity	YOL056W, YPR060C, YGR169C, YOR243C, YFL001W, YKL152C, YOR128C, YOL066C, YPL212C, YLR165C, YNL292W, YDL021W, YHR089C, YLR175W
small molecule binding	YEL012W, YHR001W, YNL112W, YHR128W, YNL261W, YLR274W, YKL107W, YHR005C, YLR383W, YNL175C, YOR388C, YGL249W, YMR303C, YCR102C, YOR317W, YJR009C, YGL211W, YDR009W, YER170W, YDL166C, YKL027W, YDL215C, YPR010C, YDR530C, YJR072C, YOR262W, YLR243W, YJL019W, YGL058W, YML061C, YGR173W, YNL290W, YNL163C, YLR362W, YJR069C, YKR069W, YLR249W, YMR301C, YBL076C, YBR213W, YDR212W, YDR210W-B, YJL138C, YHR164C, Y…
DNA-directed RNA polymerase activity	YKL144C, YNL151C, YNL248C, YOR224C, YOR340C, YKR025W, YOR116C, YDR045C, YPR010C, YJL148W, YOR210W, YNL113W, YPR110C, YOR341W, YJL011C, YDL150W, YBR154C, YJR063W, YHR143W-A
RNA polymerase activity	YKL144C, YNL151C, YNL248C, YOR224C, YOR340C, YKR025W, YOR116C, YDR045C, YPR010C, YJL148W, YOR210W, YNL113W, YPR110C, YOR341W, YJL011C, YDL150W, YBR154C, YJR063W, YHR143W-A
isomerase activity	YHR210C, YOL056W, YKL152C, YPL117C, YNL292W, YOR180C, YKL128C, YML130C, YLR234W, YLR284C, YPR060C, YOR243C, YDR007W, YCL043C, YKR009C, YBR073W, YJR032W, YDL021W, YML078W, YLR175W, YDR518W, YBR196C, YLR216C, YOL066C, YJL121C, YPL212C, YOR095C, YLR165C, YNL200C, YHR089C, YJL153C, YIR030C, YGR169C, YOR128C, YFL001W, YLR449W, YDR519W
ubiquinol-cytochrome-c reductase activity	YEL024W, YBL045C, YGR183C, YDR529C, YHR001W-A, YFR033C, YPR191W
oxidoreductase activity, acting on diphenols and related substances as donors	YEL024W, YBL045C, YGR183C, YDR529C, YHR001W-A, YFR033C, YPR191W
oxidoreductase activity, acting on diphenols and related substances as donors, cytochrome as acceptor	YEL024W, YBL045C, YGR183C, YDR529C, YHR001W-A, YFR033C, YPR191W
organic cyclic compound binding	YNL234W, YNL151C, YEL012W, YNL112W, YNL261W, YMR094W, YBR267W, YJL080C, YPR034W, YLR383W, YDR140W, YDR289C, YFR034C, YCR102C, YOR317W, YGL211W, YGR162W, YJL191W, YPL249C-A, YDL166C, YBL003C, YIL009C-A, YOR262W, YGL058W, YDL111C, YNL210W, YML061C, Q0045, YGR173W, YLR449W, YNL290W, YLR277C, YLR362W, YKR069W, YDR519W, YDR138W, YJR078W, YBR010W, YMR301C, YCR066W, YDR210W-B, YHR164C, YDR261W-A, YDR213…
monosaccharide transmembrane transporter activity	YHR096C, YDR342C, YJL219W, YHR094C, YHR092C, YDR343C, YNL318C, YMR011W, YFL011W, YJL214W, YOL156W, YDR345C
hexose transmembrane transporter activity	YHR096C, YDR342C, YJL219W, YHR094C, YHR092C, YDR343C, YNL318C, YMR011W, YFL011W, YJL214W, YOL156W, YDR345C
carbon-oxygen lyase activity	YGL026C, YHR003C, YOL043C, YLR303W, YML060W, YKL027W, YGR254W, YJL200C, YJR016C, YGL009C, YGR155W, YLR165C, YHR174W, YLR304C, YDR234W, YPR002W, YOR202W, YNL036W, YKL114C, YKL182W, YKR009C, YPL262W
transferase activity, transferring acyl groups, acyl groups converted into alkyl on transfer	YPR001W, YIR031C, YNR001C, YML126C, YOR142W, YNL117W, YDL182W, YCR005C
O-acetyltransferase activity	YML042W, YAR035W, YBR177C, YPL095C, YGR212W, YKR067W, YER024W, YNL277W, YGR177C
nucleotide binding	YEL012W, YNL112W, YHR128W, YNL261W, YLR274W, YKL107W, YHR005C, YLR383W, YNL175C, YOR388C, YGL249W, YMR303C, YCR102C, YOR317W, YJR009C, YGL211W, YDR009W, YER170W, YDL166C, YKL027W, YDL215C, YDR530C, YJR072C, YOR262W, YLR243W, YJL019W, YGL058W, YML061C, YGR173W, YNL290W, YNL163C, YLR362W, YJR069C, YKR069W, YLR249W, YMR301C, YBL076C, YBR213W, YDR212W, YDR210W-B, YJL138C, YHR164C, YGL119W, YPR145W, Y…
nucleoside phosphate binding	YEL012W, YNL112W, YHR128W, YNL261W, YLR274W, YKL107W, YHR005C, YLR383W, YNL175C, YOR388C, YGL249W, YMR303C, YCR102C, YOR317W, YJR009C, YGL211W, YDR009W, YER170W, YDL166C, YKL027W, YDL215C, YDR530C, YJR072C, YOR262W, YLR243W, YJL019W, YGL058W, YML061C, YGR173W, YNL290W, YNL163C, YLR362W, YJR069C, YKR069W, YLR249W, YMR301C, YBL076C, YBR213W, YDR212W, YDR210W-B, YJL138C, YHR164C, YGL119W, YPR145W, Y…
transporter activity	YLL028W, YAL067C, YPL036W, YKR093W, YOR192C, YDR342C, YPR194C, YOR297C, YBR132C, YOR222W, YPR020W, YNL264C, YDR395W, YDR508C, YLR411W, YMR256C, YPL189W, YLL052C, YPL078C, YPL265W, YBR294W, YDR270W, YER087C-B, YHL040C, YBL030C, YHR048W, YER056C, YOL122C, YIL134W, YJR077C, YNR013C, YJL212C, YJR040W, YLR295C, YCR028C, YOR273C, YMR056C, Q0045, YNL055C, YBR008C, YAR002W, YER157W, YNR002C, YMR319C, YMR…
lyase activity	YCL064C, YGL026C, YBR213W, YAL012W, YHR003C, YER065C, YLR359W, YGR254W, YKL060C, YLR134W, YMR250W, YHR174W, YDR234W, YBR248C, YOR202W, YFR055W, YKR009C, YHR112C, YER086W, YDR380W, YNL256W, YGL196W, YPR006C, YLR303W, YOL043C, YOL052C, YJL200C, YKL027W, YML060W, YJR016C, YGR155W, YGL009C, YLR165C, YGR087C, YLR304C, YPR002W, YNL036W, YGL184C, YOR128C, YKR097W, YKL114C, YKL182W, YEL020C, YPL262W
glycine dehydrogenase (decarboxylating) activity	YDR019C, YMR189W, YAL044C, YFL018C
pentose transmembrane transporter activity	YMR011W, YDR342C, YHR094C, YHR092C
CoA-ligase activity	YGR244C, YAL054C, YLR153C, YOR142W
oxidoreductase activity, acting on the CH-NH2 group of donors, disulfide as acceptor	YDR019C, YMR189W, YAL044C, YFL018C
acid-thiol ligase activity	YGR244C, YAL054C, YLR153C, YOR142W
G-protein beta/gamma-subunit complex binding	YDR183W, YOR281C, YHR005C, YER020W
pyridoxal phosphate binding	YLL058W, YDR111C, YOL140W, YLR438W, YER086W, YCL064C, YMR296C, YAL012W, YNR058W, YLR303W, YHR137W, YLR231C, YBL036C, YMR250W, YFL030W, YGL184C, YJL060W, YLR089C, YMR189W, YFR055W, YHR112C
sugar transmembrane transporter activity	YHR096C, YDR342C, YJL219W, YGR289C, YHR094C, YHR092C, YDR343C, YNL318C, YMR011W, YFL011W, YJL214W, YOL156W, YDR345C
transferase activity	YNL151C, YOL093W, YHR128W, YGR189C, YPL189W, YDR302W, YDR140W, YOL132W, YNL117W, YGL211W, YNL249C, YDR009W, YER170W, YJL196C, YDL166C, YHR137W, YLR354C, YPR010C, YDR530C, YLR209C, YKR058W, YLR342W, YKL165C, YGR212W, YAL023C, YPL227C, YMR310C, YLR362W, YCL055W, YBR030W, YKR069W, YNL061W, YCR005C, YLL062C, YDR210W-B, YBR175W, YKR025W, YGL119W, YNL071W, YJR043C, YJL137C, YDR083W, YBR248C, YFL029C, Y…
glucose transmembrane transporter activity	YHR096C, YDR342C, YJL219W, YHR094C, YHR092C, YDR343C, YMR011W, YFL011W, YJL214W, YOL156W, YDR345C
alcohol dehydrogenase (NAD) activity	YMR303C, YBR145W, YGL256W, YOL086C, YMR083W
aldehyde dehydrogenase (NAD) activity	YMR169C, YOR374W, YPL061W, YMR110C, YER073W
aldehyde dehydrogenase [NAD(P)+] activity	YMR169C, YOR374W, YPL061W, YMR110C, YER073W
galactose transmembrane transporter activity	YNL318C, YFL011W, YOL156W, YJL219W, YHR094C
copper ion transmembrane transporter activity	YBR295W, YPR124W, YLR411W, YDR270W, YMR319C
succinate dehydrogenase (ubiquinone) activity	YJL045W, YKL148C, YLL041C, YDR178W, YKL141W
ammonium transmembrane transporter activity	YNR002C, YDR384C, YNL142W, YPR138C, YCR010C
proton-transporting ATP synthase activity, rotational mechanism	YBL099W, YDR298C, YKL016C, YDL004W, YOL077W-A, YJR121W, YBR039W, Q0130, YLR295C
receptor signaling protein serine/threonine kinase activity	YJL095W, YBL016W, YGR040W, YDL214C, YKL116C, YCR073C, YLR362W, YHL007C
molecular_function	YOL138C, YDR395W, YGL133W, YMR256C, YDR070C, YER067W, YGL067W, YPR098C, YIL014C-A, YLR031W, YCR101C, YER087C-B, YOR317W, YGR162W, YGR097W, YPL249C-A, YOR387C, YJL200C, YKL010C, YLL027W, YPL183C, YGR003W, YDL111C, YIR030C, YBL095W, YPR018W, YGR161C, YIL011W, YDR476C, YJR078W, YHR080C, YMR086W, YBR050C, YDR261W-A, YDR213W, YER054C, YNL071W, YNL201C, YJL137C, YPL171C, YHR051W, YPR124W, YHR119W, YFR0…
iron-sulfur cluster binding	YEL024W, YDR091C, YPL059W, YHR164C, YOL043C, YJR137C, YJL200C, YLL027W, YJR016C, YGL009C, YPL135W, YER171W, YLR304C, YDR234W, YPR002W, YIL003W, YKR071C, YLL041C, YPL086C, YDR098C
metal cluster binding	YEL024W, YDR091C, YPL059W, YHR164C, YOL043C, YJR137C, YJL200C, YLL027W, YJR016C, YGL009C, YPL135W, YER171W, YLR304C, YDR234W, YPR002W, YIL003W, YKR071C, YLL041C, YPL086C, YDR098C
active transmembrane transporter activity	YLL028W, YMR301C, YPL036W, YDR038C, YBL099W, YDR040C, YLR092W, YDR536W, YKL016C, YPR020W, YKL209C, YBR180W, YPL189W, YJR095W, YIL013C, YPL058C, YKL120W, YPL078C, YDR298C, YBR294W, YDR406W, YDR270W, YHL036W, YOR100C, YML123C, YBR235W, YJR121W, YER087C-B, YBL030C, YHR048W, YOR328W, YGL008C, YOL122C, YBR295W, YDL004W, YOL077W-A, YJR077C, YBR085W, YJL212C, YBR296C, Q0130, YLR295C, YMR241W, YOR273C, Y…
oxidoreductase activity, acting on NAD(P)H	YCL026C-B, YHR179W, YDL085W, YML125C, YJR137C, YKL150W, YFR030W, YPL171C, YPR048W, YBR046C, YLR364W, YMR145C, YCL026C-A, YFL018C, YIR036C, YML120C
iron ion binding	YNL234W, YBL071W-A, YDR091C, YGL055W, YJR025C, YJR097W, YJR137C, YEL039C, YLL027W, YDR297W, YPL135W, YPR048W, YGR144W, Q0045, YER049W, YDR402C, YLR056W, YOR065W, YJR048W
monovalent inorganic cation transmembrane transporter activity	YPL036W, YDR038C, YBL099W, YDR040C, YKL016C, YPR020W, YGL187C, YLR038C, YMR256C, YHR051W, YDL067C, YPL078C, YDR298C, YLR395C, YJR121W, YNL052W, YGL191W, YFR033C, YGL008C, YBL045C, YEL024W, YDR529C, YDL004W, YOL077W-A, Q0130, YBR296C, YHR001W-A, YLR295C, YPR191W, YIL111W, YJR054W, Q0045, YHR039C-A, YDL210W, YGR183C, YBR039W, YCL005W-A
protein methyltransferase activity	YDR465C, YDR410C, YDR140W, YHR119W, YDR469W, YBR175W, YBR271W, YBR034C, YLR015W, YDR257C, YBR030W, YDR440W, YAR003W, YDR198C, YBR261C
transition metal ion transmembrane transporter activity	YBR295W, YMR058W, YPR124W, YEL065W, YGL255W, YOR316C, YOL158C, YDR270W, YML123C, YJL133W, YHL040C, YLR411W, YOR079C, YER145C, YMR319C
hydrolase activity, acting on carbon-nitrogen (but not peptide) bonds, in cyclic amidines	YNL141W, YLR245C, YLR316C, YOL066C, YMR120C, YJL035C, YGL243W, YBR284W, YDL238C, YHR144C, YBR084W
hydrogen ion transmembrane transporter activity	YPL036W, YBL099W, YKL016C, YPR020W, YGL187C, YLR038C, YMR256C, YHR051W, YDL067C, YPL078C, YDR298C, YLR395C, YJR121W, YNL052W, YGL191W, YFR033C, YGL008C, YBL045C, YEL024W, YDR529C, YDL004W, YOL077W-A, Q0130, YHR001W-A, YLR295C, YPR191W, YIL111W, Q0045, YHR039C-A, YGR183C, YBR039W, YCL005W-A
IMP dehydrogenase activity	YLR432W, YHR216W, YML056C
NADH dehydrogenase activity	YML120C, YDL085W, YMR145C
adenosine deaminase activity	YLR316C, YJL035C, YGL243W
carnitine O-acetyltransferase activity	YML042W, YAR035W, YER024W
citrate (Si)-synthase activity	YPR001W, YNR001C, YCR005C
cystathionine beta-lyase activity	YFR055W, YHR112C, YGL184C
glyceraldehyde-3-phosphate dehydrogenase (NAD+) (phosphorylating) activity	YGR192C, YJR009C, YJL052W
phosphoglycerate mutase activity	YOL056W, YKL152C, YDL021W
water transmembrane transporter activity	YPR192W, YLL052C, YFL054C
NADH dehydrogenase (ubiquinone) activity	YML120C, YDL085W, YMR145C
tRNA-specific adenosine deaminase activity	YLR316C, YJL035C, YGL243W
phosphate ion transmembrane transporter activity	YJL198W, YNR013C, YBR296C
water channel activity	YPR192W, YLL052C, YFL054C
AMP binding	YAL054C, YLR153C, YBR222C
tRNA (uracil) methyltransferase activity	YKR056W, YPL030W, YML014W
carnitine O-acyltransferase activity	YML042W, YAR035W, YER024W
hydrolase activity, acting on ether bonds	YER043C, YNR064C, YNL045W
L-malate dehydrogenase activity	YDL078C, YOL126C, YKL085W
NADH dehydrogenase (quinone) activity	YML120C, YDL085W, YMR145C
flap-structured DNA binding	YOR359W, YIR002C, YAL027W
inorganic anion transmembrane transporter activity	YKL120W, YGR125W, YBR294W, YLR092W, YBR235W, YNR013C, YJL198W, YBR296C, YJR040W
receptor signaling protein activity	YJL095W, YBL016W, YGR040W, YDL214C, YKL116C, YCR073C, YLR362W, YHL007C
iron ion transmembrane transporter activity	YMR058W, YJL133W, YEL065W, YHL040C, YOL158C, YER145C, YMR319C
rRNA methyltransferase activity	YCR047C, YBR141C, YDR083W, YCL054W, YDL014W, YPL266W, YLR186W
solute:cation symporter activity	YBR235W, YKL217W, YBR296C, YDL210W, YDR536W, YOL122C, YGR289C
oxidoreductase activity, acting on the CH-CH group of donors, NAD or NADP as acceptor	YKL182W, YBR166C, YNL202W, YKR069W, YBR213W, YBR046C, YBR026C
amino acid transmembrane transporter activity	YLL061W, YBR069C, YDR046C, YBR132C, YKL146W, YDR508C, YBR068C, YOR348C, YCR028C, YOL020W, YNR056C, YBR147W, YPL265W, YDL210W, YHL036W, YKR039W, YGR055W, YFL055W, YEL063C, YBR293W
ion binding	YNL234W, YEL012W, YNL112W, YNL261W, YOL138C, YBR267W, YGL067W, YOL098C, YLR383W, YFR055W, YLR057W, YCR102C, YOR317W, YGL211W, YOL043C, YDL166C, YJL200C, YLL027W, YOR262W, YGL058W, YML061C, Q0045, YGR173W, YNL290W, YLR277C, YLR362W, YJR078W, YMR301C, YCR066W, YDR210W-B, YHR164C, YDR213W, YPR043W, YPR145W, YKL078W, YPL171C, YHR051W, YFL029C, YLL054C, YDL055C, YKL132C, YGR240C, YOR094W, YBL052C, YLR…
alpha-1,3-mannosyltransferase activity	YIL014W, YER001W, YGL257C, YBL082C
amine transmembrane transporter activity	YGR055W, YBR180W, YDL210W, YHL036W
sulfate transmembrane transporter activity	YKL120W, YGR125W, YBR294W, YLR092W
oxidoreductase activity, acting on NAD(P)H, quinone or similar compound as acceptor	YBR046C, YML120C, YDL085W, YMR145C
phosphotransferase activity, carboxyl group as acceptor	YER052C, YCR012W, YHR033W, YDR300C
DNA N-glycosylase activity	YER142C, YOL043C, YML060W, YML021C
succinate dehydrogenase activity	YJL045W, YKL148C, YLL041C, YDR178W, YMR118C, YKL141W
ligase activity, forming carbon-sulfur bonds	YGR244C, YAL054C, YLR153C, YER015W, YOR317W, YOR142W
Rab guanyl-nucleotide exchange factor activity	YKR068C, YMR218C, YML077W, YDR472W, YDR080W, YGR166W
transition metal ion binding	YNL234W, YMR247C, YNL118C, YGL162W, YJR127C, YJL103C, YKL059C, YOL138C, YBR267W, YGL043W, YNL141W, YDR103W, YER028C, YDR270W, YMR303C, YFR005C, YCR102C, YIL030C, YDR049W, YJR097W, YNR063W, YLL027W, YLR451W, YLR387C, Q0045, YIL079C, YPL230W, YDR043C, YML099C, YLR460C, YPR186C, YCR066W, YDR213W, YER137C, YGR067C, YBR046C, YDL043C, YLL054C, YML068W, YDR216W, YJR048W, YMR280C, YDR091C, YLR316C, YPR08…
glutathione transferase activity	YCL035C, YGR154C, YIR038C, YDR513W, YMR251W
glutathione peroxidase activity	YBR244W, YCL035C, YIR038C, YDR513W, YKL026C
oxidoreductase activity, acting on the CH-CH group of donors, quinone or related compound as acceptor	YJL045W, YKL148C, YLL041C, YDR178W, YKL141W
acetyltransferase activity	YJL127C, YGR177C, YMR069W, YML042W, YPR131C, YNL071W, YMR127C, YKR067W, YIR042C, YJR082C, YPL095C, YGR212W, YPR023C, YEL066W, YPR193C, YOR253W, YAR035W, YBR177C, YKL182W, YJL071W, YOL076W, YBL052C, YEL053C, YER024W, YPL086C, YNL277W, YCR082W, YFR027W
lysine N-methyltransferase activity	YHR119W, YDR469W, YBR175W, YBR271W, YLR015W, YBR030W, YDR257C, YDR440W, YAR003W, YDR198C
protein-lysine N-methyltransferase activity	YHR119W, YDR469W, YBR175W, YBR271W, YLR015W, YBR030W, YDR257C, YDR440W, YAR003W, YDR198C
NAD binding	YNL037C, YGR192C, YOL059W, YIL074C, YER081W, YJL052W, YLR174W, YOR388C, YNL274C, YCL018W, YDL042C, YOR136W, YJR009C
cation binding	YNL234W, YMR247C, YJR127C, YJL103C, YKL059C, YMR118C, YOL138C, YBR267W, YGL043W, YGL067W, YOL098C, YHR005C, YLR057W, YMR303C, YLR023C, YFR005C, YCR102C, YIL030C, YOL043C, YJL200C, YJR016C, YLL027W, YPR010C, YGL009C, YKL141W, Q0045, YLR277C, YFR044C, YJR069C, YPL230W, YJR078W, YLL062C, YCR066W, YDR210W-B, YHR164C, YDR213W, YPR043W, YKR019C, YHR174W, YHR051W, YGR067C, YLL054C, YGR240C, YBL052C, YLR…
zinc ion binding	YBL066C, YMR152W, YMR247C, YGL162W, YJR127C, YJL103C, YKL059C, YNL255C, YOL138C, YBR267W, YJR104C, YDL042C, YGL043W, YNL141W, YMR318C, YDR103W, YBR114W, YKR023W, YNL134C, YER028C, YPL021W, YLR014C, YOR156C, YDL167C, YMR303C, YHR144C, YHR143W-A, YDL209C, YFL052W, YFR005C, YIL044C, YGR184C, YCR102C, YLR074C, YIL030C, YDR049W, YLR245C, YJL157C, YCR087C-A, YOL066C, YNR063W, YGL035C, YOR116C, YNL155W,…
oxidoreductase activity, acting on a sulfur group of donors	YHR179W, YDR518W, YPL059W, YDR513W, YJR137C, YCL035C, YFR030W, YML130C, YPL171C, YLR364W, YER042W, YPL156C, YCL043C, YGR154C, YKL086W, YFL018C, YPR167C, YDR098C
RNA polymerase II core promoter proximal region sequence-specific DNA binding transcription factor activity involved in negative regulation of transcription	YKL185W, YGL209W, YER028C, YPR065W, YGL035C, YDR310C, YLR451W, YJR060W, YDR043C
N-methyltransferase activity	YDR465C, YPL266W, YHR119W, YDR469W, YBR175W, YBR271W, YBR034C, YOL124C, YGR157W, YLR015W, YDR257C, YBR030W, YDR440W, YIL110W, YAR003W, YDR198C
metal ion binding	YNL234W, YMR247C, YJR127C, YJL103C, YKL059C, YMR118C, YOL138C, YBR267W, YGL043W, YGL067W, YOL098C, YHR005C, YLR057W, YMR303C, YLR023C, YFR005C, YCR102C, YIL030C, YOL043C, YJL200C, YJR016C, YLL027W, YPR010C, YGL009C, YKL141W, Q0045, YLR277C, YFR044C, YJR069C, YPL230W, YJR078W, YLL062C, YCR066W, YDR210W-B, YHR164C, YDR213W, YPR043W, YKR019C, YHR174W, YHR051W, YGR067C, YLL054C, YGR240C, YBL052C, YLR…
cytochrome-c oxidase activity	YDL067C, YIL111W, Q0045, YLR395C, YMR256C, YLR038C, YNL052W, YGL187C, YGL191W, YHR051W
heme-copper terminal oxidase activity	YDL067C, YIL111W, Q0045, YLR395C, YMR256C, YLR038C, YNL052W, YGL187C, YGL191W, YHR051W
oxidoreductase activity, acting on a heme group of donors	YDL067C, YIL111W, Q0045, YLR395C, YMR256C, YLR038C, YNL052W, YGL187C, YGL191W, YHR051W
oxidoreductase activity, acting on a heme group of donors, oxygen as acceptor	YDL067C, YIL111W, Q0045, YLR395C, YMR256C, YLR038C, YNL052W, YGL187C, YGL191W, YHR051W
histone-lysine N-methyltransferase activity	YLR015W, YDR440W, YHR119W, YDR469W, YBR175W, YAR003W
vitamin binding	YLR134W, YIL125W, YEL020C, YDR380W, YER049W, YGR087C
oxidoreductase activity, acting on the aldehyde or oxo group of donors	YMR169C, YGR192C, YOR374W, YPL061W, YMR110C, YJL052W, YOR388C, YIL125W, YFR030W, YFL018C, YJR009C, YER073W
heme binding	YNL234W, YJR078W, YGL055W, Q0045, YGR088W, YDR256C, YJR137C, YEL039C, YDR402C, YML054C, YOR065W, YJR048W
tetrapyrrole binding	YNL234W, YJR078W, YGL055W, Q0045, YGR088W, YDR256C, YJR137C, YEL039C, YDR402C, YML054C, YOR065W, YJR048W
4 iron, 4 sulfur cluster binding	YDR234W, YLL041C, YKR071C, YIL003W, YHR164C, YOL043C, YJR137C, YJL200C, YJR016C, YGL009C, YER171W, YLR304C
symporter activity	YDL210W, YDR536W, YOL119C, YGR289C, YKL217W, YBR235W, YBR296C, YPL189W, YOL122C
double-stranded RNA binding	YGL169W, YMR239C, YMR260C, YOR204W, YHR081W
tRNA (guanine) methyltransferase activity	YDR165W, YDL201W, YHR070W, YOL093W, YOL124C
endodeoxyribonuclease activity, producing 5'-phosphomonoesters	YIR027C, YMR262W, YHR164C, YBR228W, YOR033C
thiamine pyrophosphate binding	YLR134W, YIL125W, YEL020C, YDR380W, YGR087C
heat shock protein binding	YNL077W, YLR090W, YBR155W, YOR178C, YMR214W
histone methyltransferase activity (H3-K4 specific)	YLR015W, YHR119W, YDR469W, YBR175W, YAR003W
sulfur compound binding	YLR134W, YIL125W, YEL020C, YDR380W, YGR087C
transaminase activity	YFL030W, YDR111C, YOL140W, YDR019C, YLR438W, YJR148W, YJL060W, YLR089C, YNR058W, YHR137W, YHR208W
transferase activity, transferring nitrogenous groups	YFL030W, YDR111C, YOL140W, YDR019C, YLR438W, YJR148W, YJL060W, YLR089C, YNR058W, YHR137W, YHR208W
transferase activity, transferring acyl groups	YMR298W, YKL055C, YMR296C, YBR042C, YGR177C, YMR069W, YML126C, YML042W, YNL071W, YKR067W, YLR372W, YPL189W, YOL110W, YPR023C, YEL066W, YNL117W, YJL071W, YBL052C, YNL191W, YCR082W, YFR027W, YOR298W, YJL127C, YNR001C, YBR026C, YJL196C, YIL160C, YOR142W, YDL182W, YPR131C, YKL008C, YMR127C, YIR042C, YJR082C, YBR281C, YGL017W, YPL095C, YGR212W, YPR001W, YIR031C, YPR193C, YCR048W, YOR253W, YAR035W, YBR…
organic cation transmembrane transporter activity	YCR010C, YNR002C, YBR132C, YNL264C, YOR161C, YNL142W, YDR384C, YPR138C
carbohydrate kinase activity	YMR205C, YDR009W, YLR345W, YOL136C, YFR053C, YGR240C, YDR516C, YGL253W
nucleobase-containing compound kinase activity	YER170W, YJR057W, YNR012W, YLL035W, YDL166C, YNL129W, YKL024C, YKL067W
sulfur compound transmembrane transporter activity	YLL061W, YKL120W, YGR125W, YBR294W, YLR092W, YHL036W, YGR055W, YGR096W
alcohol O-acetyltransferase activity	YBR177C, YPL095C, YGR212W, YGR177C
phosphofructokinase activity	YMR205C, YGR240C, YLR345W, YOL136C
transferase activity, transferring aldehyde or ketonic groups	YLR354C, YGR043C, YBR117C, YPR074C
carbon-nitrogen lyase activity	YER086W, YCL064C, YGL196W, YLR359W
alcohol O-acyltransferase activity	YBR177C, YPL095C, YGR212W, YGR177C
glucanosyltransferase activity	YMR215W, YMR307W, YLR343W, YOL132W
1,3-beta-glucanosyltransferase activity	YMR215W, YMR307W, YLR343W, YOL132W
sugar-phosphatase activity	YHR044C, YLR377C, YLR345W, YHR043C
vitamin transporter activity	YGL186C, YOR306C, YCR028C, YGR096W
electron carrier activity	YBL071W-A, YDR091C, YGL055W, YPL059W, YDR513W, YMR118C, YEL039C, YCL035C, YKL141W, Q0045, YLR364W, YKR071C, YLL041C, YPL156C, YCL043C, YDR402C, YOR065W, YJR048W, YDR098C
translation initiation factor activity	YNL244C, YDR091C, YJL138C, YGL049C, YPR041W, YLR192C, YPL119C, YDR211W, YMR260C, YOR204W, YPL237W, YEL034W, YOL023W, YDR429C, YGR162W, YNL062C, YKR026C
glycerol-1-phosphatase activity	YIL053W, YER062C
adenine nucleotide transmembrane transporter activity	YPR128C, YHR002W
RNA polymerase I upstream control element sequence-specific DNA binding	YBL025W, YOR295W
G-protein coupled receptor binding	YHR005C, YER020W
G-protein alpha-subunit binding	YMR116C, YJL080C
2-deoxyglucose-6-phosphatase activity	YHR044C, YHR043C
6-phosphofructokinase activity	YMR205C, YGR240C
CTP synthase activity	YJR103W, YBL039C
DNA ligase activity	YOR005C, YDL164C
DNA ligase (ATP) activity	YOR005C, YDL164C
NADPH dehydrogenase activity	YHR179W, YPL171C
acetate-CoA ligase activity	YAL054C, YLR153C
aconitate hydratase activity	YLR304C, YJL200C
L-alanine:2-oxoglutarate aminotransferase activity	YDR111C, YLR089C
branched-chain-amino-acid transaminase activity	YHR208W, YJR148W
catalase activity	YGR088W, YDR256C
chitin deacetylase activity	YLR307W, YLR308W
dodecenoyl-CoA delta-isomerase activity	YLR284C, YOR180C
epoxide hydrolase activity	YNR064C, YNL045W
enoyl-[acyl-carrier-protein] reductase (NADPH, B-specific) activity	YKL182W, YBR026C
glutamate 5-kinase activity	YHR033W, YDR300C
glycogen (starch) synthase activity	YLR258W, YFR015C
isocitrate dehydrogenase (NAD+) activity	YNL037C, YOR136W
isocitrate lyase activity	YPR006C, YER065C
malate synthase activity	YNL117W, YIR031C
methionine adenosyltransferase activity	YLR180W, YDR502C
chitinase activity	YDR371W, YLR286C
oxoglutarate dehydrogenase (succinyl-transferring) activity	YIL125W, YFL018C
phosphogluconate dehydrogenase (decarboxylating) activity	YGR256W, YHR183W
phosphoglycerate dehydrogenase activity	YIL074C, YER081W
pyruvate kinase activity	YAL038W, YOR347C
succinate-CoA ligase activity	YGR244C, YOR142W
succinate-CoA ligase (ADP-forming) activity	YGR244C, YOR142W
sulfite reductase (NADPH) activity	YFR030W, YJR137C
L-threonine ammonia-lyase activity	YER086W, YCL064C
sedoheptulose-7-phosphate:D-glyceraldehyde-3-phosphate glyceronetransferase activity	YLR354C, YGR043C
transketolase activity	YBR117C, YPR074C
tricarboxylate secondary active transmembrane transporter activity	YBR291C, YMR241W
tRNA (guanine-N7-)-methyltransferase activity	YDR165W, YDL201W
glycogenin glucosyltransferase activity	YKR058W, YJL137C
pyridoxal kinase activity	YEL029C, YNR027W
hydrogen-exporting ATPase activity, phosphorylative mechanism	YPL036W, YGL008C
mannitol-1-phosphate 5-dehydrogenase activity	YNR073C, YEL070W
phosphoglycolate phosphatase activity	YOR131C, YMR130W
tRNA (guanine-N1-)-methyltransferase activity	YHR070W, YOL093W
uridylate kinase activity	YJR057W, YKL024C
chloride transmembrane transporter activity	YBR235W, YJR040W
tricarboxylic acid transmembrane transporter activity	YBR291C, YMR241W
L-methionine transmembrane transporter activity	YGR055W, YHL036W
L-tryptophan transmembrane transporter activity	YOL020W, YBR069C
anion:cation symporter activity	YBR235W, YBR296C
kynurenine-oxoglutarate transaminase activity	YJL060W, YHR137W
S-acetyltransferase activity	YKL182W, YNL071W
tRNA (adenine) methyltransferase activity	YJL125C, YNL062C
tRNA (adenine-N1-)-methyltransferase activity	YJL125C, YNL062C
oxidoreductase activity, acting on NAD(P)H, nitrogenous group as acceptor	YCL026C-B, YCL026C-A
ether hydrolase activity	YNR064C, YNL045W
dipeptidase activity	YFR044C, YBR281C
pentaerythritol trinitrate reductase activity	YHR179W, YPL171C
acetoin dehydrogenase activity	YAL061W, YAL060W
cyclin-dependent protein kinase activating kinase activity	YDL108W, YFL029C
potassium ion binding	YAL038W, YOR347C
hexitol dehydrogenase activity	YNR073C, YLR070C
alkali metal ion binding	YAL038W, YOR347C
short-chain carboxylesterase activity	YBR177C, YPL095C
U3 snoRNA binding	YIL091C, YPL217C
kynurenine aminotransferase activity	YJL060W, YHR137W
sphingosine-1-phosphate phosphatase activity	YKR053C, YJL134W
precorrin-2 dehydrogenase activity	YKR069W, YBR213W
copper-transporting ATPase activity	YBR295W, YDR270W
methionine transmembrane transporter activity	YGR055W, YHL036W
D-arabinose 1-dehydrogenase [NAD(P)+] activity	YMR041C, YBR149W
dehydrodolichyl diphosphate synthase activity	YMR101C, YBR002C
alanine-oxo-acid transaminase activity	YDR111C, YLR089C
beta-tubulin binding	YOR265W, YOR349W
diacetyl reductase ((R)-acetoin forming) activity	YAL061W, YAL060W
citrate hydro-lyase (cis-aconitate-forming) activity	YLR304C, YJL200C
isocitrate hydro-lyase (cis-aconitate-forming) activity	YLR304C, YJL200C
L-leucine transaminase activity	YHR208W, YJR148W
L-valine transaminase activity	YHR208W, YJR148W
L-isoleucine transaminase activity	YHR208W, YJR148W
trichloro-p-hydroquinone reductive dehalogenase activity	YHR179W, YPL171C
tRNA threonylcarbamoyladenosine dehydratase	YHR003C, YKL027W
nicotinamide riboside hydrolase activity	YDR400W, YLR209C
spermine transmembrane transporter activity	YOR273C, YLL028W, YGR138C
RNA polymerase I regulatory region sequence-specific DNA binding	YBL025W, YOR295W, YML043C
RNA polymerase I upstream control element sequence-specific DNA binding transcription factor activity	YBL025W, YOR295W, YMR270C
MAP kinase kinase kinase activity	YJL095W, YCR073C, YLR362W
pyruvate decarboxylase activity	YLR134W, YDR380W, YGR087C
ATP:ADP antiporter activity	YMR056C, YBL030C, YBR085W
mannose binding	YHR211W, YAL063C, YAR050W
omega peptidase activity	YNL191W, YFR044C, YBR281C
nucleotidase activity	YGL224C, YER037W, YOL064C
secondary active sulfate transmembrane transporter activity	YKL120W, YBR294W, YLR092W
L-proline transmembrane transporter activity	YKR039W, YDR508C, YOR348C
siderophore transmembrane transporter activity	YEL065W, YHL040C, YOL158C
S-acyltransferase activity	YKL182W, YDR148C, YNL071W
rRNA (adenine) methyltransferase activity	YBR141C, YDR083W, YPL266W
malate dehydrogenase activity	YDL078C, YOL126C, YKL085W
oxidoreductase activity, acting on other nitrogenous compounds as donors	YIL111W, YHR179W, YPL171C
ammonia-lyase activity	YER086W, YCL064C, YGL196W
intramolecular oxidoreductase activity, transposing C=C bonds	YLR284C, YOR180C, YPL117C
ligase activity, forming phosphoric ester bonds	YOR005C, YOL010W, YDL164C
amino acid kinase activity	YER052C, YHR033W, YDR300C
rRNA primary transcript binding	YNL075W, YPR112C, YHR088W
siderophore transporter activity	YEL065W, YHL040C, YOL158C
quinone binding	YDR178W, YMR118C, YKL141W
monocarboxylic acid transmembrane transporter activity	YDL210W, YCR010C, YHL036W, YOL119C, YNL065W, YBR132C, YGR055W, YGR243W, YKL217W, YOR306C
RNA polymerase II repressing transcription factor binding	YPR009W, YGL162W, YMR070W, YPL177C, YJR060W, YDR308C, YDR043C
substrate-specific channel activity	YPR192W, YLL052C, YNL055C, YJR040W, YDR033W, YBR054W, YFL054C
UDP-glucosyltransferase activity	YLR258W, YLR342W, YPL227C, YKR058W, YJL137C, YFR015C, YMR306W
2 iron, 2 sulfur cluster binding	YEL024W, YPR002W, YPL059W, YPL135W, YLL041C, YKR071C, YDR098C
RNA polymerase II transcription regulatory region sequence-specific DNA binding transcription factor activity involved in negative regulation of transcription	YKL185W, YGL209W, YER028C, YPR065W, YGL035C, YDR310C, YLR451W, YJR060W, YDR043C
oxidoreductase activity, acting on the aldehyde or oxo group of donors, NAD or NADP as acceptor	YMR169C, YGR192C, YOR374W, YPL061W, YMR110C, YJL052W, YOR388C, YJR009C, YER073W
polyamine transmembrane transporter activity	YBR132C, YOR273C, YKR039W, YLL028W, YDL210W, YGR138C
oxidoreductase activity, acting on the CH-NH2 group of donors	YDL215C, YDR019C, YMR189W, YAL062W, YAL044C, YFL018C
histone methyltransferase activity	YLR015W, YDR440W, YHR119W, YDR469W, YBR175W, YAR003W
L-amino acid transmembrane transporter activity	YOL020W, YBR069C, YHL036W, YKR039W, YGR055W, YKL146W, YDR508C, YOR348C
hydrolase activity, acting on carbon-nitrogen (but not peptide) bonds	YIR027C, YLR245C, YLR316C, YOL055C, YOL066C, YMR120C, YGL243W, YIL164C, YIL084C, YDR242W, YDL042C, YBR084W, YBR208C, YIL165C, YNL141W, YMR095C, YPR068C, YDR295C, YDR321W, YJL060W, YLR308W, YJL035C, YIR032C, YDL238C, YBR284W, YPL111W, YHR144C, YLR307W
metal ion transmembrane transporter activity	YBR295W, YMR058W, YEL065W, YDR038C, YOR316C, YDR040C, YJL133W, YLR411W, YFL050C, YOR079C, YBR296C, YPR124W, YJR054W, YGL255W, YOL158C, YDL210W, YDR270W, YOL130W, YML123C, YHL040C, YPL060W, YER145C, YMR319C
fatty acid synthase activity	YKL182W, YKL055C, YBR026C, YLR372W, YJL196C
dicarboxylic acid transmembrane transporter activity	YOR222W, YKL120W, YPL134C, YJR095W, YLR348C
neutral amino acid transmembrane transporter activity	YKR039W, YKL146W, YGR055W, YDR508C, YOR348C
oxidoreductase activity, acting on single donors with incorporation of molecular oxygen	YJR078W, YJR149W, YJR025C, YER049W, YLL057C
snRNA binding	YIR009W, YIL061C, YDL209C, YMR268C, YHR165C
carbohydrate phosphatase activity	YHR044C, YLR377C, YLR345W, YDR074W, YHR043C
centromeric DNA binding	YMR094W, YKL089W, YFR046C, YGR140W, YJR060W
RNA binding	YNL118C, YNL037C, YPL266W, YNL112W, YKL059C, YLR336C, YJL109C, YJL080C, YKR060W, YBR152W, YHR148W, YDR211W, YLR318W, YPL169C, YGL147C, YPL123C, YEL034W, YGR159C, YNL175C, YGL211W, YGR162W, YDR449C, YLR410W-B, YJL191W, YMR128W, YDL078C, YPL249C-A, YDR261W-B, YOL041C, YCR035C, YLR022C, YEL026W, YGL171W, YDL111C, YOL144W, YNL210W, YLR115W, YPL146C, YGL222C, YLR277C, YDR300C, YJR047C, YGL178W, YGR250…
UDP-glycosyltransferase activity	YBR038W, YPL076W, YLR342W, YPL227C, YLR258W, YNL038W, YJL137C, YKR058W, YMR306W, YFR015C, YDR437W
intramolecular oxidoreductase activity	YLR284C, YDR007W, YDR518W, YBR196C, YPL117C, YCL043C, YOR095C, YML130C, YOR180C
single-stranded DNA specific endodeoxyribonuclease activity	YKR056W, YML095C, YGR258C, YHR164C
sequence-specific DNA binding RNA polymerase I transcription factor activity	YBL025W, YOR295W, YMR270C, YML043C
tubulin binding	YLR200W, YOR349W, YLR254C, YGR078C, YER007W, YOR058C, YGL061C, YGL093W, YOR265W, YKL138C-A, YOR269W, YML094W, YEL003W, YBR233W-A
endodeoxyribonuclease activity	YIR027C, YKR056W, YHL022C, YML095C, YMR262W, YGR258C, YHR164C, YOR033C, YKL011C, YBR228W
rDNA binding	YDR362C, YER164W, YPR186C, YDR110W, YBR123C, YGR063C
ATPase activity, coupled to transmembrane movement of ions, phosphorylative mechanism	YBR295W, YPL036W, YDR038C, YDR040C, YDR270W, YGL008C
peroxidase activity	YBR244W, YCL035C, YIR038C, YLR109W, YGR088W, YDR256C, YDR513W, YKL026C
FMN binding	YPR048W, YDR032C, YHR179W, YKL070W, YJR137C, YBR052C, YML054C, YPL171C
protein disulfide oxidoreductase activity	YDR518W, YPL059W, YLR364W, YDR513W, YPL156C, YCL035C, YCL043C, YDR098C
oxidoreductase activity, acting on peroxide as acceptor	YBR244W, YCL035C, YIR038C, YLR109W, YGR088W, YDR256C, YDR513W, YKL026C
transferase activity, transferring pentosyl groups	YBR248C, YHR128W, YDR441C, YDR399W, YLR017W, YLR209C, YNL191W, YMR283C
repressing transcription factor binding	YGL162W, YMR070W, YPL177C, YNR009W, YPR009W, YJR060W, YDR043C, YDR308C
nucleic acid binding	YNL151C, YJR127C, YJL103C, YNL112W, YKL059C, YNL261W, YDR225W, YMR094W, YBR267W, YJL080C, YLR274W, YBR009C, YGL043W, YPR034W, YLR383W, YDR140W, YNL175C, YDR289C, YFR034C, YGL249W, YGL211W, YGR162W, YJL191W, YPL249C-A, YLR022C, YCR035C, YBL003C, YPR010C, YIL009C-A, YEL026W, YDL111C, YNL210W, YML061C, YBL054W, YPL146C, YNL290W, YLR277C, YGL178W, YNL061W, YHR196W, YFR046C, YPL230W, YLR249W, YDR138W,…
sulfur amino acid transmembrane transporter activity	YLL061W, YGR055W, YHL036W
RNA polymerase I regulatory region DNA binding	YBL025W, YOR295W, YML043C
biotin carboxylase activity	YGL062W, YNR016C, YBR208C
hexokinase activity	YDR516C, YGL253W, YFR053C
isocitrate dehydrogenase activity	YNL037C, YOR136W, YLR174W
inorganic phosphate transmembrane transporter activity	YML123C, YJR077C, YBR296C
ferrous iron binding	YGR144W, YPL135W, YJR097W
Ran GTPase binding	YJR074W, YDR002W, YER009W
aromatic amino acid transmembrane transporter activity	YOL020W, YKL146W, YBR069C
oxidoreductase activity, acting on a sulfur group of donors, disulfide as acceptor	YML130C, YER042W, YPR167C
endoribonuclease activity, producing 3'-phosphomonoesters	YMR059W, YPL123C, YLR105C
5'-flap endonuclease activity	YHR164C, YBR228W, YOR033C
phosphatidylinositol N-acetylglucosaminyltransferase activity	YPL076W, YNL038W, YDR437W
pre-mRNA binding	YKL074C, YDL209C, YML046W
flap endonuclease activity	YHR164C, YBR228W, YOR033C
m7G(5')pppN diphosphatase activity	YNL118C, YOR173W, YOL149W
disulfide oxidoreductase activity	YDR518W, YPL059W, YLR364W, YDR513W, YPL156C, YGR154C, YCL035C, YCL043C, YDR098C
aldo-keto reductase (NADP) activity	YMR318C, YPR127W, YBR149W, YNL134C, YHR104W
damaged DNA binding	YDR419W, YML095C, YBR114W, YOR368W, YLR383W, YCR066W, YML060W, YFL003C, YHR120W, YER171W, YCR092C, YDR314C
flavin adenine dinucleotide binding	YLR401C, YKL148C, YDL085W, YMR145C, YJL045W, YDL174C, YFL018C, YML120C, YML130C, YHR176W, YML080W, YGL205W
anion binding	YEL012W, YNL112W, YHR128W, YNL261W, YLR274W, YMR250W, YHR005C, YLR383W, YFR055W, YOR317W, YGL211W, YDR009W, YER170W, YDL166C, YHR137W, YDR530C, YJR072C, YOR262W, YLR243W, YJL019W, YGL058W, YML061C, YGR173W, YNL290W, YNL163C, YLR362W, YDR309C, YLR249W, YMR301C, YBL076C, YDR212W, YDR210W-B, YJL138C, YHR164C, YGL119W, YPR145W, YKL078W, YPL171C, YFL029C, YIL042C, YDL055C, YKL132C, YGR240C, YOR094W, Y…
ATPase activity, coupled to transmembrane movement of ions	YBR295W, YPL036W, YDR038C, YBL099W, YDR040C, YKL016C, YPR020W, YDL004W, YOL077W-A, Q0130, YLR295C, YPL078C, YDR298C, YHR039C-A, YDR270W, YJR121W, YBR039W, YCL005W-A, YGL008C
Y-form DNA binding	YLR032W, YCR092C
oxidized base lesion DNA N-glycosylase activity	YOL043C, YML060W
AT DNA binding	YML113W, YFR031C
gamma-glutamyltransferase activity	YNL191W, YBR281C
1,3-beta-D-glucan synthase activity	YLR342W, YMR306W
asparagine synthase (glutamine-hydrolyzing) activity	YML096W, YPR145W
cytochrome-b5 reductase activity, acting on NAD(P)H	YKL150W, YML125C
serine-type carboxypeptidase activity	YGL203C, YMR297W
tetrahydrofolylpolyglutamate synthase activity	YMR113W, YKL132C
mannosyl-oligosaccharide 1,2-alpha-mannosidase activity	YLR057W, YHR204W
cyclic nucleotide-dependent protein kinase activity	YKL166C, YPL203W
cAMP-dependent protein kinase activity	YKL166C, YPL203W
phenylalanine-tRNA ligase activity	YLR060W, YFL022C
anion channel activity	YNL055C, YJR040W
voltage-gated anion channel activity	YNL055C, YJR040W
double-stranded DNA specific exodeoxyribonuclease activity	YKR056W, YKL114C
sodium-exporting ATPase activity, phosphorylative mechanism	YDR038C, YDR040C
fatty acid elongase activity	YLR372W, YJL196C
phosphatidylinositol-5-phosphate binding	YBR260C, YDR311W
telomerase inhibitor activity	YGR280C, YML061C
copper uptake transmembrane transporter activity	YPR124W, YLR411W
purine nucleotide transmembrane transporter activity	YPR128C, YHR002W
mannosyl-oligosaccharide mannosidase activity	YLR057W, YHR204W
CoA hydrolase activity	YBL015W, YJR019C
tRNA (cytosine) methyltransferase activity	YOR239W, YNL022C
oxidoreductase activity, acting on paired donors, with oxidation of a pair of donors resulting in the reduction of molecular oxygen to two molecules of water	YGL055W, YLR056W
hydrolase activity, acting on carbon-nitrogen (but not peptide) bonds, in linear amidines	YIR032C, YPL111W
acid-ammonia (or amide) ligase activity	YAL054C, YLR153C
cyclo-ligase activity	YNR057C, YER183C
U6 snRNA binding	YDL209C, YMR268C
ribosomal large subunit binding	YHR170W, YLR074C
phospholipid-hydroperoxide glutathione peroxidase activity	YBR244W, YKL026C
microtubule plus-end binding	YOR269W, YLR254C
serine-type exopeptidase activity	YGL203C, YMR297W
vitamin transmembrane transporter activity	YCR028C, YGR096W
GTP binding	YHR128W, YPL093W, YBR025C, YPL217C, YPR041W, YLR314C, YCR027C, YGR152C, YNR053C, YOR187W, YOR185C, YAL036C, YHR005C, YHR107C, YDL055C, YOR094W, YOL023W, YDR218C, YML124C, YLR212C, YGL099W, YHR022C, YKL154W, YOR142W, YJL194W, YML121W, YER020W, YJR072C, YER006W, YLR243W, YOR262W, YDL192W, YNL098C, YLR293C, YGR173W, YIL118W, YNL163C, YMR023C, YPL051W
guanyl nucleotide binding	YHR128W, YPL093W, YBR025C, YPL217C, YPR041W, YLR314C, YCR027C, YGR152C, YNR053C, YOR187W, YOR185C, YAL036C, YHR005C, YHR107C, YDL055C, YOR094W, YOL023W, YDR218C, YML124C, YLR212C, YGL099W, YHR022C, YKL154W, YOR142W, YJL194W, YML121W, YER020W, YJR072C, YER006W, YLR243W, YOR262W, YDL192W, YNL098C, YLR293C, YGR173W, YIL118W, YNL163C, YMR023C, YPL051W
guanyl ribonucleotide binding	YHR128W, YPL093W, YBR025C, YPL217C, YPR041W, YLR314C, YCR027C, YGR152C, YNR053C, YOR187W, YOR185C, YAL036C, YHR005C, YHR107C, YDL055C, YOR094W, YOL023W, YDR218C, YML124C, YLR212C, YGL099W, YHR022C, YKL154W, YOR142W, YJL194W, YML121W, YER020W, YJR072C, YER006W, YLR243W, YOR262W, YDL192W, YNL098C, YLR293C, YGR173W, YIL118W, YNL163C, YMR023C, YPL051W
transferase activity, transferring acyl groups other than amino-acyl groups	YMR298W, YKL055C, YMR296C, YGR177C, YMR069W, YML042W, YNL071W, YKR067W, YLR372W, YPL189W, YOL110W, YPR023C, YEL066W, YJL071W, YBL052C, YCR082W, YFR027W, YJL127C, YBR026C, YJL196C, YIL160C, YPR131C, YKL008C, YMR127C, YIR042C, YJR082C, YPL095C, YGR212W, YPR193C, YCR048W, YDR148C, YOR253W, YBR177C, YAR035W, YKL182W, YOL076W, YEL053C, YPL086C, YNL277W, YER024W
protein tyrosine kinase activity	YJL095W, YPL153C, YPL140C, YLL019C
oxidoreductase activity, acting on single donors with incorporation of molecular oxygen, incorporation of two atoms of oxygen	YJR078W, YJR025C, YER049W, YLL057C
carbon-sulfur lyase activity	YFR055W, YHR112C, YGL184C, YAL012W
nucleotide kinase activity	YER170W, YJR057W, YDL166C, YKL024C
monosaccharide binding	YHR211W, YAL063C, YER049W, YAR050W
oxidoreductase activity, acting on paired donors, with incorporation or reduction of molecular oxygen	YBR244W, YGL055W, YER049W, YLR109W, YLL057C, YJR070C, YKL026C, YDR402C, YLR056W, YLR205C, YBL098W, YHR176W
signal transducer activity	YBL016W, YHL007C, YOL105C, YDL214C, YGR040W, YGR152C, YER020W, YPL268W, YCR073C, YOL045W, YMR116C, YHR005C, YKL178C, YOR212W, YLR362W, YJL095W, YKL116C, YFL033C, YNL283C
molecular transducer activity	YBL016W, YHL007C, YOL105C, YDL214C, YGR040W, YGR152C, YER020W, YPL268W, YCR073C, YOL045W, YMR116C, YHR005C, YKL178C, YOR212W, YLR362W, YJL095W, YKL116C, YFL033C, YNL283C
glucosyltransferase activity	YLR258W, YLR342W, YPL227C, YKR058W, YJL137C, YFR015C, YMR306W
antioxidant activity	YBR244W, YHR008C, YLR364W, YLR109W, YGR088W, YDR256C, YDR513W, YKL026C, YGR154C, YCL035C, YKL086W, YIR038C, YJR104C
antiporter activity	YOR273C, YLL028W, YMR056C, YGR138C, YOR100C, YBR085W, YHR048W, YBL030C, YJR095W, YLR348C
hydrolase activity, acting on acid anhydrides, catalyzing transmembrane movement of substances	YBR295W, YMR301C, YPL036W, YDR038C, YBL099W, YDR040C, YKL016C, YPR020W, YDL004W, YOL077W-A, YKL209C, Q0130, YLR295C, YIL013C, YPL058C, YPL147W, YPL078C, YDR298C, YHR039C-A, YDR406W, YDR270W, YJR121W, YBR039W, YCL005W-A, YOL075C, YOR328W, YGL008C
ATPase activity, coupled to transmembrane movement of substances	YBR295W, YMR301C, YPL036W, YDR038C, YBL099W, YDR040C, YKL016C, YPR020W, YDL004W, YOL077W-A, YKL209C, Q0130, YLR295C, YIL013C, YPL058C, YPL147W, YPL078C, YDR298C, YHR039C-A, YDR406W, YDR270W, YJR121W, YBR039W, YCL005W-A, YOL075C, YOR328W, YGL008C
monooxygenase activity	YDR402C, YJR149W, YBL098W, YHR176W, YJR070C
cation-transporting ATPase activity	YBR295W, YPL036W, YDR038C, YBL099W, YDR040C, YKL016C, YPR020W, YDL004W, YOL077W-A, Q0130, YLR295C, YPL078C, YHR039C-A, YDR298C, YDR270W, YJR121W, YBR039W, YGL008C
core promoter binding	YDL070W, YKR099W, YML043C
DNA clamp loader activity	YOL094C, YNL290W, YBR087W
DNA-(apurinic or apyrimidinic site) lyase activity	YOL043C, YKL114C, YML060W
adenylate kinase activity	YER170W, YDL166C, YKL024C
protein tyrosine/serine/threonine phosphatase activity	YIL113W, YNL128W, YIR026C
C-acyltransferase activity	YKL182W, YMR296C, YIL160C
racemase and epimerase activity	YJL121C, YIR030C, YNL200C
protein-DNA loading ATPase activity	YOL094C, YNL290W, YBR087W
single-stranded DNA-dependent ATPase activity	YNL218W, YCR066W, YHR164C
ATPase activity, coupled to transmembrane movement of ions, rotational mechanism	YPL078C, YBL099W, YDR298C, YHR039C-A, YKL016C, YPR020W, YDL004W, YOL077W-A, YJR121W, YBR039W, Q0130, YLR295C
ATPase regulator activity	YNL281W, YKL073W, YNL077W, YNR054C, YOL031C, YLR009W, YLR090W, YNL227C, YBR101C
ATPase activator activity	YNR054C, YNL077W, YLR009W, YNL227C, YLR090W, YNL281W
tRNA-specific ribonuclease activity	YMR059W, YNL221C, YML091C, YAL033W, YLR105C, YHR062C
helicase activity	YJL138C, YNL112W, YHR164C, YNR011C, YJL050W, YLR274W, YAL019W, YER171W, YKL078W, YHR065C, YOR204W, YER176W, YGL078C, YBR114W, YGL163C, YMR190C, YMR290C, YFL002C, YDL031W, YBR073W, YLR424W, YML133C, YKR024C, YIR002C, YMR128W, YBR142W, YHR169W, YJL033W, YLR419W, YLR430W, YPL119C, YDR021W, YER164W, YIL009C-A, YLR032W, YNR038W, YGL171W, YGL120C, YML061C, YDR291W, YLL008W
N-acetyltransferase activity	YJL127C, YGR212W, YPR023C, YEL066W, YPR193C, YMR069W, YPR131C, YOR253W, YJL071W, YOL076W, YEL053C, YBL052C, YMR127C, YIR042C, YJR082C, YPL086C, YCR082W
hydrolase activity, acting on glycosyl bonds	YHR204W, YEL011W, YGR189C, YOL043C, YOL157C, YML060W, YML021C, YDR261C, YPR159W, YMR305C, YLR209C, YER142C, YOR190W, YGR287C, YLR286C, YNL327W, YDR371W, YPR026W, YLR057W, YEL040W, YDR400W
mRNA binding	YNL118C, YBR222C, YDL078C, YIL061C, YBR072W, YIL160C, YGL049C, YDR496C, YOL149W, YNL255C, YJL050W, YLR244C, YKL085W, YER151C, YGL044C, YLR136C, YMR205C, YNL210W, YER049W, YGL222C, YBR212W, YHR104W, YJL209W, YGL178W, YOR094W, YLR017W
phosphotransferase activity, phosphate group as acceptor	YER170W, YOL055C, YJR057W, YDL166C, YDR173C, YKL067W, YKL024C
RNA polymerase II activity	YOR210W, YOR224C, YHR143W-A, YBR154C
peptide alpha-N-acetyltransferase activity	YOR253W, YPR131C, YOL076W, YEL053C
alcohol dehydrogenase (NADP+) activity	YMR318C, YBR149W, YNL134C, YHR104W
5'-3' exonuclease activity	YKR056W, YDR370C, YOR048C, YOR033C
peptide transporter activity	YKL209C, YJL212C, YKR093W, YPR194C
endonuclease activity, active with either ribo- or deoxyribonucleic acids and producing 3'-phosphomonoesters	YMR059W, YHL022C, YPL123C, YLR105C
O-acyltransferase activity	YPL095C, YGR212W, YGR177C, YCR048W, YML042W, YBR177C, YAR035W, YKR067W, YPL189W, YNL277W, YER024W
N-acyltransferase activity	YMR298W, YJL127C, YGR212W, YPR023C, YEL066W, YPR193C, YMR069W, YKL008C, YPR131C, YOR253W, YJL071W, YOL076W, YEL053C, YMR127C, YBL052C, YIR042C, YJR082C, YPL086C, YCR082W
RNA polymerase II activating transcription factor binding	YBR289W, YKL109W, YMR070W, YNL236W, YIR017C, YJR060W, YDR216W, YDR253C
NADP binding	YGR192C, YGR256W, YJL052W, YML075C, YBR153W, YHR176W, YHR183W, YJR009C
deoxyribonuclease activity	YIR027C, YKR056W, YHL022C, YML095C, YMR262W, YGR258C, YHR164C, YKL114C, YOR033C, YKL011C, YJR043C, YBR228W
carboxylesterase activity	YBR177C, YPL095C, YNR064C, YHR049W, YJR019C
phosphatidylinositol-4,5-bisphosphate binding	YCL024W, YDR103W, YIL105C, YBR260C, YDR309C
protein kinase activator activity	YDL108W, YNL006W, YFL029C, YFL034C-B, YOR047C
carbon-carbon lyase activity	YBR248C, YDR380W, YOR128C, YNL256W, YPR006C, YKR097W, YER065C, YOL052C, YKL060C, YLR134W, YEL020C, YMR250W, YGR087C
rRNA binding	YHR066W, YJL191W, YHR088W, YIL091C, YDL213C, YNL075W, YHR148W, YKR081C, YPR112C, YGL147C, YFR031C-A, YDR312W, YPL146C, YNL002C, YLR186W, YKL009W, YOR056C, YLR249W
ribonucleotide binding	YEL012W, YNL112W, YHR128W, YNL261W, YLR274W, YHR005C, YLR383W, YOR317W, YGL211W, YDR009W, YER170W, YDL166C, YDR530C, YJR072C, YOR262W, YLR243W, YJL019W, YGL058W, YML061C, YGR173W, YNL290W, YNL163C, YLR362W, YLR249W, YMR301C, YBL076C, YDR212W, YDR210W-B, YJL138C, YHR164C, YGL119W, YPR145W, YKL078W, YPL171C, YFL029C, YIL042C, YDL055C, YKL132C, YGR240C, YOR094W, YJR121W, YAR015W, YAL029C, YER052C, Y…
tRNA-intron endonuclease activity	YMR059W, YLR105C
core promoter sequence-specific DNA binding	YKR099W, YML043C
TFIID-class transcription factor binding	YDL070W, YDR216W
6-phosphofructo-2-kinase activity	YLR345W, YOL136C
DNA topoisomerase activity	YBR073W, YLR234W
cyclic-nucleotide phosphodiesterase activity	YOR360C, YGR247W
glucan exo-1,3-beta-glucosidase activity	YOR190W, YDR261C
lactate dehydrogenase activity	YDL174C, YML054C
long-chain fatty acid-CoA ligase activity	YER015W, YOR317W
sterol esterase activity	YLR020C, YLL012W
manganese ion transmembrane transporter activity	YML123C, YOR079C
macrolide binding	YDR519W, YLR449W
FK506 binding	YDR519W, YLR449W
RNA polymerase II carboxy-terminal domain kinase activity	YDL108W, YKL139W
polyol transmembrane transporter activity	YOL103W, YFL054C
spermidine transmembrane transporter activity	YOR273C, YLL028W
arginine N-methyltransferase activity	YDR465C, YBR034C
protein-arginine N-methyltransferase activity	YDR465C, YBR034C
rRNA (guanine) methyltransferase activity	YCR047C, YCL054W
copper chaperone activity	YLL018C-A, YNL259C
oxidoreductase activity, acting on the aldehyde or oxo group of donors, disulfide as acceptor	YIL125W, YFL018C
oxidoreductase activity, acting on the CH-CH group of donors, oxygen as acceptor	YDR044W, YGL205W
oxidoreductase activity, acting on the CH-NH2 group of donors, NAD or NADP as acceptor	YDL215C, YAL062W
aldehyde-lyase activity	YKL060C, YNL256W
ligase activity, forming carbon-carbon bonds	YGL062W, YNR016C
oxidoreductase activity, acting on the CH-OH group of donors, cytochrome as acceptor	YDL174C, YML054C
6-phosphogluconolactonase activity	YGR248W, YHR163W
tRNA dihydrouridine synthase activity	YLR401C, YML080W
nucleoside kinase activity	YNL129W, YNR012W
phosphatidylinositol-3,5-bisphosphate 5-phosphatase activity	YKL212W, YNL325C
sphingosine N-acyltransferase activity	YMR298W, YKL008C
mannose-ethanolamine phosphotransferase activity	YKL165C, YDR302W
SSU rRNA binding	YJL191W, YOR056C
structural constituent of cell wall	YKL163W, YJL158C, YOR010C, YKL096W, YHR126C, YJL160C
carbon-nitrogen ligase activity, with glutamine as amido-N-donor	YML096W, YOR215C, YDR242W, YPR145W, YBR208C, YMR217W
kinase activity	YDR248C, YKL166C, YLR345W, YFL053W, YPL209C, YGL179C, YOR311C, YDL214C, YDR173C, YOL045W, YCR091W, YML112W, YPL026C, YDR109C, YMR139W, YOL128C, YKL067W, YKL024C, YDR009W, YER170W, YKL171W, YBL016W, YNL256W, YOR233W, YDL166C, YBL088C, YDR516C, YGL208W, YMR291W, YGR052W, YDL101C, YMR205C, YPL140C, YJR057W, YPL203W, YJL100W, YDR300C, YLR362W, YGL253W, YDL108W, YNR012W, YHL007C, YJL106W, YGL119W, YKL…
proton-transporting ATPase activity, rotational mechanism	YPL078C, YBL099W, YDR298C, YHR039C-A, YKL016C, YPR020W, YDL004W, YJR121W, YBR039W, Q0130, YLR295C
ATP-dependent helicase activity	YKR024C, YMR128W, YBR142W, YHR169W, YJL138C, YNL112W, YHR164C, YLR419W, YJL033W, YNR011C, YJL050W, YPL119C, YLR430W, YDR021W, YIL009C-A, YNR038W, YER171W, YKL078W, YHR065C, YOR204W, YGL171W, YGL120C, YGL078C, YDR291W, YMR190C, YLL008W, YMR290C, YFL002C, YDL031W, YLR424W, YML133C
purine NTP-dependent helicase activity	YKR024C, YMR128W, YBR142W, YHR169W, YJL138C, YNL112W, YHR164C, YLR419W, YJL033W, YNR011C, YJL050W, YPL119C, YLR430W, YDR021W, YIL009C-A, YNR038W, YER171W, YKL078W, YHR065C, YOR204W, YGL171W, YGL120C, YGL078C, YDR291W, YMR190C, YLL008W, YMR290C, YFL002C, YDL031W, YLR424W, YML133C
Ras guanyl-nucleotide exchange factor activity	YKR068C, YMR232W, YMR218C, YML077W, YDR472W, YDR080W, YGR166W
GTPase activity	YML124C, YLR212C, YGL099W, YKL154W, YPL217C, YCR027C, YJL194W, YGR152C, YIL009C-A, YML121W, YER020W, YJR072C, YNR053C, YER006W, YOR187W, YDL192W, YOR185C, YLR293C, YNL098C, YHR005C, YHR107C, YMR023C, YIL118W, YNL163C, YPL051W, YOR094W, YOL023W
ATPase activity, coupled to movement of substances	YBR295W, YMR301C, YPL036W, YDR038C, YBL099W, YDR040C, YKL016C, YPR020W, YDL004W, YOL077W-A, YKL209C, Q0130, YLR295C, YIL013C, YPL058C, YPL147W, YPL078C, YDR298C, YHR039C-A, YDR406W, YDR270W, YJR121W, YBR039W, YCL005W-A, YOL075C, YOR328W, YGL008C
ribonucleoside binding	YEL012W, YNL112W, YHR128W, YNL261W, YLR274W, YHR005C, YLR383W, YOR317W, YGL211W, YDR009W, YER170W, YDL166C, YPR010C, YDR530C, YJR072C, YOR262W, YLR243W, YJL019W, YGL058W, YML061C, YGR173W, YNL290W, YNL163C, YLR362W, YLR249W, YMR301C, YBL076C, YDR212W, YDR210W-B, YJL138C, YHR164C, YGL119W, YPR145W, YKL078W, YFL029C, YIL042C, YDL055C, YKL132C, YGR240C, YOR094W, YJR121W, YAR015W, YAL029C, YER052C, Y…
adenyl-nucleotide exchange factor activity	YOL031C, YKL073W, YBR101C
polymerase III regulatory region sequence-specific DNA binding	YDR362C, YPR186C, YBR123C
RNA polymerase III type 1 promoter sequence-specific DNA binding	YDR362C, YPR186C, YBR123C
RNA polymerase III type 1 promoter DNA binding	YDR362C, YPR186C, YBR123C
RNA polymerase III transcription factor recruiting transcription factor activity	YDR362C, YPR186C, YBR123C
protein disulfide isomerase activity	YCL043C, YDR518W, YML130C
nucleoside transmembrane transporter activity	YOR071C, YER056C, YHR002W
oligopeptide transporter activity	YJL212C, YKR093W, YPR194C
transferase activity, transferring amino-acyl groups	YGL017W, YNL191W, YBR281C
diphosphotransferase activity	YNL256W, YOR143C, YHL011C
oxo-acid-lyase activity	YBR248C, YPR006C, YER065C
intramolecular oxidoreductase activity, interconverting keto- and enol-groups	YCL043C, YDR518W, YML130C
intramolecular oxidoreductase activity, transposing S-S bonds	YCL043C, YDR518W, YML130C
5S rDNA binding	YDR362C, YPR186C, YBR123C
primary active transmembrane transporter activity	YBR295W, YMR301C, YPL036W, YDR038C, YBL099W, YDR040C, YKL016C, YPR020W, YDL004W, YOL077W-A, YKL209C, Q0130, YLR295C, YIL013C, YPL058C, YPL147W, YPL078C, YDR298C, YHR039C-A, YDR406W, YDR270W, YER087C-B, YJR121W, YBR039W, YCL005W-A, YOL075C, YOR328W, YGL008C
P-P-bond-hydrolysis-driven transmembrane transporter activity	YBR295W, YMR301C, YPL036W, YDR038C, YBL099W, YDR040C, YKL016C, YPR020W, YDL004W, YOL077W-A, YKL209C, Q0130, YLR295C, YIL013C, YPL058C, YPL147W, YPL078C, YDR298C, YHR039C-A, YDR406W, YDR270W, YER087C-B, YJR121W, YBR039W, YCL005W-A, YOL075C, YOR328W, YGL008C
sequence-specific DNA binding	YBR182C, YFL031W, YJR127C, YJL103C, YPL177C, YNL261W, YMR094W, YLR010C, YBR267W, YLR274W, YIL150C, YLR318W, YKL089W, YER028C, YBR123C, YER045C, YPL021W, YLR014C, YFR034C, YML113W, YIR017C, YOR295W, YNR063W, YGL035C, YDR310C, YFR031C, YBL088C, YBL025W, YJL194W, YIL009C-A, YKR099W, YLR451W, YBL054W, YGR249W, YIL036W, YGL254W, YOR344C, YPR009W, YFR046C, YML043C, YKL062W, YPL230W, YGL237C, YDR253C, Y…
activating transcription factor binding	YBR289W, YKL109W, YMR070W, YNL236W, YIR017C, YJR060W, YDR216W, YDR253C
nucleoside binding	YEL012W, YNL112W, YHR128W, YNL261W, YLR274W, YHR005C, YLR383W, YOR317W, YGL211W, YDR009W, YER170W, YDL166C, YPR010C, YDR530C, YJR072C, YOR262W, YLR243W, YJL019W, YGL058W, YML061C, YGR173W, YNL290W, YNL163C, YLR362W, YLR249W, YMR301C, YBL076C, YDR212W, YDR210W-B, YJL138C, YHR164C, YGL119W, YPR145W, YKL078W, YFL029C, YIL042C, YDL055C, YKL132C, YGR240C, YOR094W, YJR121W, YAR015W, YAL029C, YER052C, Y…
RNA polymerase II transcription factor binding	YBR289W, YGL162W, YKL109W, YDL070W, YMR070W, YPL177C, YPR009W, YNL236W, YIR017C, YDR216W, YJR060W, YDR043C, YDR253C, YDR308C
purine nucleoside binding	YEL012W, YNL112W, YHR128W, YNL261W, YLR274W, YHR005C, YLR383W, YOR317W, YGL211W, YDR009W, YER170W, YDL166C, YDR530C, YJR072C, YOR262W, YLR243W, YJL019W, YGL058W, YML061C, YGR173W, YNL290W, YNL163C, YLR362W, YLR249W, YMR301C, YBL076C, YDR212W, YDR210W-B, YJL138C, YHR164C, YGL119W, YPR145W, YKL078W, YFL029C, YIL042C, YDL055C, YKL132C, YGR240C, YOR094W, YJR121W, YAR015W, YAL029C, YER052C, YIR002C, Y…
purine ribonucleoside binding	YEL012W, YNL112W, YHR128W, YNL261W, YLR274W, YHR005C, YLR383W, YOR317W, YGL211W, YDR009W, YER170W, YDL166C, YDR530C, YJR072C, YOR262W, YLR243W, YJL019W, YGL058W, YML061C, YGR173W, YNL290W, YNL163C, YLR362W, YLR249W, YMR301C, YBL076C, YDR212W, YDR210W-B, YJL138C, YHR164C, YGL119W, YPR145W, YKL078W, YFL029C, YIL042C, YDL055C, YKL132C, YGR240C, YOR094W, YJR121W, YAR015W, YAL029C, YER052C, YIR002C, Y…
ribonuclease P activity	YNL221C, YML091C, YAL033W, YHR062C
ion channel activity	YNL055C, YJR040W, YDR033W, YBR054W
sodium ion transmembrane transporter activity	YDR038C, YBR296C, YDR040C, YDL210W
nucleobase transmembrane transporter activity	YGL186C, YOR071C, YER056C, YOR192C
peptide N-acetyltransferase activity	YOR253W, YPR131C, YOL076W, YEL053C
purine nucleotide binding	YEL012W, YNL112W, YHR128W, YNL261W, YLR274W, YHR005C, YLR383W, YOR317W, YGL211W, YDR009W, YER170W, YDL166C, YDR530C, YJR072C, YOR262W, YLR243W, YJL019W, YGL058W, YML061C, YGR173W, YNL290W, YNL163C, YLR362W, YLR249W, YMR301C, YBL076C, YDR212W, YDR210W-B, YJL138C, YHR164C, YGL119W, YPR145W, YKL078W, YBR101C, YFL029C, YIL042C, YDL055C, YKL132C, YGR240C, YOR094W, YJR121W, YAR015W, YAL029C, YER052C, Y…
adenyl nucleotide binding	YPL036W, YEL012W, YNL112W, YFL053W, YPL209C, YNL261W, YGL179C, YLR274W, YER171W, YDR173C, YOL045W, YLR383W, YCR091W, YDR270W, YBL039C, YPL026C, YBR073W, YER015W, YOR317W, YGL211W, YKL024C, YDR009W, YER170W, YLR410W-B, YKL171W, YMR128W, YDR261W-B, YDL166C, YFR031C, YDR502C, YBL088C, YEL030W, YMR291W, YDR530C, YJL019W, YER183C, YGL058W, YGL171W, YGL120C, YML061C, YJR057W, YNL290W, YER179W, YNR029C,…
purine ribonucleotide binding	YEL012W, YNL112W, YHR128W, YNL261W, YLR274W, YHR005C, YLR383W, YOR317W, YGL211W, YDR009W, YER170W, YDL166C, YDR530C, YJR072C, YOR262W, YLR243W, YJL019W, YGL058W, YML061C, YGR173W, YNL290W, YNL163C, YLR362W, YLR249W, YMR301C, YBL076C, YDR212W, YDR210W-B, YJL138C, YHR164C, YGL119W, YPR145W, YKL078W, YFL029C, YIL042C, YDL055C, YKL132C, YGR240C, YOR094W, YJR121W, YAR015W, YAL029C, YER052C, YIR002C, Y…
unfolded protein binding	YHR133C, YDR212W, YGR078C, YKL073W, YBR072W, YLR216C, YNL077W, YJL073W, YEL030W, YOR265W, YNL007C, YER103W, YEL003W, YML094W, YJR064W, YPL240C, YLR200W, YDL229W, YIL104C, YDR533C, YMR214W, YFL023W, YJL034W, YLR090W, YJL179W, YGR285C, YJR032W, YHR064C
kinase activator activity	YDL108W, YNL006W, YFL029C, YFL034C-B, YOR047C
purine ribonucleoside triphosphate binding	YEL012W, YNL112W, YHR128W, YNL261W, YLR274W, YHR005C, YLR383W, YOR317W, YGL211W, YDR009W, YER170W, YDL166C, YDR530C, YJR072C, YOR262W, YLR243W, YJL019W, YGL058W, YML061C, YGR173W, YNL290W, YNL163C, YLR362W, YLR249W, YMR301C, YBL076C, YDR212W, YDR210W-B, YJL138C, YHR164C, YGL119W, YPR145W, YKL078W, YFL029C, YIL042C, YDL055C, YKL132C, YGR240C, YOR094W, YJR121W, YAR015W, YAL029C, YER052C, YIR002C, Y…
ATPase activity, coupled	YPL036W, YBL099W, YNL112W, YNR011C, YPR020W, YAL019W, YER171W, YHR065C, YGL078C, YBR114W, YPL078C, YPR034W, YGL163C, YDR298C, YDR406W, YDR270W, YMR190C, YNL218W, YDL031W, YBR073W, YGL008C, YML133C, YKR024C, YMR128W, YOL094C, YBR142W, YLR419W, YJL033W, YLR430W, YDL004W, YDR021W, YIL009C-A, Q0130, YLR295C, YGL171W, YGL120C, YNL290W, YER179W, YFL003C, YBR039W, YHR120W, YCL005W-A, YMR301C, YDR038C, Y…
adenyl ribonucleotide binding	YPL036W, YEL012W, YNL112W, YFL053W, YPL209C, YNL261W, YGL179C, YLR274W, YER171W, YDR173C, YOL045W, YLR383W, YCR091W, YDR270W, YBL039C, YPL026C, YBR073W, YER015W, YOR317W, YGL211W, YKL024C, YDR009W, YER170W, YLR410W-B, YKL171W, YMR128W, YDR261W-B, YDL166C, YFR031C, YDR502C, YBL088C, YEL030W, YMR291W, YDR530C, YJL019W, YER183C, YGL058W, YGL171W, YGL120C, YML061C, YJR057W, YNL290W, YER179W, YNR029C,…
Ras GTPase binding	YJR074W, YHR061C, YDR309C, YPR032W, YDR002W, YER009W
small GTPase binding	YJR074W, YHR061C, YDR309C, YPR032W, YDR002W, YER009W
transferase activity, transferring phosphorus-containing groups	YNL151C, YFL053W, YPL209C, YGL179C, YDR211W, YLR318W, YDR173C, YOL045W, YDR302W, YCR091W, YML112W, YPL026C, YDR109C, YKL024C, YNL249C, YDR009W, YER170W, YLR410W-B, YKL171W, YDR261W-B, YDL166C, YBL088C, YPR010C, YMR291W, YDR530C, YNL299W, YKL165C, YJR057W, YIL079C, YDR300C, YLR362W, YGL253W, YNL248C, YOR340C, YDR210W-B, YKR025W, YJL106W, YGL119W, YJR043C, YFL029C, YIL042C, YDL055C, YGR240C, YFL033…
ATP binding	YPL036W, YEL012W, YNL112W, YFL053W, YPL209C, YNL261W, YGL179C, YLR274W, YER171W, YDR173C, YOL045W, YLR383W, YCR091W, YDR270W, YBL039C, YPL026C, YBR073W, YER015W, YOR317W, YGL211W, YKL024C, YDR009W, YER170W, YLR410W-B, YKL171W, YMR128W, YDR261W-B, YDL166C, YFR031C, YDR502C, YBL088C, YEL030W, YMR291W, YDR530C, YJL019W, YER183C, YGL058W, YGL171W, YGL120C, YML061C, YJR057W, YNL290W, YER179W, YNR029C,…
sequence-specific DNA binding transcription factor recruiting transcription factor activity	YDL170W, YPL038W, YDR362C, YPR186C, YBR123C, YPL177C, YDR253C
carbohydrate binding	YHR210C, YHR211W, YDR057W, YAL063C, YER049W, YHR204W, YAR050W
telomeric DNA binding	YGL169W, YBL088C, YLR010C, YNL075W, YIL009C-A, YLR318W, YOL104C, YBR275C
ribonucleoprotein complex binding	YMR247C, YDL060W, YKL154W, YEL034W, YJR047C, YCR059C, YHR170W, YBR120C, YLR074C
phosphate transmembrane transporter activity	YIL134W, YHR002W, YML123C, YPL244C, YNL264C, YPR128C, YJR077C, YBR296C, YGL225W
translation factor activity, nucleic acid binding	YNL244C, YDR091C, YJL138C, YGL049C, YPR041W, YLR192C, YPL119C, YDR211W, YOR187W, YMR260C, YOR204W, YPL237W, YEL034W, YJR047C, YOL023W, YLR249W, YDR429C, YGR162W, YKR026C, YNL062C
peroxisome targeting sequence binding	YMR018W, YOL138C
carboxypeptidase activity	YGL203C, YMR297W
oligo-1,6-glucosidase activity	YGR287C, YOL157C
phosphopyruvate hydratase activity	YHR174W, YGR254W
polynucleotide adenylyltransferase activity	YIL079C, YNL299W
MAP kinase activity	YBL016W, YGR040W
endopeptidase inhibitor activity	YMR174C, YLR073C
GDP-dissociation inhibitor activity	YMR116C, YPR041W
nucleotide-sugar transmembrane transporter activity	YPL244C, YGL225W
O-methyltransferase activity	YCL054W, YDR410C
S-methyltransferase activity	YLL062C, YDL200C
fatty acid ligase activity	YER015W, YOR317W
oxidoreductase activity, acting on paired donors, with incorporation or reduction of molecular oxygen, 2-oxoglutarate as one donor, and incorporation of one atom each of oxygen into both donors	YER049W, YLL057C
Rho GTPase binding	YHR061C, YDR309C
phosphatase binding	YPL137C, YKL159C
protein phosphatase binding	YPL137C, YKL159C
peptidase inhibitor activity	YMR174C, YLR073C
5'-3' DNA helicase activity	YLR430W, YER171W
ATP-dependent 5'-3' DNA helicase activity	YLR430W, YER171W
azole transporter activity	YBR008C, YGR096W
modified amino acid transmembrane transporter activity	YLL061W, YCR028C
RNA polymerase III regulatory region DNA binding	YDR362C, YPR186C, YBR123C
cyclin-dependent protein serine/threonine kinase activity	YFL029C, YKL139W, YML112W
receptor binding	YPL187W, YHR005C, YER020W
intramolecular oxidoreductase activity, interconverting aldoses and ketoses	YDR007W, YOR095C, YBR196C
intramolecular transferase activity, phosphotransferases	YOL056W, YKL152C, YDL021W
aryl-alcohol dehydrogenase (NAD+) activity	YPL088W, YNL331C, YJR155W
manganese ion binding	YOL142W, YNL118C, YPL111W
amide transmembrane transporter activity	YKL209C, YJL212C, YCR028C
single-stranded telomeric DNA binding	YLR010C, YGL169W, YNL075W
phosphatidylinositol phosphate phosphatase activity	YNL128W, YKL212W, YNL325C
cyclin-dependent protein kinase activity	YFL029C, YKL139W, YML112W
transferase activity, transferring alkyl or aryl (other than methyl) groups	YLL058W, YNL256W, YDR513W, YLR303W, YDR502C, YGR154C, YCL035C, YJL031C, YIR038C, YLR180W, YMR101C, YBR002C, YMR251W, YHR068W
Rho GTPase activator activity	YHR061C, YBR260C, YDR309C, YER155C
acetylglucosaminyltransferase activity	YBR038W, YPL076W, YNL038W, YDR437W
oxidoreductase activity, acting on a sulfur group of donors, NAD(P) as acceptor	YFR030W, YFL018C, YLR364W, YJR137C
dioxygenase activity	YJR078W, YJR025C, YER049W, YLL057C
DNA secondary structure binding	YLR032W, YHR120W, YIL072W, YCR092C, YFR031C
nucleotide transmembrane transporter activity	YPL244C, YPR128C, YIL134W, YGL225W, YHR002W
carbohydrate derivative transporter activity	YPL244C, YOR071C, YER056C, YGL225W, YHR002W
GTPase binding	YJR074W, YHR061C, YDR309C, YPR032W, YDR002W, YER009W
tRNA binding	YHR187W, YDL201W, YDL051W, YOL023W, YFL022C, YGL211W, YGR128C
phosphotransferase activity, alcohol group as acceptor	YDR248C, YKL166C, YLR345W, YFL053W, YPL209C, YGL179C, YOR311C, YDL214C, YDR173C, YOL045W, YCR091W, YML112W, YPL026C, YDR109C, YMR139W, YOL128C, YNL249C, YDR009W, YKL171W, YBL016W, YOR233W, YBL088C, YDR516C, YMR291W, YGL208W, YGR052W, YDL101C, YMR205C, YPL140C, YPL203W, YJL100W, YLR362W, YGL253W, YDL108W, YNR012W, YHL007C, YJL106W, YGL119W, YKL001C, YDR523C, YCR073C, YEL029C, YNR027W, YFL029C, YIL…
carboxy-lyase activity	YLR134W, YEL020C, YDR380W, YOR128C, YKR097W, YGR087C, YMR250W, YOL052C
exopeptidase activity	YBR286W, YFR044C, YGL203C, YMR297W, YHR047C, YLR244C, YNL191W, YBR281C, YNL045W
cyclin-dependent protein serine/threonine kinase regulator activity	YLR226W, YDL127W, YJL157C, YGR109C, YLR210W, YNL289W, YIL050W, YHR071W, YDL179W
nucleotidyltransferase activity	YNL151C, YNL248C, YDR210W-B, YBL005W-B, YOR340C, YGR161C-D, YHL012W, YKR025W, YDR045C, YJR043C, YCL019W, YDR211W, YLR318W, YDR034C-D, YJL011C, YDL055C, YBR154C, YCR014C, YHR143W-A, YBR012W-B, YJR010W, YKL144C, YLR410W-B, YDR419W, YOR224C, YDR261W-B, YPR175W, YOR116C, YPR010C, YOR210W, YJL148W, YNL113W, YDR530C, YNL299W, YPR110C, YJR029W, YOR341W, YDL150W, YIL079C, YIL139C, YJR063W, YHL009W-B, YGR…
core promoter proximal region sequence-specific DNA binding	YMR280C, YKL185W, YOR295W, YGL209W, YMR070W, YPL177C, YMR037C, YGL035C, YDR310C, YDR213W, YBL025W, YBR083W, YER028C, YDL170W, YGL254W, YPL038W, YJL089W, YKL062W, YJR060W, YDR216W, YGL237C, YDR253C, YDR043C
RNA polymerase II core promoter proximal region sequence-specific DNA binding transcription factor activity	YMR280C, YKL185W, YGL209W, YPR065W, YMR037C, YGL035C, YDR310C, YDR213W, YLR451W, YBR083W, YER028C, YKL109W, YKR064W, YER045C, YIL036W, YDL170W, YGL254W, YJL089W, YIR017C, YDR216W, YKL062W, YJR060W, YGL237C, YDR043C
protein kinase regulator activity	YDL108W, YDL127W, YJL157C, YHR136C, YCR059C, YHR071W, YLR226W, YFL029C, YFL034C-B, YLR210W, YGR109C, YNL289W, YNL006W, YIL050W, YDL179W, YOR047C
ATPase activity	YPL036W, YBL099W, YNL112W, YBR025C, YNR011C, YPR020W, YAL019W, YER171W, YHR065C, YGL078C, YBR114W, YPL078C, YPR034W, YGL163C, YDR298C, YDR406W, YDR270W, YMR190C, YNL218W, YDL031W, YBR073W, YGL008C, YML133C, YKR024C, YMR128W, YOL094C, YBR142W, YLR419W, YJL033W, YFR031C, YLR430W, YDL004W, YDR021W, YJL194W, YIL009C-A, Q0130, YJR072C, YLR295C, YGL171W, YGL120C, YDL229W, YNL290W, YER179W, YFL003C, YDL…
core promoter proximal region DNA binding	YMR280C, YKL185W, YOR295W, YGL209W, YMR070W, YPL177C, YMR037C, YGL035C, YDR310C, YDR213W, YBL025W, YBR083W, YER028C, YDL170W, YGL254W, YPL038W, YJL089W, YKL062W, YJR060W, YDR216W, YGL237C, YDR253C, YDR043C
motor activity	YPR141C, YMR294W, YDR488C, YMR299C, YPL253C, YHR129C, YAL029C
chaperone binding	YCR060W, YJL073W, YGR142W, YLR090W, YNL281W, YPR158W, YMR214W
histone acetyltransferase activity	YJL127C, YPR023C, YPR193C, YMR069W, YBL052C, YMR127C, YPL086C, YJR082C, YCR082W
nucleobase-containing compound transmembrane transporter activity	YPL244C, YPR128C, YGL186C, YOR071C, YER056C, YIL134W, YOR192C, YGL225W, YHR002W
thiolester hydrolase activity	YKR098C, YBL015W, YKL182W, YJR019C, YJL197W, YFR005C, YER151C, YBL067C, YGL094C
adenylyltransferase activity	YIL079C, YDR530C, YJR010W, YGR277C, YNL299W
nucleic acid binding transcription factor activity	YBR182C, YBL066C, YFL031W, YGL162W, YJR127C, YJL103C, YPL177C, YER028C, YBR123C, YER045C, YPL021W, YLR014C, YFR034C, YIR017C, YFL052W, YOR295W, YPL011C, YNR063W, YGL035C, YDR310C, YBL025W, YKR099W, YLR451W, YKL109W, YGR249W, YIL036W, YCL055W, YGL254W, YOR344C, YPR009W, YML043C, YKL062W, YDR253C, YDR043C, YGL237C, YML099C, YKL185W, YGL209W, YPR186C, YMR270C, YMR037C, YDR213W, YJR147W, YHL009C, YKR…
sequence-specific DNA binding transcription factor activity	YBR182C, YBL066C, YFL031W, YGL162W, YJR127C, YJL103C, YPL177C, YER028C, YBR123C, YER045C, YPL021W, YLR014C, YFR034C, YIR017C, YFL052W, YOR295W, YPL011C, YNR063W, YGL035C, YDR310C, YBL025W, YKR099W, YLR451W, YKL109W, YGR249W, YIL036W, YCL055W, YGL254W, YOR344C, YPR009W, YML043C, YKL062W, YDR253C, YDR043C, YGL237C, YML099C, YKL185W, YGL209W, YPR186C, YMR270C, YMR037C, YDR213W, YJR147W, YHL009C, YKR…
DNA replication origin binding	YHR118C, YNL261W, YDR310C, YLL004W, YPL153C, YJL194W, YLR274W, YIL150C, YLR103C, YER177W
RNA-directed RNA polymerase activity	YOR210W, YOR224C, YHR143W-A, YBR154C
calmodulin binding	YDL229W, YLR433C, YAL029C, YGL158W
carboxylic ester hydrolase activity	YHR020W, YPL095C, YNR064C, YBL076C, YLL012W, YGR248W, YDL219W, YGR110W, YHR163W, YBR177C, YLR020C, YHR049W, YJR019C, YDR058C
transcription regulatory region sequence-specific DNA binding	YMR280C, YKL185W, YOR295W, YGL209W, YDR362C, YPR186C, YMR070W, YPL177C, YMR037C, YGL035C, YDR310C, YDR213W, YBL025W, YKR099W, YBR083W, YER028C, YBR123C, YDL170W, YGL254W, YPL038W, YJL089W, YDR216W, YKL062W, YJR060W, YML043C, YGL237C, YDR253C, YDR043C
pyrophosphatase activity	YPL036W, YNL118C, YNL112W, YPR020W, YLR274W, YER171W, YGL067W, YPL078C, YPR034W, YHR005C, YDR270W, YBR073W, YML124C, YMR128W, YDL166C, YFR031C, YIL009C-A, YDR530C, YJR072C, YLR295C, YGL171W, YGL120C, YML061C, YNL290W, YER179W, YNL163C, YDL100C, YJR069C, YJL034W, YLR249W, YMR301C, YCR066W, YJL138C, YHR164C, YKL209C, YKL078W, YNR053C, YOR187W, YHR107C, YOR094W, YJR121W, YOR328W, YAL029C, YOR092W, Y…
hydrolase activity, acting on acid anhydrides	YPL036W, YNL118C, YNL112W, YPR020W, YLR274W, YER171W, YGL067W, YPL078C, YPR034W, YHR005C, YDR270W, YBR073W, YML124C, YMR128W, YDL166C, YFR031C, YIL009C-A, YDR530C, YJR072C, YLR295C, YGL171W, YGL120C, YML061C, YNL290W, YER179W, YNL163C, YDL100C, YJR069C, YJL034W, YLR249W, YMR301C, YCR066W, YJL138C, YHR164C, YKL209C, YKL078W, YNR053C, YOR187W, YHR107C, YOR094W, YJR121W, YOR328W, YAL029C, YOR092W, Y…
hydrolase activity, acting on acid anhydrides, in phosphorus-containing anhydrides	YPL036W, YNL118C, YNL112W, YPR020W, YLR274W, YER171W, YGL067W, YPL078C, YPR034W, YHR005C, YDR270W, YBR073W, YML124C, YMR128W, YDL166C, YFR031C, YIL009C-A, YDR530C, YJR072C, YLR295C, YGL171W, YGL120C, YML061C, YNL290W, YER179W, YNL163C, YDL100C, YJR069C, YJL034W, YLR249W, YMR301C, YCR066W, YJL138C, YHR164C, YKL209C, YKL078W, YNR053C, YOR187W, YHR107C, YOR094W, YJR121W, YOR328W, YAL029C, YOR092W, Y…
protein serine/threonine/tyrosine kinase activity	YPL153C, YPL140C, YLL019C
quaternary ammonium group transmembrane transporter activity	YBR132C, YOR161C, YNL264C
carboxylic acid binding	YCL024W, YER049W, YER177W
four-way junction DNA binding	YLR032W, YIL072W
loop DNA binding	YHR120W, YCR092C
RNA polymerase III type 2 promoter sequence-specific DNA binding	YDR362C, YBR123C
RNA polymerase III promoter sequence-specific DNA binding TFIIIB recruiting transcription factor activity	YDR362C, YBR123C
RNA polymerase III type 1 promoter sequence-specific DNA binding TFIIIB recruiting transcription factor activity	YDR362C, YBR123C
RNA polymerase III type 2 promoter sequence-specific DNA binding TFIIIB recruiting transcription factor activity	YDR362C, YBR123C
RNA polymerase III type 2 promoter DNA binding	YDR362C, YBR123C
sequence-specific DNA binding RNA polymerase III transcription factor activity	YDR362C, YBR123C
core RNA polymerase II recruiting transcription factor activity	YPR086W, YGL043W
aminoacyl-tRNA editing activity	YHR020W, YBL076C
alditol:NADP+ 1-oxidoreductase activity	YBR149W, YHR104W
cysteine-type endopeptidase activity	YGR098C, YDR331W
alpha-mannosidase activity	YLR057W, YHR204W
superoxide dismutase activity	YHR008C, YJR104C
voltage-gated ion channel activity	YNL055C, YJR040W
poly(A) RNA binding	YJL050W, YER049W
peptide disulfide oxidoreductase activity	YGR154C, YLR364W
glutathione disulfide oxidoreductase activity	YGR154C, YLR364W
mannosidase activity	YLR057W, YHR204W
metallochaperone activity	YLL018C-A, YNL259C
oxidoreductase activity, acting on NAD(P)H, heme protein as acceptor	YKL150W, YML125C
oxidoreductase activity, acting on paired donors, with incorporation or reduction of molecular oxygen, NAD(P)H as one donor, and incorporation of one atom of oxygen	YBL098W, YHR176W
oxidoreductase activity, acting on superoxide radicals as acceptor	YHR008C, YJR104C
voltage-gated channel activity	YNL055C, YJR040W
histone deacetylase activity (H3-K14 specific)	YPR068C, YDL042C
NAD-dependent histone deacetylase activity (H3-K14 specific)	YPR068C, YDL042C
histone deacetylase activity (H3-K9 specific)	YPR068C, YDL042C
phosphatidylinositol bisphosphate phosphatase activity	YKL212W, YNL325C
phosphatidylinositol phosphate 5-phosphatase activity	YKL212W, YNL325C
histone deacetylase activity (H4-K16 specific)	YPR068C, YDL042C
NAD-dependent histone deacetylase activity (H3-K9 specific)	YPR068C, YDL042C
NAD-dependent histone deacetylase activity (H4-K16 specific)	YPR068C, YDL042C
coenzyme transporter activity	YHR002W, YCR028C
poly-purine tract binding	YJL050W, YER049W
transferase activity, transferring glycosyl groups	YBR161W, YEL011W, YHR128W, YGR189C, YLR258W, YDR441C, YMR149W, YJR075W, YJL137C, YMR306W, YBL082C, YNR030W, YBR248C, YJR013W, YOR321W, YER001W, YDR399W, YNL191W, YMR283C, YFR015C, YDR437W, YPL076W, YBR038W, YKR061W, YNL038W, YKR058W, YLR209C, YLR342W, YIL014W, YAL023C, YPL227C, YIL085C, YEL040W, YLR017W, YGL257C
DNA binding	YML095C, YFL031W, YNL151C, YJR127C, YDL070W, YJL103C, YPL177C, YNL261W, YAL027W, YLR336C, YDR225W, YMR094W, YBR267W, YDL156W, YLR274W, YIL150C, YBR009C, YGL043W, YLR318W, YER171W, YLR263W, YMR039C, YDR217C, YPR034W, YLR383W, YER028C, YGR159C, YOR033C, YDR289C, YFR034C, YGL249W, YDL227C, YBR073W, YGR285C, YGR162W, YOR295W, YLR410W-B, YDR261W-B, YNR063W, YDR310C, YFR031C, YBL088C, YBL025W, YBL003C,…
regulatory region DNA binding	YMR280C, YKL185W, YOR295W, YGL209W, YDR362C, YPR186C, YDL070W, YMR070W, YPL177C, YMR037C, YGL035C, YDR310C, YDR213W, YBL025W, YGL043W, YKR099W, YBR083W, YER028C, YBR123C, YDL170W, YGL254W, YPL038W, YJL089W, YDR216W, YKL062W, YJR060W, YML043C, YGL237C, YDR253C, YDR043C
transcription regulatory region DNA binding	YMR280C, YKL185W, YOR295W, YGL209W, YDR362C, YPR186C, YDL070W, YMR070W, YPL177C, YMR037C, YGL035C, YDR310C, YDR213W, YBL025W, YGL043W, YKR099W, YBR083W, YER028C, YBR123C, YDL170W, YGL254W, YPL038W, YJL089W, YDR216W, YKL062W, YJR060W, YML043C, YGL237C, YDR253C, YDR043C
hydrolase activity, acting on carbon-nitrogen (but not peptide) bonds, in linear amides	YMR095C, YPR068C, YDR295C, YDR321W, YJL060W, YLR308W, YDR242W, YIL084C, YDL238C, YDL042C, YBR208C, YLR307W
phosphatase activity	YHR044C, YNL217W, YLR345W, YFR025C, YDL236W, YNL201C, YIR026C, YOL064C, YNL128W, YBR022W, YKR043C, YOR131C, YGR123C, YDR066C, YLR377C, YER037W, YKL212W, YLR019W, YJL134W, YNL010W, YOR283W, YNL325C, YMR130W, YER062C, YKR053C, YLR433C, YHR046C, YDL024C, YDR074W, YHR043C, YGR208W, YIL113W, YGL224C, YPR073C, YIL053W
ubiquitin thiolesterase activity	YKR098C, YJL197W, YFR005C, YER151C, YGL094C, YBL067C
deacetylase activity	YIL084C, YPR068C, YDR295C, YDL042C, YLR307W, YLR308W
nucleoside-triphosphatase activity	YPL036W, YNL112W, YPR020W, YLR274W, YER171W, YPL078C, YPR034W, YHR005C, YDR270W, YBR073W, YML124C, YMR128W, YDL166C, YFR031C, YIL009C-A, YJR072C, YLR295C, YGL171W, YGL120C, YML061C, YNL290W, YER179W, YNL163C, YDL100C, YJL034W, YLR249W, YMR301C, YCR066W, YJL138C, YHR164C, YKL209C, YKL078W, YNR053C, YOR187W, YHR107C, YOR094W, YJR121W, YOR328W, YAL029C, YOR092W, YDR091C, YIR002C, YMR294W, YKL154W, Y…
peptidyl-prolyl cis-trans isomerase activity	YDR519W, YLR449W, YJR032W, YLR216C, YML078W
cis-trans isomerase activity	YDR519W, YLR449W, YJR032W, YLR216C, YML078W
kinase regulator activity	YDL108W, YDL127W, YJL157C, YHR136C, YCR059C, YHR071W, YLR226W, YFL029C, YFL034C-B, YLR210W, YGR109C, YNL289W, YNL006W, YIL050W, YDL179W, YOR047C
hydrolase activity, hydrolyzing O-glycosyl compounds	YGR287C, YOR190W, YHR204W, YLR286C, YEL011W, YGR189C, YOL157C, YNL327W, YDR371W, YPR026W, YLR057W, YEL040W, YDR261C, YPR159W, YMR305C
transcription factor recruiting transcription factor activity	YBR083W, YDR362C, YPR186C, YPR065W, YBR123C, YPL177C, YDL170W, YPL038W, YKR099W, YBL093C, YML043C, YDR253C
ribonuclease MRP activity	YNL221C, YAL033W, YHR062C
3'-5'-exoribonuclease activity	YGL094C, YGR276C, YLR107W
RNA polymerase III transcription factor binding transcription factor activity	YDR362C, YPR186C, YBR123C
sequence-specific transcription regulatory region DNA binding RNA polymerase II transcription factor recruiting transcription factor activity	YPL038W, YPL177C, YDR253C
microtubule motor activity	YPR141C, YDR488C, YPL253C
exodeoxyribonuclease activity, producing 5'-phosphomonoesters	YKR056W, YJR043C, YKL114C
translation initiation factor binding	YNL244C, YGL049C, YPR041W
protein tag	YDR510W, YIL008W, YDR139C
enzyme inhibitor activity	YMR174C, YML061C, YJL157C, YGR280C, YDL181W, YHR136C, YCR059C, YPL111W, YPL052W, YLR073C, YDL130W-A
channel activity	YLL052C, YPR133W-A, YNL055C, YFL054C, YOR297C, YPR192W, YDR033W, YJR040W, YBR054W
passive transmembrane transporter activity	YLL052C, YPR133W-A, YNL055C, YFL054C, YOR297C, YPR192W, YDR033W, YJR040W, YBR054W
regulatory region nucleic acid binding	YMR280C, YKL185W, YOR295W, YGL209W, YDR362C, YPR186C, YDL070W, YMR070W, YPL177C, YMR037C, YGL035C, YDR310C, YDR213W, YBL025W, YGL043W, YKR099W, YBR083W, YER028C, YBR123C, YDL170W, YGL254W, YPL038W, YJL089W, YDR216W, YKL062W, YJR060W, YML043C, YGL237C, YDR253C, YDR043C
microtubule binding	YGL061C, YGL093W, YKL138C-A, YOR269W, YLR254C, YOR058C, YBR233W-A
kinase binding	YNL289W, YDL127W, YHR071W, YIL050W, YGR109C, YDL179W, YLR210W
protein kinase binding	YNL289W, YDL127W, YHR071W, YIL050W, YGR109C, YDL179W, YLR210W
dolichyl-phosphate-mannose-protein mannosyltransferase activity	YOR321W, YAL023C
nucleotide diphosphatase activity	YGL067W, YDR530C
ARF guanyl-nucleotide exchange factor activity	YER087C-B, YDR170C
oxysterol binding	YHR001W, YOR237W
metalloexopeptidase activity	YLR244C, YFR044C
3'-5'-exodeoxyribonuclease activity	YJR043C, YKL114C
beta-glucosidase activity	YOR190W, YDR261C
basic amino acid transmembrane transporter activity	YEL063C, YBR293W
sterol transporter activity	YMR034C, YOR237W
hydroxymethyl-, formyl- and related transferase activity	YBL013W, YMR120C
cyclohydrolase activity	YBR084W, YMR120C
gated channel activity	YNL055C, YJR040W
ion gated channel activity	YNL055C, YJR040W
DNA insertion or deletion binding	YHR120W, YCR092C
endopeptidase regulator activity	YMR174C, YLR073C
ligase activity, forming carbon-nitrogen bonds	YOR249C, YMR247C, YMR275C, YJL101C, YCR066W, YEL012W, YML096W, YGL240W, YPR145W, YDR092W, YBR208C, YBR114W, YKL132C, YBL039C, YJL210W, YNR057C, YOR156C, YAL054C, YLR153C, YAR015W, YGR184C, YGR133W, YIL030C, YOR215C, YGL062W, YOL133W, YNL311C, YLR368W, YLR127C, YDR242W, YKL010C, YLR224W, YDR143C, YJR103W, YOR339C, YBR084W, YOL013C, YER183C, YGR003W, YBR082C, YMR159C, YGL058W, YER100W, YNR016C, YBR…
binding	YNL234W, YNL151C, YEL012W, YNL112W, YPL045W, YNL261W, YMR094W, YHL019C, YOL138C, YBR267W, YJL080C, YGL067W, YOL098C, YPR034W, YLR383W, YDR140W, YDR289C, YFR055W, YLR057W, YFR034C, YCR102C, YOR317W, YGL211W, YGR162W, YJL191W, YGR097W, YPL249C-A, YOL043C, YDL166C, YOR178C, YJL200C, YBL003C, YLL027W, YIL009C-A, YOR262W, YGR003W, YGL058W, YDL111C, YNL210W, YML061C, Q0045, YLR254C, YGR173W, YLR449W, Y…
transcription corepressor activity	YJR140C, YBL008W, YDR397C, YDR223W, YDR308C
structure-specific DNA binding	YML095C, YCR066W, YAL027W, YNL255C, YLR010C, YLR274W, YIL150C, YLR263W, YDR217C, YGL169W, YOR368W, YGR258C, YGR159C, YLR265C, YOR359W, YBR073W, YIR002C, YPR175W, YGL033W, YFR031C, YER164W, YNL075W, YIL072W, YLR032W, YCR092C, YLR304C, YGL183C, YML061C, YER179W, YFL003C, YHR081W, YHR120W
metallopeptidase activity	YBR286W, YOL154W, YFR044C, YHR047C, YDR101C, YMR274C, YLR244C, YPR122W, YPR191W, YBR281C, YIL108W, YNL045W
exoribonuclease activity	YOR048C, YGL094C, YGR276C, YLR107W
drug transmembrane transporter activity	YIL121W, YBR008C, YBR293W, YNL065W
alcohol transmembrane transporter activity	YOL103W, YOR161C, YNL264C, YFL054C
exoribonuclease activity, producing 5'-phosphomonoesters	YOR048C, YGL094C, YGR276C, YLR107W
ubiquitin protein ligase binding	YBL101C, YLR127C, YFR022W, YGR003W
small conjugating protein ligase binding	YBL101C, YLR127C, YFR022W, YGR003W
organic hydroxy compound transmembrane transporter activity	YOL103W, YOR161C, YNL264C, YFL054C
endoribonuclease activity	YMR234W, YLR410W-B, YDR261W-B, YDR210W-B, YBL005W-B, YGR161C-D, YNL221C, YAL033W, YOL010W, YCL019W, YDR034C-D, YJR029W, YMR059W, YPL123C, YML091C, YLR105C, YOR166C, YLR277C, YOR056C, YLR154C, YMR239C, YBR012W-B, YHL009W-B, YHR062C
DNA-dependent ATPase activity	YOL094C, YCR066W, YHR164C, YLR430W, YER164W, YIL009C-A, YLR032W, YAL019W, YER171W, YCR092C, YBR114W, YPR034W, YGL163C, YNL290W, YER179W, YDR291W, YMR190C, YFL003C, YNL218W, YBR073W, YHR120W, YBR087W
magnesium ion binding	YAL038W, YMR234W, YNL037C, YDR380W, YLR060W, YOR347C, YGR254W, YLR134W, YOR136W, YGR087C, YHR174W, YHL011C, YLR174W, YGR208W, YNR057C, YEL020C, YCL018W
exonuclease activity, active with either ribo- or deoxyribonucleic acids and producing 5'-phosphomonoesters	YKR056W, YJR043C, YOR048C, YGL094C, YGR276C, YKL114C, YLR107W
protein phosphatase regulator activity	YER054C, YMR273C, YBL046W, YBR050C, YOR178C, YPL137C, YKL159C
serine-type endopeptidase activity	YCR045C, YNL238W, YNL123W
exodeoxyribonuclease activity	YKR056W, YJR043C, YKL114C
protein kinase inhibitor activity	YCR059C, YHR136C, YJL157C
mismatched DNA binding	YHR120W, YCR092C, YFL003C
copper ion binding	YBR295W, YMR058W, YLL018C-A, YNL259C, YJR104C, YDR270W
serine hydrolase activity	YCR045C, YBR177C, YNL238W, YNL123W, YGL203C, YMR297W
protein complex scaffold	YML062C, YDR103W, YHR107C, YHL030W, YOR007C, YDR138W
endonuclease activity, active with either ribo- or deoxyribonucleic acids and producing 5'-phosphomonoesters	YMR234W, YIR027C, YLR410W-B, YDR261W-B, YDR210W-B, YBL005W-B, YGR161C-D, YHR164C, YNL221C, YAL033W, YCL019W, YDR034C-D, YJR029W, YMR262W, YML091C, YOR033C, YLR154C, YMR239C, YBR012W-B, YHL009W-B, YHR062C, YBR228W
serine-type peptidase activity	YCR045C, YNL238W, YNL123W, YGL203C, YMR297W
ribosome binding	YJR047C, YMR247C, YCR059C, YBR120C, YEL034W
drug transporter activity	YIL121W, YBR008C, YBR293W, YNL065W, YGR096W
protein heterodimerization activity	YNL030W, YBR010W, YPR141C, YBL003C, YDR397C, YBR009C, YOL012C, YGL044C, YDR225W
double-stranded DNA binding	YDR217C, YOR368W, YPR175W, YER179W, YHR081W, YFR031C, YGL033W, YFL003C, YBR073W, YIL150C, YHR120W, YCR092C, YGL183C, YLR304C
guanyl-nucleotide exchange factor activity	YKR068C, YMR232W, YML077W, YNR026C, YER155C, YGR166W, YDL100C, YER087C-B, YDR080W, YDR472W, YMR218C, YDR170C, YDR211W, YKR026C
RNA polymerase II transcription factor recruiting transcription factor activity	YBR083W, YPR065W, YBL093C, YKR099W
single-stranded RNA binding	YJL050W, YER049W, YNR024W, YOR204W
translation elongation factor activity	YJR047C, YEL034W, YLR249W, YOR187W
histone deacetylase activity	YIL084C, YPR068C, YDR295C, YDL042C
receptor activity	YOL105C, YKL178C, YDL248W, YNL283C
protein deacetylase activity	YIL084C, YPR068C, YDR295C, YDL042C
RNA polymerase II basal transcription factor binding	YDL070W, YDR216W
zinc ion transmembrane transporter activity	YGL255W, YOR316C
drug binding	YDR519W, YLR449W
amino acid binding	YCL024W, YER177W
NAD-dependent histone deacetylase activity	YPR068C, YDL042C
NAD-dependent protein deacetylase activity	YPR068C, YDL042C
peptidase regulator activity	YMR174C, YLR073C
phosphoric ester hydrolase activity	YHR044C, YNL217W, YLR345W, YFR025C, YDL236W, YNL201C, YIR026C, YOL064C, YNL128W, YBR022W, YKR043C, YOR131C, YGR123C, YDR066C, YOR360C, YLR377C, YER037W, YGR247W, YKL212W, YLR019W, YJL134W, YNL010W, YOR283W, YNL325C, YPL268W, YMR130W, YER062C, YKR053C, YLR433C, YHR046C, YDL024C, YDR074W, YKL114C, YHR043C, YGR208W, YIL113W, YPL103C, YGL224C, YPR073C, YIL053W
transcription factor binding	YBR289W, YGL162W, YPR086W, YMR270C, YPR186C, YDL070W, YMR070W, YPL177C, YNR009W, YGR040W, YNL236W, YDR480W, YDR308C, YKL109W, YPR009W, YIR017C, YDR216W, YJR060W, YML043C, YDR253C, YDR043C
3'-5' exonuclease activity	YJR043C, YOL080C, YGL094C, YGR276C, YKL114C, YLR107W
macromolecule transmembrane transporter activity	YOR273C, YLL028W, YPR133W-A, YDL210W, YGR138C, YOR297C, YBR132C, YKR039W, YER087C-B
core RNA polymerase II binding transcription factor activity	YPR086W, YGL043W, YGR063C
RNA polymerase II transcription factor binding transcription factor activity involved in positive regulation of transcription	YHR058C, YDR216W, YDR308C
transmembrane signaling receptor activity	YOL105C, YKL178C, YNL283C
protein phosphatase type 1 regulator activity	YBR050C, YOR178C, YPL137C
palmitoyltransferase activity	YKL182W, YOL110W, YMR296C
oxidoreductase activity, oxidizing metal ions	YMR058W, YOR381W, YLR214W
TBP-class protein binding	YPR086W, YMR270C, YML043C
kinase inhibitor activity	YCR059C, YHR136C, YJL157C
protein domain specific binding	YLR430W, YER177W, YLR362W
signaling receptor activity	YOL105C, YKL178C, YNL283C
ubiquitin-protein ligase activity	YIL030C, YOR249C, YMR247C, YOL133W, YNL311C, YMR275C, YCR066W, YEL012W, YLR368W, YLR127C, YKL010C, YLR224W, YDR143C, YGL240W, YOR339C, YDR092W, YOL013C, YGR003W, YBR082C, YGL058W, YBR114W, YER100W, YJL210W, YBR280C, YGR184C, YGR133W
transferase activity, transferring hexosyl groups	YBR161W, YBR038W, YPL076W, YEL011W, YKR061W, YLR258W, YNL038W, YMR149W, YJR075W, YKR058W, YJL137C, YMR306W, YBL082C, YLR342W, YNR030W, YIL014W, YAL023C, YPL227C, YIL085C, YJR013W, YOR321W, YER001W, YLR017W, YGL257C, YFR015C, YDR437W
ligase activity	YOR249C, YMR247C, YBL076C, YMR275C, YJL101C, YLR060W, YCR066W, YEL012W, YML096W, YGL240W, YPR033C, YOL010W, YPR145W, YFL022C, YDR092W, YBR208C, YLL018C, YBR114W, YKL132C, YBL039C, YJL210W, YNR057C, YOR156C, YAL054C, YLR153C, YAR015W, YER015W, YGR184C, YOR317W, YGR133W, YIL030C, YOR215C, YHR020W, YGL062W, YOL133W, YBR222C, YNL311C, YLR368W, YOR142W, YDR242W, YLR127C, YKL010C, YLR224W, YDR143C, YJR…
protein serine/threonine kinase activity	YDL108W, YKL166C, YPL209C, YHL007C, YGL179C, YJL106W, YGL119W, YDL214C, YDR523C, YCR073C, YOL045W, YFL029C, YIL042C, YCR091W, YML112W, YPL026C, YMR139W, YKL116C, YOL128C, YFL033C, YKL171W, YBL016W, YOR233W, YBL088C, YCL024W, YGR040W, YMR291W, YGL208W, YLL019C, YGR052W, YPL141C, YDL101C, YKL101W, YHR205W, YPL140C, YKL139W, YPL203W, YLR362W, YPL153C, YJL095W, YGL158W
endonuclease activity	YIR027C, YML095C, YDR210W-B, YBL005W-B, YGR161C-D, YHR164C, YCL019W, YOL010W, YDR034C-D, YKR056W, YMR059W, YMR262W, YPL123C, YML091C, YGR258C, YOR056C, YOR033C, YLR154C, YDL227C, YBR012W-B, YBR228W, YMR234W, YLR410W-B, YHL022C, YDR261W-B, YOL043C, YKL011C, YAL033W, YNL221C, YJR029W, YLR105C, YOR166C, YLR277C, YKL114C, YMR239C, YHL009W-B, YHR062C
phosphatase regulator activity	YER054C, YMR273C, YBL046W, YBR050C, YOR178C, YPL137C, YKL159C
RNA polymerase II core promoter proximal region sequence-specific DNA binding	YMR280C, YGL209W, YMR070W, YPL177C, YGL035C, YDR310C, YDR213W, YBR083W, YER028C, YDL170W, YJL089W, YGL254W, YJR060W, YDR216W, YGL237C, YDR043C
RNA polymerase II transcription cofactor activity	YPR070W, YBL093C, YHR058C, YPR168W, YBR253W, YDR308C
alpha-1,6-mannosyltransferase activity	YNR030W, YJR075W
SNARE binding	YGR142W, YPR032W
ferric-chelate reductase activity	YOR381W, YLR214W
RNA polymerase II transcription coactivator activity	YHR058C, YDR308C
acid phosphatase activity	YPR073C, YDL024C
1-phosphatidylinositol binding	YLR314C, YHR107C
oxidoreductase activity, oxidizing metal ions, NAD or NADP as acceptor	YOR381W, YLR214W
ribonuclease activity	YMR234W, YLR410W-B, YDR261W-B, YDR210W-B, YBL005W-B, YGR161C-D, YNL221C, YAL033W, YOL010W, YCL019W, YGL094C, YDR034C-D, YLR107W, YJR029W, YMR059W, YPL123C, YML091C, YLR105C, YOR166C, YLR277C, YGR276C, YOR056C, YLR154C, YMR239C, YBR012W-B, YOR048C, YHL009W-B, YHR062C
basal transcription machinery binding	YDR289C, YPR086W, YDL070W, YGL043W, YDR216W
basal RNA polymerase II transcription machinery binding	YDR289C, YPR086W, YDL070W, YGL043W, YDR216W
phospholipase activity	YPL103C, YPL268W, YGR110W
3'-5' DNA helicase activity	YIR002C, YDR291W, YMR190C
protein complex binding	YDR289C, YDR183W, YOR281C, YPR086W, YHR005C, YER020W, YGL043W
exonuclease activity	YKR056W, YGR276C, YKL114C, YOR033C, YJR043C, YDR370C, YOL080C, YOR048C, YGL094C, YLR107W
protein dimerization activity	YBR182C, YBR010W, YDR225W, YNL030W, YBL003C, YBR009C, YGL044C, YPR110C, YPR173C, YPR141C, YOL059W, YOR032C, YPR193C, YFR034C, YOR344C, YDR397C, YOL012C, YJR060W, YOL067C
aminopeptidase activity	YBR286W, YLR244C, YNL045W, YHR047C
lipase activity	YPL103C, YOR084W, YPL268W, YGR110W, YGL144C, YDR058C
mannosyltransferase activity	YBR161W, YNR030W, YIL014W, YAL023C, YIL085C, YKR061W, YJR013W, YOR321W, YER001W, YJR075W, YGL257C, YBL082C
chromatin binding	YJR140C, YCR020W-B, YPL011C, YHR197W, YNL182C, YDL139C, YDR026C, YER164W, YBL008W, YJL194W, YLR274W, YAL019W, YDL042C, YKR099W, YLR103C, YLR263W, YLR086W, YHR216W, YKR101W, YHR085W, YBL054W, YDR295C, YLR002C, YGL096W, YGL090W, YLL004W, YDR440W, YOL012C, YKL110C, YFR027W
aspartic-type endopeptidase activity	YLR410W-B, YLR120C, YDR261W-B, YDR210W-B, YBL005W-B, YGR161C-D, YIR039C, YGL258W-A, YIL015W, YCL019W, YBR012W-B, YHL009W-B, YLR121C, YDR034C-D, YJR029W
aspartic-type peptidase activity	YLR410W-B, YLR120C, YDR261W-B, YDR210W-B, YBL005W-B, YGR161C-D, YIR039C, YGL258W-A, YIL015W, YCL019W, YBR012W-B, YHL009W-B, YLR121C, YDR034C-D, YJR029W
protein kinase activity	YDL108W, YKL166C, YPL209C, YHL007C, YGL179C, YJL106W, YGL119W, YDL214C, YDR523C, YCR073C, YOL045W, YFL029C, YIL042C, YCR091W, YML112W, YPL026C, YMR139W, YKL116C, YOL128C, YFL033C, YKL171W, YBL016W, YOR233W, YBL088C, YCL024W, YGR040W, YMR291W, YGL208W, YLL019C, YGR052W, YPL141C, YDL101C, YKL101W, YHR205W, YPL140C, YKL139W, YPL203W, YLR362W, YPL153C, YJL095W, YGL158W
phosphoric diester hydrolase activity	YPL103C, YOR360C, YGR247W, YPL268W, YKL114C
structural constituent of cytoskeleton	YML124C, YLR212C, YMR294W, YPL255W, YHR129C, YFL039C, YGL061C, YGL093W, YGL075C, YJL042W
steroid binding	YHR001W, YOR237W
chromatin DNA binding	YER164W, YLR263W
sterol binding	YHR001W, YOR237W
acid-amino acid ligase activity	YIL030C, YOR249C, YMR247C, YOL133W, YNL311C, YMR275C, YJL101C, YCR066W, YEL012W, YLR368W, YLR127C, YKL010C, YLR224W, YDR143C, YGL240W, YOR339C, YDR092W, YOL013C, YGR003W, YBR082C, YGL058W, YBR114W, YER100W, YKL132C, YJL210W, YOR156C, YBR280C, YMR113W, YAR015W, YGR184C, YGR133W
RNA polymerase II core binding	YDR289C, YPR086W, YGL043W
prenyltransferase activity	YJL031C, YMR101C, YBR002C
phosphotransferase activity, for other substituted phosphate groups	YKL165C, YPR113W, YDR302W
cofactor transporter activity	YIL134W, YHR002W, YCR028C
small conjugating protein ligase activity	YIL030C, YOR249C, YMR247C, YOL133W, YNL311C, YMR275C, YCR066W, YEL012W, YLR368W, YLR127C, YKL010C, YLR224W, YDR143C, YGL240W, YOR339C, YDR092W, YOL013C, YGR003W, YBR082C, YGL058W, YBR114W, YER100W, YJL210W, YOR156C, YBR280C, YGR184C, YGR133W
protein tyrosine phosphatase activity	YIL113W, YNL128W, YPR073C, YIR026C
RNA polymerase II core promoter proximal region sequence-specific DNA binding transcription factor activity involved in positive regulation of transcription	YMR280C, YBR083W, YKL109W, YER045C, YIL036W, YDR213W, YDL170W, YGL254W, YJL089W, YIR017C, YLR451W, YJR060W, YGL237C
RNA polymerase II transcription regulatory region sequence-specific DNA binding transcription factor activity involved in positive regulation of transcription	YMR280C, YBR083W, YKL109W, YER045C, YIL036W, YDR213W, YDL170W, YGL254W, YJL089W, YIR017C, YLR451W, YJR060W, YGL237C
single-stranded DNA binding	YML095C, YGL169W, YCR066W, YPR175W, YER179W, YGR258C, YGR159C, YLR010C, YNL255C, YLR274W, YNL075W, YIL150C, YLR304C
sequence-specific DNA binding RNA polymerase II transcription factor activity	YML099C, YKL185W, YBL066C, YGL209W, YFL031W, YGL162W, YJL103C, YMR037C, YDR213W, YER028C, YER045C, YLL054C, YKR064W, YLR014C, YJL089W, YFL052W, YIR017C, YDR216W, YJR060W, YOL067C, YMR280C, YOR337W, YPL011C, YPR065W, YGL035C, YNR063W, YMR227C, YDR310C, YKR099W, YLR451W, YBR083W, YKR034W, YMR182C, YKL109W, YIL036W, YDL170W, YGL254W, YPR009W, YIL130W, YLR278C, YKL062W, YGL237C, YDR043C
phosphatidylinositol-3-phosphate binding	YOR357C, YBR260C, YDR323C, YKR078W, YDR311W, YJR125C
RNA polymerase II regulatory region DNA binding	YMR280C, YGL209W, YMR070W, YPL177C, YGL035C, YDR310C, YDR213W, YGL043W, YBR083W, YER028C, YDL170W, YJL089W, YGL254W, YJR060W, YDR216W, YGL237C, YDR043C
endoribonuclease activity, producing 5'-phosphomonoesters	YMR234W, YLR410W-B, YDR261W-B, YDR210W-B, YBL005W-B, YGR161C-D, YAL033W, YCL019W, YNL221C, YDR034C-D, YJR029W, YML091C, YLR154C, YMR239C, YBR012W-B, YHL009W-B, YHR062C
oxidoreductase activity, acting on the CH-NH group of donors	YMR020W, YLR142W, YBR084W
RNA polymerase II transcription factor binding transcription factor activity involved in negative regulation of transcription	YDR308C, YDR043C
phosphatidylinositol-3,5-bisphosphate binding	YBR260C, YJR125C
nuclease activity	YIR027C, YML095C, YDR210W-B, YBL005W-B, YGR161C-D, YHR164C, YJR043C, YCL019W, YOL010W, YGL094C, YDR034C-D, YLR107W, YKR056W, YMR059W, YMR262W, YOR368W, YPL123C, YML091C, YGR258C, YOR056C, YOR033C, YLR154C, YDL227C, YBR012W-B, YDR370C, YBR228W, YMR234W, YLR410W-B, YHL022C, YDR261W-B, YOL043C, YKL011C, YAL033W, YNL221C, YJR029W, YLR105C, YOR166C, YGR276C, YLR277C, YKL114C, YMR239C, YOR048C, YOL080C…
DNA helicase activity	YIR002C, YER176W, YML061C, YDR291W, YHR164C, YMR190C, YLR430W, YLR274W, YLR032W, YER171W
hydrolase activity	YKR098C, YNL112W, YGR189C, YML021C, YIL164C, YHR163W, YPR020W, YDL236W, YLR274W, YMR059W, YGL067W, YOR190W, YPR034W, YHR005C, YLR154C, YLR057W, YFR005C, YOL043C, YDL166C, YDR242W, YIL009C-A, YDR530C, YJR072C, YMR305C, YOR084W, YLR209C, YLR295C, YOR059C, YML061C, YKR053C, YDL024C, YNL290W, YOR166C, YLR277C, YNL163C, YFR044C, YLR308W, YDR074W, YJR069C, YLR249W, YMR301C, YBL076C, YCR066W, YDR210W-B,…
ubiquitin-specific protease activity	YKR098C, YJL197W, YER151C, YBL067C
small GTPase regulator activity	YML077W, YNR026C, YGR166W, YPR041W, YMR218C, YIL119C, YDR080W, YDR170C, YMR116C, YKR068C, YMR232W, YBR260C, YHR061C, YER155C, YER087C-B, YDR472W, YDR309C, YIL044C
DNA binding, bending	YBR182C, YMR094W, YPR065W, YBR123C, YGR140W
hydrolase activity, acting on ester bonds	YHR044C, YML095C, YKR098C, YLR345W, YBL005W-B, YGR161C-D, YFR025C, YDL219W, YHR163W, YDL236W, YCL019W, YOL010W, YIR026C, YOL064C, YMR059W, YNL128W, YMR262W, YML091C, YPL123C, YOR033C, YLR154C, YBR022W, YDL227C, YBR012W-B, YDR370C, YFR005C, YOR131C, YLR410W-B, YDR066C, YOR360C, YLR377C, YKL212W, YDR261W-B, YOL043C, YAL033W, YOR084W, YOR283W, YNL325C, YJR029W, YER062C, YKR053C, YLR105C, YDL024C, YO…
RNA polymerase II regulatory region sequence-specific DNA binding	YMR280C, YGL209W, YMR070W, YPL177C, YGL035C, YDR310C, YDR213W, YBR083W, YER028C, YDL170W, YJL089W, YGL254W, YJR060W, YDR216W, YGL237C, YDR043C
core RNA polymerase binding transcription factor activity	YDL108W, YPR086W, YGL043W, YDR311W, YER171W, YGR063C
glucosidase activity	YGR287C, YOR190W, YDR261C, YPR159W, YMR305C, YOL157C
ribonuclease H activity	YMR234W, YLR410W-B, YDR261W-B, YDR210W-B, YBL005W-B, YGR161C-D, YLR154C, YCL019W, YBR012W-B, YHL009W-B, YDR034C-D, YJR029W
enzyme binding	YDL127W, YPR086W, YDR002W, YFR022W, YLR127C, YGL043W, YPR032W, YHR071W, YER009W, YGR003W, YKL159C, YHR061C, YGR109C, YLR210W, YBL101C, YNL289W, YDR289C, YJR074W, YDR309C, YIL050W, YDL179W, YPL137C
DNA translocase activity	YPR034W, YGL163C, YBR073W
RNA polymerase II transcription factor binding transcription factor activity	YBR083W, YPR086W, YKL109W, YPR065W, YHR058C, YPR070W, YBL093C, YKR099W, YDR216W, YJR060W, YPR168W, YDR043C, YDR308C, YBR253W
first spliceosomal transesterification activity	YPR101W, YDL209C
potassium ion transmembrane transporter activity	YJR054W, YDR040C
clathrin binding	YHL019C, YDR320C
ATP-dependent 3'-5' DNA helicase activity	YDR291W, YMR190C
ATP-dependent DNA helicase activity	YLR430W, YDR291W, YER171W, YHR164C, YMR190C
nucleosome binding	YDL139C, YJR140C, YBL008W, YDR440W, YDL042C
calcium ion binding	YDR373W, YIL140W, YLR057W, YHR204W, YKR019C, YPL268W
DNA polymerase activity	YDR419W, YLR410W-B, YDR261W-B, YDR210W-B, YBL005W-B, YGR161C-D, YPR175W, YJR043C, YCL019W, YLR318W, YDR034C-D, YJR029W, YIL139C, YBR012W-B, YCR014C, YHL009W-B
cysteine-type peptidase activity	YGR098C, YKR098C, YJL197W, YDR533C, YER151C, YBL067C, YDR331W
metalloendopeptidase activity	YMR274C, YPR122W, YPR191W
RNA polymerase core enzyme binding	YDR289C, YPR086W, YGL043W
RNA polymerase binding	YDR289C, YPR086W, YGL043W
small conjugating protein-specific protease activity	YKR098C, YJL197W, YER151C, YBL067C
divalent inorganic cation transmembrane transporter activity	YBR295W, YGL255W, YOR316C, YPL060W
DNA-directed DNA polymerase activity	YDR419W, YLR410W-B, YDR261W-B, YDR210W-B, YBL005W-B, YGR161C-D, YPR175W, YIL139C, YJR043C, YCR014C, YCL019W, YBR012W-B, YHL009W-B, YDR034C-D, YJR029W
second spliceosomal transesterification activity	YDL209C, YHR165C
alcohol binding	YHR001W, YOR237W
RNA-directed DNA polymerase activity	YLR410W-B, YDR261W-B, YDR210W-B, YBL005W-B, YGR161C-D, YCL019W, YBR012W-B, YLR318W, YHL009W-B, YDR034C-D, YJR029W
transcription coactivator activity	YLR223C, YDR397C, YHR058C, YDR308C, YMR039C
structural constituent of nuclear pore	YER105C, YLL023C, YLR018C, YPL169C, YAR002W
translation regulator activity	YNL255C, YDR496C
actin filament binding	YOR239W, YAL029C
aminoacyl-tRNA ligase activity	YOL097C, YHR020W, YLL018C, YBL076C, YLR060W, YPR033C, YDR037W, YFL022C
ligase activity, forming carbon-oxygen bonds	YOL097C, YHR020W, YLL018C, YBL076C, YLR060W, YPR033C, YDR037W, YFL022C
ligase activity, forming aminoacyl-tRNA and related compounds	YOL097C, YHR020W, YLL018C, YBL076C, YLR060W, YPR033C, YDR037W, YFL022C
protein homodimerization activity	YPR173C, YOL059W, YPR193C
nucleoside-triphosphatase regulator activity	YLR452C, YML077W, YNR026C, YPR041W, YNL077W, YLR009W, YIL119C, YDR170C, YDR211W, YBR101C, YJR053W, YKR068C, YMR232W, YER155C, YNR054C, YER087C-B, YLR090W, YDR472W, YIL044C, YKL073W, YNL281W, YDR002W, YGR166W, YDR080W, YMR218C, YMR116C, YBR260C, YHR061C, YDL100C, YOL031C, YNL227C, YDR309C, YKR026C
transcription cofactor activity	YML099C, YJR140C, YHR058C, YDR223W, YBL008W, YLR223C, YPR070W, YDR397C, YBL093C, YPR168W, YMR039C, YDR308C, YBR253W
protein channel activity	YPR133W-A, YOR297C
cytoskeletal protein binding	YMR032W, YGR078C, YDR063W, YOR058C, YGL093W, YOR265W, YCR059C, YEL003W, YML094W, YLR313C, YLR200W, YOR239W, YOR281C, YOR349W, YLR254C, YER007W, YGL061C, YKL138C-A, YOR269W, YBR233W-A, YAL029C
identical protein binding	YCR045C, YPR173C, YOL059W, YPR193C
enzyme regulator activity	YDR373W, YLR452C, YML077W, YNL077W, YGR280C, YLR009W, YHR136C, YGL240W, YOL010W, YDR170C, YDR211W, YJR053W, YMR232W, YLR226W, YNR054C, YNL218W, YDL181W, YER087C-B, YNL246W, YIL044C, YJL157C, YNL281W, YDR002W, YOR178C, YLR073C, YML061C, YBR260C, YFL034C-B, YDL100C, YNL006W, YDR309C, YDL179W, YKR026C, YDL108W, YMR174C, YDL127W, YBR050C, YNR026C, YPR041W, YOL149W, YER054C, YCR059C, YIL119C, YHR071W,…
phosphatidylinositol phosphate binding	YDR103W, YBR260C, YJR125C, YOR357C, YCL024W, YIL105C, YDR323C, YDR309C, YDR311W, YKR078W
histone binding	YDR217C, YDL070W, YPR018W, YJL115W, YER164W, YNL246W, YDR440W, YBR195C
binding, bridging	YMR159C, YHR052W, YOR239W, YOL133W, YDR103W, YNL311C, YOL082W, YGL178W, YLR224W, YOL083W, YDR173C
enzyme activator activity	YDR373W, YDL108W, YLR452C, YNL281W, YNR026C, YDR002W, YOL149W, YPR041W, YNL077W, YLR009W, YOL010W, YJR053W, YFL029C, YBR260C, YHR061C, YFL034C-B, YER155C, YNR054C, YPL047W, YNL218W, YNL006W, YLR090W, YNL246W, YNL227C, YDR309C, YIL044C, YOR047C
protein binding, bridging	YMR159C, YHR052W, YOR239W, YOL133W, YNL311C, YOL082W, YGL178W, YLR224W, YOL083W, YDR173C
RNA polymerase II core promoter sequence-specific DNA binding transcription factor activity involved in preinitiation complex assembly	YPL011C, YMR227C
protein binding transcription factor activity	YML099C, YDL108W, YJR094C, YPR186C, YHR058C, YPL177C, YNR009W, YBL008W, YGL043W, YBL093C, YER171W, YPR168W, YMR039C, YBR123C, YDR223W, YPR070W, YDR216W, YJR060W, YBR253W, YJR140C, YPR086W, YDR362C, YPR065W, YKR099W, YDR311W, YDR308C, YBR083W, YKL109W, YGR063C, YDL170W, YPL038W, YLR223C, YDR397C, YML043C, YDR253C, YDR043C
protein transmembrane transporter activity	YPR133W-A, YER087C-B, YOR297C
phosphatidylinositol binding	YDR103W, YBR260C, YHR107C, YJR125C, YPL045W, YCL024W, YLR314C, YPR097W, YOR357C, YIL105C, YDR080W, YDR323C, YDR309C, YDR311W, YKR078W
transcription factor binding transcription factor activity	YML099C, YJR140C, YDR362C, YPR086W, YPR186C, YPR065W, YHR058C, YPL177C, YNR009W, YBL008W, YBL093C, YKR099W, YPR168W, YDR308C, YMR039C, YBR083W, YKL109W, YBR123C, YDR223W, YDL170W, YPL038W, YLR223C, YPR070W, YDR397C, YDR216W, YML043C, YJR060W, YDR253C, YDR043C, YBR253W
RNA polymerase II core promoter sequence-specific DNA binding transcription factor activity	YPL011C, YMR227C
signal sequence binding	YMR018W, YOL138C, YBL040C, YLR243W, YIL109C
Ras GTPase activator activity	YHR061C, YBR260C, YDR309C, YER155C
GTPase activator activity	YJR053W, YLR452C, YHR061C, YBR260C, YNR026C, YDR002W, YER155C, YPR041W, YDR309C, YIL044C
GTPase regulator activity	YLR452C, YML077W, YNR026C, YDR002W, YGR166W, YPR041W, YMR218C, YIL119C, YDR080W, YDR170C, YDR211W, YJR053W, YMR116C, YKR068C, YMR232W, YBR260C, YHR061C, YER155C, YDL100C, YER087C-B, YDR472W, YDR309C, YIL044C, YKR026C
ubiquitin binding	YBR082C, YNL218W, YKL090W, YDR320C, YDR358W, YJL112W, YKL213C
peptide binding	YMR018W, YOL138C, YBL040C, YLR243W, YML078W, YIL109C
lipid binding	YMR175W, YGR097W, YNL087W, YHR001W, YJR125C, YPL045W, YOR237W, YCL024W, YLR314C, YPR097W, YPL004C, YDR080W, YDR323C, Q0130, YFL014W, YDR311W, YGR086C, YDR103W, YGR037C, YBR260C, YLR187W, YHR107C, YOR086C, YLR457C, YER155C, YAR002W, YOR357C, YIL105C, YDR309C, YKR078W
amide binding	YMR018W, YOL138C, YBL040C, YLR243W, YML078W, YIL109C
phosphoprotein phosphatase activity	YNL128W, YDR066C, YGR123C, YLR433C, YLR019W, YIL113W, YDL236W, YNL201C, YPR073C, YIR026C
lipid transporter activity	YNL264C, YGR037C, YMR034C, YOR237W
peptidase activity, acting on L-amino acid peptides	YBR286W, YKR098C, YDR210W-B, YBL005W-B, YGR161C-D, YDR101C, YGR098C, YJL197W, YCL019W, YLR244C, YER151C, YLR121C, YPR122W, YDR034C-D, YNL045W, YCR045C, YOL154W, YIR039C, YGL203C, YIL015W, YMR274C, YBR012W-B, YNL191W, YBL067C, YDR331W, YIL108W, YLR410W-B, YDR261W-B, YBR281C, YNL123W, YPR191W, YJR029W, YLR120C, YDR533C, YFR044C, YNL238W, YHR047C, YMR297W, YGL258W-A, YHL009W-B, YJL001W
small conjugating protein binding	YBR082C, YNL218W, YKL090W, YDR320C, YDR358W, YJL112W, YKL213C
peptidase activity	YBR286W, YKR098C, YDR210W-B, YBL005W-B, YGR161C-D, YDR101C, YGR098C, YJL197W, YCL019W, YLR244C, YER151C, YLR121C, YPR122W, YDR034C-D, YNL045W, YCR045C, YOL154W, YIR039C, YGL203C, YIL015W, YMR274C, YBR012W-B, YML055W, YNL191W, YBL067C, YDR331W, YIL108W, YLR410W-B, YDR261W-B, YNL123W, YBR281C, YPR191W, YJR029W, YLR120C, YDR533C, YFR044C, YNL238W, YHR047C, YMR297W, YGL258W-A, YHL009W-B, YJL001W
protein transporter activity	YBR171W, YPR133W-A, YJR132W, YER157W, YHL028W, YOR297C, YHR012W, YGL238W, YDR395W, YER087C-B, YGR181W, YOR254C
endopeptidase activity	YLR410W-B, YDR261W-B, YDR210W-B, YBL005W-B, YGR161C-D, YGR098C, YCL019W, YLR121C, YPR122W, YPR191W, YNL123W, YDR034C-D, YJR029W, YCR045C, YLR120C, YIR039C, YNL238W, YGL258W-A, YMR274C, YIL015W, YBR012W-B, YHL009W-B, YJL001W, YDR331W
protein serine/threonine phosphatase activity	YGR123C, YNL201C, YLR433C
actin binding	YOR239W, YCR059C, YOR281C, YLR313C, YDR063W, YAL029C
phospholipid binding	YMR175W, YGR097W, YJR125C, YPL045W, YCL024W, YLR314C, YPR097W, YDR080W, YDR323C, YDR311W, YDR103W, YLR187W, YBR260C, YHR107C, YOR086C, YER155C, YAR002W, YOR357C, YIL105C, YDR309C, YKR078W
protein binding	YHR133C, YBR289W, YGL162W, YDL070W, YGR078C, YPL177C, YDR225W, YAL055W, YHL019C, YJL080C, YIL150C, YBR009C, YLR313C, YGL043W, YPL169C, YDR173C, YDR217C, YDR103W, YOR281C, YDL059C, YHR005C, YDR289C, YFR034C, YJL115W, YNL246W, YGR285C, YOL083W, YNL333W, YDR009W, YOR178C, YEL030W, YBL003C, YJL112W, YGR003W, YLR254C, YDR533C, YPR158W, YPR018W, YLR362W, YFL023W, YNL006W, YJL034W, YGL178W, YKL138C-A, Y…
structural constituent of ribosome	YJL191W, YPL249C-A, YDL136W, YFR049W, YGR214W, YLR029C, YPR043W, YKR060W, YGL147C, YHR052W, YFR031C-A, YIL133C, YDL045W-A, YDR382W, YKL155C, YGL076C, YDL082W, YDR041W, YOL120C, YNL301C, YMR143W, YHR021C, YDR494W, YLR406C, YGR215W
structural molecule activity	YML062C, YJL158C, YDL136W, YPL255W, YLR018C, YFR049W, YPR020W, YGL093W, YLR314C, YPR043W, YKR060W, YOR010C, YPL169C, YHR126C, YJL042W, YLR263W, YGL147C, YKL163W, YDR103W, YIL133C, YHR107C, YDR382W, YOL091W, YDR041W, YGL061C, YLL023C, YHR021C, YER105C, YDR218C, YML124C, YLR212C, YMR294W, YJL191W, YPL249C-A, YOR178C, YHL030W, YGR214W, YLR029C, YLL027W, YGL075C, YJL160C, YHR052W, YFR031C-A, YDL045W-…

## Sheet: FCP-vs-AP_P
Terms from the Process Ontology with p-value as good or better than 1
Gene Ontology term	Cluster frequency	Genome frequency of use	Corrected P-value
rRNA processing (view genes)	164 out of 2098 genes, 7.8%	244 out of 5905 genes, 4.1%	2.05e-21
ncRNA processing (view genes)	215 out of 2098 genes, 10.2%	350 out of 5905 genes, 5.9%	5.86e-21
rRNA metabolic process (view genes)	166 out of 2098 genes, 7.9%	256 out of 5905 genes, 4.3%	4.08e-19
ribosome biogenesis (view genes)	204 out of 2098 genes, 9.7%	343 out of 5905 genes, 5.8%	2.69e-17
ncRNA metabolic process (view genes)	225 out of 2098 genes, 10.7%	403 out of 5905 genes, 6.8%	1.3e-14
ribonucleoprotein complex biogenesis (view genes)	222 out of 2098 genes, 10.6%	407 out of 5905 genes, 6.9%	8.51e-13
ribosomal large subunit biogenesis (view genes)	66 out of 2098 genes, 3.1%	87 out of 5905 genes, 1.5%	2.86e-11
maturation of 5.8S rRNA (view genes)	60 out of 2098 genes, 2.9%	79 out of 5905 genes, 1.3%	4.32e-10
maturation of 5.8S rRNA from tricistronic rRNA transcript (SSU-rRNA, 5.8S rRNA, LSU-rRNA) (view genes)	60 out of 2098 genes, 2.9%	79 out of 5905 genes, 1.3%	4.32e-10
RNA processing (view genes)	262 out of 2098 genes, 12.5%	534 out of 5905 genes, 9.0%	2.71e-08
cleavage involved in rRNA processing (view genes)	51 out of 2098 genes, 2.4%	68 out of 5905 genes, 1.2%	6.62e-08
RNA phosphodiester bond hydrolysis (view genes)	51 out of 2098 genes, 2.4%	69 out of 5905 genes, 1.2%	1.66e-07
oxidation-reduction process (view genes)	215 out of 2098 genes, 10.2%	432 out of 5905 genes, 7.3%	4.73e-07
tricarboxylic acid cycle (view genes)	26 out of 2098 genes, 1.2%	29 out of 5905 genes, 0.5%	4.51e-06
generation of precursor metabolites and energy (view genes)	111 out of 2098 genes, 5.3%	201 out of 5905 genes, 3.4%	1.22e-05
organic acid catabolic process (view genes)	52 out of 2098 genes, 2.5%	78 out of 5905 genes, 1.3%	4.11e-05
carboxylic acid catabolic process (view genes)	52 out of 2098 genes, 2.5%	78 out of 5905 genes, 1.3%	4.11e-05
carboxylic acid metabolic process (view genes)	183 out of 2098 genes, 8.7%	376 out of 5905 genes, 6.4%	0.0001
small molecule catabolic process (view genes)	61 out of 2098 genes, 2.9%	98 out of 5905 genes, 1.7%	0.00012
single-organism catabolic process (view genes)	61 out of 2098 genes, 2.9%	98 out of 5905 genes, 1.7%	0.00012
energy derivation by oxidation of organic compounds (view genes)	83 out of 2098 genes, 4.0%	145 out of 5905 genes, 2.5%	0.00012
ribosomal small subunit biogenesis (view genes)	73 out of 2098 genes, 3.5%	124 out of 5905 genes, 2.1%	0.00017
maturation of LSU-rRNA from tricistronic rRNA transcript (SSU-rRNA, 5.8S rRNA, LSU-rRNA) (view genes)	25 out of 2098 genes, 1.2%	30 out of 5905 genes, 0.5%	0.00021
maturation of SSU-rRNA from tricistronic rRNA transcript (SSU-rRNA, 5.8S rRNA, LSU-rRNA) (view genes)	58 out of 2098 genes, 2.8%	93 out of 5905 genes, 1.6%	0.00023
endonucleolytic cleavage involved in rRNA processing (view genes)	34 out of 2098 genes, 1.6%	46 out of 5905 genes, 0.8%	0.00026
endonucleolytic cleavage of tricistronic rRNA transcript (SSU-rRNA, 5.8S rRNA, LSU-rRNA) (view genes)	34 out of 2098 genes, 1.6%	46 out of 5905 genes, 0.8%	0.00026
maturation of LSU-rRNA (view genes)	26 out of 2098 genes, 1.2%	32 out of 5905 genes, 0.5%	0.00032
maturation of SSU-rRNA (view genes)	62 out of 2098 genes, 3.0%	102 out of 5905 genes, 1.7%	0.00033
nitrogen compound metabolic process (view genes)	828 out of 2098 genes, 39.5%	2076 out of 5905 genes, 35.2%	0.00038
oxoacid metabolic process (view genes)	186 out of 2098 genes, 8.9%	390 out of 5905 genes, 6.6%	0.0005
endonucleolytic cleavage in 5'-ETS of tricistronic rRNA transcript (SSU-rRNA, 5.8S rRNA, LSU-rRNA) (view genes)	24 out of 2098 genes, 1.1%	29 out of 5905 genes, 0.5%	0.00051
glucose catabolic process (view genes)	33 out of 2098 genes, 1.6%	45 out of 5905 genes, 0.8%	0.00055
RNA phosphodiester bond hydrolysis, endonucleolytic (view genes)	34 out of 2098 genes, 1.6%	47 out of 5905 genes, 0.8%	0.00062
organic acid metabolic process (view genes)	186 out of 2098 genes, 8.9%	391 out of 5905 genes, 6.6%	0.00063
monocarboxylic acid metabolic process (view genes)	64 out of 2098 genes, 3.1%	108 out of 5905 genes, 1.8%	0.00078
cellular respiration (view genes)	61 out of 2098 genes, 2.9%	102 out of 5905 genes, 1.7%	0.00094
rRNA 5'-end processing (view genes)	25 out of 2098 genes, 1.2%	32 out of 5905 genes, 0.5%	0.00226
ncRNA 5'-end processing (view genes)	25 out of 2098 genes, 1.2%	32 out of 5905 genes, 0.5%	0.00226
oxidative phosphorylation (view genes)	23 out of 2098 genes, 1.1%	29 out of 5905 genes, 0.5%	0.00392
single-organism metabolic process (view genes)	485 out of 2098 genes, 23.1%	1171 out of 5905 genes, 19.8%	0.00414
endonucleolytic cleavage in ITS1 to separate SSU-rRNA from 5.8S rRNA and LSU-rRNA from tricistronic rRNA transcript (SSU-rRNA, 5.8S rRNA, LSU-rRNA) (view genes)	30 out of 2098 genes, 1.4%	42 out of 5905 genes, 0.7%	0.00499
endonucleolytic cleavage to generate mature 5'-end of SSU-rRNA from (SSU-rRNA, 5.8S rRNA, LSU-rRNA) (view genes)	24 out of 2098 genes, 1.1%	31 out of 5905 genes, 0.5%	0.00505
cellular nitrogen compound metabolic process (view genes)	759 out of 2098 genes, 36.2%	1913 out of 5905 genes, 32.4%	0.00578
RNA 5'-end processing (view genes)	25 out of 2098 genes, 1.2%	33 out of 5905 genes, 0.6%	0.0062
alpha-amino acid metabolic process (view genes)	97 out of 2098 genes, 4.6%	188 out of 5905 genes, 3.2%	0.00766
ATP synthesis coupled electron transport (view genes)	22 out of 2098 genes, 1.0%	28 out of 5905 genes, 0.5%	0.00886
mitochondrial ATP synthesis coupled electron transport (view genes)	22 out of 2098 genes, 1.0%	28 out of 5905 genes, 0.5%	0.00886
glucose metabolic process (view genes)	42 out of 2098 genes, 2.0%	67 out of 5905 genes, 1.1%	0.01125
hexose catabolic process (view genes)	34 out of 2098 genes, 1.6%	51 out of 5905 genes, 0.9%	0.01256
RNA modification (view genes)	55 out of 2098 genes, 2.6%	95 out of 5905 genes, 1.6%	0.0142
small molecule metabolic process (view genes)	325 out of 2098 genes, 15.5%	763 out of 5905 genes, 12.9%	0.02084
heterocycle metabolic process (view genes)	726 out of 2098 genes, 34.6%	1836 out of 5905 genes, 31.1%	0.02116
cellular component biogenesis (view genes)	394 out of 2098 genes, 18.8%	948 out of 5905 genes, 16.1%	0.03591
cellular aromatic compound metabolic process (view genes)	717 out of 2098 genes, 34.2%	1819 out of 5905 genes, 30.8%	0.04335
organic cyclic compound metabolic process (view genes)	742 out of 2098 genes, 35.4%	1889 out of 5905 genes, 32.0%	0.05004
aerobic respiration (view genes)	49 out of 2098 genes, 2.3%	85 out of 5905 genes, 1.4%	0.05311
nucleobase-containing compound metabolic process (view genes)	688 out of 2098 genes, 32.8%	1742 out of 5905 genes, 29.5%	0.05326
respiratory electron transport chain (view genes)	22 out of 2098 genes, 1.0%	30 out of 5905 genes, 0.5%	0.06082
fatty acid catabolic process (view genes)	14 out of 2098 genes, 0.7%	16 out of 5905 genes, 0.3%	0.06131
organonitrogen compound catabolic process (view genes)	89 out of 2098 genes, 4.2%	177 out of 5905 genes, 3.0%	0.07151
nicotinamide nucleotide metabolic process (view genes)	32 out of 2098 genes, 1.5%	50 out of 5905 genes, 0.8%	0.08336
nucleoside triphosphate biosynthetic process (view genes)	21 out of 2098 genes, 1.0%	29 out of 5905 genes, 0.5%	0.12744
cellular amino acid catabolic process (view genes)	35 out of 2098 genes, 1.7%	57 out of 5905 genes, 1.0%	0.13053
monosaccharide catabolic process (view genes)	35 out of 2098 genes, 1.7%	57 out of 5905 genes, 1.0%	0.13053
hexose metabolic process (view genes)	48 out of 2098 genes, 2.3%	85 out of 5905 genes, 1.4%	0.13329
pyridine nucleotide metabolic process (view genes)	32 out of 2098 genes, 1.5%	51 out of 5905 genes, 0.9%	0.14806
pyridine-containing compound metabolic process (view genes)	37 out of 2098 genes, 1.8%	62 out of 5905 genes, 1.0%	0.19312
NADH metabolic process (view genes)	11 out of 2098 genes, 0.5%	12 out of 5905 genes, 0.2%	0.2079
positive regulation of transcription from RNA polymerase I promoter (view genes)	11 out of 2098 genes, 0.5%	12 out of 5905 genes, 0.2%	0.2079
monocarboxylic acid catabolic process (view genes)	18 out of 2098 genes, 0.9%	24 out of 5905 genes, 0.4%	0.20963
ribonucleoside triphosphate biosynthetic process (view genes)	19 out of 2098 genes, 0.9%	26 out of 5905 genes, 0.4%	0.23939
pseudouridine synthesis (view genes)	12 out of 2098 genes, 0.6%	14 out of 5905 genes, 0.2%	0.37513
apoptotic process (view genes)	18 out of 2098 genes, 0.9%	25 out of 5905 genes, 0.4%	0.5002
cell death (view genes)	18 out of 2098 genes, 0.9%	25 out of 5905 genes, 0.4%	0.5002
programmed cell death (view genes)	18 out of 2098 genes, 0.9%	25 out of 5905 genes, 0.4%	0.5002
death (view genes)	18 out of 2098 genes, 0.9%	25 out of 5905 genes, 0.4%	0.5002
tRNA modification (view genes)	41 out of 2098 genes, 2.0%	73 out of 5905 genes, 1.2%	0.53513
chronological cell aging (view genes)	19 out of 2098 genes, 0.9%	27 out of 5905 genes, 0.5%	0.53928
monosaccharide metabolic process (view genes)	49 out of 2098 genes, 2.3%	91 out of 5905 genes, 1.5%	0.55416
serine family amino acid metabolic process (view genes)	24 out of 2098 genes, 1.1%	37 out of 5905 genes, 0.6%	0.58724
tRNA transcription (view genes)	14 out of 2098 genes, 0.7%	18 out of 5905 genes, 0.3%	0.70523
tRNA transcription from RNA polymerase III promoter (view genes)	14 out of 2098 genes, 0.7%	18 out of 5905 genes, 0.3%	0.70523
organic acid biosynthetic process (view genes)	92 out of 2098 genes, 4.4%	194 out of 5905 genes, 3.3%	0.81139
carboxylic acid biosynthetic process (view genes)	92 out of 2098 genes, 4.4%	194 out of 5905 genes, 3.3%	0.81139
methylation (view genes)	51 out of 2098 genes, 2.4%	97 out of 5905 genes, 1.6%	0.90013
alpha-amino acid biosynthetic process (view genes)	66 out of 2098 genes, 3.1%	132 out of 5905 genes, 2.2%	0.90558
fatty acid metabolic process (view genes)	34 out of 2098 genes, 1.6%	59 out of 5905 genes, 1.0%	0.94335
macromolecule methylation (view genes)	39 out of 2098 genes, 1.9%	70 out of 5905 genes, 1.2%	0.94386
purine nucleoside triphosphate biosynthetic process (view genes)	16 out of 2098 genes, 0.8%	22 out of 5905 genes, 0.4%	0.94926
purine ribonucleoside triphosphate biosynthetic process (view genes)	16 out of 2098 genes, 0.8%	22 out of 5905 genes, 0.4%	0.94926
alpha-amino acid catabolic process (view genes)	24 out of 2098 genes, 1.1%	38 out of 5905 genes, 0.6%	1
glycolysis (view genes)	18 out of 2098 genes, 0.9%	26 out of 5905 genes, 0.4%	1
carbohydrate catabolic process (view genes)	48 out of 2098 genes, 2.3%	91 out of 5905 genes, 1.5%	1
nucleic acid phosphodiester bond hydrolysis (view genes)	100 out of 2098 genes, 4.8%	216 out of 5905 genes, 3.7%	1
NADH oxidation (view genes)	9 out of 2098 genes, 0.4%	10 out of 5905 genes, 0.2%	1
snRNA pseudouridine synthesis (view genes)	7 out of 2098 genes, 0.3%	7 out of 5905 genes, 0.1%	1
snRNA modification (view genes)	7 out of 2098 genes, 0.3%	7 out of 5905 genes, 0.1%	1
organonitrogen compound metabolic process (view genes)	263 out of 2098 genes, 12.5%	636 out of 5905 genes, 10.8%	1
exonucleolytic trimming involved in rRNA processing (view genes)	14 out of 2098 genes, 0.7%	19 out of 5905 genes, 0.3%	1
RNA phosphodiester bond hydrolysis, exonucleolytic (view genes)	14 out of 2098 genes, 0.7%	19 out of 5905 genes, 0.3%	1
transcription from RNA polymerase I promoter (view genes)	23 out of 2098 genes, 1.1%	37 out of 5905 genes, 0.6%	1
electron transport chain (view genes)	35 out of 2098 genes, 1.7%	63 out of 5905 genes, 1.1%	1
inorganic anion transport (view genes)	18 out of 2098 genes, 0.9%	27 out of 5905 genes, 0.5%	1
mitochondrial electron transport, cytochrome c to oxygen (view genes)	10 out of 2098 genes, 0.5%	12 out of 5905 genes, 0.2%	1
anion transport (view genes)	62 out of 2098 genes, 3.0%	126 out of 5905 genes, 2.1%	1
sexual reproduction (view genes)	94 out of 2098 genes, 4.5%	204 out of 5905 genes, 3.5%	1
single-organism carbohydrate catabolic process (view genes)	44 out of 2098 genes, 2.1%	84 out of 5905 genes, 1.4%	1
metabolic process (view genes)	1338 out of 2098 genes, 63.8%	3611 out of 5905 genes, 61.2%	1
cell wall assembly (view genes)	26 out of 2098 genes, 1.2%	44 out of 5905 genes, 0.7%	1
methionine metabolic process (view genes)	25 out of 2098 genes, 1.2%	42 out of 5905 genes, 0.7%	1
sexual sporulation (view genes)	53 out of 2098 genes, 2.5%	106 out of 5905 genes, 1.8%	1
sexual sporulation resulting in formation of a cellular spore (view genes)	53 out of 2098 genes, 2.5%	106 out of 5905 genes, 1.8%	1
sulfate assimilation (view genes)	8 out of 2098 genes, 0.4%	9 out of 5905 genes, 0.2%	1
rRNA modification (view genes)	13 out of 2098 genes, 0.6%	18 out of 5905 genes, 0.3%	1
exonucleolytic trimming to generate mature 3'-end of 5.8S rRNA from tricistronic rRNA transcript (SSU-rRNA, 5.8S rRNA, LSU-rRNA) (view genes)	13 out of 2098 genes, 0.6%	18 out of 5905 genes, 0.3%	1
gluconeogenesis (view genes)	13 out of 2098 genes, 0.6%	18 out of 5905 genes, 0.3%	1
sulfur amino acid metabolic process (view genes)	27 out of 2098 genes, 1.3%	47 out of 5905 genes, 0.8%	1
ion transport (view genes)	118 out of 2098 genes, 5.6%	267 out of 5905 genes, 4.5%	1
monosaccharide biosynthetic process (view genes)	14 out of 2098 genes, 0.7%	20 out of 5905 genes, 0.3%	1
NAD metabolic process (view genes)	18 out of 2098 genes, 0.9%	28 out of 5905 genes, 0.5%	1
snRNA metabolic process (view genes)	17 out of 2098 genes, 0.8%	26 out of 5905 genes, 0.4%	1
ribosomal subunit export from nucleus (view genes)	26 out of 2098 genes, 1.2%	45 out of 5905 genes, 0.8%	1
ribosome localization (view genes)	26 out of 2098 genes, 1.2%	45 out of 5905 genes, 0.8%	1
establishment of ribosome localization (view genes)	26 out of 2098 genes, 1.2%	45 out of 5905 genes, 0.8%	1
ribonucleoprotein complex localization (view genes)	26 out of 2098 genes, 1.2%	45 out of 5905 genes, 0.8%	1
ribonucleoprotein complex export from nucleus (view genes)	26 out of 2098 genes, 1.2%	45 out of 5905 genes, 0.8%	1
rRNA-containing ribonucleoprotein complex export from nucleus (view genes)	26 out of 2098 genes, 1.2%	45 out of 5905 genes, 0.8%	1
ascospore wall assembly (view genes)	25 out of 2098 genes, 1.2%	43 out of 5905 genes, 0.7%	1
spore wall assembly (view genes)	25 out of 2098 genes, 1.2%	43 out of 5905 genes, 0.7%	1
spore wall biogenesis (view genes)	25 out of 2098 genes, 1.2%	43 out of 5905 genes, 0.7%	1
ascospore wall biogenesis (view genes)	25 out of 2098 genes, 1.2%	43 out of 5905 genes, 0.7%	1
fungal-type cell wall assembly (view genes)	25 out of 2098 genes, 1.2%	43 out of 5905 genes, 0.7%	1
age-dependent general metabolic decline involved in chronological cell aging (view genes)	6 out of 2098 genes, 0.3%	6 out of 5905 genes, 0.1%	1
age-dependent response to oxidative stress involved in chronological cell aging (view genes)	6 out of 2098 genes, 0.3%	6 out of 5905 genes, 0.1%	1
serine family amino acid catabolic process (view genes)	6 out of 2098 genes, 0.3%	6 out of 5905 genes, 0.1%	1
hydrogen sulfide metabolic process (view genes)	6 out of 2098 genes, 0.3%	6 out of 5905 genes, 0.1%	1
hydrogen sulfide biosynthetic process (view genes)	6 out of 2098 genes, 0.3%	6 out of 5905 genes, 0.1%	1
cellular amino acid metabolic process (view genes)	123 out of 2098 genes, 5.9%	281 out of 5905 genes, 4.8%	1
nucleic acid metabolic process (view genes)	576 out of 2098 genes, 27.5%	1491 out of 5905 genes, 25.2%	1
mitochondrial electron transport, ubiquinol to cytochrome c (view genes)	9 out of 2098 genes, 0.4%	11 out of 5905 genes, 0.2%	1
fatty acid oxidation (view genes)	9 out of 2098 genes, 0.4%	11 out of 5905 genes, 0.2%	1
lipid oxidation (view genes)	9 out of 2098 genes, 0.4%	11 out of 5905 genes, 0.2%	1
sulfur amino acid biosynthetic process (view genes)	23 out of 2098 genes, 1.1%	39 out of 5905 genes, 0.7%	1
purine nucleoside biosynthetic process (view genes)	28 out of 2098 genes, 1.3%	50 out of 5905 genes, 0.8%	1
purine ribonucleoside biosynthetic process (view genes)	28 out of 2098 genes, 1.3%	50 out of 5905 genes, 0.8%	1
RNA metabolic process (view genes)	440 out of 2098 genes, 21.0%	1124 out of 5905 genes, 19.0%	1
RNA methylation (view genes)	20 out of 2098 genes, 1.0%	33 out of 5905 genes, 0.6%	1
ethanol metabolic process (view genes)	10 out of 2098 genes, 0.5%	13 out of 5905 genes, 0.2%	1
fermentation (view genes)	10 out of 2098 genes, 0.5%	13 out of 5905 genes, 0.2%	1
primary alcohol metabolic process (view genes)	10 out of 2098 genes, 0.5%	13 out of 5905 genes, 0.2%	1
ribosome assembly (view genes)	30 out of 2098 genes, 1.4%	55 out of 5905 genes, 0.9%	1
pentose-phosphate shunt (view genes)	11 out of 2098 genes, 0.5%	15 out of 5905 genes, 0.3%	1
hexose transport (view genes)	16 out of 2098 genes, 0.8%	25 out of 5905 genes, 0.4%	1
monosaccharide transport (view genes)	16 out of 2098 genes, 0.8%	25 out of 5905 genes, 0.4%	1
NADPH regeneration (view genes)	13 out of 2098 genes, 0.6%	19 out of 5905 genes, 0.3%	1
ATP biosynthetic process (view genes)	13 out of 2098 genes, 0.6%	19 out of 5905 genes, 0.3%	1
hexose biosynthetic process (view genes)	13 out of 2098 genes, 0.6%	19 out of 5905 genes, 0.3%	1
tRNA methylation (view genes)	13 out of 2098 genes, 0.6%	19 out of 5905 genes, 0.3%	1
sulfur compound biosynthetic process (view genes)	38 out of 2098 genes, 1.8%	74 out of 5905 genes, 1.3%	1
anatomical structure formation involved in morphogenesis (view genes)	74 out of 2098 genes, 3.5%	161 out of 5905 genes, 2.7%	1
age-dependent response to oxidative stress (view genes)	7 out of 2098 genes, 0.3%	8 out of 5905 genes, 0.1%	1
age-dependent general metabolic decline (view genes)	7 out of 2098 genes, 0.3%	8 out of 5905 genes, 0.1%	1
sporulation resulting in formation of a cellular spore (view genes)	73 out of 2098 genes, 3.5%	159 out of 5905 genes, 2.7%	1
tRNA processing (view genes)	55 out of 2098 genes, 2.6%	115 out of 5905 genes, 1.9%	1
nucleobase-containing small molecule metabolic process (view genes)	122 out of 2098 genes, 5.8%	283 out of 5905 genes, 4.8%	1
methionine biosynthetic process (view genes)	21 out of 2098 genes, 1.0%	36 out of 5905 genes, 0.6%	1
nucleoside biosynthetic process (view genes)	33 out of 2098 genes, 1.6%	63 out of 5905 genes, 1.1%	1
glycosyl compound biosynthetic process (view genes)	33 out of 2098 genes, 1.6%	63 out of 5905 genes, 1.1%	1
cellular amino acid biosynthetic process (view genes)	72 out of 2098 genes, 3.4%	157 out of 5905 genes, 2.7%	1
single-organism biosynthetic process (view genes)	128 out of 2098 genes, 6.1%	299 out of 5905 genes, 5.1%	1
sulfur compound metabolic process (view genes)	49 out of 2098 genes, 2.3%	101 out of 5905 genes, 1.7%	1
ascospore formation (view genes)	49 out of 2098 genes, 2.3%	101 out of 5905 genes, 1.7%	1
cell development (view genes)	49 out of 2098 genes, 2.3%	101 out of 5905 genes, 1.7%	1
sporulation (view genes)	73 out of 2098 genes, 3.5%	160 out of 5905 genes, 2.7%	1
small molecule biosynthetic process (view genes)	127 out of 2098 genes, 6.1%	297 out of 5905 genes, 5.0%	1
ribosomal large subunit assembly (view genes)	19 out of 2098 genes, 0.9%	32 out of 5905 genes, 0.5%	1
transcription from RNA polymerase III promoter (view genes)	19 out of 2098 genes, 0.9%	32 out of 5905 genes, 0.5%	1
cellular component assembly involved in morphogenesis (view genes)	31 out of 2098 genes, 1.5%	59 out of 5905 genes, 1.0%	1
amino acid catabolic process to alcohol via Ehrlich pathway (view genes)	8 out of 2098 genes, 0.4%	10 out of 5905 genes, 0.2%	1
leucine metabolic process (view genes)	8 out of 2098 genes, 0.4%	10 out of 5905 genes, 0.2%	1
fatty acid beta-oxidation (view genes)	8 out of 2098 genes, 0.4%	10 out of 5905 genes, 0.2%	1
glyoxylate metabolic process (view genes)	8 out of 2098 genes, 0.4%	10 out of 5905 genes, 0.2%	1
GMP biosynthetic process (view genes)	5 out of 2098 genes, 0.2%	5 out of 5905 genes, 0.1%	1
nucleoside phosphate metabolic process (view genes)	109 out of 2098 genes, 5.2%	252 out of 5905 genes, 4.3%	1
nucleotide metabolic process (view genes)	107 out of 2098 genes, 5.1%	247 out of 5905 genes, 4.2%	1
oxidoreduction coenzyme metabolic process (view genes)	33 out of 2098 genes, 1.6%	64 out of 5905 genes, 1.1%	1
cysteine biosynthetic process (view genes)	9 out of 2098 genes, 0.4%	12 out of 5905 genes, 0.2%	1
serine family amino acid biosynthetic process (view genes)	15 out of 2098 genes, 0.7%	24 out of 5905 genes, 0.4%	1
ribonucleoside biosynthetic process (view genes)	32 out of 2098 genes, 1.5%	62 out of 5905 genes, 1.0%	1
rRNA 3'-end processing (view genes)	14 out of 2098 genes, 0.7%	22 out of 5905 genes, 0.4%	1
polyadenylation-dependent RNA catabolic process (view genes)	13 out of 2098 genes, 0.6%	20 out of 5905 genes, 0.3%	1
cysteine metabolic process (view genes)	11 out of 2098 genes, 0.5%	16 out of 5905 genes, 0.3%	1
nuclear polyadenylation-dependent rRNA catabolic process (view genes)	11 out of 2098 genes, 0.5%	16 out of 5905 genes, 0.3%	1
polyadenylation-dependent ncRNA catabolic process (view genes)	12 out of 2098 genes, 0.6%	18 out of 5905 genes, 0.3%	1
nuclear ncRNA surveillance (view genes)	12 out of 2098 genes, 0.6%	18 out of 5905 genes, 0.3%	1
nuclear polyadenylation-dependent ncRNA catabolic process (view genes)	12 out of 2098 genes, 0.6%	18 out of 5905 genes, 0.3%	1
amine metabolic process (view genes)	39 out of 2098 genes, 1.9%	79 out of 5905 genes, 1.3%	1
organonitrogen compound biosynthetic process (view genes)	147 out of 2098 genes, 7.0%	353 out of 5905 genes, 6.0%	1
aging (view genes)	35 out of 2098 genes, 1.7%	70 out of 5905 genes, 1.2%	1
nucleoside triphosphate metabolic process (view genes)	54 out of 2098 genes, 2.6%	116 out of 5905 genes, 2.0%	1
acetate metabolic process (view genes)	6 out of 2098 genes, 0.3%	7 out of 5905 genes, 0.1%	1
dicarboxylic acid metabolic process (view genes)	21 out of 2098 genes, 1.0%	38 out of 5905 genes, 0.6%	1
ion transmembrane transport (view genes)	46 out of 2098 genes, 2.2%	97 out of 5905 genes, 1.6%	1
amino acid transmembrane transport (view genes)	19 out of 2098 genes, 0.9%	34 out of 5905 genes, 0.6%	1
glyoxylate cycle (view genes)	7 out of 2098 genes, 0.3%	9 out of 5905 genes, 0.2%	1
cell aging (view genes)	34 out of 2098 genes, 1.6%	69 out of 5905 genes, 1.2%	1
ribonucleoside triphosphate metabolic process (view genes)	50 out of 2098 genes, 2.4%	108 out of 5905 genes, 1.8%	1
carbohydrate transport (view genes)	22 out of 2098 genes, 1.0%	41 out of 5905 genes, 0.7%	1
reproductive process in single-celled organism (view genes)	60 out of 2098 genes, 2.9%	133 out of 5905 genes, 2.3%	1
amino acid catabolic process via Ehrlich pathway (view genes)	8 out of 2098 genes, 0.4%	11 out of 5905 genes, 0.2%	1
phosphate ion transport (view genes)	8 out of 2098 genes, 0.4%	11 out of 5905 genes, 0.2%	1
synapsis (view genes)	11 out of 2098 genes, 0.5%	17 out of 5905 genes, 0.3%	1
energy coupled proton transport, down electrochemical gradient (view genes)	11 out of 2098 genes, 0.5%	17 out of 5905 genes, 0.3%	1
ATP synthesis coupled proton transport (view genes)	11 out of 2098 genes, 0.5%	17 out of 5905 genes, 0.3%	1
glutamate metabolic process (view genes)	10 out of 2098 genes, 0.5%	15 out of 5905 genes, 0.3%	1
nuclear polyadenylation-dependent mRNA catabolic process (view genes)	10 out of 2098 genes, 0.5%	15 out of 5905 genes, 0.3%	1
polyadenylation-dependent mRNA catabolic process (view genes)	10 out of 2098 genes, 0.5%	15 out of 5905 genes, 0.3%	1
polyadenylation-dependent snoRNA 3'-end processing (view genes)	10 out of 2098 genes, 0.5%	15 out of 5905 genes, 0.3%	1
iron coordination entity transport (view genes)	9 out of 2098 genes, 0.4%	13 out of 5905 genes, 0.2%	1
aspartate family amino acid metabolic process (view genes)	33 out of 2098 genes, 1.6%	67 out of 5905 genes, 1.1%	1
purine-containing compound biosynthetic process (view genes)	33 out of 2098 genes, 1.6%	67 out of 5905 genes, 1.1%	1
amine biosynthetic process (view genes)	24 out of 2098 genes, 1.1%	46 out of 5905 genes, 0.8%	1
cellular metabolic process (view genes)	1247 out of 2098 genes, 59.4%	3398 out of 5905 genes, 57.5%	1
organic anion transport (view genes)	46 out of 2098 genes, 2.2%	99 out of 5905 genes, 1.7%	1
carbohydrate metabolic process (view genes)	130 out of 2098 genes, 6.2%	314 out of 5905 genes, 5.3%	1
2-oxoglutarate metabolic process (view genes)	4 out of 2098 genes, 0.2%	4 out of 5905 genes, 0.1%	1
glycine catabolic process (view genes)	4 out of 2098 genes, 0.2%	4 out of 5905 genes, 0.1%	1
peptidyl-lysine modification to hypusine (view genes)	4 out of 2098 genes, 0.2%	4 out of 5905 genes, 0.1%	1
rRNA pseudouridine synthesis (view genes)	4 out of 2098 genes, 0.2%	4 out of 5905 genes, 0.1%	1
regulation of sulfur amino acid metabolic process (view genes)	4 out of 2098 genes, 0.2%	4 out of 5905 genes, 0.1%	1
meiotic telomere clustering (view genes)	4 out of 2098 genes, 0.2%	4 out of 5905 genes, 0.1%	1
hypusine metabolic process (view genes)	4 out of 2098 genes, 0.2%	4 out of 5905 genes, 0.1%	1
purine ribonucleotide biosynthetic process (view genes)	26 out of 2098 genes, 1.2%	51 out of 5905 genes, 0.9%	1
transmembrane transport (view genes)	147 out of 2098 genes, 7.0%	360 out of 5905 genes, 6.1%	1
purine nucleotide biosynthetic process (view genes)	27 out of 2098 genes, 1.3%	54 out of 5905 genes, 0.9%	1
cation transport (view genes)	67 out of 2098 genes, 3.2%	153 out of 5905 genes, 2.6%	1
NADP metabolic process (view genes)	13 out of 2098 genes, 0.6%	22 out of 5905 genes, 0.4%	1
tRNA metabolic process (view genes)	74 out of 2098 genes, 3.5%	171 out of 5905 genes, 2.9%	1
ATP metabolic process (view genes)	29 out of 2098 genes, 1.4%	59 out of 5905 genes, 1.0%	1
chromosome organization involved in meiosis (view genes)	17 out of 2098 genes, 0.8%	31 out of 5905 genes, 0.5%	1
monovalent inorganic cation transport (view genes)	31 out of 2098 genes, 1.5%	64 out of 5905 genes, 1.1%	1
monocarboxylic acid biosynthetic process (view genes)	20 out of 2098 genes, 1.0%	38 out of 5905 genes, 0.6%	1
organic substance catabolic process (view genes)	263 out of 2098 genes, 12.5%	673 out of 5905 genes, 11.4%	1
purine nucleoside triphosphate metabolic process (view genes)	48 out of 2098 genes, 2.3%	106 out of 5905 genes, 1.8%	1
acyl-CoA metabolic process (view genes)	11 out of 2098 genes, 0.5%	18 out of 5905 genes, 0.3%	1
thioester metabolic process (view genes)	11 out of 2098 genes, 0.5%	18 out of 5905 genes, 0.3%	1
response to water stimulus (view genes)	5 out of 2098 genes, 0.2%	6 out of 5905 genes, 0.1%	1
ammonium transport (view genes)	5 out of 2098 genes, 0.2%	6 out of 5905 genes, 0.1%	1
glucose catabolic process to ethanol (view genes)	5 out of 2098 genes, 0.2%	6 out of 5905 genes, 0.1%	1
glycolytic fermentation (view genes)	5 out of 2098 genes, 0.2%	6 out of 5905 genes, 0.1%	1
GMP metabolic process (view genes)	5 out of 2098 genes, 0.2%	6 out of 5905 genes, 0.1%	1
cellular response to water stimulus (view genes)	5 out of 2098 genes, 0.2%	6 out of 5905 genes, 0.1%	1
organic cyclic compound catabolic process (view genes)	102 out of 2098 genes, 4.9%	245 out of 5905 genes, 4.1%	1
tRNA catabolic process (view genes)	10 out of 2098 genes, 0.5%	16 out of 5905 genes, 0.3%	1
nuclear polyadenylation-dependent tRNA catabolic process (view genes)	10 out of 2098 genes, 0.5%	16 out of 5905 genes, 0.3%	1
purine ribonucleoside triphosphate metabolic process (view genes)	47 out of 2098 genes, 2.2%	104 out of 5905 genes, 1.8%	1
synaptonemal complex assembly (view genes)	6 out of 2098 genes, 0.3%	8 out of 5905 genes, 0.1%	1
nitrogen utilization (view genes)	6 out of 2098 genes, 0.3%	8 out of 5905 genes, 0.1%	1
vitamin transport (view genes)	6 out of 2098 genes, 0.3%	8 out of 5905 genes, 0.1%	1
lipid modification (view genes)	18 out of 2098 genes, 0.9%	34 out of 5905 genes, 0.6%	1
glutamate biosynthetic process (view genes)	8 out of 2098 genes, 0.4%	12 out of 5905 genes, 0.2%	1
cellular biogenic amine catabolic process (view genes)	8 out of 2098 genes, 0.4%	12 out of 5905 genes, 0.2%	1
tubulin complex assembly (view genes)	7 out of 2098 genes, 0.3%	10 out of 5905 genes, 0.2%	1
iron assimilation (view genes)	7 out of 2098 genes, 0.3%	10 out of 5905 genes, 0.2%	1
sulfur compound catabolic process (view genes)	7 out of 2098 genes, 0.3%	10 out of 5905 genes, 0.2%	1
guanosine-containing compound biosynthetic process (view genes)	7 out of 2098 genes, 0.3%	10 out of 5905 genes, 0.2%	1
anatomical structure morphogenesis (view genes)	77 out of 2098 genes, 3.7%	181 out of 5905 genes, 3.1%	1
anatomical structure development (view genes)	77 out of 2098 genes, 3.7%	181 out of 5905 genes, 3.1%	1
cofactor metabolic process (view genes)	70 out of 2098 genes, 3.3%	163 out of 5905 genes, 2.8%	1
coenzyme metabolic process (view genes)	61 out of 2098 genes, 2.9%	140 out of 5905 genes, 2.4%	1
ribosomal large subunit export from nucleus (view genes)	14 out of 2098 genes, 0.7%	25 out of 5905 genes, 0.4%	1
carbohydrate biosynthetic process (view genes)	33 out of 2098 genes, 1.6%	70 out of 5905 genes, 1.2%	1
cell differentiation (view genes)	80 out of 2098 genes, 3.8%	189 out of 5905 genes, 3.2%	1
single-organism developmental process (view genes)	119 out of 2098 genes, 5.7%	291 out of 5905 genes, 4.9%	1
primary metabolic process (view genes)	1188 out of 2098 genes, 56.6%	3246 out of 5905 genes, 55.0%	1
ncRNA 3'-end processing (view genes)	22 out of 2098 genes, 1.0%	44 out of 5905 genes, 0.7%	1
heterocycle catabolic process (view genes)	99 out of 2098 genes, 4.7%	240 out of 5905 genes, 4.1%	1
snoRNA 3'-end processing (view genes)	15 out of 2098 genes, 0.7%	28 out of 5905 genes, 0.5%	1
ribonucleoside metabolic process (view genes)	68 out of 2098 genes, 3.2%	160 out of 5905 genes, 2.7%	1
transcription of nuclear large rRNA transcript from RNA polymerase I promoter (view genes)	11 out of 2098 genes, 0.5%	19 out of 5905 genes, 0.3%	1
ribonucleotide biosynthetic process (view genes)	30 out of 2098 genes, 1.4%	64 out of 5905 genes, 1.1%	1
nucleoside metabolic process (view genes)	72 out of 2098 genes, 3.4%	171 out of 5905 genes, 2.9%	1
glycosyl compound metabolic process (view genes)	72 out of 2098 genes, 3.4%	171 out of 5905 genes, 2.9%	1
cellular nitrogen compound catabolic process (view genes)	98 out of 2098 genes, 4.7%	239 out of 5905 genes, 4.0%	1
protein monoubiquitination (view genes)	10 out of 2098 genes, 0.5%	17 out of 5905 genes, 0.3%	1
cellular response to oxygen-containing compound (view genes)	17 out of 2098 genes, 0.8%	33 out of 5905 genes, 0.6%	1
aromatic compound catabolic process (view genes)	96 out of 2098 genes, 4.6%	234 out of 5905 genes, 4.0%	1
glutamine family amino acid metabolic process (view genes)	29 out of 2098 genes, 1.4%	62 out of 5905 genes, 1.0%	1
glycerol biosynthetic process (view genes)	3 out of 2098 genes, 0.1%	3 out of 5905 genes, 0.1%	1
GTP biosynthetic process (view genes)	3 out of 2098 genes, 0.1%	3 out of 5905 genes, 0.1%	1
leucine catabolic process (view genes)	3 out of 2098 genes, 0.1%	3 out of 5905 genes, 0.1%	1
amino-acid betaine metabolic process (view genes)	3 out of 2098 genes, 0.1%	3 out of 5905 genes, 0.1%	1
water transport (view genes)	3 out of 2098 genes, 0.1%	3 out of 5905 genes, 0.1%	1
carnitine metabolic process (view genes)	3 out of 2098 genes, 0.1%	3 out of 5905 genes, 0.1%	1
sulfate assimilation, phosphoadenylyl sulfate reduction by phosphoadenylyl-sulfate reductase (thioredoxin) (view genes)	3 out of 2098 genes, 0.1%	3 out of 5905 genes, 0.1%	1
alditol biosynthetic process (view genes)	3 out of 2098 genes, 0.1%	3 out of 5905 genes, 0.1%	1
acetate biosynthetic process (view genes)	3 out of 2098 genes, 0.1%	3 out of 5905 genes, 0.1%	1
sulfate reduction (view genes)	3 out of 2098 genes, 0.1%	3 out of 5905 genes, 0.1%	1
aldonic acid metabolic process (view genes)	3 out of 2098 genes, 0.1%	3 out of 5905 genes, 0.1%	1
D-gluconate metabolic process (view genes)	3 out of 2098 genes, 0.1%	3 out of 5905 genes, 0.1%	1
propionate metabolic process (view genes)	3 out of 2098 genes, 0.1%	3 out of 5905 genes, 0.1%	1
propionate catabolic process (view genes)	3 out of 2098 genes, 0.1%	3 out of 5905 genes, 0.1%	1
short-chain fatty acid catabolic process (view genes)	3 out of 2098 genes, 0.1%	3 out of 5905 genes, 0.1%	1
propionate catabolic process, 2-methylcitrate cycle (view genes)	3 out of 2098 genes, 0.1%	3 out of 5905 genes, 0.1%	1
NAD biosynthesis via nicotinamide riboside salvage pathway (view genes)	3 out of 2098 genes, 0.1%	3 out of 5905 genes, 0.1%	1
fluid transport (view genes)	3 out of 2098 genes, 0.1%	3 out of 5905 genes, 0.1%	1
ketone catabolic process (view genes)	3 out of 2098 genes, 0.1%	3 out of 5905 genes, 0.1%	1
D-amino acid metabolic process (view genes)	3 out of 2098 genes, 0.1%	3 out of 5905 genes, 0.1%	1
positive regulation of transcription from RNA polymerase II promoter in response to ethanol (view genes)	3 out of 2098 genes, 0.1%	3 out of 5905 genes, 0.1%	1
cellular response to ethanol (view genes)	3 out of 2098 genes, 0.1%	3 out of 5905 genes, 0.1%	1
L-kynurenine metabolic process (view genes)	3 out of 2098 genes, 0.1%	3 out of 5905 genes, 0.1%	1
L-kynurenine catabolic process (view genes)	3 out of 2098 genes, 0.1%	3 out of 5905 genes, 0.1%	1
cellular response to alcohol (view genes)	3 out of 2098 genes, 0.1%	3 out of 5905 genes, 0.1%	1
organic acid transport (view genes)	37 out of 2098 genes, 1.8%	82 out of 5905 genes, 1.4%	1
karyogamy involved in conjugation with cellular fusion (view genes)	9 out of 2098 genes, 0.4%	15 out of 5905 genes, 0.3%	1
amine catabolic process (view genes)	9 out of 2098 genes, 0.4%	15 out of 5905 genes, 0.3%	1
protein methylation (view genes)	19 out of 2098 genes, 0.9%	38 out of 5905 genes, 0.6%	1
protein alkylation (view genes)	19 out of 2098 genes, 0.9%	38 out of 5905 genes, 0.6%	1
purine nucleoside metabolic process (view genes)	62 out of 2098 genes, 3.0%	146 out of 5905 genes, 2.5%	1
purine ribonucleoside metabolic process (view genes)	62 out of 2098 genes, 3.0%	146 out of 5905 genes, 2.5%	1
rRNA transcription (view genes)	16 out of 2098 genes, 0.8%	31 out of 5905 genes, 0.5%	1
phosphorylation (view genes)	107 out of 2098 genes, 5.1%	264 out of 5905 genes, 4.5%	1
ribose phosphate biosynthetic process (view genes)	32 out of 2098 genes, 1.5%	70 out of 5905 genes, 1.2%	1
pyruvate metabolic process (view genes)	8 out of 2098 genes, 0.4%	13 out of 5905 genes, 0.2%	1
reciprocal meiotic recombination (view genes)	25 out of 2098 genes, 1.2%	53 out of 5905 genes, 0.9%	1
aspartate family amino acid biosynthetic process (view genes)	25 out of 2098 genes, 1.2%	53 out of 5905 genes, 0.9%	1
reciprocal DNA recombination (view genes)	25 out of 2098 genes, 1.2%	53 out of 5905 genes, 0.9%	1
branched-chain amino acid catabolic process (view genes)	7 out of 2098 genes, 0.3%	11 out of 5905 genes, 0.2%	1
glucose transport (view genes)	7 out of 2098 genes, 0.3%	11 out of 5905 genes, 0.2%	1
polyol biosynthetic process (view genes)	7 out of 2098 genes, 0.3%	11 out of 5905 genes, 0.2%	1
synaptonemal complex organization (view genes)	7 out of 2098 genes, 0.3%	11 out of 5905 genes, 0.2%	1
tubulin complex biogenesis (view genes)	7 out of 2098 genes, 0.3%	11 out of 5905 genes, 0.2%	1
alcohol metabolic process (view genes)	48 out of 2098 genes, 2.3%	111 out of 5905 genes, 1.9%	1
organic hydroxy compound metabolic process (view genes)	48 out of 2098 genes, 2.3%	111 out of 5905 genes, 1.9%	1
purine ribonucleotide metabolic process (view genes)	58 out of 2098 genes, 2.8%	137 out of 5905 genes, 2.3%	1
aminoglycan catabolic process (view genes)	4 out of 2098 genes, 0.2%	5 out of 5905 genes, 0.1%	1
chitin catabolic process (view genes)	4 out of 2098 genes, 0.2%	5 out of 5905 genes, 0.1%	1
mitochondrial electron transport, succinate to ubiquinone (view genes)	4 out of 2098 genes, 0.2%	5 out of 5905 genes, 0.1%	1
CTP biosynthetic process (view genes)	4 out of 2098 genes, 0.2%	5 out of 5905 genes, 0.1%	1
L-serine biosynthetic process (view genes)	4 out of 2098 genes, 0.2%	5 out of 5905 genes, 0.1%	1
sulfate transport (view genes)	4 out of 2098 genes, 0.2%	5 out of 5905 genes, 0.1%	1
pentose-phosphate shunt, oxidative branch (view genes)	4 out of 2098 genes, 0.2%	5 out of 5905 genes, 0.1%	1
pyrimidine ribonucleoside triphosphate metabolic process (view genes)	4 out of 2098 genes, 0.2%	5 out of 5905 genes, 0.1%	1
pyrimidine ribonucleoside triphosphate biosynthetic process (view genes)	4 out of 2098 genes, 0.2%	5 out of 5905 genes, 0.1%	1
amine transport (view genes)	4 out of 2098 genes, 0.2%	5 out of 5905 genes, 0.1%	1
de novo NAD biosynthetic process from tryptophan (view genes)	4 out of 2098 genes, 0.2%	5 out of 5905 genes, 0.1%	1
de novo NAD biosynthetic process (view genes)	4 out of 2098 genes, 0.2%	5 out of 5905 genes, 0.1%	1
RNA polymerase II complex localization to nucleus (view genes)	4 out of 2098 genes, 0.2%	5 out of 5905 genes, 0.1%	1
CTP metabolic process (view genes)	4 out of 2098 genes, 0.2%	5 out of 5905 genes, 0.1%	1
amino sugar catabolic process (view genes)	4 out of 2098 genes, 0.2%	5 out of 5905 genes, 0.1%	1
adenine nucleotide transport (view genes)	4 out of 2098 genes, 0.2%	5 out of 5905 genes, 0.1%	1
kynurenine metabolic process (view genes)	4 out of 2098 genes, 0.2%	5 out of 5905 genes, 0.1%	1
cellular response to hydrogen peroxide (view genes)	4 out of 2098 genes, 0.2%	5 out of 5905 genes, 0.1%	1
glucosamine-containing compound catabolic process (view genes)	4 out of 2098 genes, 0.2%	5 out of 5905 genes, 0.1%	1
aromatic amino acid family catabolic process (view genes)	6 out of 2098 genes, 0.3%	9 out of 5905 genes, 0.2%	1
pyrimidine nucleoside triphosphate metabolic process (view genes)	6 out of 2098 genes, 0.3%	9 out of 5905 genes, 0.2%	1
iron chelate transport (view genes)	6 out of 2098 genes, 0.3%	9 out of 5905 genes, 0.2%	1
peptidyl-histidine modification (view genes)	6 out of 2098 genes, 0.3%	9 out of 5905 genes, 0.2%	1
rRNA methylation (view genes)	6 out of 2098 genes, 0.3%	9 out of 5905 genes, 0.2%	1
purine-containing compound metabolic process (view genes)	71 out of 2098 genes, 3.4%	171 out of 5905 genes, 2.9%	1
cellular lipid catabolic process (view genes)	17 out of 2098 genes, 0.8%	34 out of 5905 genes, 0.6%	1
leucine biosynthetic process (view genes)	5 out of 2098 genes, 0.2%	7 out of 5905 genes, 0.1%	1
pyrimidine nucleoside triphosphate biosynthetic process (view genes)	5 out of 2098 genes, 0.2%	7 out of 5905 genes, 0.1%	1
peptidyl-diphthamide metabolic process (view genes)	5 out of 2098 genes, 0.2%	7 out of 5905 genes, 0.1%	1
peptidyl-diphthamide biosynthetic process from peptidyl-histidine (view genes)	5 out of 2098 genes, 0.2%	7 out of 5905 genes, 0.1%	1
tRNA pseudouridine synthesis (view genes)	5 out of 2098 genes, 0.2%	7 out of 5905 genes, 0.1%	1
response to hydrogen peroxide (view genes)	5 out of 2098 genes, 0.2%	7 out of 5905 genes, 0.1%	1
regulation of ATPase activity (view genes)	5 out of 2098 genes, 0.2%	7 out of 5905 genes, 0.1%	1
carboxylic acid transport (view genes)	36 out of 2098 genes, 1.7%	81 out of 5905 genes, 1.4%	1
pheromone-dependent signal transduction involved in conjugation with cellular fusion (view genes)	14 out of 2098 genes, 0.7%	27 out of 5905 genes, 0.5%	1
signal transduction involved in conjugation with cellular fusion (view genes)	14 out of 2098 genes, 0.7%	27 out of 5905 genes, 0.5%	1
RNA surveillance (view genes)	14 out of 2098 genes, 0.7%	27 out of 5905 genes, 0.5%	1
nuclear RNA surveillance (view genes)	14 out of 2098 genes, 0.7%	27 out of 5905 genes, 0.5%	1
snoRNA processing (view genes)	19 out of 2098 genes, 0.9%	39 out of 5905 genes, 0.7%	1
phosphorus metabolic process (view genes)	266 out of 2098 genes, 12.7%	696 out of 5905 genes, 11.8%	1
translational initiation (view genes)	23 out of 2098 genes, 1.1%	49 out of 5905 genes, 0.8%	1
peptidyl-amino acid modification (view genes)	44 out of 2098 genes, 2.1%	102 out of 5905 genes, 1.7%	1
branched-chain amino acid metabolic process (view genes)	13 out of 2098 genes, 0.6%	25 out of 5905 genes, 0.4%	1
purine nucleotide metabolic process (view genes)	59 out of 2098 genes, 2.8%	141 out of 5905 genes, 2.4%	1
proton transport (view genes)	20 out of 2098 genes, 1.0%	42 out of 5905 genes, 0.7%	1
meiosis I (view genes)	39 out of 2098 genes, 1.9%	90 out of 5905 genes, 1.5%	1
glucan biosynthetic process (view genes)	12 out of 2098 genes, 0.6%	23 out of 5905 genes, 0.4%	1
organic substance metabolic process (view genes)	1217 out of 2098 genes, 58.0%	3351 out of 5905 genes, 56.7%	1
ribonucleotide metabolic process (view genes)	62 out of 2098 genes, 3.0%	150 out of 5905 genes, 2.5%	1
snoRNA metabolic process (view genes)	21 out of 2098 genes, 1.0%	45 out of 5905 genes, 0.8%	1
protein polyubiquitination (view genes)	11 out of 2098 genes, 0.5%	21 out of 5905 genes, 0.4%	1
purine nucleoside monophosphate biosynthetic process (view genes)	11 out of 2098 genes, 0.5%	21 out of 5905 genes, 0.4%	1
purine ribonucleoside monophosphate biosynthetic process (view genes)	11 out of 2098 genes, 0.5%	21 out of 5905 genes, 0.4%	1
hydrogen transport (view genes)	20 out of 2098 genes, 1.0%	43 out of 5905 genes, 0.7%	1
cellular aldehyde metabolic process (view genes)	13 out of 2098 genes, 0.6%	26 out of 5905 genes, 0.4%	1
nucleosome assembly (view genes)	13 out of 2098 genes, 0.6%	26 out of 5905 genes, 0.4%	1
rRNA catabolic process (view genes)	13 out of 2098 genes, 0.6%	26 out of 5905 genes, 0.4%	1
ribose phosphate metabolic process (view genes)	64 out of 2098 genes, 3.1%	157 out of 5905 genes, 2.7%	1
developmental process (view genes)	125 out of 2098 genes, 6.0%	320 out of 5905 genes, 5.4%	1
cellular component morphogenesis (view genes)	34 out of 2098 genes, 1.6%	79 out of 5905 genes, 1.3%	1
fungal-type cell wall organization (view genes)	54 out of 2098 genes, 2.6%	131 out of 5905 genes, 2.2%	1
external encapsulating structure organization (view genes)	54 out of 2098 genes, 2.6%	131 out of 5905 genes, 2.2%	1
cell wall organization (view genes)	54 out of 2098 genes, 2.6%	131 out of 5905 genes, 2.2%	1
L-serine metabolic process (view genes)	6 out of 2098 genes, 0.3%	10 out of 5905 genes, 0.2%	1
cellular zinc ion homeostasis (view genes)	6 out of 2098 genes, 0.3%	10 out of 5905 genes, 0.2%	1
copper ion transmembrane transport (view genes)	6 out of 2098 genes, 0.3%	10 out of 5905 genes, 0.2%	1
cristae formation (view genes)	6 out of 2098 genes, 0.3%	10 out of 5905 genes, 0.2%	1
zinc ion homeostasis (view genes)	6 out of 2098 genes, 0.3%	10 out of 5905 genes, 0.2%	1
cell wall biogenesis (view genes)	39 out of 2098 genes, 1.9%	92 out of 5905 genes, 1.6%	1
carbohydrate derivative catabolic process (view genes)	42 out of 2098 genes, 2.0%	100 out of 5905 genes, 1.7%	1
cellular developmental process (view genes)	84 out of 2098 genes, 4.0%	211 out of 5905 genes, 3.6%	1
one-carbon metabolic process (view genes)	9 out of 2098 genes, 0.4%	17 out of 5905 genes, 0.3%	1
snRNA processing (view genes)	9 out of 2098 genes, 0.4%	17 out of 5905 genes, 0.3%	1
nuclear-transcribed mRNA catabolic process, exonucleolytic, 3'-5' (view genes)	9 out of 2098 genes, 0.4%	17 out of 5905 genes, 0.3%	1
histone lysine methylation (view genes)	9 out of 2098 genes, 0.4%	17 out of 5905 genes, 0.3%	1
exonucleolytic nuclear-transcribed mRNA catabolic process involved in deadenylation-dependent decay (view genes)	9 out of 2098 genes, 0.4%	17 out of 5905 genes, 0.3%	1
nuclear-transcribed mRNA catabolic process, 3'-5' exonucleolytic nonsense-mediated decay (view genes)	9 out of 2098 genes, 0.4%	17 out of 5905 genes, 0.3%	1
cellular metabolic compound salvage (view genes)	14 out of 2098 genes, 0.7%	29 out of 5905 genes, 0.5%	1
organophosphate metabolic process (view genes)	157 out of 2098 genes, 7.5%	408 out of 5905 genes, 6.9%	1
phosphate-containing compound metabolic process (view genes)	254 out of 2098 genes, 12.1%	673 out of 5905 genes, 11.4%	1
lipid catabolic process (view genes)	22 out of 2098 genes, 1.0%	49 out of 5905 genes, 0.8%	1
DNA strand renaturation (view genes)	5 out of 2098 genes, 0.2%	8 out of 5905 genes, 0.1%	1
tryptophan catabolic process (view genes)	5 out of 2098 genes, 0.2%	8 out of 5905 genes, 0.1%	1
meiotic prophase I (view genes)	5 out of 2098 genes, 0.2%	8 out of 5905 genes, 0.1%	1
siderophore transport (view genes)	5 out of 2098 genes, 0.2%	8 out of 5905 genes, 0.1%	1
iron assimilation by chelation and transport (view genes)	5 out of 2098 genes, 0.2%	8 out of 5905 genes, 0.1%	1
meiotic cell cycle checkpoint (view genes)	5 out of 2098 genes, 0.2%	8 out of 5905 genes, 0.1%	1
indole-containing compound catabolic process (view genes)	5 out of 2098 genes, 0.2%	8 out of 5905 genes, 0.1%	1
regulation of sulfur metabolic process (view genes)	5 out of 2098 genes, 0.2%	8 out of 5905 genes, 0.1%	1
indolalkylamine catabolic process (view genes)	5 out of 2098 genes, 0.2%	8 out of 5905 genes, 0.1%	1
prophase (view genes)	5 out of 2098 genes, 0.2%	8 out of 5905 genes, 0.1%	1
meiotic recombination checkpoint (view genes)	5 out of 2098 genes, 0.2%	8 out of 5905 genes, 0.1%	1
tricarboxylic acid metabolic process (view genes)	5 out of 2098 genes, 0.2%	8 out of 5905 genes, 0.1%	1
ribonucleoside catabolic process (view genes)	36 out of 2098 genes, 1.7%	85 out of 5905 genes, 1.4%	1
catabolic process (view genes)	289 out of 2098 genes, 13.8%	770 out of 5905 genes, 13.0%	1
karyogamy (view genes)	11 out of 2098 genes, 0.5%	22 out of 5905 genes, 0.4%	1
purine nucleoside monophosphate metabolic process (view genes)	11 out of 2098 genes, 0.5%	22 out of 5905 genes, 0.4%	1
purine ribonucleoside monophosphate metabolic process (view genes)	11 out of 2098 genes, 0.5%	22 out of 5905 genes, 0.4%	1
nucleoside catabolic process (view genes)	37 out of 2098 genes, 1.8%	88 out of 5905 genes, 1.5%	1
glycosyl compound catabolic process (view genes)	37 out of 2098 genes, 1.8%	88 out of 5905 genes, 1.5%	1
branched-chain amino acid biosynthetic process (view genes)	8 out of 2098 genes, 0.4%	15 out of 5905 genes, 0.3%	1
regulation of transposition, RNA-mediated (view genes)	8 out of 2098 genes, 0.4%	15 out of 5905 genes, 0.3%	1
flocculation (view genes)	4 out of 2098 genes, 0.2%	6 out of 5905 genes, 0.1%	1
fructose metabolic process (view genes)	4 out of 2098 genes, 0.2%	6 out of 5905 genes, 0.1%	1
termination of RNA polymerase I transcription (view genes)	4 out of 2098 genes, 0.2%	6 out of 5905 genes, 0.1%	1
regulation of translational termination (view genes)	4 out of 2098 genes, 0.2%	6 out of 5905 genes, 0.1%	1
tyrosine metabolic process (view genes)	4 out of 2098 genes, 0.2%	6 out of 5905 genes, 0.1%	1
biotin metabolic process (view genes)	4 out of 2098 genes, 0.2%	6 out of 5905 genes, 0.1%	1
pyrimidine-containing compound salvage (view genes)	4 out of 2098 genes, 0.2%	6 out of 5905 genes, 0.1%	1
biotin biosynthetic process (view genes)	4 out of 2098 genes, 0.2%	6 out of 5905 genes, 0.1%	1
deoxyribonucleoside triphosphate metabolic process (view genes)	4 out of 2098 genes, 0.2%	6 out of 5905 genes, 0.1%	1
purine nucleotide transport (view genes)	4 out of 2098 genes, 0.2%	6 out of 5905 genes, 0.1%	1
purine ribonucleotide transport (view genes)	4 out of 2098 genes, 0.2%	6 out of 5905 genes, 0.1%	1
regulation of histone acetylation (view genes)	4 out of 2098 genes, 0.2%	6 out of 5905 genes, 0.1%	1
response to ethanol (view genes)	4 out of 2098 genes, 0.2%	6 out of 5905 genes, 0.1%	1
response to alcohol (view genes)	4 out of 2098 genes, 0.2%	6 out of 5905 genes, 0.1%	1
regulation of protein acetylation (view genes)	4 out of 2098 genes, 0.2%	6 out of 5905 genes, 0.1%	1
negative regulation of invasive growth in response to glucose limitation (view genes)	4 out of 2098 genes, 0.2%	6 out of 5905 genes, 0.1%	1
regulation of peptidyl-lysine acetylation (view genes)	4 out of 2098 genes, 0.2%	6 out of 5905 genes, 0.1%	1
pyrimidine-containing compound metabolic process (view genes)	19 out of 2098 genes, 0.9%	42 out of 5905 genes, 0.7%	1
cellular process involved in reproduction (view genes)	161 out of 2098 genes, 7.7%	421 out of 5905 genes, 7.1%	1
maturation of 5S rRNA (view genes)	2 out of 2098 genes, 0.1%	2 out of 5905 genes, 0.0%	1
box H/ACA snoRNP assembly (view genes)	2 out of 2098 genes, 0.1%	2 out of 5905 genes, 0.0%	1
box C/D snoRNA 3'-end processing (view genes)	2 out of 2098 genes, 0.1%	2 out of 5905 genes, 0.0%	1
age-dependent response to reactive oxygen species involved in chronological cell aging (view genes)	2 out of 2098 genes, 0.1%	2 out of 5905 genes, 0.0%	1
tRNA 5'-leader removal (view genes)	2 out of 2098 genes, 0.1%	2 out of 5905 genes, 0.0%	1
fructose 6-phosphate metabolic process (view genes)	2 out of 2098 genes, 0.1%	2 out of 5905 genes, 0.0%	1
ethanol catabolic process (view genes)	2 out of 2098 genes, 0.1%	2 out of 5905 genes, 0.0%	1
citrate metabolic process (view genes)	2 out of 2098 genes, 0.1%	2 out of 5905 genes, 0.0%	1
succinyl-CoA metabolic process (view genes)	2 out of 2098 genes, 0.1%	2 out of 5905 genes, 0.0%	1
fumarate metabolic process (view genes)	2 out of 2098 genes, 0.1%	2 out of 5905 genes, 0.0%	1
ethanol biosynthetic process (view genes)	2 out of 2098 genes, 0.1%	2 out of 5905 genes, 0.0%	1
purine nucleobase catabolic process (view genes)	2 out of 2098 genes, 0.1%	2 out of 5905 genes, 0.0%	1
cytidine catabolic process (view genes)	2 out of 2098 genes, 0.1%	2 out of 5905 genes, 0.0%	1
DNA ligation (view genes)	2 out of 2098 genes, 0.1%	2 out of 5905 genes, 0.0%	1
DNA modification (view genes)	2 out of 2098 genes, 0.1%	2 out of 5905 genes, 0.0%	1
DNA dealkylation involved in DNA repair (view genes)	2 out of 2098 genes, 0.1%	2 out of 5905 genes, 0.0%	1
alanine metabolic process (view genes)	2 out of 2098 genes, 0.1%	2 out of 5905 genes, 0.0%	1
alanine catabolic process (view genes)	2 out of 2098 genes, 0.1%	2 out of 5905 genes, 0.0%	1
arginine catabolic process (view genes)	2 out of 2098 genes, 0.1%	2 out of 5905 genes, 0.0%	1
unsaturated fatty acid biosynthetic process (view genes)	2 out of 2098 genes, 0.1%	2 out of 5905 genes, 0.0%	1
tricarboxylic acid transport (view genes)	2 out of 2098 genes, 0.1%	2 out of 5905 genes, 0.0%	1
mitochondrial citrate transport (view genes)	2 out of 2098 genes, 0.1%	2 out of 5905 genes, 0.0%	1
hypotonic response (view genes)	2 out of 2098 genes, 0.1%	2 out of 5905 genes, 0.0%	1
anaerobic respiration (view genes)	2 out of 2098 genes, 0.1%	2 out of 5905 genes, 0.0%	1
pyruvate family amino acid metabolic process (view genes)	2 out of 2098 genes, 0.1%	2 out of 5905 genes, 0.0%	1
pyruvate family amino acid catabolic process (view genes)	2 out of 2098 genes, 0.1%	2 out of 5905 genes, 0.0%	1
vitamin catabolic process (view genes)	2 out of 2098 genes, 0.1%	2 out of 5905 genes, 0.0%	1
response to carbon dioxide (view genes)	2 out of 2098 genes, 0.1%	2 out of 5905 genes, 0.0%	1
response to zinc ion (view genes)	2 out of 2098 genes, 0.1%	2 out of 5905 genes, 0.0%	1
response to acidity (view genes)	2 out of 2098 genes, 0.1%	2 out of 5905 genes, 0.0%	1
citrate transport (view genes)	2 out of 2098 genes, 0.1%	2 out of 5905 genes, 0.0%	1
aromatic amino acid transport (view genes)	2 out of 2098 genes, 0.1%	2 out of 5905 genes, 0.0%	1
gamma-aminobutyric acid transport (view genes)	2 out of 2098 genes, 0.1%	2 out of 5905 genes, 0.0%	1
tryptophan transport (view genes)	2 out of 2098 genes, 0.1%	2 out of 5905 genes, 0.0%	1
cysteine biosynthetic process via cystathionine (view genes)	2 out of 2098 genes, 0.1%	2 out of 5905 genes, 0.0%	1
siroheme biosynthetic process (view genes)	2 out of 2098 genes, 0.1%	2 out of 5905 genes, 0.0%	1
acetyl-CoA biosynthetic process from acetate (view genes)	2 out of 2098 genes, 0.1%	2 out of 5905 genes, 0.0%	1
glycine decarboxylation via glycine cleavage system (view genes)	2 out of 2098 genes, 0.1%	2 out of 5905 genes, 0.0%	1
charged-tRNA amino acid modification (view genes)	2 out of 2098 genes, 0.1%	2 out of 5905 genes, 0.0%	1
negative regulation of conjugation (view genes)	2 out of 2098 genes, 0.1%	2 out of 5905 genes, 0.0%	1
negative regulation of conjugation with cellular fusion (view genes)	2 out of 2098 genes, 0.1%	2 out of 5905 genes, 0.0%	1
cell-substrate adhesion (view genes)	2 out of 2098 genes, 0.1%	2 out of 5905 genes, 0.0%	1
telomeric 3' overhang formation (view genes)	2 out of 2098 genes, 0.1%	2 out of 5905 genes, 0.0%	1
fructose import (view genes)	2 out of 2098 genes, 0.1%	2 out of 5905 genes, 0.0%	1
iron assimilation by reduction and transport (view genes)	2 out of 2098 genes, 0.1%	2 out of 5905 genes, 0.0%	1
unsaturated fatty acid metabolic process (view genes)	2 out of 2098 genes, 0.1%	2 out of 5905 genes, 0.0%	1
box H/ACA snoRNA metabolic process (view genes)	2 out of 2098 genes, 0.1%	2 out of 5905 genes, 0.0%	1
primary alcohol biosynthetic process (view genes)	2 out of 2098 genes, 0.1%	2 out of 5905 genes, 0.0%	1
primary alcohol catabolic process (view genes)	2 out of 2098 genes, 0.1%	2 out of 5905 genes, 0.0%	1
small-subunit processome assembly (view genes)	2 out of 2098 genes, 0.1%	2 out of 5905 genes, 0.0%	1
box H/ACA snoRNA processing (view genes)	2 out of 2098 genes, 0.1%	2 out of 5905 genes, 0.0%	1
phosphate ion transmembrane transport (view genes)	2 out of 2098 genes, 0.1%	2 out of 5905 genes, 0.0%	1
DNA dealkylation (view genes)	2 out of 2098 genes, 0.1%	2 out of 5905 genes, 0.0%	1
positive regulation of transcription from RNA polymerase II promoter in response to oxidative stress (view genes)	2 out of 2098 genes, 0.1%	2 out of 5905 genes, 0.0%	1
error-free postreplication DNA repair (view genes)	2 out of 2098 genes, 0.1%	2 out of 5905 genes, 0.0%	1
water-soluble vitamin catabolic process (view genes)	2 out of 2098 genes, 0.1%	2 out of 5905 genes, 0.0%	1
L-alanine metabolic process (view genes)	2 out of 2098 genes, 0.1%	2 out of 5905 genes, 0.0%	1
L-alanine catabolic process (view genes)	2 out of 2098 genes, 0.1%	2 out of 5905 genes, 0.0%	1
positive regulation of protein complex disassembly (view genes)	2 out of 2098 genes, 0.1%	2 out of 5905 genes, 0.0%	1
ethanol biosynthetic process involved in glucose fermentation to ethanol (view genes)	2 out of 2098 genes, 0.1%	2 out of 5905 genes, 0.0%	1
negative regulation of multi-organism process (view genes)	2 out of 2098 genes, 0.1%	2 out of 5905 genes, 0.0%	1
'de novo' CTP biosynthetic process (view genes)	2 out of 2098 genes, 0.1%	2 out of 5905 genes, 0.0%	1
positive regulation of translational termination (view genes)	2 out of 2098 genes, 0.1%	2 out of 5905 genes, 0.0%	1
positive regulation of transcription from RNA polymerase III promoter (view genes)	2 out of 2098 genes, 0.1%	2 out of 5905 genes, 0.0%	1
pyrimidine ribonucleoside catabolic process (view genes)	2 out of 2098 genes, 0.1%	2 out of 5905 genes, 0.0%	1
pyrimidine nucleoside catabolic process (view genes)	2 out of 2098 genes, 0.1%	2 out of 5905 genes, 0.0%	1
siroheme metabolic process (view genes)	2 out of 2098 genes, 0.1%	2 out of 5905 genes, 0.0%	1
response to freezing (view genes)	2 out of 2098 genes, 0.1%	2 out of 5905 genes, 0.0%	1
DNA ligation involved in DNA repair (view genes)	2 out of 2098 genes, 0.1%	2 out of 5905 genes, 0.0%	1
cofactor catabolic process (view genes)	2 out of 2098 genes, 0.1%	2 out of 5905 genes, 0.0%	1
response to nitrosative stress (view genes)	2 out of 2098 genes, 0.1%	2 out of 5905 genes, 0.0%	1
response to hydrostatic pressure (view genes)	2 out of 2098 genes, 0.1%	2 out of 5905 genes, 0.0%	1
medium-chain fatty acid catabolic process (view genes)	2 out of 2098 genes, 0.1%	2 out of 5905 genes, 0.0%	1
copper ion export (view genes)	2 out of 2098 genes, 0.1%	2 out of 5905 genes, 0.0%	1
positive regulation of transcription from RNA polymerase II promoter in response to a hypotonic environment (view genes)	2 out of 2098 genes, 0.1%	2 out of 5905 genes, 0.0%	1
positive regulation of transcription from RNA polymerase II promoter in response to acidity (view genes)	2 out of 2098 genes, 0.1%	2 out of 5905 genes, 0.0%	1
positive regulation of transcription from RNA polymerase II promoter in response to nitrosative stress (view genes)	2 out of 2098 genes, 0.1%	2 out of 5905 genes, 0.0%	1
positive regulation of transcription from RNA polymerase II promoter in response to hydrostatic pressure (view genes)	2 out of 2098 genes, 0.1%	2 out of 5905 genes, 0.0%	1
positive regulation of transcription from RNA polymerase II promoter in response to glucose starvation (view genes)	2 out of 2098 genes, 0.1%	2 out of 5905 genes, 0.0%	1
positive regulation of transcription from RNA polymerase II promoter in response to hydrogen peroxide (view genes)	2 out of 2098 genes, 0.1%	2 out of 5905 genes, 0.0%	1
positive regulation of transcription from RNA polymerase II promoter in response to freezing (view genes)	2 out of 2098 genes, 0.1%	2 out of 5905 genes, 0.0%	1
positive regulation of transcription from RNA polymerase II promoter in response to cold (view genes)	2 out of 2098 genes, 0.1%	2 out of 5905 genes, 0.0%	1
positive regulation of transcription by oleic acid (view genes)	2 out of 2098 genes, 0.1%	2 out of 5905 genes, 0.0%	1
positive regulation of transcription from RNA polymerase II promoter by oleic acid (view genes)	2 out of 2098 genes, 0.1%	2 out of 5905 genes, 0.0%	1
cellular response to caloric restriction (view genes)	2 out of 2098 genes, 0.1%	2 out of 5905 genes, 0.0%	1
regulation of replicative cell aging by regulation of transcription from RNA polymerase II promoter in response to caloric restriction (view genes)	2 out of 2098 genes, 0.1%	2 out of 5905 genes, 0.0%	1
cyclic threonylcarbamoyladenosine biosynthetic process (view genes)	2 out of 2098 genes, 0.1%	2 out of 5905 genes, 0.0%	1
cellular response to carbon dioxide (view genes)	2 out of 2098 genes, 0.1%	2 out of 5905 genes, 0.0%	1
'de novo' L-methionine biosynthetic process (view genes)	2 out of 2098 genes, 0.1%	2 out of 5905 genes, 0.0%	1
cellular response to hydrostatic pressure (view genes)	2 out of 2098 genes, 0.1%	2 out of 5905 genes, 0.0%	1
cellular response to acidity (view genes)	2 out of 2098 genes, 0.1%	2 out of 5905 genes, 0.0%	1
cellular hypotonic response (view genes)	2 out of 2098 genes, 0.1%	2 out of 5905 genes, 0.0%	1
cellular response to freezing (view genes)	2 out of 2098 genes, 0.1%	2 out of 5905 genes, 0.0%	1
cellular response to nitrosative stress (view genes)	2 out of 2098 genes, 0.1%	2 out of 5905 genes, 0.0%	1
ubiquitin-dependent protein catabolic process via the N-end rule pathway (view genes)	2 out of 2098 genes, 0.1%	2 out of 5905 genes, 0.0%	1
positive regulation of transcription from RNA polymerase II promoter in response to zinc ion starvation (view genes)	2 out of 2098 genes, 0.1%	2 out of 5905 genes, 0.0%	1
mitochondrial respiratory chain supercomplex assembly (view genes)	2 out of 2098 genes, 0.1%	2 out of 5905 genes, 0.0%	1
regulation of cellular hyperosmotic salinity response (view genes)	2 out of 2098 genes, 0.1%	2 out of 5905 genes, 0.0%	1
negative regulation of cellular hyperosmotic salinity response (view genes)	2 out of 2098 genes, 0.1%	2 out of 5905 genes, 0.0%	1
negative regulation of cellular hyperosmotic salinity response by negative regulation of transcription from RNA polymerase II promoter (view genes)	2 out of 2098 genes, 0.1%	2 out of 5905 genes, 0.0%	1
regulation of response to salt stress (view genes)	2 out of 2098 genes, 0.1%	2 out of 5905 genes, 0.0%	1
negative regulation of response to salt stress (view genes)	2 out of 2098 genes, 0.1%	2 out of 5905 genes, 0.0%	1
regulation of transcription regulatory region DNA binding (view genes)	2 out of 2098 genes, 0.1%	2 out of 5905 genes, 0.0%	1
positive regulation of transcription regulatory region DNA binding (view genes)	2 out of 2098 genes, 0.1%	2 out of 5905 genes, 0.0%	1
spermine transport (view genes)	3 out of 2098 genes, 0.1%	4 out of 5905 genes, 0.1%	1
flocculation via cell wall protein-carbohydrate interaction (view genes)	3 out of 2098 genes, 0.1%	4 out of 5905 genes, 0.1%	1
aromatic amino acid family catabolic process to alcohol via Ehrlich pathway (view genes)	3 out of 2098 genes, 0.1%	4 out of 5905 genes, 0.1%	1
age-dependent response to reactive oxygen species (view genes)	3 out of 2098 genes, 0.1%	4 out of 5905 genes, 0.1%	1
glycerol-3-phosphate metabolic process (view genes)	3 out of 2098 genes, 0.1%	4 out of 5905 genes, 0.1%	1
malate metabolic process (view genes)	3 out of 2098 genes, 0.1%	4 out of 5905 genes, 0.1%	1
base-excision repair, AP site formation (view genes)	3 out of 2098 genes, 0.1%	4 out of 5905 genes, 0.1%	1
polyamine catabolic process (view genes)	3 out of 2098 genes, 0.1%	4 out of 5905 genes, 0.1%	1
response to water deprivation (view genes)	3 out of 2098 genes, 0.1%	4 out of 5905 genes, 0.1%	1
magnesium ion transport (view genes)	3 out of 2098 genes, 0.1%	4 out of 5905 genes, 0.1%	1
ATP transport (view genes)	3 out of 2098 genes, 0.1%	4 out of 5905 genes, 0.1%	1
heme transport (view genes)	3 out of 2098 genes, 0.1%	4 out of 5905 genes, 0.1%	1
peptidyl-lysine monomethylation (view genes)	3 out of 2098 genes, 0.1%	4 out of 5905 genes, 0.1%	1
transsulfuration (view genes)	3 out of 2098 genes, 0.1%	4 out of 5905 genes, 0.1%	1
positive regulation of deoxyribonuclease activity (view genes)	3 out of 2098 genes, 0.1%	4 out of 5905 genes, 0.1%	1
positive regulation of endodeoxyribonuclease activity (view genes)	3 out of 2098 genes, 0.1%	4 out of 5905 genes, 0.1%	1
regulation of sterol transport (view genes)	3 out of 2098 genes, 0.1%	4 out of 5905 genes, 0.1%	1
positive regulation of sterol transport (view genes)	3 out of 2098 genes, 0.1%	4 out of 5905 genes, 0.1%	1
positive regulation of ATPase activity (view genes)	3 out of 2098 genes, 0.1%	4 out of 5905 genes, 0.1%	1
iron ion transmembrane transport (view genes)	3 out of 2098 genes, 0.1%	4 out of 5905 genes, 0.1%	1
positive regulation of transmembrane transport (view genes)	3 out of 2098 genes, 0.1%	4 out of 5905 genes, 0.1%	1
regulation of sterol import by regulation of transcription from RNA polymerase II promoter (view genes)	3 out of 2098 genes, 0.1%	4 out of 5905 genes, 0.1%	1
positive regulation of sterol import by positive regulation of transcription from RNA polymerase II promoter (view genes)	3 out of 2098 genes, 0.1%	4 out of 5905 genes, 0.1%	1
mature ribosome assembly (view genes)	3 out of 2098 genes, 0.1%	4 out of 5905 genes, 0.1%	1
cellular response to water deprivation (view genes)	3 out of 2098 genes, 0.1%	4 out of 5905 genes, 0.1%	1
hydrogen peroxide metabolic process (view genes)	3 out of 2098 genes, 0.1%	4 out of 5905 genes, 0.1%	1
nucleotide phosphorylation (view genes)	3 out of 2098 genes, 0.1%	4 out of 5905 genes, 0.1%	1
proton-transporting V-type ATPase complex assembly (view genes)	3 out of 2098 genes, 0.1%	4 out of 5905 genes, 0.1%	1
vacuolar proton-transporting V-type ATPase complex assembly (view genes)	3 out of 2098 genes, 0.1%	4 out of 5905 genes, 0.1%	1
regulation of lipid transport by regulation of transcription from RNA polymerase II promoter (view genes)	3 out of 2098 genes, 0.1%	4 out of 5905 genes, 0.1%	1
regulation of lipid transport by positive regulation of transcription from RNA polymerase II promoter (view genes)	3 out of 2098 genes, 0.1%	4 out of 5905 genes, 0.1%	1
regulation of cell aging (view genes)	3 out of 2098 genes, 0.1%	4 out of 5905 genes, 0.1%	1
regulation of replicative cell aging (view genes)	3 out of 2098 genes, 0.1%	4 out of 5905 genes, 0.1%	1
regulation of sterol import (view genes)	3 out of 2098 genes, 0.1%	4 out of 5905 genes, 0.1%	1
positive regulation of sterol import (view genes)	3 out of 2098 genes, 0.1%	4 out of 5905 genes, 0.1%	1
amino acid transport (view genes)	24 out of 2098 genes, 1.1%	55 out of 5905 genes, 0.9%	1
pre-replicative complex assembly (view genes)	10 out of 2098 genes, 0.5%	20 out of 5905 genes, 0.3%	1
nuclear-transcribed mRNA catabolic process, non-stop decay (view genes)	10 out of 2098 genes, 0.5%	20 out of 5905 genes, 0.3%	1
fungal-type cell wall biogenesis (view genes)	29 out of 2098 genes, 1.4%	68 out of 5905 genes, 1.2%	1
organelle assembly (view genes)	34 out of 2098 genes, 1.6%	81 out of 5905 genes, 1.4%	1
single-organism carbohydrate metabolic process (view genes)	93 out of 2098 genes, 4.4%	238 out of 5905 genes, 4.0%	1
conjugation with cellular fusion (view genes)	42 out of 2098 genes, 2.0%	102 out of 5905 genes, 1.7%	1
replicative cell aging (view genes)	20 out of 2098 genes, 1.0%	45 out of 5905 genes, 0.8%	1
monocarboxylic acid transport (view genes)	12 out of 2098 genes, 0.6%	25 out of 5905 genes, 0.4%	1
polyol metabolic process (view genes)	12 out of 2098 genes, 0.6%	25 out of 5905 genes, 0.4%	1
acetyl-CoA metabolic process (view genes)	7 out of 2098 genes, 0.3%	13 out of 5905 genes, 0.2%	1
tryptophan metabolic process (view genes)	7 out of 2098 genes, 0.3%	13 out of 5905 genes, 0.2%	1
indolalkylamine metabolic process (view genes)	7 out of 2098 genes, 0.3%	13 out of 5905 genes, 0.2%	1
[truncated: 3,975 more rows]
