# Supplementary material for: Involvement of glycolysis/gluconeogenesis and signaling regulatory pathways in Saccharomyces cerevisiae biofilms during fermentation
Source: Front Microbiol. 2015 Feb 23;6:139. doi: 10.3389/fmicb.2015.00139 (PMC4337339; doi:10.3389/fmicb.2015.00139)
Supplement: Table S2 — GO analysis of FCP-vs.-SGP. [file DataSheet2.XLSX]

## Sheet: FCP-vs-SGP-C
Terms from the Component Ontology with p-value as good or better than 1
Gene Ontology term	Cluster frequency	Genome frequency of use	Corrected P-value
nucleolus (view genes)	155 out of 1556 genes, 10.0%	282 out of 5905 genes, 4.8%	6e-23
preribosome (view genes)	93 out of 1556 genes, 6.0%	147 out of 5905 genes, 2.5%	8.26e-19
nuclear lumen (view genes)	285 out of 1556 genes, 18.3%	771 out of 5905 genes, 13.1%	9.01e-10
90S preribosome (view genes)	54 out of 1556 genes, 3.5%	89 out of 5905 genes, 1.5%	2.91e-09
non-membrane-bounded organelle (view genes)	414 out of 1556 genes, 26.6%	1213 out of 5905 genes, 20.5%	3.48e-09
intracellular non-membrane-bounded organelle (view genes)	414 out of 1556 genes, 26.6%	1213 out of 5905 genes, 20.5%	3.48e-09
ribonucleoprotein complex (view genes)	241 out of 1556 genes, 15.5%	651 out of 5905 genes, 11.0%	5.78e-08
cytosolic ribosome (view genes)	83 out of 1556 genes, 5.3%	171 out of 5905 genes, 2.9%	1e-07
nucleus (view genes)	676 out of 1556 genes, 43.4%	2202 out of 5905 genes, 37.3%	1.49e-06
small-subunit processome (view genes)	31 out of 1556 genes, 2.0%	47 out of 5905 genes, 0.8%	5.41e-06
cytosolic small ribosomal subunit (view genes)	36 out of 1556 genes, 2.3%	62 out of 5905 genes, 1.0%	4.84e-05
cell wall (view genes)	51 out of 1556 genes, 3.3%	103 out of 5905 genes, 1.7%	0.00014
external encapsulating structure (view genes)	51 out of 1556 genes, 3.3%	103 out of 5905 genes, 1.7%	0.00014
preribosome, large subunit precursor (view genes)	30 out of 1556 genes, 1.9%	51 out of 5905 genes, 0.9%	0.00037
fungal-type cell wall (view genes)	47 out of 1556 genes, 3.0%	97 out of 5905 genes, 1.6%	0.00089
nuclear part (view genes)	368 out of 1556 genes, 23.7%	1162 out of 5905 genes, 19.7%	0.00145
cytosolic part (view genes)	94 out of 1556 genes, 6.0%	242 out of 5905 genes, 4.1%	0.00402
anchored to membrane (view genes)	32 out of 1556 genes, 2.1%	63 out of 5905 genes, 1.1%	0.01134
cytosol (view genes)	181 out of 1556 genes, 11.6%	538 out of 5905 genes, 9.1%	0.02066
extracellular region (view genes)	42 out of 1556 genes, 2.7%	94 out of 5905 genes, 1.6%	0.03515
organelle lumen (view genes)	319 out of 1556 genes, 20.5%	1025 out of 5905 genes, 17.4%	0.04013
intracellular organelle lumen (view genes)	319 out of 1556 genes, 20.5%	1025 out of 5905 genes, 17.4%	0.04013
membrane-enclosed lumen (view genes)	335 out of 1556 genes, 21.5%	1085 out of 5905 genes, 18.4%	0.05173
ribosomal subunit (view genes)	85 out of 1556 genes, 5.5%	235 out of 5905 genes, 4.0%	0.19001
cytosolic large ribosomal subunit (view genes)	39 out of 1556 genes, 2.5%	92 out of 5905 genes, 1.6%	0.23298
small ribosomal subunit (view genes)	40 out of 1556 genes, 2.6%	96 out of 5905 genes, 1.6%	0.30175
nucleolar part (view genes)	31 out of 1556 genes, 2.0%	71 out of 5905 genes, 1.2%	0.46551
ribosome (view genes)	116 out of 1556 genes, 7.5%	348 out of 5905 genes, 5.9%	0.71384
pre-replicative complex (view genes)	10 out of 1556 genes, 0.6%	17 out of 5905 genes, 0.3%	1
half bridge of spindle pole body (view genes)	4 out of 1556 genes, 0.3%	4 out of 5905 genes, 0.1%	1
membrane raft (view genes)	11 out of 1556 genes, 0.7%	20 out of 5905 genes, 0.3%	1
nuclear replication fork (view genes)	19 out of 1556 genes, 1.2%	44 out of 5905 genes, 0.7%	1
cell periphery (view genes)	195 out of 1556 genes, 12.5%	646 out of 5905 genes, 10.9%	1
eisosome (view genes)	6 out of 1556 genes, 0.4%	9 out of 5905 genes, 0.2%	1
microtubule organizing center part (view genes)	8 out of 1556 genes, 0.5%	14 out of 5905 genes, 0.2%	1
DNA replication preinitiation complex (view genes)	11 out of 1556 genes, 0.7%	22 out of 5905 genes, 0.4%	1
TRAMP complex (view genes)	5 out of 1556 genes, 0.3%	7 out of 5905 genes, 0.1%	1
replication fork protection complex (view genes)	12 out of 1556 genes, 0.8%	25 out of 5905 genes, 0.4%	1
DNA replication factor A complex (view genes)	3 out of 1556 genes, 0.2%	3 out of 5905 genes, 0.1%	1
nascent polypeptide-associated complex (view genes)	3 out of 1556 genes, 0.2%	3 out of 5905 genes, 0.1%	1
RecQ helicase-Topo III complex (view genes)	3 out of 1556 genes, 0.2%	3 out of 5905 genes, 0.1%	1
Mpp10 complex (view genes)	3 out of 1556 genes, 0.2%	3 out of 5905 genes, 0.1%	1
RES complex (view genes)	3 out of 1556 genes, 0.2%	3 out of 5905 genes, 0.1%	1
replication fork (view genes)	22 out of 1556 genes, 1.4%	55 out of 5905 genes, 0.9%	1
central plaque of spindle pole body (view genes)	4 out of 1556 genes, 0.3%	5 out of 5905 genes, 0.1%	1
plasma membrane (view genes)	140 out of 1556 genes, 9.0%	458 out of 5905 genes, 7.8%	1
condensed chromosome (view genes)	42 out of 1556 genes, 2.7%	120 out of 5905 genes, 2.0%	1
spliceosomal complex (view genes)	29 out of 1556 genes, 1.9%	78 out of 5905 genes, 1.3%	1
integral to plasma membrane (view genes)	12 out of 1556 genes, 0.8%	27 out of 5905 genes, 0.5%	1
prospore membrane (view genes)	13 out of 1556 genes, 0.8%	30 out of 5905 genes, 0.5%	1
intracellular immature spore (view genes)	13 out of 1556 genes, 0.8%	30 out of 5905 genes, 0.5%	1
ascospore-type prospore (view genes)	13 out of 1556 genes, 0.8%	30 out of 5905 genes, 0.5%	1
Smc5-Smc6 complex (view genes)	5 out of 1556 genes, 0.3%	8 out of 5905 genes, 0.1%	1
protein-DNA complex (view genes)	22 out of 1556 genes, 1.4%	58 out of 5905 genes, 1.0%	1
chromosome (view genes)	119 out of 1556 genes, 7.6%	394 out of 5905 genes, 6.7%	1
Cul3-RING ubiquitin ligase complex (view genes)	4 out of 1556 genes, 0.3%	6 out of 5905 genes, 0.1%	1
Piccolo NuA4 histone acetyltransferase complex (view genes)	4 out of 1556 genes, 0.3%	6 out of 5905 genes, 0.1%	1
Pwp2p-containing subcomplex of 90S preribosome (view genes)	4 out of 1556 genes, 0.3%	6 out of 5905 genes, 0.1%	1
tRNA methyltransferase complex (view genes)	4 out of 1556 genes, 0.3%	6 out of 5905 genes, 0.1%	1
DNA-directed RNA polymerase III complex (view genes)	8 out of 1556 genes, 0.5%	17 out of 5905 genes, 0.3%	1
intrinsic to plasma membrane (view genes)	14 out of 1556 genes, 0.9%	35 out of 5905 genes, 0.6%	1
GINS complex (view genes)	3 out of 1556 genes, 0.2%	4 out of 5905 genes, 0.1%	1
alpha,alpha-trehalose-phosphate synthase complex (UDP-forming) (view genes)	3 out of 1556 genes, 0.2%	4 out of 5905 genes, 0.1%	1
chromosome passenger complex (view genes)	3 out of 1556 genes, 0.2%	4 out of 5905 genes, 0.1%	1
small nuclear ribonucleoprotein complex (view genes)	21 out of 1556 genes, 1.3%	58 out of 5905 genes, 1.0%	1
large ribosomal subunit (view genes)	45 out of 1556 genes, 2.9%	139 out of 5905 genes, 2.4%	1
mitochondrial proton-transporting ATP synthase complex, coupling factor F(o) (view genes)	6 out of 1556 genes, 0.4%	12 out of 5905 genes, 0.2%	1
proton-transporting ATP synthase complex, coupling factor F(o) (view genes)	6 out of 1556 genes, 0.4%	12 out of 5905 genes, 0.2%	1
condensed nuclear chromosome (view genes)	34 out of 1556 genes, 2.2%	102 out of 5905 genes, 1.7%	1
chitosan layer of spore wall (view genes)	2 out of 1556 genes, 0.1%	2 out of 5905 genes, 0.0%	1
extrachromosomal circular DNA (view genes)	2 out of 1556 genes, 0.1%	2 out of 5905 genes, 0.0%	1
sulfite reductase complex (NADPH) (view genes)	2 out of 1556 genes, 0.1%	2 out of 5905 genes, 0.0%	1
mating-type region heterochromatin (view genes)	2 out of 1556 genes, 0.1%	2 out of 5905 genes, 0.0%	1
site of double-strand break (view genes)	2 out of 1556 genes, 0.1%	2 out of 5905 genes, 0.0%	1
extrachromosomal DNA (view genes)	2 out of 1556 genes, 0.1%	2 out of 5905 genes, 0.0%	1
FAl1-SGD1 complex (view genes)	2 out of 1556 genes, 0.1%	2 out of 5905 genes, 0.0%	1
nuclear exosome (RNase complex) (view genes)	7 out of 1556 genes, 0.4%	15 out of 5905 genes, 0.3%	1
nucleotide-excision repair complex (view genes)	9 out of 1556 genes, 0.6%	21 out of 5905 genes, 0.4%	1
lipid particle (view genes)	16 out of 1556 genes, 1.0%	43 out of 5905 genes, 0.7%	1
prefoldin complex (view genes)	4 out of 1556 genes, 0.3%	7 out of 5905 genes, 0.1%	1
ER membrane insertion complex (view genes)	4 out of 1556 genes, 0.3%	7 out of 5905 genes, 0.1%	1
TRC complex (view genes)	4 out of 1556 genes, 0.3%	7 out of 5905 genes, 0.1%	1
nuclear chromosome (view genes)	88 out of 1556 genes, 5.7%	295 out of 5905 genes, 5.0%	1
carboxy-terminal domain protein kinase complex (view genes)	5 out of 1556 genes, 0.3%	10 out of 5905 genes, 0.2%	1
plasma membrane part (view genes)	26 out of 1556 genes, 1.7%	78 out of 5905 genes, 1.3%	1
chromosomal part (view genes)	104 out of 1556 genes, 6.7%	354 out of 5905 genes, 6.0%	1
U2-type spliceosomal complex (view genes)	18 out of 1556 genes, 1.2%	52 out of 5905 genes, 0.9%	1
RNA polymerase I upstream activating factor complex (view genes)	3 out of 1556 genes, 0.2%	5 out of 5905 genes, 0.1%	1
nuclear outer membrane (view genes)	3 out of 1556 genes, 0.2%	5 out of 5905 genes, 0.1%	1
box C/D snoRNP complex (view genes)	3 out of 1556 genes, 0.2%	5 out of 5905 genes, 0.1%	1
CURI complex (view genes)	3 out of 1556 genes, 0.2%	5 out of 5905 genes, 0.1%	1
cell wall part (view genes)	3 out of 1556 genes, 0.2%	5 out of 5905 genes, 0.1%	1
nuclear membrane part (view genes)	3 out of 1556 genes, 0.2%	5 out of 5905 genes, 0.1%	1
external encapsulating structure part (view genes)	3 out of 1556 genes, 0.2%	5 out of 5905 genes, 0.1%	1
RNA polymerase I transcription factor complex (view genes)	4 out of 1556 genes, 0.3%	8 out of 5905 genes, 0.1%	1
spindle midzone (view genes)	4 out of 1556 genes, 0.3%	8 out of 5905 genes, 0.1%	1
DNA-directed RNA polymerase I complex (view genes)	6 out of 1556 genes, 0.4%	14 out of 5905 genes, 0.2%	1
commitment complex (view genes)	5 out of 1556 genes, 0.3%	11 out of 5905 genes, 0.2%	1
fungal-type vacuole lumen (view genes)	5 out of 1556 genes, 0.3%	11 out of 5905 genes, 0.2%	1
mismatch repair complex (view genes)	5 out of 1556 genes, 0.3%	11 out of 5905 genes, 0.2%	1
microtubule cytoskeleton (view genes)	39 out of 1556 genes, 2.5%	126 out of 5905 genes, 2.1%	1
nucleoplasm (view genes)	85 out of 1556 genes, 5.5%	293 out of 5905 genes, 5.0%	1
intrinsic to mitochondrial outer membrane (view genes)	8 out of 1556 genes, 0.5%	21 out of 5905 genes, 0.4%	1
integral to mitochondrial outer membrane (view genes)	8 out of 1556 genes, 0.5%	21 out of 5905 genes, 0.4%	1
exosome (RNase complex) (view genes)	7 out of 1556 genes, 0.4%	18 out of 5905 genes, 0.3%	1
U1 snRNP (view genes)	7 out of 1556 genes, 0.4%	18 out of 5905 genes, 0.3%	1
mitochondrial proton-transporting ATP synthase complex (view genes)	7 out of 1556 genes, 0.4%	18 out of 5905 genes, 0.3%	1
proton-transporting ATP synthase complex (view genes)	7 out of 1556 genes, 0.4%	18 out of 5905 genes, 0.3%	1
nucleotide-excision repair factor 2 complex (view genes)	2 out of 1556 genes, 0.1%	3 out of 5905 genes, 0.1%	1
nucleotide-excision repair factor 4 complex (view genes)	2 out of 1556 genes, 0.1%	3 out of 5905 genes, 0.1%	1
transcription factor TFIIIB complex (view genes)	2 out of 1556 genes, 0.1%	3 out of 5905 genes, 0.1%	1
integral to nuclear inner membrane (view genes)	2 out of 1556 genes, 0.1%	3 out of 5905 genes, 0.1%	1
glycerol-3-phosphate dehydrogenase complex (view genes)	2 out of 1556 genes, 0.1%	3 out of 5905 genes, 0.1%	1
cell septum (view genes)	2 out of 1556 genes, 0.1%	3 out of 5905 genes, 0.1%	1
intrinsic to nuclear inner membrane (view genes)	2 out of 1556 genes, 0.1%	3 out of 5905 genes, 0.1%	1
SAS acetyltransferase complex (view genes)	2 out of 1556 genes, 0.1%	3 out of 5905 genes, 0.1%	1
cell tip (view genes)	2 out of 1556 genes, 0.1%	3 out of 5905 genes, 0.1%	1
cell pole (view genes)	2 out of 1556 genes, 0.1%	3 out of 5905 genes, 0.1%	1
PeBoW complex (view genes)	2 out of 1556 genes, 0.1%	3 out of 5905 genes, 0.1%	1
Rix1 complex (view genes)	2 out of 1556 genes, 0.1%	3 out of 5905 genes, 0.1%	1
spore wall (view genes)	6 out of 1556 genes, 0.4%	15 out of 5905 genes, 0.3%	1
organelle outer membrane (view genes)	33 out of 1556 genes, 2.1%	108 out of 5905 genes, 1.8%	1
U2 snRNP (view genes)	5 out of 1556 genes, 0.3%	12 out of 5905 genes, 0.2%	1
preribosome, small subunit precursor (view genes)	5 out of 1556 genes, 0.3%	12 out of 5905 genes, 0.2%	1
origin recognition complex (view genes)	3 out of 1556 genes, 0.2%	6 out of 5905 genes, 0.1%	1
nuclear origin of replication recognition complex (view genes)	3 out of 1556 genes, 0.2%	6 out of 5905 genes, 0.1%	1
TORC2 complex (view genes)	3 out of 1556 genes, 0.2%	6 out of 5905 genes, 0.1%	1
MCM complex (view genes)	3 out of 1556 genes, 0.2%	6 out of 5905 genes, 0.1%	1
synaptonemal complex (view genes)	4 out of 1556 genes, 0.3%	9 out of 5905 genes, 0.2%	1
cellular bud membrane (view genes)	4 out of 1556 genes, 0.3%	9 out of 5905 genes, 0.2%	1
mitotic spindle (view genes)	4 out of 1556 genes, 0.3%	9 out of 5905 genes, 0.2%	1
outer membrane (view genes)	33 out of 1556 genes, 2.1%	109 out of 5905 genes, 1.8%	1
spindle (view genes)	32 out of 1556 genes, 2.1%	106 out of 5905 genes, 1.8%	1
cytoplasmic exosome (RNase complex) (view genes)	5 out of 1556 genes, 0.3%	13 out of 5905 genes, 0.2%	1
vacuolar lumen (view genes)	5 out of 1556 genes, 0.3%	13 out of 5905 genes, 0.2%	1
rDNA heterochromatin (view genes)	4 out of 1556 genes, 0.3%	10 out of 5905 genes, 0.2%	1
small nucleolar ribonucleoprotein complex (view genes)	9 out of 1556 genes, 0.6%	27 out of 5905 genes, 0.5%	1
t-UTP complex (view genes)	3 out of 1556 genes, 0.2%	7 out of 5905 genes, 0.1%	1
Set3 complex (view genes)	3 out of 1556 genes, 0.2%	7 out of 5905 genes, 0.1%	1
methyltransferase complex (view genes)	6 out of 1556 genes, 0.4%	17 out of 5905 genes, 0.3%	1
chromosome, telomeric region (view genes)	16 out of 1556 genes, 1.0%	52 out of 5905 genes, 0.9%	1
nuclear chromosome part (view genes)	74 out of 1556 genes, 4.8%	264 out of 5905 genes, 4.5%	1
tRNA-intron endonuclease complex (view genes)	2 out of 1556 genes, 0.1%	4 out of 5905 genes, 0.1%	1
heterotrimeric G-protein complex (view genes)	2 out of 1556 genes, 0.1%	4 out of 5905 genes, 0.1%	1
cytoplasmic dynein complex (view genes)	2 out of 1556 genes, 0.1%	4 out of 5905 genes, 0.1%	1
glycine cleavage complex (view genes)	2 out of 1556 genes, 0.1%	4 out of 5905 genes, 0.1%	1
CHRAC (view genes)	2 out of 1556 genes, 0.1%	4 out of 5905 genes, 0.1%	1
box H/ACA snoRNP complex (view genes)	2 out of 1556 genes, 0.1%	4 out of 5905 genes, 0.1%	1
monopolin complex (view genes)	2 out of 1556 genes, 0.1%	4 out of 5905 genes, 0.1%	1
centromere-specific nucleosome (view genes)	2 out of 1556 genes, 0.1%	4 out of 5905 genes, 0.1%	1
anchored to plasma membrane (view genes)	2 out of 1556 genes, 0.1%	4 out of 5905 genes, 0.1%	1
RNA polymerase I core factor complex (view genes)	2 out of 1556 genes, 0.1%	4 out of 5905 genes, 0.1%	1
box H/ACA RNP complex (view genes)	2 out of 1556 genes, 0.1%	4 out of 5905 genes, 0.1%	1
Shu complex (view genes)	2 out of 1556 genes, 0.1%	4 out of 5905 genes, 0.1%	1
mitochondrial outer membrane (view genes)	30 out of 1556 genes, 1.9%	103 out of 5905 genes, 1.7%	1
nucleosome (view genes)	5 out of 1556 genes, 0.3%	14 out of 5905 genes, 0.2%	1
ascospore wall (view genes)	5 out of 1556 genes, 0.3%	14 out of 5905 genes, 0.2%	1
microtubule associated complex (view genes)	7 out of 1556 genes, 0.4%	21 out of 5905 genes, 0.4%	1
U2-type prespliceosome (view genes)	9 out of 1556 genes, 0.6%	28 out of 5905 genes, 0.5%	1
prespliceosome (view genes)	9 out of 1556 genes, 0.6%	28 out of 5905 genes, 0.5%	1
replisome (view genes)	6 out of 1556 genes, 0.4%	18 out of 5905 genes, 0.3%	1
nuclear replisome (view genes)	6 out of 1556 genes, 0.4%	18 out of 5905 genes, 0.3%	1
endoplasmic reticulum tubular network (view genes)	6 out of 1556 genes, 0.4%	18 out of 5905 genes, 0.3%	1
microtubule (view genes)	19 out of 1556 genes, 1.2%	65 out of 5905 genes, 1.1%	1
U4/U6 x U5 tri-snRNP complex (view genes)	9 out of 1556 genes, 0.6%	29 out of 5905 genes, 0.5%	1
dynein complex (view genes)	3 out of 1556 genes, 0.2%	8 out of 5905 genes, 0.1%	1
ISWI-type complex (view genes)	3 out of 1556 genes, 0.2%	8 out of 5905 genes, 0.1%	1
chromosome, centromeric region (view genes)	24 out of 1556 genes, 1.5%	84 out of 5905 genes, 1.4%	1
condensed chromosome, centromeric region (view genes)	19 out of 1556 genes, 1.2%	66 out of 5905 genes, 1.1%	1
cell (view genes)	1367 out of 1556 genes, 87.9%	5172 out of 5905 genes, 87.6%	1
cell part (view genes)	1367 out of 1556 genes, 87.9%	5172 out of 5905 genes, 87.6%	1
proton-transporting two-sector ATPase complex, proton-transporting domain (view genes)	6 out of 1556 genes, 0.4%	19 out of 5905 genes, 0.3%	1
nuclear nucleosome (view genes)	4 out of 1556 genes, 0.3%	12 out of 5905 genes, 0.2%	1
nuclear inner membrane (view genes)	4 out of 1556 genes, 0.3%	12 out of 5905 genes, 0.2%	1
chromatin (view genes)	43 out of 1556 genes, 2.8%	156 out of 5905 genes, 2.6%	1
DNA replication factor C complex (view genes)	2 out of 1556 genes, 0.1%	5 out of 5905 genes, 0.1%	1
epsilon DNA polymerase complex (view genes)	2 out of 1556 genes, 0.1%	5 out of 5905 genes, 0.1%	1
Noc complex (view genes)	2 out of 1556 genes, 0.1%	5 out of 5905 genes, 0.1%	1
Rad17 RFC-like complex (view genes)	2 out of 1556 genes, 0.1%	5 out of 5905 genes, 0.1%	1
Elg1 RFC-like complex (view genes)	2 out of 1556 genes, 0.1%	5 out of 5905 genes, 0.1%	1
EGO complex (view genes)	2 out of 1556 genes, 0.1%	5 out of 5905 genes, 0.1%	1
condensed nuclear chromosome, centromeric region (view genes)	16 out of 1556 genes, 1.0%	56 out of 5905 genes, 0.9%	1
cullin-RING ubiquitin ligase complex (view genes)	13 out of 1556 genes, 0.8%	45 out of 5905 genes, 0.8%	1
anaphase-promoting complex (view genes)	5 out of 1556 genes, 0.3%	16 out of 5905 genes, 0.3%	1
extrinsic to plasma membrane (view genes)	5 out of 1556 genes, 0.3%	16 out of 5905 genes, 0.3%	1
cortical endoplasmic reticulum (view genes)	5 out of 1556 genes, 0.3%	16 out of 5905 genes, 0.3%	1
NuA4 histone acetyltransferase complex (view genes)	5 out of 1556 genes, 0.3%	16 out of 5905 genes, 0.3%	1
H4/H2A histone acetyltransferase complex (view genes)	5 out of 1556 genes, 0.3%	16 out of 5905 genes, 0.3%	1
nucleolar ribonuclease P complex (view genes)	3 out of 1556 genes, 0.2%	9 out of 5905 genes, 0.2%	1
multimeric ribonuclease P complex (view genes)	3 out of 1556 genes, 0.2%	9 out of 5905 genes, 0.2%	1
extrinsic to internal side of plasma membrane (view genes)	3 out of 1556 genes, 0.2%	9 out of 5905 genes, 0.2%	1
cyclin-dependent protein kinase holoenzyme complex (view genes)	5 out of 1556 genes, 0.3%	17 out of 5905 genes, 0.3%	1
internal side of plasma membrane (view genes)	5 out of 1556 genes, 0.3%	17 out of 5905 genes, 0.3%	1
spindle pole (view genes)	23 out of 1556 genes, 1.5%	85 out of 5905 genes, 1.4%	1
Elongator holoenzyme complex (view genes)	2 out of 1556 genes, 0.1%	6 out of 5905 genes, 0.1%	1
mitochondrial intermembrane space (view genes)	17 out of 1556 genes, 1.1%	63 out of 5905 genes, 1.1%	1
ribonuclease MRP complex (view genes)	3 out of 1556 genes, 0.2%	10 out of 5905 genes, 0.2%	1
Prp19 complex (view genes)	3 out of 1556 genes, 0.2%	10 out of 5905 genes, 0.2%	1
ribonuclease P complex (view genes)	3 out of 1556 genes, 0.2%	10 out of 5905 genes, 0.2%	1
DASH complex (view genes)	3 out of 1556 genes, 0.2%	10 out of 5905 genes, 0.2%	1
proton-transporting two-sector ATPase complex (view genes)	9 out of 1556 genes, 0.6%	33 out of 5905 genes, 0.6%	1
ubiquitin ligase complex (view genes)	17 out of 1556 genes, 1.1%	64 out of 5905 genes, 1.1%	1
nuclear ubiquitin ligase complex (view genes)	5 out of 1556 genes, 0.3%	18 out of 5905 genes, 0.3%	1
heterochromatin (view genes)	5 out of 1556 genes, 0.3%	18 out of 5905 genes, 0.3%	1
nuclear chromosome, telomeric region (view genes)	7 out of 1556 genes, 0.4%	26 out of 5905 genes, 0.4%	1
macromolecular complex (view genes)	538 out of 1556 genes, 34.6%	2048 out of 5905 genes, 34.7%	1
nuclear chromatin (view genes)	34 out of 1556 genes, 2.2%	130 out of 5905 genes, 2.2%	1
condensed chromosome kinetochore (view genes)	16 out of 1556 genes, 1.0%	61 out of 5905 genes, 1.0%	1
holo TFIIH complex (view genes)	3 out of 1556 genes, 0.2%	11 out of 5905 genes, 0.2%	1
DNA polymerase complex (view genes)	3 out of 1556 genes, 0.2%	11 out of 5905 genes, 0.2%	1
U5 snRNP (view genes)	4 out of 1556 genes, 0.3%	15 out of 5905 genes, 0.3%	1
nucleotide-excision repair factor 3 complex (view genes)	2 out of 1556 genes, 0.1%	7 out of 5905 genes, 0.1%	1
core TFIIH complex (view genes)	2 out of 1556 genes, 0.1%	7 out of 5905 genes, 0.1%	1
SSL2-core TFIIH complex (view genes)	2 out of 1556 genes, 0.1%	7 out of 5905 genes, 0.1%	1
Ada2/Gcn5/Ada3 transcription activator complex (view genes)	2 out of 1556 genes, 0.1%	7 out of 5905 genes, 0.1%	1
chromatin silencing complex (view genes)	2 out of 1556 genes, 0.1%	7 out of 5905 genes, 0.1%	1
kinetochore microtubule (view genes)	2 out of 1556 genes, 0.1%	7 out of 5905 genes, 0.1%	1
Ctf18 RFC-like complex (view genes)	2 out of 1556 genes, 0.1%	7 out of 5905 genes, 0.1%	1
mitochondrial inner membrane protein insertion complex (view genes)	2 out of 1556 genes, 0.1%	7 out of 5905 genes, 0.1%	1
cytoplasmic microtubule (view genes)	6 out of 1556 genes, 0.4%	23 out of 5905 genes, 0.4%	1
cellular_component (view genes)	185 out of 1556 genes, 11.9%	710 out of 5905 genes, 12.0%	1
microtubule organizing center (view genes)	20 out of 1556 genes, 1.3%	78 out of 5905 genes, 1.3%	1
spindle pole body (view genes)	20 out of 1556 genes, 1.3%	78 out of 5905 genes, 1.3%	1
kinetochore (view genes)	17 out of 1556 genes, 1.1%	67 out of 5905 genes, 1.1%	1
integral to mitochondrial membrane (view genes)	13 out of 1556 genes, 0.8%	52 out of 5905 genes, 0.9%	1
organelle envelope lumen (view genes)	17 out of 1556 genes, 1.1%	68 out of 5905 genes, 1.2%	1
condensed chromosome outer kinetochore (view genes)	3 out of 1556 genes, 0.2%	12 out of 5905 genes, 0.2%	1
condensed nuclear chromosome outer kinetochore (view genes)	3 out of 1556 genes, 0.2%	12 out of 5905 genes, 0.2%	1
periplasmic space (view genes)	3 out of 1556 genes, 0.2%	12 out of 5905 genes, 0.2%	1
protein phosphatase type 1 complex (view genes)	2 out of 1556 genes, 0.1%	8 out of 5905 genes, 0.1%	1
vacuolar proton-transporting V-type ATPase, V1 domain (view genes)	2 out of 1556 genes, 0.1%	8 out of 5905 genes, 0.1%	1
proton-transporting V-type ATPase, V1 domain (view genes)	2 out of 1556 genes, 0.1%	8 out of 5905 genes, 0.1%	1
U2-type catalytic step 2 spliceosome (view genes)	2 out of 1556 genes, 0.1%	8 out of 5905 genes, 0.1%	1
catalytic step 2 spliceosome (view genes)	2 out of 1556 genes, 0.1%	8 out of 5905 genes, 0.1%	1
histone deacetylase complex (view genes)	8 out of 1556 genes, 0.5%	33 out of 5905 genes, 0.6%	1
nucleoplasm part (view genes)	65 out of 1556 genes, 4.2%	258 out of 5905 genes, 4.4%	1
condensed nuclear chromosome kinetochore (view genes)	12 out of 1556 genes, 0.8%	50 out of 5905 genes, 0.8%	1
nuclear DNA-directed RNA polymerase complex (view genes)	23 out of 1556 genes, 1.5%	94 out of 5905 genes, 1.6%	1
proton-transporting two-sector ATPase complex, catalytic domain (view genes)	3 out of 1556 genes, 0.2%	13 out of 5905 genes, 0.2%	1
U2-type catalytic step 1 spliceosome (view genes)	3 out of 1556 genes, 0.2%	13 out of 5905 genes, 0.2%	1
catalytic step 1 spliceosome (view genes)	3 out of 1556 genes, 0.2%	13 out of 5905 genes, 0.2%	1
cellular bud neck septin ring (view genes)	2 out of 1556 genes, 0.1%	9 out of 5905 genes, 0.2%	1
astral microtubule (view genes)	2 out of 1556 genes, 0.1%	9 out of 5905 genes, 0.2%	1
aster (view genes)	2 out of 1556 genes, 0.1%	9 out of 5905 genes, 0.2%	1
COPII vesicle coat (view genes)	2 out of 1556 genes, 0.1%	9 out of 5905 genes, 0.2%	1
nuclear periphery (view genes)	4 out of 1556 genes, 0.3%	18 out of 5905 genes, 0.3%	1
DNA-directed RNA polymerase complex (view genes)	23 out of 1556 genes, 1.5%	96 out of 5905 genes, 1.6%	1
RNA polymerase complex (view genes)	23 out of 1556 genes, 1.5%	96 out of 5905 genes, 1.6%	1
pre-autophagosomal structure (view genes)	7 out of 1556 genes, 0.4%	31 out of 5905 genes, 0.5%	1
cellular bud neck septin structure (view genes)	3 out of 1556 genes, 0.2%	14 out of 5905 genes, 0.2%	1
Swr1 complex (view genes)	3 out of 1556 genes, 0.2%	14 out of 5905 genes, 0.2%	1
mitochondrial respiratory chain complex IV (view genes)	3 out of 1556 genes, 0.2%	14 out of 5905 genes, 0.2%	1
cleavage apparatus septin structure (view genes)	3 out of 1556 genes, 0.2%	14 out of 5905 genes, 0.2%	1
respiratory chain complex IV (view genes)	3 out of 1556 genes, 0.2%	14 out of 5905 genes, 0.2%	1
transcription factor complex (view genes)	14 out of 1556 genes, 0.9%	61 out of 5905 genes, 1.0%	1
Rpd3L-Expanded complex (view genes)	4 out of 1556 genes, 0.3%	19 out of 5905 genes, 0.3%	1
transcription factor TFIID complex (view genes)	3 out of 1556 genes, 0.2%	15 out of 5905 genes, 0.3%	1
integral to peroxisomal membrane (view genes)	3 out of 1556 genes, 0.2%	15 out of 5905 genes, 0.3%	1
septin ring (view genes)	3 out of 1556 genes, 0.2%	15 out of 5905 genes, 0.3%	1
intrinsic to peroxisomal membrane (view genes)	3 out of 1556 genes, 0.2%	15 out of 5905 genes, 0.3%	1
septin cytoskeleton (view genes)	4 out of 1556 genes, 0.3%	20 out of 5905 genes, 0.3%	1
perinuclear region of cytoplasm (view genes)	4 out of 1556 genes, 0.3%	20 out of 5905 genes, 0.3%	1
core mediator complex (view genes)	4 out of 1556 genes, 0.3%	20 out of 5905 genes, 0.3%	1
spindle microtubule (view genes)	5 out of 1556 genes, 0.3%	25 out of 5905 genes, 0.4%	1
TRAPP complex (view genes)	2 out of 1556 genes, 0.1%	11 out of 5905 genes, 0.2%	1
Rpd3L complex (view genes)	3 out of 1556 genes, 0.2%	16 out of 5905 genes, 0.3%	1
extrinsic to mitochondrial inner membrane (view genes)	4 out of 1556 genes, 0.3%	21 out of 5905 genes, 0.4%	1
nucleoid (view genes)	5 out of 1556 genes, 0.3%	26 out of 5905 genes, 0.4%	1
mitochondrial nucleoid (view genes)	5 out of 1556 genes, 0.3%	26 out of 5905 genes, 0.4%	1
transcription elongation factor complex (view genes)	3 out of 1556 genes, 0.2%	17 out of 5905 genes, 0.3%	1
SWI/SNF complex (view genes)	2 out of 1556 genes, 0.1%	12 out of 5905 genes, 0.2%	1
BAF-type complex (view genes)	2 out of 1556 genes, 0.1%	12 out of 5905 genes, 0.2%	1
late endosome membrane (view genes)	4 out of 1556 genes, 0.3%	22 out of 5905 genes, 0.4%	1
INO80-type complex (view genes)	4 out of 1556 genes, 0.3%	22 out of 5905 genes, 0.4%	1
extrinsic to membrane (view genes)	20 out of 1556 genes, 1.3%	92 out of 5905 genes, 1.6%	1
late endosome (view genes)	8 out of 1556 genes, 0.5%	41 out of 5905 genes, 0.7%	1
polysome (view genes)	6 out of 1556 genes, 0.4%	32 out of 5905 genes, 0.5%	1
protein serine/threonine phosphatase complex (view genes)	3 out of 1556 genes, 0.2%	18 out of 5905 genes, 0.3%	1
Sin3-type complex (view genes)	3 out of 1556 genes, 0.2%	18 out of 5905 genes, 0.3%	1
cellular bud neck contractile ring (view genes)	2 out of 1556 genes, 0.1%	13 out of 5905 genes, 0.2%	1
CCR4-NOT complex (view genes)	2 out of 1556 genes, 0.1%	13 out of 5905 genes, 0.2%	1
cytoskeletal part (view genes)	51 out of 1556 genes, 3.3%	224 out of 5905 genes, 3.8%	1
SCF ubiquitin ligase complex (view genes)	3 out of 1556 genes, 0.2%	19 out of 5905 genes, 0.3%	1
respiratory chain (view genes)	6 out of 1556 genes, 0.4%	34 out of 5905 genes, 0.6%	1
actomyosin contractile ring (view genes)	2 out of 1556 genes, 0.1%	14 out of 5905 genes, 0.2%	1
contractile ring (view genes)	2 out of 1556 genes, 0.1%	14 out of 5905 genes, 0.2%	1
cytoskeleton (view genes)	54 out of 1556 genes, 3.5%	239 out of 5905 genes, 4.0%	1
mRNA cleavage factor complex (view genes)	3 out of 1556 genes, 0.2%	20 out of 5905 genes, 0.3%	1
mRNA cleavage and polyadenylation specificity factor complex (view genes)	2 out of 1556 genes, 0.1%	15 out of 5905 genes, 0.3%	1
vacuolar proton-transporting V-type ATPase complex (view genes)	2 out of 1556 genes, 0.1%	15 out of 5905 genes, 0.3%	1
proton-transporting V-type ATPase complex (view genes)	2 out of 1556 genes, 0.1%	15 out of 5905 genes, 0.3%	1
histone acetyltransferase complex (view genes)	8 out of 1556 genes, 0.5%	45 out of 5905 genes, 0.8%	1
nuclear membrane (view genes)	16 out of 1556 genes, 1.0%	82 out of 5905 genes, 1.4%	1
SWI/SNF superfamily-type complex (view genes)	10 out of 1556 genes, 0.6%	55 out of 5905 genes, 0.9%	1
cis-Golgi network (view genes)	3 out of 1556 genes, 0.2%	21 out of 5905 genes, 0.4%	1
COPI-coated vesicle (view genes)	3 out of 1556 genes, 0.2%	21 out of 5905 genes, 0.4%	1
endoplasmic reticulum lumen (view genes)	2 out of 1556 genes, 0.1%	16 out of 5905 genes, 0.3%	1
ER to Golgi transport vesicle membrane (view genes)	2 out of 1556 genes, 0.1%	16 out of 5905 genes, 0.3%	1
organelle subcompartment (view genes)	2 out of 1556 genes, 0.1%	16 out of 5905 genes, 0.3%	1
Golgi cisterna (view genes)	2 out of 1556 genes, 0.1%	16 out of 5905 genes, 0.3%	1
cell division site (view genes)	4 out of 1556 genes, 0.3%	27 out of 5905 genes, 0.5%	1
cell division site part (view genes)	4 out of 1556 genes, 0.3%	27 out of 5905 genes, 0.5%	1
cytoplasmic stress granule (view genes)	3 out of 1556 genes, 0.2%	22 out of 5905 genes, 0.4%	1
endoplasmic reticulum (view genes)	112 out of 1556 genes, 7.2%	483 out of 5905 genes, 8.2%	1
nuclear envelope (view genes)	31 out of 1556 genes, 2.0%	150 out of 5905 genes, 2.5%	1
SLIK (SAGA-like) complex (view genes)	2 out of 1556 genes, 0.1%	17 out of 5905 genes, 0.3%	1
mediator complex (view genes)	3 out of 1556 genes, 0.2%	23 out of 5905 genes, 0.4%	1
cellular bud tip (view genes)	18 out of 1556 genes, 1.2%	96 out of 5905 genes, 1.6%	1
extrinsic to organelle membrane (view genes)	6 out of 1556 genes, 0.4%	40 out of 5905 genes, 0.7%	1
DNA-directed RNA polymerase II, holoenzyme (view genes)	13 out of 1556 genes, 0.8%	75 out of 5905 genes, 1.3%	1
intracellular organelle part (view genes)	711 out of 1556 genes, 45.7%	2824 out of 5905 genes, 47.8%	1
organelle part (view genes)	711 out of 1556 genes, 45.7%	2826 out of 5905 genes, 47.9%	1
intrinsic to endoplasmic reticulum membrane (view genes)	10 out of 1556 genes, 0.6%	62 out of 5905 genes, 1.0%	1
storage vacuole (view genes)	48 out of 1556 genes, 3.1%	231 out of 5905 genes, 3.9%	1
lytic vacuole (view genes)	48 out of 1556 genes, 3.1%	231 out of 5905 genes, 3.9%	1
fungal-type vacuole (view genes)	48 out of 1556 genes, 3.1%	231 out of 5905 genes, 3.9%	1
integral to mitochondrial inner membrane (view genes)	3 out of 1556 genes, 0.2%	26 out of 5905 genes, 0.4%	1
SAGA complex (view genes)	2 out of 1556 genes, 0.1%	20 out of 5905 genes, 0.3%	1
Golgi stack (view genes)	2 out of 1556 genes, 0.1%	20 out of 5905 genes, 0.3%	1
mating projection (view genes)	22 out of 1556 genes, 1.4%	119 out of 5905 genes, 2.0%	1
cell projection (view genes)	22 out of 1556 genes, 1.4%	119 out of 5905 genes, 2.0%	1
mating projection tip (view genes)	19 out of 1556 genes, 1.2%	106 out of 5905 genes, 1.8%	1
ER to Golgi transport vesicle (view genes)	5 out of 1556 genes, 0.3%	38 out of 5905 genes, 0.6%	1
intrinsic to mitochondrial inner membrane (view genes)	3 out of 1556 genes, 0.2%	27 out of 5905 genes, 0.5%	1
cell projection part (view genes)	20 out of 1556 genes, 1.3%	111 out of 5905 genes, 1.9%	1
SAGA-type complex (view genes)	2 out of 1556 genes, 0.1%	21 out of 5905 genes, 0.4%	1
peroxisomal membrane (view genes)	4 out of 1556 genes, 0.3%	33 out of 5905 genes, 0.6%	1
microbody membrane (view genes)	4 out of 1556 genes, 0.3%	33 out of 5905 genes, 0.6%	1
vacuole (view genes)	56 out of 1556 genes, 3.6%	270 out of 5905 genes, 4.6%	1
integral to organelle membrane (view genes)	29 out of 1556 genes, 1.9%	153 out of 5905 genes, 2.6%	1
intrinsic to organelle membrane (view genes)	31 out of 1556 genes, 2.0%	162 out of 5905 genes, 2.7%	1
mitochondrial membrane part (view genes)	31 out of 1556 genes, 2.0%	162 out of 5905 genes, 2.7%	1
organellar small ribosomal subunit (view genes)	4 out of 1556 genes, 0.3%	34 out of 5905 genes, 0.6%	1
mitochondrial small ribosomal subunit (view genes)	4 out of 1556 genes, 0.3%	34 out of 5905 genes, 0.6%	1
integral to endoplasmic reticulum membrane (view genes)	8 out of 1556 genes, 0.5%	56 out of 5905 genes, 0.9%	1
mitochondrial respiratory chain (view genes)	3 out of 1556 genes, 0.2%	29 out of 5905 genes, 0.5%	1
cellular bud (view genes)	42 out of 1556 genes, 2.7%	214 out of 5905 genes, 3.6%	1
endoplasmic reticulum membrane (view genes)	75 out of 1556 genes, 4.8%	356 out of 5905 genes, 6.0%	1
nuclear outer membrane-endoplasmic reticulum membrane network (view genes)	78 out of 1556 genes, 5.0%	369 out of 5905 genes, 6.2%	1
endoplasmic reticulum part (view genes)	81 out of 1556 genes, 5.2%	383 out of 5905 genes, 6.5%	1
integral to Golgi membrane (view genes)	2 out of 1556 genes, 0.1%	24 out of 5905 genes, 0.4%	1
intrinsic to Golgi membrane (view genes)	2 out of 1556 genes, 0.1%	24 out of 5905 genes, 0.4%	1
ribonucleoprotein granule (view genes)	6 out of 1556 genes, 0.4%	48 out of 5905 genes, 0.8%	1
cytoplasmic mRNA processing body (view genes)	3 out of 1556 genes, 0.2%	31 out of 5905 genes, 0.5%	1
intracellular (view genes)	1262 out of 1556 genes, 81.1%	4913 out of 5905 genes, 83.2%	1
SNARE complex (view genes)	2 out of 1556 genes, 0.1%	25 out of 5905 genes, 0.4%	1
pore complex (view genes)	9 out of 1556 genes, 0.6%	66 out of 5905 genes, 1.1%	1
actin cortical patch (view genes)	8 out of 1556 genes, 0.5%	61 out of 5905 genes, 1.0%	1
intracellular organelle (view genes)	1078 out of 1556 genes, 69.3%	4246 out of 5905 genes, 71.9%	1
peroxisome (view genes)	10 out of 1556 genes, 0.6%	72 out of 5905 genes, 1.2%	1
microbody (view genes)	10 out of 1556 genes, 0.6%	72 out of 5905 genes, 1.2%	1
vesicle coat (view genes)	3 out of 1556 genes, 0.2%	33 out of 5905 genes, 0.6%	1
organelle (view genes)	1078 out of 1556 genes, 69.3%	4248 out of 5905 genes, 71.9%	1
intracellular part (view genes)	1255 out of 1556 genes, 80.7%	4897 out of 5905 genes, 82.9%	1
nuclear pore (view genes)	8 out of 1556 genes, 0.5%	63 out of 5905 genes, 1.1%	1
cellular bud neck (view genes)	28 out of 1556 genes, 1.8%	161 out of 5905 genes, 2.7%	1
vacuolar part (view genes)	40 out of 1556 genes, 2.6%	216 out of 5905 genes, 3.7%	1
membrane coat (view genes)	4 out of 1556 genes, 0.3%	41 out of 5905 genes, 0.7%	1
coated membrane (view genes)	4 out of 1556 genes, 0.3%	41 out of 5905 genes, 0.7%	1
transport vesicle membrane (view genes)	2 out of 1556 genes, 0.1%	28 out of 5905 genes, 0.5%	1
vesicle membrane (view genes)	7 out of 1556 genes, 0.4%	59 out of 5905 genes, 1.0%	1
cytoplasmic vesicle membrane (view genes)	7 out of 1556 genes, 0.4%	59 out of 5905 genes, 1.0%	1
cell cortex (view genes)	26 out of 1556 genes, 1.7%	154 out of 5905 genes, 2.6%	1
cortical cytoskeleton (view genes)	8 out of 1556 genes, 0.5%	65 out of 5905 genes, 1.1%	1
cortical actin cytoskeleton (view genes)	8 out of 1556 genes, 0.5%	65 out of 5905 genes, 1.1%	1
vacuolar membrane (view genes)	37 out of 1556 genes, 2.4%	206 out of 5905 genes, 3.5%	1
fungal-type vacuole membrane (view genes)	25 out of 1556 genes, 1.6%	151 out of 5905 genes, 2.6%	1
microbody part (view genes)	4 out of 1556 genes, 0.3%	43 out of 5905 genes, 0.7%	1
peroxisomal part (view genes)	4 out of 1556 genes, 0.3%	43 out of 5905 genes, 0.7%	1
site of polarized growth (view genes)	45 out of 1556 genes, 2.9%	245 out of 5905 genes, 4.1%	1
organellar large ribosomal subunit (view genes)	4 out of 1556 genes, 0.3%	44 out of 5905 genes, 0.7%	1
mitochondrial large ribosomal subunit (view genes)	4 out of 1556 genes, 0.3%	44 out of 5905 genes, 0.7%	1
cell cortex part (view genes)	19 out of 1556 genes, 1.2%	125 out of 5905 genes, 2.1%	1
mitochondrial envelope (view genes)	84 out of 1556 genes, 5.4%	420 out of 5905 genes, 7.1%	1
incipient cellular bud site (view genes)	6 out of 1556 genes, 0.4%	58 out of 5905 genes, 1.0%	1
Golgi-associated vesicle (view genes)	3 out of 1556 genes, 0.2%	40 out of 5905 genes, 0.7%	1
actin cytoskeleton (view genes)	11 out of 1556 genes, 0.7%	87 out of 5905 genes, 1.5%	1
intracellular membrane-bounded organelle (view genes)	986 out of 1556 genes, 63.4%	3941 out of 5905 genes, 66.7%	1
membrane-bounded organelle (view genes)	986 out of 1556 genes, 63.4%	3943 out of 5905 genes, 66.8%	1
clathrin-coated vesicle (view genes)	2 out of 1556 genes, 0.1%	34 out of 5905 genes, 0.6%	1
endosome membrane (view genes)	10 out of 1556 genes, 0.6%	84 out of 5905 genes, 1.4%	1
endosomal part (view genes)	11 out of 1556 genes, 0.7%	90 out of 5905 genes, 1.5%	1
cytoplasmic vesicle part (view genes)	7 out of 1556 genes, 0.4%	68 out of 5905 genes, 1.2%	1
coated vesicle membrane (view genes)	3 out of 1556 genes, 0.2%	44 out of 5905 genes, 0.7%	1
transport vesicle (view genes)	5 out of 1556 genes, 0.3%	60 out of 5905 genes, 1.0%	1
organelle envelope (view genes)	113 out of 1556 genes, 7.3%	566 out of 5905 genes, 9.6%	1
envelope (view genes)	113 out of 1556 genes, 7.3%	566 out of 5905 genes, 9.6%	1
coated vesicle (view genes)	10 out of 1556 genes, 0.6%	91 out of 5905 genes, 1.5%	1
mitochondrial membrane (view genes)	70 out of 1556 genes, 4.5%	380 out of 5905 genes, 6.4%	1
cytoplasmic membrane-bounded vesicle (view genes)	16 out of 1556 genes, 1.0%	125 out of 5905 genes, 2.1%	1
cytoplasmic vesicle (view genes)	16 out of 1556 genes, 1.0%	125 out of 5905 genes, 2.1%	1
membrane-bounded vesicle (view genes)	16 out of 1556 genes, 1.0%	125 out of 5905 genes, 2.1%	1
organelle inner membrane (view genes)	41 out of 1556 genes, 2.6%	251 out of 5905 genes, 4.3%	1
proteasome complex (view genes)	3 out of 1556 genes, 0.2%	50 out of 5905 genes, 0.8%	1
vesicle (view genes)	16 out of 1556 genes, 1.0%	128 out of 5905 genes, 2.2%	1
organellar ribosome (view genes)	8 out of 1556 genes, 0.5%	84 out of 5905 genes, 1.4%	1
mitochondrial ribosome (view genes)	8 out of 1556 genes, 0.5%	84 out of 5905 genes, 1.4%	1
endosome (view genes)	18 out of 1556 genes, 1.2%	142 out of 5905 genes, 2.4%	1
mitochondrial inner membrane (view genes)	37 out of 1556 genes, 2.4%	239 out of 5905 genes, 4.0%	1
intrinsic to membrane (view genes)	308 out of 1556 genes, 19.8%	1403 out of 5905 genes, 23.8%	1
Golgi membrane (view genes)	16 out of 1556 genes, 1.0%	139 out of 5905 genes, 2.4%	1
protein complex (view genes)	325 out of 1556 genes, 20.9%	1480 out of 5905 genes, 25.1%	1
retrotransposon nucleocapsid (view genes)	7 out of 1556 genes, 0.4%	89 out of 5905 genes, 1.5%	1
endomembrane system (view genes)	115 out of 1556 genes, 7.4%	610 out of 5905 genes, 10.3%	1
membrane part (view genes)	361 out of 1556 genes, 23.2%	1659 out of 5905 genes, 28.1%	1
mitochondrial matrix (view genes)	26 out of 1556 genes, 1.7%	211 out of 5905 genes, 3.6%	1
mitochondrial part (view genes)	107 out of 1556 genes, 6.9%	598 out of 5905 genes, 10.1%	1
Golgi apparatus part (view genes)	19 out of 1556 genes, 1.2%	178 out of 5905 genes, 3.0%	1
integral to membrane (view genes)	278 out of 1556 genes, 17.9%	1344 out of 5905 genes, 22.8%	1
Golgi apparatus (view genes)	27 out of 1556 genes, 1.7%	236 out of 5905 genes, 4.0%	1
mitochondrion (view genes)	219 out of 1556 genes, 14.1%	1116 out of 5905 genes, 18.9%	1
membrane (view genes)	426 out of 1556 genes, 27.4%	1994 out of 5905 genes, 33.8%	1
cytoplasm (view genes)	953 out of 1556 genes, 61.2%	4022 out of 5905 genes, 68.1%	1
organelle membrane (view genes)	203 out of 1556 genes, 13.0%	1140 out of 5905 genes, 19.3%	1
cytoplasmic part (view genes)	611 out of 1556 genes, 39.3%	2778 out of 5905 genes, 47.0%	1
Gene Ontology term	Genes annotated to the term
nucleolus	YPL266W, YCR072C, YGR030C, YLR336C, YCR086W, YKR060W, YPR143W, YHR148W, YGR103W, YLR318W, YML112W, YNL175C, YLR002C, YGR251W, YDR449C, YMR128W, YJL069C, YBL025W, YCR035C, YNL299W, YOR310C, YOR294W, YGL171W, YEL026W, YOL144W, YCR016W, YGL111W, YBR181C, YAL025C, YPL146C, YIL079C, YLR449W, YOR145C, YOR287C, YJL006C, YNL061W, YHR196W, YER074W, YOR096W, YDR299W, YER126C, YLR068W, YDL175C, YKL078W, YNR…
preribosome	YPL266W, YNL178W, YPL090C, YGL123W, YPL217C, YLR009W, YKR060W, YDL213C, YOL010W, YPR143W, YIR026C, YCL031C, YHR148W, YGR103W, YJR123W, YGL078C, YER002W, YLR048W, YLR186W, YNR054C, YNL175C, YLR002C, YGR251W, YBL028C, YJR002W, YLR074C, YDR449C, YMR128W, YDL166C, YPL126W, YJL069C, YLR222C, YLR003C, YER006W, YML063W, YOR310C, YOR294W, YGL171W, YEL026W, YGL111W, YBR181C, YDR025W, YAL025C, YOR145C, YOR…
nuclear lumen	YNL151C, YDL064W, YCR072C, YGR030C, YKL059C, YCR086W, YPR143W, YLR274W, YBR009C, YKL108W, YBL021C, YNL175C, YDR289C, YLR002C, YGL249W, YHR090C, YNL039W, YJL069C, YCR035C, YJL184W, YOR279C, YOL068C, YJL019W, YPR162C, YOR310C, YOR294W, YGL058W, YEL026W, YPR174C, YBL054W, YAL025C, YPL146C, YLR449W, YKL049C, YOR145C, YOR287C, YIL122W, YNL061W, YHR196W, YER095W, YBR010W, YDR499W, YKR025W, YOR244W, YDL…
90S preribosome	YBR189W, YPL266W, YNL178W, YDR299W, YPL090C, YPL217C, YDL213C, YKR060W, YOL010W, YCL031C, YHR148W, YMR049C, YGR103W, YJR123W, YLR048W, YLR186W, YGR145W, YPR144C, YNR054C, YDR064W, YMR014W, YGR251W, YMR290C, YMR093W, YHR203C, YJR002W, YDR449C, YNL096C, YCR031C, YMR128W, YHR169W, YPL126W, YJL069C, YGR214W, YLR222C, YLR003C, YCL059C, YCR057C, YNL075W, YPR112C, YML063W, YOR310C, YGL171W, YPR137W, YDR…
non-membrane-bounded organelle	YOR182C, YDL064W, YOR257W, YCR088W, YCR072C, YGR030C, YBR172C, YML052W, YML009C, YDR471W, YER038C, YCR086W, YPR143W, YLR274W, YBR009C, YGL135W, YJL122W, YLR383W, YLR048W, YNL175C, YDR289C, YLR002C, YLL023C, YGL249W, YDR418W, YDL053C, YDL130W, YBR282W, YLR007W, YPL249C-A, YJL069C, YCR035C, YJL184W, YOL068C, YJL019W, YPR162C, YOR310C, YOR294W, YPL241C, YGL058W, YEL026W, YPR174C, YPR148C, YMR109W, Y…
intracellular non-membrane-bounded organelle	YOR182C, YDL064W, YOR257W, YCR088W, YCR072C, YGR030C, YBR172C, YML052W, YML009C, YDR471W, YER038C, YCR086W, YPR143W, YLR274W, YBR009C, YGL135W, YJL122W, YLR383W, YLR048W, YNL175C, YDR289C, YLR002C, YLL023C, YGL249W, YDR418W, YDL053C, YDL130W, YBR282W, YLR007W, YPL249C-A, YJL069C, YCR035C, YJL184W, YOL068C, YJL019W, YPR162C, YOR310C, YOR294W, YPL241C, YGL058W, YEL026W, YPR174C, YPR148C, YMR109W, Y…
ribonucleoprotein complex	YOR182C, YER131W, YPL266W, YCR072C, YGR030C, YBR172C, YML009C, YDR101C, YDR471W, YKR060W, YPR143W, YBR152W, YHR148W, YGR103W, YLR318W, YLR061W, YDR364C, YPR102C, YGL147C, YGL135W, YJL122W, YEL034W, YLR048W, YNL175C, YMR114C, YLR002C, YPR094W, YLL023C, YGR251W, YDR418W, YDR163W, YDL053C, YDR449C, YDR240C, YDL130W, YBR282W, YMR128W, YPL249C-A, YDL166C, YJL069C, YGR027C, YML063W, YOR310C, YOR294W, Y…
cytosolic ribosome	YOR182C, YDR450W, YER131W, YNL178W, YPL090C, YGL123W, YGL189C, YDR101C, YDR471W, YPL143W, YLR244C, YJR123W, YLR061W, YLR287C-A, YPR102C, YHR010W, YGL147C, YMR142C, YGL135W, YOR312C, YKL082C, YEL034W, YLR048W, YIR012W, YDR418W, YKL006W, YDL130W, YJL190C, YDR333C, YPL249C-A, YPL009C, YNL302C, YLR029C, YLR333C, YGR027C, YLR448W, YML063W, YBR181C, YDR025W, YGL076C, YFL023W, YJR047C, YOL120C, YLR167W,…
nucleus	YNL151C, YNL112W, YCR072C, YGR030C, YER038C, YCR086W, YGL133W, YJR117W, YLR383W, YDR140W, YDR289C, YHR090C, YHR178W, YPL068C, YDL166C, YKL010C, YBR090C, YGR003W, YGL058W, YNL210W, YLR449W, YMR310C, YKL049C, YNL290W, YPR018W, YLR457C, YIL158W, YOR145C, YOR287C, YIL122W, YDR519W, YGR203W, YDR054C, YPR008W, YBR010W, YJL145W, YOR244W, YJR043C, YNL201C, YFL014W, YNR024W, YLR103C, YKL078W, YDR155C, YIL…
small-subunit processome	YBR189W, YKL099C, YOR004W, YNL096C, YCR031C, YMR128W, YPL090C, YGL123W, YPL126W, YJL069C, YLR222C, YCL059C, YIL091C, YNL075W, YCR057C, YDR339C, YHR148W, YOR310C, YEL026W, YDL153C, YPR137W, YBR181C, YML093W, YLR186W, YPR144C, YLL011W, YHR196W, YMR093W, YJR002W, YDR449C, YOR096W
cytosolic small ribosomal subunit	YJL136C, YOR182C, YDR450W, YBR189W, YER131W, YNL178W, YDL083C, YPL090C, YGL123W, YGL189C, YNL007C, YJR123W, YLR287C-A, YLR048W, YDR064W, YHR203C, YJL190C, YNL096C, YHL015W, YCR031C, YGR214W, YNL302C, YLR333C, YGR027C, YML063W, YMR116C, YOR369C, YDR025W, YBR181C, YJR145C, YGR118W, YMR143W, YML026C, YLR167W, YER074W, YOR096W
cell wall	YMR215W, YLR194C, YKR102W, YNR067C, YBR301W, YGR279C, YLR042C, YDL049C, YDR261C, YOR010C, YNL066W, YHR126C, YGL032C, YCL058C, YIR039C, YLR040C, YDR055W, YOL132W, YNL327W, YDR534C, YBR093C, YLR037C, YHR139C, YJR009C, YDR522C, YIR019C, YDR218C, YLR110C, YGL028C, YGR192C, YOR009W, YIL123W, YLR300W, YOL155C, YNL300W, YHR143W, YMR305C, YKL164C, YBR067C, YKL096W, YLR286C, YLR308W, YOR255W, YDR077W, YJR…
external encapsulating structure	YMR215W, YLR194C, YKR102W, YNR067C, YBR301W, YGR279C, YLR042C, YDL049C, YDR261C, YOR010C, YNL066W, YHR126C, YGL032C, YCL058C, YIR039C, YLR040C, YDR055W, YOL132W, YNL327W, YDR534C, YBR093C, YLR037C, YHR139C, YJR009C, YDR522C, YIR019C, YDR218C, YLR110C, YGL028C, YGR192C, YOR009W, YIL123W, YLR300W, YOL155C, YNL300W, YHR143W, YMR305C, YKL164C, YBR067C, YKL096W, YLR286C, YLR308W, YOR255W, YDR077W, YJR…
preribosome, large subunit precursor	YLL034C, YHR088W, YER126C, YLR009W, YPR143W, YOL077C, YIR026C, YMR049C, YKR081C, YGR103W, YNR053C, YER006W, YOR294W, YER002W, YGL078C, YGL111W, YAL025C, YAL059W, YNL002C, YKL009W, YLL008W, YNL110C, YLR002C, YLR221C, YMR290C, YNL061W, YBL028C, YGL029W, YLR074C, YPL211W
fungal-type cell wall	YMR215W, YLR194C, YKR102W, YNR067C, YBR301W, YGR279C, YLR042C, YDL049C, YDR261C, YOR010C, YNL066W, YGL032C, YIR039C, YLR040C, YDR055W, YOL132W, YNL327W, YDR534C, YBR093C, YLR037C, YHR139C, YJR009C, YDR522C, YLR110C, YDR218C, YGL028C, YGR192C, YOR009W, YIL123W, YLR300W, YOL155C, YNL300W, YHR143W, YMR305C, YKL164C, YBR067C, YKL096W, YLR286C, YLR308W, YDR077W, YJR150C, YJR151C, YBR040W, YOR242C, YLR…
nuclear part	YNL151C, YDL064W, YOR257W, YCR072C, YGR030C, YKL059C, YCR086W, YPR143W, YLR274W, YGL133W, YBR009C, YKL108W, YMR059W, YJR117W, YBL021C, YNL175C, YDR289C, YLR002C, YPR094W, YLL023C, YGL249W, YHR090C, YNL039W, YJL069C, YCR035C, YJL184W, YOR279C, YOL068C, YJL019W, YPR162C, YOR310C, YOR294W, YGL058W, YEL026W, YPR174C, YNL210W, YBL054W, YAL025C, YPL146C, YLR449W, YKL049C, YLR457C, YOR145C, YOR287C, YIL…
cytosolic part	YOR182C, YDR450W, YER131W, YNL178W, YPL090C, YGL123W, YGL189C, YDR101C, YDR471W, YPL143W, YNL064C, YLR244C, YJR123W, YLR061W, YLR287C-A, YPR102C, YHR010W, YGL147C, YMR142C, YGL135W, YOR312C, YKL082C, YEL034W, YLR048W, YIR012W, YLL026W, YDR418W, YKL006W, YDL130W, YJL190C, YBR137W, YDR333C, YPL249C-A, YPL009C, YNL302C, YLR029C, YLR333C, YGR027C, YLR448W, YML063W, YBR128C, YBR181C, YDR025W, YGL076C,…
anchored to membrane	YMR215W, YLR194C, YKR102W, YLR042C, YDR261C, YOR010C, YHR126C, YLR121C, YIR039C, YLR040C, YOL132W, YDR055W, YNL327W, YDR534C, YPL056C, YDR524C-B, YDR522C, YLR110C, YIR019C, YOR009W, YOL155C, YNL300W, YLR343W, YHR143W, YCL048W, YBR067C, YKL096W, YJR151C, YJR150C, YDR077W, YER011W, YPL130W
cytosol	YOR182C, YER131W, YBR149W, YGR030C, YKL059C, YDR226W, YDR101C, YDR471W, YBR152W, YHR018C, YML097C, YLR061W, YPR102C, YGL147C, YGL135W, YEL034W, YLR048W, YGR209C, YOR388C, YJL115W, YBR164C, YHR090C, YDR418W, YGL211W, YDL130W, YDR049W, YPL249C-A, YGR058W, YIL008W, YGR027C, YML063W, YEL046C, YBR181C, YDR025W, YNL290W, YAR002W, YGL076C, YFL023W, YMR105C, YJR047C, YJL006C, YFL049W, YER074W, YLR406C, Y…
extracellular region	YMR215W, YKR102W, YNR067C, YBR301W, YGR279C, YLR042C, YDL049C, YNL145W, YOR010C, YNL066W, YBL008W-A, YDR032C, YCL058C, YLR040C, YDR055W, YNL327W, YDR534C, YPL187W, YBR093C, YLR037C, YIR019C, YLR110C, YGL028C, YBR200W-A, YOR009W, YIL123W, YLR300W, YOL155C, YNL300W, YHR143W, YMR305C, YJL079C, YKL164C, YBR067C, YKL096W, YLR286C, YOR389W, YDR077W, YJR150C, YJR151C, YER011W, YPL130W
organelle lumen	YNL151C, YDL064W, YCR072C, YGR030C, YKL059C, YML009C, YCR086W, YPR143W, YLR274W, YBR009C, YKL108W, YDL123W, YFL016C, YBL021C, YNL175C, YDR289C, YLR002C, YGL249W, YHR090C, YKL029C, YNL039W, YBR282W, YJL069C, YCR035C, YJL184W, YOR279C, YOL068C, YJL019W, YPR162C, YOR310C, YOR294W, YGL058W, YEL026W, YPR174C, YBL054W, YAL025C, YPL146C, YLR449W, YDL045W-A, YKL049C, YOR145C, YOR287C, YIL122W, YNL061W, Y…
intracellular organelle lumen	YNL151C, YDL064W, YCR072C, YGR030C, YKL059C, YML009C, YCR086W, YPR143W, YLR274W, YBR009C, YKL108W, YDL123W, YFL016C, YBL021C, YNL175C, YDR289C, YLR002C, YGL249W, YHR090C, YKL029C, YNL039W, YBR282W, YJL069C, YCR035C, YJL184W, YOR279C, YOL068C, YJL019W, YPR162C, YOR310C, YOR294W, YGL058W, YEL026W, YPR174C, YBL054W, YAL025C, YPL146C, YLR449W, YDL045W-A, YKL049C, YOR145C, YOR287C, YIL122W, YNL061W, Y…
membrane-enclosed lumen	YNL151C, YDL064W, YCR072C, YGR030C, YKL059C, YDR226W, YML009C, YCR086W, YPR143W, YLR274W, YBR009C, YKL108W, YDL123W, YFL016C, YBL021C, YNL175C, YDR289C, YLR002C, YGL249W, YHR090C, YKL029C, YNL039W, YBR282W, YJL069C, YCR035C, YJL184W, YBR056W, YOR279C, YOL068C, YJL019W, YPR162C, YOR310C, YOR294W, YGL058W, YEL026W, YPR174C, YBL054W, YAL025C, YPL146C, YLR449W, YDL045W-A, YKL049C, YOR145C, YOR287C, Y…
ribosomal subunit	YOR182C, YDR450W, YER131W, YNL178W, YPL090C, YGL123W, YGL189C, YML009C, YDR101C, YDR471W, YKR060W, YPL143W, YJR123W, YLR061W, YLR287C-A, YPR102C, YHR010W, YGL147C, YMR142C, YGL135W, YOR312C, YKL082C, YLR048W, YDR418W, YKL006W, YDL130W, YJL190C, YBR282W, YDR333C, YPL249C-A, YPL009C, YNL302C, YLR029C, YLR333C, YGR027C, YLR448W, YML063W, YBR181C, YDR025W, YDL045W-A, YGL076C, YOL120C, YLR167W, YER074…
cytosolic large ribosomal subunit	YPL079W, YLR344W, YGL103W, YDR101C, YDR471W, YPR043W, YHR170W, YPL143W, YLR061W, YPR102C, YHR010W, YGL147C, YMR142C, YOR312C, YGL135W, YIL133C, YKL082C, YHR141C, YBR191W, YDR418W, YHL033C, YPL131W, YKL006W, YLL045C, YDL130W, YNL162W, YDR333C, YPL249C-A, YGL099W, YPL009C, YLR029C, YLR448W, YFR031C-A, YGL076C, YOL120C, YOL039W, YNL227C, YLR406C, YDL075W
small ribosomal subunit	YJL136C, YOR182C, YDR450W, YBR189W, YER131W, YNL178W, YDL083C, YPL090C, YGL123W, YGL189C, YNL007C, YJR123W, YLR287C-A, YLR048W, YDR064W, YDR041W, YHR203C, YJL190C, YNL096C, YHL015W, YCR031C, YGR214W, YNL302C, YLR333C, YGR027C, YML063W, YMR116C, YOR369C, YBR181C, YDR025W, YDL045W-A, YJR145C, YKL155C, YGR118W, YMR143W, YML026C, YLR167W, YER074W, YGR215W, YOR096W
nucleolar part	YHR072W-A, YMR270C, YGR030C, YDR156W, YPL126W, YJL069C, YLR222C, YBL025W, YOR210W, YJL148W, YNL113W, YNL075W, YCR057C, YCL031C, YHR148W, YMR049C, YGR103W, YOR310C, YHR089C, YPR110C, YEL026W, YBR257W, YPR137W, YER148W, YJR063W, YNL282W, YHR196W, YMR093W, YJR002W, YML043C, YDR449C
ribosome	YOR182C, YDR450W, YER131W, YNL178W, YCR072C, YPL090C, YGL123W, YGL189C, YML009C, YDR101C, YDR471W, YKR060W, YPL143W, YLR244C, YJR123W, YLR061W, YHR113W, YLR287C-A, YPR102C, YHR010W, YGL147C, YMR142C, YGL135W, YJL122W, YOR312C, YKL082C, YEL034W, YLR048W, YIR012W, YMR114C, YLL023C, YDR418W, YBL028C, YKL006W, YHL013C, YDL130W, YJL190C, YBR282W, YDR333C, YPL249C-A, YPL009C, YNL302C, YLR029C, YKL065C,…
pre-replicative complex	YEL032W, YJR046W, YNL182C, YLR002C, YML065W, YLL004W, YLR274W, YGL201C, YLR103C, YPR162C
half bridge of spindle pole body	YLL003W, YOR257W, YNL188W, YJL019W
membrane raft	YGR131W, YDR032C, YBL069W, YMR031C, YPR149W, YLR414C, YBR021W, YML052W, YGR130C, YNL173C, YCR004C
nuclear replication fork	YEL032W, YBR010W, YDR489W, YPR175W, YJR043C, YDR224C, YLR274W, YBR009C, YLR103C, YJL173C, YAR007C, YDR121W, YJL072C, YNL312W, YGL201C, YDR013W, YMR048W, YOL006C, YFR027W
cell periphery	YLL028W, YPL036W, YNR067C, YCR088W, YBR021W, YBR132C, YML052W, YNL173C, YLR411W, YPR156C, YMR306W, YDR103W, YHR005C, YPL265W, YOL132W, YLR407W, YDL012C, YHL040C, YER056C, YOR317W, YPL056C, YJR009C, YGR009C, YOL122C, YDL194W, YGL045W, YGR192C, YDR034W-B, YOL155C, YLR004C, YJL212C, YMR305C, YKL035W, YOR273C, YGR136W, YPL092W, YMR109W, YCL048W, YKL164C, YLR187W, YLR308W, YNL006W, YJR151C, YMR068W, Y…
eisosome	YGR086C, YML052W, YGR130C, YMR086W, YPL004C, YMR031C
microtubule organizing center part	YDR356W, YLL003W, YOR257W, YLR457C, YPL124W, YKL042W, YNL188W, YJL019W
DNA replication preinitiation complex	YEL032W, YDR489W, YJL072C, YML065W, YLL004W, YDR013W, YLR274W, YGL201C, YLR103C, YPR162C, YKL108W
TRAMP complex	YJL050W, YDL175C, YIL079C, YNR024W, YNL299W
replication fork protection complex	YEL032W, YBR010W, YDR489W, YJL072C, YDR013W, YGL201C, YLR274W, YDR224C, YBR009C, YLR103C, YMR048W, YOL006C
DNA replication factor A complex	YNL312W, YJL173C, YAR007C
nascent polypeptide-associated complex	YDR252W, YHR193C, YPL037C
RecQ helicase-Topo III complex	YPL024W, YLR234W, YMR190C
Mpp10 complex	YNL075W, YHR148W, YJR002W
RES complex	YIR005W, YGL174W, YLR016C
replication fork	YEL032W, YBR010W, YDR419W, YOL094C, YDR489W, YPR175W, YJR043C, YDR224C, YLR274W, YBR009C, YLR103C, YJL173C, YAR007C, YNL290W, YDR121W, YJL072C, YNL312W, YDR013W, YGL201C, YMR048W, YOL006C, YFR027W
central plaque of spindle pole body	YPL124W, YDR356W, YKL042W, YLR457C
plasma membrane	YLL028W, YPL036W, YBR021W, YBR132C, YML052W, YNL173C, YLR411W, YPR156C, YMR306W, YDR103W, YHR005C, YPL265W, YOL132W, YDL012C, YHL040C, YER056C, YOR317W, YPL056C, YJR009C, YGR009C, YOL122C, YDL194W, YGL045W, YGR192C, YLR004C, YJL212C, YKL035W, YOR273C, YPL092W, YCL048W, YLR187W, YNL006W, YMR068W, YDR309C, YJL145W, YLR092W, YGR023W, YNL145W, YFL014W, YHR126C, YHR174W, YLR109W, YIR039C, YPR149W, YOL…
condensed chromosome	YPL121C, YHR157W, YDL064W, YPL209C, YDL139C, YGL093W, YER038C, YCR086W, YEL019C, YNL201C, YLR329W, YGR188C, YBR156C, YJL173C, YKL089W, YPL164C, YLR383W, YAR007C, YAL034W-A, YKR083C, YGL249W, YLR381W, YJR089W, YLR007W, YER044C-A, YDL154W, YPR007C, YGR140W, YGL033W, YHR014W, YER106W, YGL183C, YHR079C-A, YKL049C, YFL003C, YDR320C-A, YNL312W, YHR153C, YFR046C, YBR233W-A, YDL105W, YER095W
spliceosomal complex	YMR240C, YIL061C, YLR116W, YKR086W, YOR159C, YPR152C, YLL036C, YDL087C, YBR152W, YGR006W, YML046W, YDL098C, YDR364C, YEL026W, YDR473C, YKL074C, YLR323C, YDL043C, YGL174W, YFL017W-A, YOR308C, YPR101W, YPR094W, YJL203W, YIR005W, YLR424W, YDL209C, YDR163W, YDR240C
integral to plasma membrane	YJR054W, YFL026W, YKL178C, YGR023W, YLR332W, YBR132C, YKR039W, YML123C, YOR161C, YML047C, YLR411W, YJL212C
prospore membrane	YDR218C, YPL027W, YKL096W, YLR054C, YMR183C, YOR255W, YHR184W, YML066C, YER096W, YDR523C, YBR180W, YMR017W, YPL130W
intracellular immature spore	YDR218C, YPL027W, YKL096W, YLR054C, YMR183C, YOR255W, YHR184W, YML066C, YER096W, YDR523C, YBR180W, YMR017W, YPL130W
ascospore-type prospore	YDR218C, YPL027W, YKL096W, YLR054C, YMR183C, YOR255W, YHR184W, YML066C, YER096W, YDR523C, YBR180W, YMR017W, YPL130W
Smc5-Smc6 complex	YLR007W, YER038C, YEL019C, YLR383W, YDL105W
protein-DNA complex	YGR099W, YEL032W, YBR010W, YPR175W, YJR046W, YNL182C, YJR043C, YDR224C, YLR274W, YBR009C, YLR103C, YPR162C, YJL173C, YAR007C, YKL049C, YDR121W, YLR002C, YML065W, YNL312W, YLL004W, YGL201C, YOL012C
chromosome	YPL121C, YPL024W, YHR157W, YDL064W, YDR489W, YDR180W, YPL209C, YDL139C, YER038C, YDL156W, YCR086W, YDR224C, YLR274W, YLR329W, YAL019W, YBR009C, YLR318W, YGR188C, YDR217C, YJL173C, YNL133C, YKL089W, YLR383W, YCR033W, YAR007C, YMR190C, YKR083C, YDR289C, YHR156C, YOR156C, YGL249W, YLR381W, YGR099W, YEL032W, YJR089W, YDR419W, YLR007W, YOL094C, YDR097C, YPR007C, YPR175W, YPL126W, YOR213C, YJL184W, YMR…
Cul3-RING ubiquitin ligase complex	YBR114W, YJR052W, YPL046C, YGR003W
Piccolo NuA4 histone acetyltransferase complex	YMR127C, YHR090C, YOR244W, YOR213C
Pwp2p-containing subcomplex of 90S preribosome	YLR222C, YCR057C, YDR449C, YJL069C
tRNA methyltransferase complex	YJL125C, YDR165W, YDL201W, YOL124C
DNA-directed RNA polymerase III complex	YNL151C, YDL150W, YKR025W, YOR116C, YDR045C, YOR210W, YNL113W, YPR110C
intrinsic to plasma membrane	YJR054W, YLR194C, YFL026W, YKL178C, YGR023W, YLR332W, YBR132C, YKR039W, YML123C, YOR161C, YML047C, YLR411W, YJL212C, YLR121C
GINS complex	YDR013W, YDR489W, YJL072C
alpha,alpha-trehalose-phosphate synthase complex (UDP-forming)	YMR261C, YDR074W, YBR126C
chromosome passenger complex	YJR089W, YBR156C, YPL209C
small nuclear ribonucleoprotein complex	YMR240C, YIL061C, YCR063W, YOR159C, YDL087C, YBR152W, YGR006W, YML046W, YDL098C, YEL026W, YDR473C, YNL210W, YFL017W-A, YOR308C, YHR156C, YPR094W, YJL203W, YIR005W, YMR268C, YER127W, YDR240C
large ribosomal subunit	YMR286W, YKL167C, YPL079W, YLR344W, YGL103W, YML009C, YDR101C, YDR471W, YPR043W, YKR060W, YHR170W, YPL143W, YLR061W, YPR102C, YHR010W, YGL147C, YMR142C, YOR312C, YGL135W, YIL133C, YKL082C, YHR141C, YBR191W, YDR418W, YHL033C, YPL131W, YKL006W, YLL045C, YDL130W, YNL162W, YBR282W, YDR333C, YPL249C-A, YGL099W, YPL009C, YDR496C, YLR029C, YLR448W, YFR031C-A, YGL076C, YOL120C, YOL039W, YNL227C, YLR406C,…
mitochondrial proton-transporting ATP synthase complex, coupling factor F(o)	YDR377W, YOL077W-A, YPL078C, Q0130, YML081C-A, YDR322C-A
proton-transporting ATP synthase complex, coupling factor F(o)	YDR377W, YOL077W-A, YPL078C, Q0130, YML081C-A, YDR322C-A
condensed nuclear chromosome	YPL121C, YHR157W, YDL064W, YPL209C, YDL139C, YGL093W, YNL201C, YLR329W, YGR188C, YJL173C, YKL089W, YPL164C, YAR007C, YAL034W-A, YKR083C, YGL249W, YLR381W, YJR089W, YER044C-A, YDL154W, YPR007C, YGR140W, YGL033W, YHR014W, YER106W, YGL183C, YHR079C-A, YKL049C, YFL003C, YDR320C-A, YNL312W, YHR153C, YBR233W-A, YER095W
chitosan layer of spore wall	YLR307W, YLR308W
extrachromosomal circular DNA	YDR180W, YKL049C
sulfite reductase complex (NADPH)	YFR030W, YJR137C
mating-type region heterochromatin	YAL019W, YGR063C
site of double-strand break	YDR289C, YLR383W
extrachromosomal DNA	YDR180W, YKL049C
FAl1-SGD1 complex	YDR021W, YLR336C
nuclear exosome (RNase complex)	YGR158C, YCR035C, YNL232W, YOL142W, YGR195W, YNR024W, YHR081W
nucleotide-excision repair complex	YML095C, YBR114W, YOR257W, YPR175W, YJR052W, YIL143C, YER162C, YPL122C, YDR121W
lipid particle	YGR086C, YOR059C, YPR139C, YLL012W, YGR192C, YBR204C, YML008C, YIL124W, YDL052C, YMR246W, YKR067W, YGR175C, YMR101C, YOR317W, YJR009C, YLR100W
prefoldin complex	YFL023W, YJL179W, YEL003W, YML094W
ER membrane insertion complex	YBR137W, YLL026W, YNL064C, YOR007C
TRC complex	YBR137W, YLL026W, YNL064C, YOR007C
nuclear chromosome	YPL121C, YHR157W, YDL064W, YDR489W, YDR180W, YPL209C, YDL139C, YDL156W, YDR224C, YLR274W, YLR329W, YBR009C, YGR188C, YJL173C, YKL089W, YCR033W, YAR007C, YKR083C, YDR289C, YOR156C, YGL249W, YLR381W, YGR099W, YEL032W, YJR089W, YDR097C, YPR007C, YPR175W, YOR213C, YJL184W, YMR127C, YOL068C, YHR014W, YJL019W, YPR162C, YGL183C, YGL058W, YHR079C-A, YBL054W, YKL049C, YJL072C, YFL003C, YNL312W, YDR320C-A,…
carboxy-terminal domain protein kinase complex	YJL006C, YKL139W, YIL143C, YML112W, YPL122C
plasma membrane part	YLL028W, YLR194C, YGL045W, YGR023W, YBR132C, YOR161C, YCR027C, YKR100C, YLR411W, YER020W, YJL212C, YMR306W, YLR121C, YHR174W, YGR221C, YJR054W, YHR005C, YFL026W, YKL178C, YPR149W, YLR332W, YML123C, YKR039W, YNL006W, YML047C, YGR009C
chromosomal part	YPL024W, YDR489W, YDR180W, YPL209C, YDL139C, YER038C, YDL156W, YCR086W, YDR224C, YLR274W, YAL019W, YBR009C, YLR318W, YGR188C, YDR217C, YJL173C, YNL133C, YKL089W, YLR383W, YCR033W, YAR007C, YMR190C, YKR083C, YDR289C, YHR156C, YOR156C, YGL249W, YLR381W, YGR099W, YEL032W, YJR089W, YDR419W, YLR007W, YOL094C, YPR007C, YPR175W, YPL126W, YOR213C, YJL184W, YMR127C, YOL068C, YHR014W, YJL019W, YPR162C, YGL…
U2-type spliceosomal complex	YMR240C, YIL061C, YLR116W, YKR086W, YOR159C, YLL036C, YDL087C, YML046W, YKL074C, YLR323C, YDL043C, YFL017W-A, YPR101W, YJL203W, YDL209C, YLR424W, YDR163W, YDR240C
RNA polymerase I upstream activating factor complex	YBL025W, YMR270C, YER148W
nuclear outer membrane	YLR205C, YAR042W, YPL192C
box C/D snoRNP complex	YEL026W, YPR137W, YOR310C
CURI complex	YLR223C, YCL031C, YPR104C
cell wall part	YKL096W, YLR307W, YLR308W
nuclear membrane part	YML034W, YPL192C, YLR457C
external encapsulating structure part	YKL096W, YLR307W, YLR308W
RNA polymerase I transcription factor complex	YBL025W, YMR270C, YER148W, YML043C
spindle midzone	YJR089W, YBR156C, YGR140W, YPL209C
DNA-directed RNA polymerase I complex	YOR210W, YJL148W, YNL113W, YDR156W, YJR063W, YPR110C
commitment complex	YKL074C, YIL061C, YML046W, YDR240C, YLR116W
fungal-type vacuole lumen	YHR113W, YKR039W, YIL089W, YLR178C, YDL123W
mismatch repair complex	YNL082W, YPL164C, YDR097C, YDL154W, YFL003C
microtubule cytoskeleton	YLL003W, YOR257W, YPL209C, YGL093W, YNL188W, YBR156C, YNL148C, YJR053W, YPR141C, YAL034W-A, YER007W, YLR186W, YLR210W, YKR083C, YPR111W, YDR218C, YJR089W, YMR294W, YPR119W, YGR140W, YKL042W, YKR041W, YJL019W, YPL192C, YPL241C, YDR356W, YPR174C, YKL056C, YMR299C, YGL170C, YLR457C, YDR424C, YBR160W, YDR320C-A, YPL124W, YOR269W, YDR113C, YBR233W-A, YNL164C
nucleoplasm	YNL151C, YDR489W, YKL059C, YNL182C, YDR101C, YLR274W, YGR103W, YGL044C, YPL169C, YKL108W, YMR223W, YCR033W, YBR123C, YML112W, YBL021C, YLR002C, YGR251W, YHR090C, YNL039W, YEL032W, YDR448W, YPL011C, YJR046W, YOR213C, YKL113C, YBL025W, YOR116C, YCR035C, YNL113W, YMR127C, YOR279C, YOL068C, YPR162C, YPR110C, YOR294W, YBL054W, YPL146C, YJL072C, YJL006C, YGL201C, YML043C, YKL185W, YMR270C, YKR025W, YOR…
intrinsic to mitochondrial outer membrane	YLR099W-A, YKL150W, YBR230C, YHR117W, YNL055C, YIL136W, YIL146C, YIL155C
integral to mitochondrial outer membrane	YLR099W-A, YKL150W, YBR230C, YHR117W, YNL055C, YIL136W, YIL146C, YIL155C
exosome (RNase complex)	YGR158C, YCR035C, YNL232W, YOL142W, YGR195W, YNR024W, YHR081W
U1 snRNP	YNL210W, YDL087C, YIL061C, YML046W, YDR240C, YOR159C, YFL017W-A
mitochondrial proton-transporting ATP synthase complex	YPL271W, YDR377W, YOL077W-A, YPL078C, Q0130, YML081C-A, YDR322C-A
proton-transporting ATP synthase complex	YPL271W, YDR377W, YOL077W-A, YPL078C, Q0130, YML081C-A, YDR322C-A
nucleotide-excision repair factor 2 complex	YOR257W, YER162C
nucleotide-excision repair factor 4 complex	YBR114W, YJR052W
transcription factor TFIIIB complex	YER148W, YNL039W
integral to nuclear inner membrane	YML034W, YLR457C
glycerol-3-phosphate dehydrogenase complex	YDL022W, YIL155C
cell septum	YNR067C, YNL327W
intrinsic to nuclear inner membrane	YML034W, YLR457C
SAS acetyltransferase complex	YMR127C, YOR213C
cell tip	YMR232W, YLL021W
cell pole	YMR232W, YLL021W
PeBoW complex	YMR049C, YGR103W
Rix1 complex	YHR085W, YNL182C
spore wall	YDR218C, YOR242C, YHR139C, YLR307W, YLR308W, YOR255W
organelle outer membrane	YPL186C, YER026C, YML008C, YPR155C, YHR190W, YKL150W, YLR205C, YAR042W, YBR244W, YMR059W, YJR117W, YGR049W, YIL146C, YIL155C, YIL136W, YOR317W, YLR190W, YLR099W-A, YDR049W, YHR117W, YIL124W, YBR230C, YPL004C, YPL192C, YLR100W, YGR086C, YGR266W, YPR183W, YAR008W, YNL055C, YNL070W, YNR074C, YJL082W
U2 snRNP	YPR094W, YJL203W, YIR005W, YMR240C, YCR063W
preribosome, small subunit precursor	YBR247C, YGR081C, YNL178W, YPR144C, YKL143W
origin recognition complex	YML065W, YLL004W, YPR162C
nuclear origin of replication recognition complex	YML065W, YLL004W, YPR162C
TORC2 complex	YOL078W, YNL006W, YMR068W
MCM complex	YEL032W, YGL201C, YLR274W
synaptonemal complex	YGL249W, YPL164C, YDL154W, YFL003C
cellular bud membrane	YLL028W, YGR221C, YKR100C, YPR149W
mitotic spindle	YDR320C-A, YKR041W, YBR233W-A, YKR083C
outer membrane	YPL186C, YER026C, YML008C, YPR155C, YHR190W, YKL150W, YLR205C, YAR042W, YBR244W, YMR059W, YJR117W, YGR049W, YIL146C, YIL155C, YIL136W, YOR317W, YLR190W, YLR099W-A, YDR049W, YHR117W, YIL124W, YBR230C, YPL004C, YPL192C, YLR100W, YGR086C, YGR266W, YPR183W, YAR008W, YNL055C, YNL070W, YNR074C, YJL082W
spindle	YLL003W, YOR257W, YPL209C, YGL093W, YNL188W, YBR156C, YJR053W, YPR141C, YAL034W-A, YLR210W, YKR083C, YPR111W, YDR218C, YMR294W, YJR089W, YPR119W, YGR140W, YKL042W, YKR041W, YPL192C, YJL019W, YDR356W, YPR174C, YGL170C, YLR457C, YBR160W, YDR320C-A, YPL124W, YOR269W, YDR113C, YBR233W-A, YNL164C
cytoplasmic exosome (RNase complex)	YGR158C, YCR035C, YNL232W, YOL142W, YGR195W
vacuolar lumen	YHR113W, YKR039W, YIL089W, YLR178C, YDL123W
rDNA heterochromatin	YHR196W, YMR093W, YPL126W, YGR063C
small nucleolar ribonucleoprotein complex	YEL026W, YHR072W-A, YBR257W, YPR137W, YGR030C, YNL282W, YER127W, YHR089C, YOR310C
t-UTP complex	YHR196W, YMR093W, YPL126W
Set3 complex	YCR033W, YOL068C, YDR155C
methyltransferase complex	YJL125C, YLR015W, YDR165W, YDL201W, YDR140W, YOL124C
chromosome, telomeric region	YGR099W, YOR213C, YLR015W, YJL184W, YMR127C, YLR274W, YOL104C, YLR318W, YJL019W, YDR083W, YGL169W, YNL133C, YJL173C, YAR007C, YGR063C, YNL312W
nuclear chromosome part	YDR489W, YDR180W, YPL209C, YDL139C, YDL156W, YDR224C, YLR274W, YBR009C, YGR188C, YJL173C, YKL089W, YCR033W, YAR007C, YKR083C, YDR289C, YOR156C, YGL249W, YLR381W, YEL032W, YGR099W, YJR089W, YPR007C, YPR175W, YOR213C, YJL184W, YMR127C, YOL068C, YHR014W, YJL019W, YPR162C, YGL058W, YBL054W, YKL049C, YFL003C, YJL072C, YNL312W, YDR320C-A, YOR344C, YGL201C, YIL122W, YKL185W, YBR010W, YGL093W, YJR043C, Y…
tRNA-intron endonuclease complex	YMR059W, YAR008W
heterotrimeric G-protein complex	YHR005C, YER020W
cytoplasmic dynein complex	YDR424C, YMR299C
glycine cleavage complex	YMR189W, YDR019C
CHRAC	YGL133W, YDR121W
box H/ACA snoRNP complex	YHR072W-A, YHR089C
monopolin complex	YCR086W, YER106W
centromere-specific nucleosome	YBR010W, YKL049C
anchored to plasma membrane	YLR194C, YLR121C
RNA polymerase I core factor complex	YER148W, YML043C
box H/ACA RNP complex	YHR072W-A, YHR089C
Shu complex	YDR078C, YLR376C
mitochondrial outer membrane	YLR099W-A, YPL186C, YDR049W, YER026C, YHR117W, YML008C, YPR155C, YIL124W, YHR190W, YKL150W, YBR230C, YPL004C, YLR100W, YBR244W, YMR059W, YGR086C, YJR117W, YPR183W, YGR266W, YNL055C, YAR008W, YGR049W, YIL146C, YIL155C, YNL070W, YNR074C, YIL136W, YOR317W, YJL082W, YLR190W
nucleosome	YBR010W, YDR224C, YBR009C, YOL012C, YKL049C
ascospore wall	YDR218C, YOR242C, YHR139C, YLR307W, YLR308W
microtubule associated complex	YDR424C, YJR089W, YPR141C, YMR294W, YMR299C, YBR156C, YPL209C
U2-type prespliceosome	YMR240C, YDL043C, YIL061C, YOR159C, YFL017W-A, YJL203W, YDL087C, YML046W, YDR240C
prespliceosome	YMR240C, YDL043C, YIL061C, YOR159C, YFL017W-A, YJL203W, YDL087C, YML046W, YDR240C
replisome	YNL312W, YJL173C, YJR043C, YAR007C, YPR175W, YDR121W
nuclear replisome	YNL312W, YJL173C, YJR043C, YAR007C, YPR175W, YDR121W
endoplasmic reticulum tubular network	YML072C, YJL145W, YDL204W, YOR086C, YPR028W, YKR003W
microtubule	YDR218C, YJR089W, YMR294W, YPL209C, YNL188W, YBR156C, YNL148C, YPL241C, YPR141C, YKL056C, YER007W, YLR186W, YMR299C, YKR083C, YDR424C, YBR160W, YDR320C-A, YOR269W, YBR233W-A
U4/U6 x U5 tri-snRNP complex	YDR473C, YEL026W, YOR159C, YOR308C, YFL017W-A, YHR156C, YBR152W, YGR006W, YDL098C
dynein complex	YDR424C, YMR294W, YMR299C
ISWI-type complex	YLR095C, YGL133W, YDR121W
chromosome, centromeric region	YJR089W, YBR010W, YPR007C, YGR140W, YPL209C, YDL139C, YGL093W, YCR086W, YAL019W, YHR014W, YGR188C, YBR156C, YER106W, YKR101W, YKL089W, YPR018W, YAL034W-A, YKL049C, YGR063C, YKR083C, YDR320C-A, YLR381W, YFR046C, YBR233W-A
condensed chromosome, centromeric region	YJR089W, YPR007C, YGR140W, YPL209C, YDL139C, YGL093W, YCR086W, YHR014W, YGR188C, YBR156C, YER106W, YKL089W, YAL034W-A, YKL049C, YKR083C, YDR320C-A, YLR381W, YFR046C, YBR233W-A
cell	YFR040W, YNR067C, YNL074C, YCR088W, YBR021W, YER038C, YGL133W, YDR070C, YPR156C, YDR418W, YPL056C, YOR317W, YPL249C-A, YDL166C, YKL010C, YOL155C, YBR090C, YGR003W, YOR059C, YPR148C, YMR109W, YMR310C, YPR018W, YMR105C, YIL158W, YMR068W, YDR519W, YOR027W, YPR008W, YJR078W, YMR086W, YER054C, YJR043C, YPR043W, YNL201C, YHR051W, YIL143C, YFL017W-A, YOL019W, YGR268C, YDR472W, YBR297W, YHL033C, YLR052W,…
cell part	YFR040W, YNR067C, YNL074C, YCR088W, YBR021W, YER038C, YGL133W, YDR070C, YPR156C, YDR418W, YPL056C, YOR317W, YPL249C-A, YDL166C, YKL010C, YOL155C, YBR090C, YGR003W, YOR059C, YPR148C, YMR109W, YMR310C, YPR018W, YMR105C, YIL158W, YMR068W, YDR519W, YOR027W, YPR008W, YJR078W, YMR086W, YER054C, YJR043C, YPR043W, YNL201C, YHR051W, YIL143C, YFL017W-A, YOL019W, YGR268C, YDR472W, YBR297W, YHL033C, YLR052W,…
proton-transporting two-sector ATPase complex, proton-transporting domain	YDR377W, YOL077W-A, YPL078C, Q0130, YML081C-A, YDR322C-A
nuclear nucleosome	YBR010W, YDR224C, YBR009C, YKL049C
nuclear inner membrane	YML034W, YJR117W, YDR410C, YLR457C
chromatin	YKL185W, YBR010W, YDR180W, YDL156W, YDR224C, YAL019W, YBR009C, YDR485C, YDR155C, YNL107W, YDR217C, YCR033W, YDR289C, YHR156C, YOR156C, YPR045C, YMR093W, YLR052W, YFR027W, YGR099W, YNL021W, YPR065W, YPL126W, YOR213C, YIL084C, YJL184W, YMR127C, YLR032W, YOL068C, YML041C, YGL058W, YHR216W, YBL054W, YLR449W, YKL049C, YGR063C, YPR104C, YOR005C, YOR344C, YLR223C, YHR196W, YIL122W, YOL012C
DNA replication factor C complex	YOL094C, YNL290W
epsilon DNA polymerase complex	YPR175W, YDR121W
Noc complex	YLR002C, YPR144C
Rad17 RFC-like complex	YOL094C, YNL290W
Elg1 RFC-like complex	YOL094C, YNL290W
EGO complex	YKR007W, YKL143W
condensed nuclear chromosome, centromeric region	YJR089W, YPR007C, YGR140W, YPL209C, YDL139C, YGL093W, YHR014W, YGR188C, YER106W, YKL089W, YAL034W-A, YKL049C, YKR083C, YDR320C-A, YLR381W, YBR233W-A
cullin-RING ubiquitin ligase complex	YDR054C, YOR249C, YGR225W, YBR114W, YJL149W, YIR025W, YJR052W, YPL046C, YGL240W, YHR154W, YFR036W, YML088W, YGR003W
anaphase-promoting complex	YOR249C, YGR225W, YGL240W, YIR025W, YFR036W
extrinsic to plasma membrane	YNL006W, YCR027C, YHR005C, YER020W, YGR009C
cortical endoplasmic reticulum	YML072C, YJL145W, YDL204W, YOR086C, YKR003W
NuA4 histone acetyltransferase complex	YNL107W, YMR127C, YHR090C, YOR244W, YOR213C
H4/H2A histone acetyltransferase complex	YNL107W, YMR127C, YHR090C, YOR244W, YOR213C
nucleolar ribonuclease P complex	YNL282W, YBR257W, YGR030C
multimeric ribonuclease P complex	YNL282W, YBR257W, YGR030C
extrinsic to internal side of plasma membrane	YNL006W, YHR005C, YER020W
cyclin-dependent protein kinase holoenzyme complex	YBR160W, YLR226W, YGR108W, YHR071W, YGL134W
internal side of plasma membrane	YNL006W, YGL045W, YHR005C, YER020W, YHR174W
spindle pole	YMR294W, YPR119W, YLL003W, YOR257W, YGR140W, YGL093W, YKL042W, YNL188W, YJL019W, YPL192C, YJR053W, YPR141C, YPR174C, YDR356W, YAL034W-A, YGL170C, YLR210W, YLR457C, YBR160W, YPL124W, YOR269W, YPR111W, YNL164C
Elongator holoenzyme complex	YPL086C, YMR312W
mitochondrial intermembrane space	YHR005C-A, YDL085W, YDR226W, YNR020C, YKL150W, YJR104C, YBR056W, YML054C, YDR031W, YDR155C, YNL036W, YKR071C, YMR145C, YDR185C, YLL009C, YJR048W, YLR043C
ribonuclease MRP complex	YNL282W, YBR257W, YGR030C
Prp19 complex	YPR101W, YLL036C, YDL209C
ribonuclease P complex	YNL282W, YBR257W, YGR030C
DASH complex	YDR320C-A, YBR233W-A, YKR083C
proton-transporting two-sector ATPase complex	YKL080W, YPL078C, YDR322C-A, YPL271W, YDR377W, YOL077W-A, YBR127C, YML081C-A, Q0130
ubiquitin ligase complex	YOR057W, YDR054C, YOR249C, YDL013W, YIR025W, YJR052W, YPL046C, YLL036C, YGL240W, YER116C, YFR036W, YML088W, YGR003W, YGR225W, YBR114W, YJL149W, YHR154W
nuclear ubiquitin ligase complex	YOR249C, YGR225W, YGL240W, YIR025W, YFR036W
heterochromatin	YHR196W, YMR093W, YAL019W, YPL126W, YGR063C
nuclear chromosome, telomeric region	YGR099W, YMR127C, YLR274W, YOL104C, YJL019W, YGR063C, YOR213C
macromolecular complex	YNL151C, YCR072C, YGR030C, YBR172C, YDR471W, YER038C, YCR086W, YGL133W, YLR383W, YDR140W, YLR048W, YHR090C, YDR418W, YPL249C-A, YOR178C, YDL166C, YGR003W, YGL058W, YPR148C, YNL210W, YMR109W, YDL045W-A, YKL049C, YNL290W, YPR018W, YLR457C, YOR145C, YNL006W, YOR287C, YMR068W, YDR054C, YBR010W, YMR086W, YOR244W, YER054C, YJR043C, YPR043W, YNR024W, YLR103C, YDR155C, YHR051W, YIL143C, YFL017W-A, YHR141…
nuclear chromatin	YKL185W, YBR010W, YDR180W, YDL156W, YDR224C, YBR009C, YDR485C, YDR155C, YNL107W, YCR033W, YDR289C, YOR156C, YLR052W, YFR027W, YGR099W, YNL021W, YPR065W, YOR213C, YIL084C, YJL184W, YMR127C, YLR032W, YOL068C, YML041C, YGL058W, YBL054W, YKL049C, YPR104C, YGR063C, YOR005C, YOR344C, YLR223C, YIL122W, YOL012C
condensed chromosome kinetochore	YJR089W, YKL089W, YKL049C, YAL034W-A, YGR140W, YPL209C, YKR083C, YDR320C-A, YGL093W, YLR381W, YCR086W, YFR046C, YGR188C, YBR156C, YBR233W-A, YER106W
holo TFIIH complex	YDR460W, YIL143C, YPL122C
DNA polymerase complex	YJR043C, YPR175W, YDR121W
U5 snRNP	YHR156C, YGR006W, YOR159C, YFL017W-A
nucleotide-excision repair factor 3 complex	YIL143C, YPL122C
core TFIIH complex	YIL143C, YPL122C
SSL2-core TFIIH complex	YIL143C, YPL122C
Ada2/Gcn5/Ada3 transcription activator complex	YDR448W, YCR082W
chromatin silencing complex	YKR101W, YPL126W
kinetochore microtubule	YBR156C, YPL209C
Ctf18 RFC-like complex	YOL094C, YNL290W
mitochondrial inner membrane protein insertion complex	YHR005C-A, YOR297C
cytoplasmic microtubule	YBR160W, YDR424C, YPR141C, YMR294W, YOR269W, YMR299C
cellular_component	YFR040W, YDL037C, YNR067C, YNL074C, YCR088W, YIR029W, YBR021W, YER038C, YDR070C, YGL133W, YPR156C, YLR031W, YGR053C, YCR101C, YGL021W, YDR418W, YOR317W, YPL056C, YPL249C-A, YCR107W, YDL166C, YKL010C, YOL155C, YBR090C, YGR003W, YOR059C, YMR325W, YPR148C, YMR109W, YMR310C, YPR018W, YMR105C, YIL158W, YMR068W, YDR519W, YOR027W, YPR008W, YJR078W, YPL272C, YMR086W, YBL049W, YER054C, YJR043C, YPR043W, Y…
microtubule organizing center	YMR294W, YPR119W, YLL003W, YOR257W, YGR140W, YGL093W, YKL042W, YNL188W, YJL019W, YPL192C, YJR053W, YPR141C, YPR174C, YDR356W, YGL170C, YLR210W, YLR457C, YBR160W, YPL124W, YPR111W
spindle pole body	YMR294W, YPR119W, YLL003W, YOR257W, YGR140W, YGL093W, YKL042W, YNL188W, YJL019W, YPL192C, YJR053W, YPR141C, YPR174C, YDR356W, YGL170C, YLR210W, YLR457C, YBR160W, YPL124W, YPR111W
kinetochore	YJR089W, YGR140W, YPL209C, YGL093W, YCR086W, YGR188C, YBR156C, YER106W, YKL089W, YAL034W-A, YKL049C, YKR083C, YGR063C, YDR320C-A, YLR381W, YFR046C, YBR233W-A
integral to mitochondrial membrane	YLR099W-A, YHR117W, YNL055C, YBR238C, YCL057C-A, YML030W, YIL146C, YIL155C, YKL150W, YBR230C, YNR041C, YIL136W, YLR077W
organelle envelope lumen	YHR005C-A, YDL085W, YDR226W, YNR020C, YKL150W, YJR104C, YBR056W, YML054C, YDR031W, YDR155C, YNL036W, YKR071C, YMR145C, YDR185C, YLL009C, YJR048W, YLR043C
condensed chromosome outer kinetochore	YDR320C-A, YBR233W-A, YKR083C
condensed nuclear chromosome outer kinetochore	YDR320C-A, YBR233W-A, YKR083C
periplasmic space	YBR092C, YGR040W, YBL016W
protein phosphatase type 1 complex	YER054C, YOR178C
vacuolar proton-transporting V-type ATPase, V1 domain	YKL080W, YBR127C
proton-transporting V-type ATPase, V1 domain	YKL080W, YBR127C
U2-type catalytic step 2 spliceosome	YDL209C, YKR086W
catalytic step 2 spliceosome	YDL209C, YKR086W
histone deacetylase complex	YKL185W, YNL021W, YBL054W, YCR033W, YIL084C, YOL068C, YOR279C, YDR155C
nucleoplasm part	YNL151C, YDR489W, YKL059C, YNL182C, YLR274W, YGL044C, YPL169C, YKL108W, YMR223W, YCR033W, YBR123C, YBL021C, YLR002C, YHR090C, YNL039W, YEL032W, YDR448W, YPL011C, YJR046W, YOR213C, YBL025W, YOR116C, YNL113W, YMR127C, YOR279C, YOL068C, YPR162C, YPR110C, YBL054W, YJL072C, YGL201C, YML043C, YKL185W, YMR270C, YKR025W, YOR244W, YDR045C, YLR103C, YHR167W, YKL058W, YDR155C, YBR193C, YNL107W, YER148W, YDL…
condensed nuclear chromosome kinetochore	YJR089W, YKL089W, YAL034W-A, YGR140W, YPL209C, YKR083C, YDR320C-A, YGL093W, YLR381W, YGR188C, YBR233W-A, YER106W
nuclear DNA-directed RNA polymerase complex	YNR010W, YNL151C, YDR460W, YPL011C, YKR025W, YMR227C, YDR156W, YDR045C, YOR116C, YOR210W, YJL148W, YNL113W, YDR308C, YKL058W, YPR110C, YOL135C, YBR193C, YDL150W, YER148W, YIL143C, YDL115C, YJR063W, YPL122C
proton-transporting two-sector ATPase complex, catalytic domain	YPL271W, YKL080W, YBR127C
U2-type catalytic step 1 spliceosome	YPR101W, YLL036C, YDL209C
catalytic step 1 spliceosome	YPR101W, YLL036C, YDL209C
cellular bud neck septin ring	YNL166C, YMR032W
astral microtubule	YBR160W, YMR294W
aster	YBR160W, YMR294W
COPII vesicle coat	YHR035W, YNL049C
nuclear periphery	YOR294W, YML075C, YPR174C, YJL019W
DNA-directed RNA polymerase complex	YNR010W, YNL151C, YDR460W, YPL011C, YKR025W, YMR227C, YDR156W, YDR045C, YOR116C, YOR210W, YJL148W, YNL113W, YDR308C, YKL058W, YPR110C, YOL135C, YBR193C, YDL150W, YER148W, YIL143C, YDL115C, YJR063W, YPL122C
RNA polymerase complex	YNR010W, YNL151C, YDR460W, YPL011C, YKR025W, YMR227C, YDR156W, YDR045C, YOR116C, YOR210W, YJL148W, YNL113W, YDR308C, YKL058W, YPR110C, YOL135C, YBR193C, YDL150W, YER148W, YIL143C, YDL115C, YJR063W, YPL122C
pre-autophagosomal structure	YMR159C, YBR254C, YBL078C, YDR472W, YPR049C, YGL180W, YBR128C
cellular bud neck septin structure	YNL166C, YCL024W, YMR032W
Swr1 complex	YNL107W, YML041C, YDR485C
mitochondrial respiratory chain complex IV	YIL111W, YML030W, YHR051W
cleavage apparatus septin structure	YNL166C, YCL024W, YMR032W
respiratory chain complex IV	YIL111W, YML030W, YHR051W
transcription factor complex	YDR460W, YMR270C, YPL011C, YER148W, YBR123C, YIL143C, YMR227C, YBL021C, YPR104C, YBL025W, YNL039W, YML043C, YPL122C, YKL058W
Rpd3L-Expanded complex	YIL084C, YKL185W, YBL054W, YCR033W
transcription factor TFIID complex	YPL011C, YER148W, YMR227C
integral to peroxisomal membrane	YAL055W, YOL044W, YPL147W
septin ring	YNL166C, YCL024W, YMR032W
intrinsic to peroxisomal membrane	YAL055W, YOL044W, YPL147W
septin cytoskeleton	YDR218C, YNL166C, YCL024W, YMR032W
perinuclear region of cytoplasm	YGR142W, YNL064C, YGL160W, YLR150W
core mediator complex	YBR193C, YNR010W, YDR308C, YOL135C
spindle microtubule	YDR218C, YBR160W, YMR294W, YBR156C, YPL209C
TRAPP complex	YBR254C, YDR472W
Rpd3L complex	YIL084C, YKL185W, YBL054W
extrinsic to mitochondrial inner membrane	YBR244W, YDR185C, YFL016C, YLR067C
nucleoid	YEL030W, YLR355C, YCL064C, YOR374W, YLR304C
mitochondrial nucleoid	YEL030W, YLR355C, YCL064C, YOR374W, YLR304C
transcription elongation factor complex	YHR167W, YGR063C, YPL046C
SWI/SNF complex	YNR023W, YFL049W
BAF-type complex	YNR023W, YFL049W
late endosome membrane	YOR357C, YKR007W, YPL065W, YKL143W
INO80-type complex	YNL107W, YML041C, YLR052W, YDR485C
extrinsic to membrane	YBR105C, YBR172C, YML129C, YCR027C, YER020W, YPL192C, YLR067C, YBR128C, YBR244W, YOL110W, YFL016C, YBL078C, YHR005C, YDR185C, YNL006W, YMR165C, YPR049C, YHR168W, YKR003W, YGR009C
late endosome	YBL069W, YKR007W, YDR313C, YKR039W, YOR357C, YGR142W, YKL143W, YPL065W
polysome	YML028W, YDR515W, YKL139W, YGR072W, YDR152W, YLR150W
protein serine/threonine phosphatase complex	YER054C, YLR433C, YOR178C
Sin3-type complex	YIL084C, YKL185W, YBL054W
cellular bud neck contractile ring	YNL079C, YMR032W
CCR4-NOT complex	YDR252W, YFL028C
cytoskeletal part	YLL003W, YOR257W, YCR088W, YMR032W, YPL209C, YML052W, YGL093W, YLL038C, YNL188W, YBR156C, YNL148C, YJR053W, YPR141C, YLR186W, YAL034W-A, YER007W, YLR210W, YKR083C, YNL166C, YPR111W, YDR218C, YJR089W, YMR294W, YPR119W, YDR063W, YGR140W, YCL024W, YKL042W, YKR041W, YJL019W, YPL192C, YNL138W, YPL241C, YDR356W, YPR174C, YGR136W, YMR109W, YNL079C, YKL056C, YMR299C, YGL170C, YLR457C, YBR160W, YDR424C, Y…
SCF ubiquitin ligase complex	YDR054C, YJL149W, YML088W
respiratory chain	YIL111W, YML030W, YML054C, YMR118C, YJR048W, YHR051W
actomyosin contractile ring	YNL079C, YMR032W
contractile ring	YNL079C, YMR032W
cytoskeleton	YLL003W, YOR257W, YCR088W, YMR032W, YPL209C, YML052W, YGL093W, YLR313C, YLL038C, YNL188W, YBR156C, YNL148C, YJR053W, YPR141C, YDR171W, YLR186W, YAL034W-A, YER007W, YLR210W, YKR083C, YNL166C, YPR111W, YDR218C, YJR089W, YMR294W, YPR119W, YDR063W, YGR140W, YCL024W, YKL042W, YKR041W, YJL019W, YPL192C, YNL138W, YPL241C, YPR174C, YGR136W, YDR356W, YMR109W, YNL079C, YKL056C, YMR299C, YGL170C, YLR457C, Y…
mRNA cleavage factor complex	YNL317W, YGL044C, YKL059C
mRNA cleavage and polyadenylation specificity factor complex	YNL317W, YKL059C
vacuolar proton-transporting V-type ATPase complex	YKL080W, YBR127C
proton-transporting V-type ATPase complex	YKL080W, YBR127C
histone acetyltransferase complex	YNL107W, YDR448W, YOR244W, YOR213C, YHR090C, YMR127C, YCR082W, YMR223W
nuclear membrane	YML034W, YNL149C, YGL093W, YLR205C, YAR042W, YJL019W, YPL192C, YJR117W, YPR174C, YIL040W, YBR070C, YKR044W, YDR410C, YLR457C, YAR002W, YMR165C
SWI/SNF superfamily-type complex	YNL107W, YCR020W-B, YDR121W, YLR095C, YGL133W, YNR023W, YFL049W, YLR052W, YML041C, YDR485C
cis-Golgi network	YDL010W, YBR254C, YDR472W
COPI-coated vesicle	YDR100W, YOL107W, YGL137W
endoplasmic reticulum lumen	YDR304C, YLR056W
ER to Golgi transport vesicle membrane	YHR035W, YNL049C
organelle subcompartment	YKL004W, YAR042W
Golgi cisterna	YKL004W, YAR042W
cell division site	YNL166C, YCL024W, YNL079C, YMR032W
cell division site part	YNL166C, YCL024W, YNL079C, YMR032W
cytoplasmic stress granule	YLR287C-A, YDL167C, YDL053C
endoplasmic reticulum	YJL097W, YER026C, YNL111C, YBR172C, YBR132C, YKR067W, YIL023C, YMR022W, YHR039C, YDL010W, YJR117W, YGL126W, YOL110W, YIL040W, YDR410C, YJL167W, YNL125C, YLL023C, YMR165C, YMR274C, YPR063C, YBR162W-A, YLR023C, YLR056W, YOR317W, YLR074C, YDR331W, YLR301W, YKR003W, YLR064W, YPR139C, YDR049W, YJR073C, YMR183C, YDR304C, YGR060W, YML075C, YKL065C, YLR004C, YHR101C, YMR305C, YDR492W, YPR028W, YJL079C, Y…
nuclear envelope	YML034W, YPL186C, YLR064W, YOR257W, YNL181W, YHR015W, YML075C, YGL093W, YNL149C, YCR086W, YPL020C, YEL019C, YLR205C, YAR042W, YPL169C, YJL019W, YPL192C, YJL079C, YJR117W, YBR070C, YPR174C, YIL040W, YDR410C, YKR044W, YLR286C, YLR457C, YAR002W, YDR424C, YLL023C, YMR290C, YMR165C
SLIK (SAGA-like) complex	YDR448W, YMR223W
mediator complex	YBR193C, YNR010W, YOL135C
cellular bud tip	YLR110C, YLL021W, YHR158C, YDR496C, YML109W, YGR058W, YKR100C, YLR313C, YPR028W, YGR221C, YPL158C, YLR187W, YBR007C, YER033C, YML047C, YDR309C, YLR190W, YOR304C-A
extrinsic to organelle membrane	YBR244W, YOL110W, YDR185C, YFL016C, YPL192C, YLR067C
DNA-directed RNA polymerase II, holoenzyme	YBR193C, YNR010W, YDR460W, YPL011C, YER148W, YDL115C, YIL143C, YMR227C, YOR210W, YPL122C, YDR308C, YOL135C, YKL058W
intracellular organelle part	YNL151C, YCR088W, YCR072C, YGR030C, YDR226W, YBR172C, YML052W, YDR471W, YER038C, YCR086W, YGL133W, YPR156C, YJR117W, YFL016C, YLR383W, YPL265W, YLR048W, YDR289C, YER056C, YHR090C, YDR418W, YOR317W, YPL249C-A, YPR028W, YGL058W, YNL210W, YMR109W, YLR449W, YDL045W-A, YKL049C, YNL290W, YPR018W, YLR457C, YIL158W, YOR145C, YNL006W, YOR287C, YMR068W, YIL122W, YDR519W, YMR195W, YBR010W, YJL145W, YML008C,…
organelle part	YNL151C, YCR088W, YCR072C, YGR030C, YDR226W, YBR172C, YML052W, YDR471W, YER038C, YCR086W, YGL133W, YPR156C, YJR117W, YFL016C, YLR383W, YPL265W, YLR048W, YDR289C, YER056C, YHR090C, YDR418W, YOR317W, YPL249C-A, YPR028W, YGL058W, YNL210W, YMR109W, YLR449W, YDL045W-A, YKL049C, YNL290W, YPR018W, YLR457C, YIL158W, YOR145C, YNL006W, YOR287C, YMR068W, YIL122W, YDR519W, YMR195W, YBR010W, YJL145W, YML008C,…
intrinsic to endoplasmic reticulum membrane	YJR117W, YBR070C, YNR030W, YGL055W, YJL097W, YKL154W, YMR274C, YHR101C, YDR331W, YDR058C
storage vacuole	YLL028W, YBR286W, YJL097W, YIL089W, YKR007W, YDR313C, YBR132C, YHL008C, YNR028W, YDR497C, YNL115C, YPR156C, YHR174W, YDL123W, YHR113W, YDL010W, YPL265W, YGR209C, YDL180W, YOL019W, YER056C, YNL176C, YIL067C, YOL084W, YBR127C, YLR178C, YDR284C, YBR128C, YJL079C, YOR273C, YKL080W, YKL103C, YJR054W, YBL078C, YPL221W, YLR034C, YDR089W, YGR138C, YMR297W, YKR039W, YIL158W, YJL059W, YMR088C, YNL298W, YPL…
lytic vacuole	YLL028W, YBR286W, YJL097W, YIL089W, YKR007W, YDR313C, YBR132C, YHL008C, YNR028W, YDR497C, YNL115C, YPR156C, YHR174W, YDL123W, YHR113W, YDL010W, YPL265W, YGR209C, YDL180W, YOL019W, YER056C, YNL176C, YIL067C, YOL084W, YBR127C, YLR178C, YDR284C, YBR128C, YJL079C, YOR273C, YKL080W, YKL103C, YJR054W, YBL078C, YPL221W, YLR034C, YDR089W, YGR138C, YMR297W, YKR039W, YIL158W, YJL059W, YMR088C, YNL298W, YPL…
fungal-type vacuole	YLL028W, YBR286W, YJL097W, YIL089W, YKR007W, YDR313C, YBR132C, YHL008C, YNR028W, YDR497C, YNL115C, YPR156C, YHR174W, YDL123W, YHR113W, YDL010W, YPL265W, YGR209C, YDL180W, YOL019W, YER056C, YNL176C, YIL067C, YOL084W, YBR127C, YLR178C, YDR284C, YBR128C, YJL079C, YOR273C, YKL080W, YKL103C, YJR054W, YBL078C, YPL221W, YLR034C, YDR089W, YGR138C, YMR297W, YKR039W, YIL158W, YJL059W, YMR088C, YNL298W, YPL…
integral to mitochondrial inner membrane	YCL057C-A, YML030W, YLR077W
SAGA complex	YDR448W, YMR223W
Golgi stack	YKL004W, YAR042W
mating projection	YLR110C, YLL021W, YBL016W, YHR158C, YGL099W, YCR088W, YLR313C, YPR122W, YLR058C, YNL138W, YMR232W, YDR103W, YJR054W, YMR109W, YPR149W, YLR332W, YER033C, YML047C, YBR040W, YDR309C, YNL283C, YOR304C-A
cell projection	YLR110C, YLL021W, YBL016W, YHR158C, YGL099W, YCR088W, YLR313C, YPR122W, YLR058C, YNL138W, YMR232W, YDR103W, YJR054W, YMR109W, YPR149W, YLR332W, YER033C, YML047C, YBR040W, YDR309C, YNL283C, YOR304C-A
mating projection tip	YLR110C, YLL021W, YBL016W, YHR158C, YGL099W, YCR088W, YPR122W, YLR058C, YNL138W, YDR103W, YMR232W, YMR109W, YLR332W, YER033C, YML047C, YBR040W, YDR309C, YNL283C, YOR304C-A
ER to Golgi transport vesicle	YER074W-A, YKR039W, YHR035W, YNL049C, YAL007C
intrinsic to mitochondrial inner membrane	YCL057C-A, YML030W, YLR077W
cell projection part	YLR110C, YLL021W, YBL016W, YHR158C, YGL099W, YCR088W, YPR122W, YLR058C, YNL138W, YDR103W, YMR232W, YMR109W, YPR149W, YLR332W, YER033C, YML047C, YBR040W, YDR309C, YNL283C, YOR304C-A
SAGA-type complex	YDR448W, YMR223W
peroxisomal membrane	YDL065C, YAL055W, YOL044W, YPL147W
microbody membrane	YDL065C, YAL055W, YOL044W, YPL147W
vacuole	YLL028W, YBR286W, YJL097W, YIL089W, YKR007W, YDR313C, YBR132C, YHL008C, YNR028W, YDR497C, YDR323C, YNL115C, YPR156C, YHR174W, YDL123W, YHR113W, YDL010W, YPL265W, YIL146C, YGR209C, YDL180W, YOL019W, YMR165C, YER056C, YKL143W, YNL176C, YOL078W, YIL067C, YOL084W, YBR127C, YLR178C, YDR284C, YBR128C, YJL079C, YOR273C, YMR159C, YKL080W, YKL103C, YJR054W, YBL078C, YPL221W, YLR034C, YDR089W, YGR138C, YMR…
integral to organelle membrane	YLR099W-A, YML034W, YGL055W, YJL097W, YHR117W, YBR238C, YKL154W, YML030W, YAL055W, YKL150W, YBR230C, YHR101C, YDR100W, YJR117W, YER074W-A, YBR070C, YOL044W, YPL147W, YNL055C, YCL057C-A, YIL146C, YLR457C, YIL155C, YJL059W, YNR041C, YMR274C, YIL136W, YLR077W, YDR331W
intrinsic to organelle membrane	YLR099W-A, YML034W, YGL055W, YJL097W, YHR117W, YBR238C, YKL154W, YML030W, YAL055W, YKL150W, YBR230C, YHR101C, YDR058C, YDR100W, YJR117W, YER074W-A, YBR070C, YNR030W, YOL044W, YPL147W, YNL055C, YCL057C-A, YIL146C, YLR457C, YIL155C, YJL059W, YNR041C, YMR274C, YIL136W, YLR077W, YDR331W
mitochondrial membrane part	YLR099W-A, YDR049W, YHR117W, YHR005C-A, YBR238C, YML030W, YOR297C, YKL150W, YBR230C, YOL077W-A, Q0130, YLR067C, YHR051W, YBR244W, YIL111W, YPL078C, YFL016C, YNL055C, YCL057C-A, YDR322C-A, YIL146C, YIL155C, YPL271W, YNL070W, YMR115W, YDR377W, YDR185C, YNR041C, YIL136W, YML081C-A, YLR077W
organellar small ribosomal subunit	YDR041W, YDL045W-A, YKL155C, YGR215W
mitochondrial small ribosomal subunit	YDR041W, YDL045W-A, YKL155C, YGR215W
integral to endoplasmic reticulum membrane	YJR117W, YBR070C, YGL055W, YJL097W, YMR274C, YKL154W, YHR101C, YDR331W
mitochondrial respiratory chain	YIL111W, YML030W, YHR051W
cellular bud	YLL028W, YKL185W, YLL021W, YHR158C, YMR032W, YML109W, YGR152C, YLR313C, YPR122W, YGR221C, YER124C, YPR149W, YNL327W, YNL166C, YER033C, YML047C, YPR111W, YLR190W, YIR019C, YLR110C, YBR038W, YDR218C, YPR119W, YDR496C, YCL024W, YGR058W, YKR100C, YIL159W, YPR028W, YNL079C, YPL158C, YLR187W, YLR286C, YPL221W, YLR414C, YBR160W, YBR007C, YML072C, YNL298W, YDR309C, YNL283C, YOR304C-A
endoplasmic reticulum membrane	YJL097W, YNL111C, YBR172C, YBR132C, YIL023C, YMR022W, YDL010W, YJR117W, YOL110W, YIL040W, YDR410C, YNL125C, YLL023C, YMR165C, YMR274C, YPR063C, YBR162W-A, YLR023C, YLR056W, YDR331W, YLR301W, YLR064W, YPR139C, YDR049W, YJR073C, YML075C, YGR060W, YKL065C, YLR004C, YHR101C, YDR492W, YPR028W, YPR183W, YNR016C, YLR050C, YLR034C, YNR021W, YDR519W, YOL101C, YER044C, YPL186C, YJL145W, YHR190W, YMR202W, Y…
nuclear outer membrane-endoplasmic reticulum membrane network	YJL097W, YNL111C, YBR172C, YBR132C, YIL023C, YMR022W, YDL010W, YJR117W, YOL110W, YIL040W, YDR410C, YNL125C, YLL023C, YMR165C, YMR274C, YPR063C, YBR162W-A, YLR023C, YLR056W, YDR331W, YLR301W, YLR064W, YPR139C, YDR049W, YJR073C, YML075C, YGR060W, YKL065C, YLR004C, YHR101C, YDR492W, YPL192C, YPR028W, YPR183W, YNR016C, YLR050C, YLR034C, YNR021W, YDR519W, YOL101C, YER044C, YPL186C, YJL145W, YHR190W, Y…
endoplasmic reticulum part	YJL097W, YNL111C, YBR172C, YBR132C, YIL023C, YMR022W, YDL010W, YJR117W, YOL110W, YIL040W, YDR410C, YNL125C, YLL023C, YMR165C, YMR274C, YPR063C, YBR162W-A, YLR023C, YLR056W, YDR331W, YLR301W, YKR003W, YLR064W, YPR139C, YDR049W, YJR073C, YDR304C, YML075C, YGR060W, YKL065C, YLR004C, YHR101C, YDR492W, YPR028W, YPR183W, YNR016C, YLR050C, YLR034C, YNR021W, YDR519W, YOL101C, YER044C, YPL186C, YJL145W, Y…
integral to Golgi membrane	YER074W-A, YDR100W
intrinsic to Golgi membrane	YER074W-A, YDR100W
ribonucleoprotein granule	YLR287C-A, YOR359W, YDL167C, YDL053C, YOL149W, YBR172C
cytoplasmic mRNA processing body	YOR359W, YOL149W, YBR172C
intracellular	YFR040W, YNL074C, YCR088W, YER038C, YGL133W, YDR070C, YPR156C, YDR418W, YOR317W, YPL249C-A, YDL166C, YKL010C, YBR090C, YGR003W, YOR059C, YPR148C, YMR109W, YMR310C, YPR018W, YMR105C, YIL158W, YMR068W, YDR519W, YOR027W, YPR008W, YJR078W, YMR086W, YER054C, YJR043C, YPR043W, YNL201C, YHR051W, YIL143C, YFL017W-A, YOL019W, YGR268C, YDR472W, YBR297W, YHL033C, YLR052W, YPR196W, YJR048W, YER052C, YOL141W,…
SNARE complex	YMR017W, YGR009C
pore complex	YDR424C, YLR064W, YLL023C, YPL020C, YOR257W, YNL055C, YHR015W, YPL169C, YAR002W
actin cortical patch	YNL138W, YGR136W, YMR109W, YCR088W, YDR063W, YML052W, YLL038C, YPR154W
intracellular organelle	YCR088W, YER038C, YGL133W, YDR070C, YPR156C, YDR418W, YOR317W, YPL249C-A, YDL166C, YKL010C, YBR090C, YGR003W, YPR148C, YMR109W, YMR310C, YPR018W, YIL158W, YMR068W, YDR519W, YPR008W, YMR086W, YJR043C, YPR043W, YNL201C, YHR051W, YIL143C, YFL017W-A, YOL019W, YDR472W, YBR297W, YHL033C, YLR052W, YPR196W, YJR048W, YOL141W, YOR230W, YMR031C, YBR104W, YGR195W, YGR225W, YHR216W, YPL147W, YGR266W, YER053C-…
peroxisome	YOL044W, YPL147W, YIR031C, YLR151C, YDR424C, YAL055W, YDL065C, YDL022W, YCR005C, YNL009W
microbody	YOL044W, YPL147W, YIR031C, YLR151C, YDR424C, YAL055W, YDL065C, YDL022W, YCR005C, YNL009W
vesicle coat	YHR035W, YNL049C, YGL137W
organelle	YCR088W, YER038C, YGL133W, YDR070C, YPR156C, YDR418W, YOR317W, YPL249C-A, YDL166C, YKL010C, YBR090C, YGR003W, YPR148C, YMR109W, YMR310C, YPR018W, YIL158W, YMR068W, YDR519W, YPR008W, YMR086W, YJR043C, YPR043W, YNL201C, YHR051W, YIL143C, YFL017W-A, YOL019W, YDR472W, YBR297W, YHL033C, YLR052W, YPR196W, YJR048W, YOL141W, YOR230W, YMR031C, YBR104W, YGR195W, YGR225W, YHR216W, YPL147W, YGR266W, YER053C-…
intracellular part	YFR040W, YNL074C, YCR088W, YER038C, YGL133W, YDR070C, YPR156C, YDR418W, YOR317W, YPL249C-A, YDL166C, YKL010C, YBR090C, YGR003W, YOR059C, YPR148C, YMR109W, YMR310C, YPR018W, YMR105C, YIL158W, YMR068W, YDR519W, YOR027W, YPR008W, YJR078W, YMR086W, YER054C, YJR043C, YPR043W, YNL201C, YHR051W, YIL143C, YFL017W-A, YOL019W, YGR268C, YDR472W, YBR297W, YHL033C, YLR052W, YPR196W, YJR048W, YER052C, YOL141W,…
nuclear pore	YDR424C, YLR064W, YLL023C, YPL020C, YOR257W, YHR015W, YPL169C, YAR002W
cellular bud neck	YIR019C, YDR218C, YBR038W, YLL021W, YPR119W, YHR158C, YMR032W, YML109W, YCL024W, YGR058W, YGR152C, YLR313C, YPR122W, YIL159W, YGR221C, YPL158C, YNL079C, YER124C, YLR187W, YLR286C, YPL221W, YBR160W, YNL166C, YER033C, YDR309C, YPR111W, YOR304C-A, YLR190W
vacuolar part	YLL028W, YJL097W, YIL089W, YKR007W, YDR313C, YBR132C, YDR497C, YDR323C, YNL115C, YPR156C, YDL123W, YHR113W, YPL265W, YDL180W, YOL019W, YER056C, YKL143W, YNL176C, YOL078W, YIL067C, YBR127C, YLR178C, YDR284C, YBR128C, YOR273C, YKL080W, YJR054W, YBL078C, YLR034C, YDR089W, YGR138C, YKR039W, YIL158W, YNL006W, YMR068W, YJL059W, YMR088C, YPL162C, YLR297W, YMR195W
membrane coat	YHR035W, YJL024C, YNL049C, YGL137W
coated membrane	YHR035W, YJL024C, YNL049C, YGL137W
transport vesicle membrane	YHR035W, YNL049C
vesicle membrane	YBR105C, YHR035W, YBL078C, YLR411W, YJL024C, YNL049C, YGL137W
cytoplasmic vesicle membrane	YBR105C, YHR035W, YBL078C, YLR411W, YJL024C, YNL049C, YGL137W
cell cortex	YDR218C, YDL222C, YMR294W, YLL021W, YJL145W, YCR088W, YMR032W, YDR063W, YML052W, YCL024W, YDR034W-B, YPL004C, YER020W, YLL038C, YNL138W, YGR136W, YMR109W, YNL079C, YOR086C, YLR407W, YNL166C, YML072C, YDR309C, YDL204W, YKR003W, YPR154W
cortical cytoskeleton	YNL138W, YGR136W, YMR109W, YCR088W, YDR063W, YML052W, YLL038C, YPR154W
cortical actin cytoskeleton	YNL138W, YGR136W, YMR109W, YCR088W, YDR063W, YML052W, YLL038C, YPR154W
vacuolar membrane	YLL028W, YJL097W, YKR007W, YDR313C, YBR132C, YDR497C, YDR323C, YNL115C, YPR156C, YDL123W, YPL265W, YDL180W, YOL019W, YER056C, YKL143W, YNL176C, YOL078W, YIL067C, YBR127C, YDR284C, YLR178C, YBR128C, YKL080W, YOR273C, YJR054W, YBL078C, YLR034C, YGR138C, YDR089W, YIL158W, YNL006W, YMR068W, YJL059W, YMR088C, YPL162C, YLR297W, YMR195W
fungal-type vacuole membrane	YLL028W, YJL097W, YKR007W, YDR313C, YBR132C, YBR127C, YDR497C, YPR156C, YLR178C, YDR284C, YBR128C, YDL123W, YOR273C, YKL080W, YBL078C, YLR034C, YPL265W, YDR089W, YGR138C, YJL059W, YMR088C, YER056C, YPL162C, YLR297W, YMR195W
microbody part	YDL065C, YAL055W, YOL044W, YPL147W
peroxisomal part	YDL065C, YAL055W, YOL044W, YPL147W
site of polarized growth	YLL021W, YHR158C, YCR088W, YMR032W, YML109W, YGR152C, YLR313C, YPR122W, YGR221C, YMR232W, YDR103W, YER124C, YNL166C, YER033C, YML047C, YPR111W, YLR190W, YIR019C, YDR218C, YLR110C, YBR038W, YPR119W, YBL016W, YGL099W, YDR496C, YCL024W, YGR058W, YKR100C, YIL159W, YPR028W, YNL138W, YLR058C, YNL079C, YPL158C, YMR109W, YLR187W, YLR286C, YPL221W, YLR332W, YBR160W, YBR007C, YBR040W, YDR309C, YNL283C, YOR…
organellar large ribosomal subunit	YMR286W, YML009C, YBR282W, YKL167C
mitochondrial large ribosomal subunit	YMR286W, YML009C, YBR282W, YKL167C
cell cortex part	YDR218C, YLL021W, YJL145W, YCR088W, YMR032W, YDR063W, YML052W, YCL024W, YLL038C, YNL138W, YGR136W, YMR109W, YNL079C, YOR086C, YNL166C, YML072C, YDL204W, YPR154W, YKR003W
mitochondrial envelope	YGR102C, YER026C, YNL083W, YPR155C, YLR164W, YMR118C, YDR226W, YOR297C, YKL150W, YJR104C, YDR031W, YMR059W, YJR117W, YFL016C, YPL078C, YGR049W, YCL057C-A, YIL146C, YPL271W, YMR115W, YOR317W, YLR190W, YDR049W, YHR117W, YPL004C, Q0130, YBR056W, YPR183W, YNL055C, YAR008W, YMR145C, YMR023C, YNL070W, YNR041C, YML081C-A, YML120C, YHR168W, YJL082W, YPL186C, YML030W, YML008C, YHR190W, YML129C, YML054C, Y…
incipient cellular bud site	YCL024W, YLL021W, YKR100C, YLR313C, YDR309C, YLR190W
Golgi-associated vesicle	YDR100W, YOL107W, YGL137W
actin cytoskeleton	YNL138W, YMR294W, YGR136W, YNL079C, YMR109W, YCR088W, YMR032W, YDR063W, YML052W, YLL038C, YPR154W
intracellular membrane-bounded organelle	YNL151C, YNL112W, YCR072C, YGR030C, YDR226W, YBR172C, YML052W, YER038C, YCR086W, YNR028W, YGL133W, YDR070C, YPR156C, YHR039C, YJR117W, YFL016C, YLR383W, YDR140W, YPL265W, YDR289C, YBR164C, YER056C, YHR090C, YHR178W, YOR317W, YGL211W, YPL068C, YDL166C, YKL010C, YBR090C, YPR028W, YGR003W, YGL058W, YNL210W, YLR449W, YDL045W-A, YMR310C, YKL049C, YNL290W, YPR018W, YLR457C, YIL158W, YOR145C, YNL006W, Y…
membrane-bounded organelle	YNL151C, YNL112W, YCR072C, YGR030C, YDR226W, YBR172C, YML052W, YER038C, YCR086W, YNR028W, YGL133W, YDR070C, YPR156C, YHR039C, YJR117W, YFL016C, YLR383W, YDR140W, YPL265W, YDR289C, YBR164C, YER056C, YHR090C, YHR178W, YOR317W, YGL211W, YPL068C, YDL166C, YKL010C, YBR090C, YPR028W, YGR003W, YGL058W, YNL210W, YLR449W, YDL045W-A, YMR310C, YKL049C, YNL290W, YPR018W, YLR457C, YIL158W, YOR145C, YNL006W, Y…
clathrin-coated vesicle	YBL010C, YGR247W
endosome membrane	YHR005C, YKR007W, YDR313C, YLR417W, YOR357C, YNL006W, YHL040C, YDR323C, YKL143W, YPL065W
endosomal part	YHR005C, YDR495C, YKR007W, YDR313C, YLR417W, YOR357C, YNL006W, YHL040C, YDR323C, YKL143W, YPL065W
cytoplasmic vesicle part	YBR105C, YHR035W, YBL078C, YLR411W, YJL024C, YNL049C, YGL137W
coated vesicle membrane	YHR035W, YNL049C, YGL137W
transport vesicle	YER074W-A, YKR039W, YHR035W, YNL049C, YAL007C
organelle envelope	YML034W, YGR102C, YER026C, YOR257W, YNL083W, YPR155C, YLR164W, YMR118C, YDR226W, YOR297C, YKL150W, YCR086W, YJR104C, YDR031W, YPL169C, YMR059W, YJR117W, YIL040W, YFL016C, YPL078C, YDR410C, YGR049W, YCL057C-A, YIL146C, YPL271W, YMR115W, YLL023C, YMR165C, YOR317W, YLR190W, YLR064W, YDR049W, YHR117W, YHR015W, YML075C, YPL020C, YPL004C, Q0130, YBR056W, YJL019W, YPL192C, YJL079C, YPR174C, YPR183W, YNL…
envelope	YML034W, YGR102C, YER026C, YOR257W, YNL083W, YPR155C, YLR164W, YMR118C, YDR226W, YOR297C, YKL150W, YCR086W, YJR104C, YDR031W, YPL169C, YMR059W, YJR117W, YIL040W, YFL016C, YPL078C, YDR410C, YGR049W, YCL057C-A, YIL146C, YPL271W, YMR115W, YLL023C, YMR165C, YOR317W, YLR190W, YLR064W, YDR049W, YHR117W, YHR015W, YML075C, YPL020C, YPL004C, Q0130, YBR056W, YJL019W, YPL192C, YJL079C, YPR174C, YPR183W, YNL…
coated vesicle	YER074W-A, YDR100W, YHR035W, YGR247W, YOL107W, YNL049C, YKR039W, YBL010C, YAL007C, YGL137W
mitochondrial membrane	YGR102C, YER026C, YNL083W, YPR155C, YLR164W, YMR118C, YOR297C, YKL150W, YMR059W, YJR117W, YFL016C, YPL078C, YGR049W, YCL057C-A, YIL146C, YPL271W, YMR115W, YOR317W, YLR190W, YDR049W, YHR117W, YPL004C, Q0130, YPR183W, YNL055C, YAR008W, YMR023C, YNL070W, YNR041C, YML081C-A, YML120C, YHR168W, YJL082W, YPL186C, YML030W, YML008C, YHR190W, YML129C, YPL168W, YHR051W, YBR244W, YOR176W, YIL155C, YIL136W, Y…
cytoplasmic membrane-bounded vesicle	YMR159C, YER074W-A, YDR100W, YBR105C, YHR035W, YBL078C, YGR247W, YOL107W, YNL049C, YBL010C, YKR039W, YHL040C, YLR411W, YJL024C, YAL007C, YGL137W
cytoplasmic vesicle	YMR159C, YER074W-A, YDR100W, YBR105C, YHR035W, YBL078C, YGR247W, YOL107W, YNL049C, YBL010C, YKR039W, YHL040C, YLR411W, YJL024C, YAL007C, YGL137W
membrane-bounded vesicle	YMR159C, YER074W-A, YDR100W, YBR105C, YHR035W, YBL078C, YGR247W, YOL107W, YNL049C, YBL010C, YKR039W, YHL040C, YLR411W, YJL024C, YAL007C, YGL137W
organelle inner membrane	YML034W, YGR102C, YNL083W, YML030W, YLR164W, YMR118C, YOR297C, YML129C, YHR051W, YBR244W, YJR117W, YFL016C, YPL078C, YDR410C, YCL057C-A, YOR176W, YIL155C, YPL271W, YMR115W, YLR188W, YBR238C, YHR005C-A, YNR020C, YBR104W, YKL011C, YOL077W-A, Q0130, YLR067C, YIL111W, YDR322C-A, YMR023C, YLR457C, YDR377W, YDR185C, YNR041C, YPL060W, YML081C-A, YML120C, YLR077W, YHR168W, YLR348C
proteasome complex	YGL058W, YBR173C, YDR059C
vesicle	YMR159C, YER074W-A, YDR100W, YBR105C, YHR035W, YBL078C, YGR247W, YOL107W, YNL049C, YBL010C, YKR039W, YHL040C, YLR411W, YJL024C, YAL007C, YGL137W
organellar ribosome	YDR041W, YMR286W, YML009C, YBR282W, YKL167C, YDL045W-A, YKL155C, YGR215W
mitochondrial ribosome	YDR041W, YMR286W, YML009C, YBR282W, YKL167C, YDL045W-A, YKL155C, YGR215W
endosome	YKR007W, YDR313C, YER128W, YDR323C, YLR073C, YAR042W, YFL014W, YHR005C, YBL069W, YDR495C, YKR039W, YLR417W, YNL006W, YOR357C, YGR142W, YHL040C, YPL065W, YKL143W
mitochondrial inner membrane	YGR102C, YNL083W, YML030W, YLR164W, YMR118C, YOR297C, YML129C, YHR051W, YBR244W, YFL016C, YPL078C, YCL057C-A, YOR176W, YIL155C, YPL271W, YMR115W, YLR188W, YBR238C, YHR005C-A, YNR020C, YBR104W, YKL011C, YOL077W-A, Q0130, YLR067C, YIL111W, YDR322C-A, YMR023C, YDR185C, YDR377W, YNR041C, YPL060W, YML081C-A, YML120C, YLR077W, YHR168W, YLR348C
intrinsic to membrane	YAL067C, YOR257W, YOR192C, YBR021W, YMR118C, YPR153W, YOR297C, YML052W, YPL189W, YPR156C, YHR039C, YDL123W, YJR117W, YPL265W, YOL132W, YLL023C, YCR101C, YHL040C, YLR023C, YER056C, YPL056C, YPR139C, YDL194W, YJL196C, YOL155C, YHR101C, YBR090C, YJL019W, YDR284C, YPR028W, YOR273C, YOR059C, YPL092W, YLR457C, YIL158W, YLR092W, YGR023W, YHR190W, YNL115C, YHR051W, YER074W-A, YDR182W-A, YFR012W, YBR070C,…
Golgi membrane	YNL049C, YKR061W, YOR079C, YAR042W, YPR028W, YDR100W, YER074W-A, YLR260W, YBL102W, YOL107W, YKL004W, YGR209C, YNL006W, YOR357C, YLR043C, YGL137W
protein complex	YNL151C, YOR257W, YMR118C, YKL059C, YOR297C, YER038C, YCR086W, YLR274W, YGL133W, YBR009C, YKL108W, YBR098W, YMR059W, YHR005C, YLR383W, YDR140W, YBL021C, YLR002C, YLL023C, YHR090C, YNL039W, YLR007W, YOR178C, YJL069C, YCR035C, YJL184W, YOR279C, YOL068C, YDR279W, YJL019W, YPR162C, YGR003W, YPL241C, YGL058W, YPR174C, YMR109W, YBL054W, YKL049C, YNL290W, YPR018W, YLR457C, YDR074W, YFL023W, YNL006W, YMR…
retrotransposon nucleocapsid	YAR009C, YMR045C, YGR161C-D, YHL009W-A, YDR034C-D, YBL005W-A, YPR158C-D
endomembrane system	YML034W, YBR105C, YJL097W, YOR257W, YNL111C, YBR172C, YBR132C, YCR086W, YLR411W, YIL023C, YMR022W, YPL169C, YMR059W, YDL010W, YJR117W, YOL110W, YIL040W, YDR410C, YBL102W, YGR209C, YNL125C, YLL023C, YMR165C, YMR274C, YPR063C, YBR162W-A, YLR023C, YLR056W, YDR331W, YLR301W, YLR064W, YPR139C, YDR049W, YJR073C, YHR015W, YKR061W, YGR060W, YML075C, YKL065C, YPL020C, YLR004C, YHR101C, YDR492W, YJL019W, Y…
membrane part	YAL067C, YOR257W, YOR192C, YBR021W, YMR118C, YPR153W, YBR172C, YOR297C, YML052W, YPL189W, YPR156C, YHR039C, YDL123W, YJR117W, YFL016C, YHR005C, YPL265W, YOL132W, YLL023C, YCR101C, YHL040C, YLR023C, YER056C, YPL056C, YLR301W, YPR139C, YDL194W, YJL196C, YOL155C, YHR101C, YBR090C, YJL019W, YDR284C, YPR028W, YOR273C, YOR059C, YPL092W, YLR457C, YIL158W, YNL006W, YDR519W, YJL145W, YLR092W, YGR023W, YHR…
mitochondrial matrix	YMR286W, YBR282W, YCL064C, YKL167C, YOR374W, YDL178W, YBR026C, YOR350C, YEL030W, YML009C, YHR208W, YML129C, YNL066W, YLR304C, YER073W, YHR008C, YLR355C, YFL016C, YDL045W-A, YLR089C, YKL155C, YDR041W, YOR020C, YKL029C, YML120C, YGR215W
mitochondrial part	YGR102C, YCL064C, YER026C, YNL083W, YPR155C, YLR164W, YMR118C, YDR226W, YOR297C, YML009C, YKL150W, YJR104C, YNL066W, YDR031W, YMR059W, YJR117W, YFL016C, YPL078C, YGR049W, YCL057C-A, YIL146C, YPL271W, YMR115W, YKL029C, YOR317W, YLR190W, YDR049W, YBR282W, YHR117W, YOR374W, YDL178W, YEL030W, YPL004C, Q0130, YBR056W, YPR183W, YNL055C, YDL045W-A, YAR008W, YMR145C, YMR023C, YNL070W, YNR041C, YML081C-A,…
Golgi apparatus part	YNL049C, YKR061W, YOR079C, YAR042W, YPR028W, YDR100W, YER074W-A, YDL010W, YBR254C, YLR260W, YBL102W, YOL107W, YKL004W, YGR209C, YNL006W, YOR357C, YDR472W, YLR043C, YGL137W
integral to membrane	YAL067C, YOR257W, YOR192C, YBR021W, YMR118C, YPR153W, YOR297C, YML052W, YPL189W, YPR156C, YHR039C, YDL123W, YJR117W, YPL265W, YOL132W, YLL023C, YCR101C, YHL040C, YLR023C, YER056C, YPR139C, YDL194W, YJL196C, YHR101C, YBR090C, YJL019W, YDR284C, YPR028W, YOR273C, YOR059C, YPL092W, YLR457C, YIL158W, YLR092W, YGR023W, YHR190W, YNL115C, YHR051W, YER074W-A, YDR182W-A, YFR012W, YBR070C, YOL019W, YPL274W,…
Golgi apparatus	YKL063C, YGR247W, YNL049C, YKR061W, YOR079C, YAR042W, YPR028W, YDR100W, YER074W-A, YDL010W, YBR254C, YLR260W, YBL069W, YBL102W, YOL107W, YKL004W, YGL161C, YGR209C, YPL051W, YOR357C, YNL006W, YBR164C, YDR472W, YHR123W, YJL024C, YLR043C, YGL137W
mitochondrion	YPL036W, YGR102C, YNL112W, YPR155C, YLR164W, YMR118C, YDR226W, YOR297C, YML052W, YML009C, YDR070C, YMR306W, YMR059W, YJR117W, YFL016C, YPL078C, YLR383W, YCL057C-A, YEL034W, YPL271W, YGL249W, YER033C, YKL029C, YOR317W, YFR015C, YJR009C, YGL211W, YBR282W, YDR049W, YBR111C, YGR192C, YJR073C, YMR128W, YOR374W, YDL178W, YGL125W, YPL202C, YEL030W, YKL010C, YBR056W, YNL009W, YJL102W, YER183C, YER058W, Y…
membrane	YAL067C, YOR257W, YOR192C, YBR021W, YMR118C, YPR153W, YBR172C, YOR297C, YML052W, YPL189W, YPR156C, YHR039C, YDL123W, YMR059W, YJR117W, YFL016C, YHR005C, YPL265W, YGR209C, YOL132W, YDL012C, YLL023C, YCR101C, YHL040C, YLR023C, YER056C, YOR317W, YPL056C, YJR009C, YLR301W, YPR139C, YDL194W, YJL196C, YOL155C, YHR101C, YBR090C, YJL019W, YDR284C, YPR028W, YOR273C, YOR059C, YPR174C, YPL092W, YLR187W, YLR…
cytoplasm	YFR040W, YBR149W, YNL074C, YCR088W, YER065C, YNL112W, YCR072C, YGR030C, YDR226W, YBR172C, YML052W, YDR471W, YER038C, YNR028W, YDR070C, YPR156C, YHR039C, YJR117W, YFL016C, YLR383W, YDR140W, YPL265W, YLR048W, YFR055W, YBR164C, YER056C, YHR090C, YDR418W, YOR317W, YGL211W, YPL249C-A, YOR178C, YDL166C, YDR034W-B, YKL010C, YIL135C, YBR090C, YOR262W, YPR028W, YGR003W, YGL058W, YOR059C, YPR148C, YMR109W,…
organelle membrane	YLL028W, YGR102C, YJL097W, YPR155C, YLR164W, YMR118C, YBR172C, YOR297C, YBR132C, YAL055W, YLR411W, YMR022W, YPR156C, YDL123W, YMR059W, YDL010W, YJR117W, YFL016C, YPL078C, YHR005C, YDR410C, YCL057C-A, YPL265W, YGR209C, YPL271W, YLL023C, YPR063C, YMR274C, YHL040C, YLR023C, YER056C, YOR317W, YDR331W, YLR301W, YPL065W, YLR064W, YPR139C, YDR049W, YJR073C, YLR004C, YHR101C, YJL019W, YPL192C, YDR284C, Y…
cytoplasmic part	YBR149W, YCR088W, YNL112W, YCR072C, YGR030C, YDR226W, YBR172C, YML052W, YDR471W, YNR028W, YDR070C, YPR156C, YHR039C, YJR117W, YFL016C, YLR383W, YPL265W, YLR048W, YBR164C, YER056C, YHR090C, YDR418W, YOR317W, YGL211W, YPL249C-A, YOR178C, YDR034W-B, YKL010C, YPR028W, YOR059C, YPR148C, YMR109W, YDL045W-A, YNL290W, YLR457C, YIL158W, YMR105C, YNL006W, YMR068W, YDR519W, YMR195W, YMR086W, YJL145W, YML008…

## Sheet: FCP-vs-SGP-F
Terms from the Function Ontology with p-value as good or better than 1
Gene Ontology term	Cluster frequency	Genome frequency of use	Corrected P-value
snoRNA binding (view genes)	15 out of 1556 genes, 1.0%	21 out of 5905 genes, 0.4%	0.01351
rRNA binding (view genes)	26 out of 1556 genes, 1.7%	48 out of 5905 genes, 0.8%	0.02535
oxidoreductase activity, acting on CH-OH group of donors (view genes)	40 out of 1556 genes, 2.6%	87 out of 5905 genes, 1.5%	0.03892
oxidoreductase activity, acting on the CH-OH group of donors, NAD or NADP as acceptor (view genes)	37 out of 1556 genes, 2.4%	84 out of 5905 genes, 1.4%	0.21509
oxidoreductase activity (view genes)	116 out of 1556 genes, 7.5%	340 out of 5905 genes, 5.8%	0.45403
NAD binding (view genes)	14 out of 1556 genes, 0.9%	25 out of 5905 genes, 0.4%	1
cofactor binding (view genes)	55 out of 1556 genes, 3.5%	152 out of 5905 genes, 2.6%	1
structural constituent of ribosome (view genes)	75 out of 1556 genes, 4.8%	218 out of 5905 genes, 3.7%	1
spermine transmembrane transporter activity (view genes)	4 out of 1556 genes, 0.3%	4 out of 5905 genes, 0.1%	1
rRNA primary transcript binding (view genes)	4 out of 1556 genes, 0.3%	4 out of 5905 genes, 0.1%	1
aldo-keto reductase (NADP) activity (view genes)	7 out of 1556 genes, 0.4%	10 out of 5905 genes, 0.2%	1
heat shock protein binding (view genes)	6 out of 1556 genes, 0.4%	8 out of 5905 genes, 0.1%	1
alditol:NADP+ 1-oxidoreductase activity (view genes)	5 out of 1556 genes, 0.3%	6 out of 5905 genes, 0.1%	1
pyridoxal phosphate binding (view genes)	18 out of 1556 genes, 1.2%	40 out of 5905 genes, 0.7%	1
nucleic acid binding (view genes)	334 out of 1556 genes, 21.5%	1143 out of 5905 genes, 19.4%	1
oxidoreductase activity, acting on paired donors, with incorporation or reduction of molecular oxygen (view genes)	14 out of 1556 genes, 0.9%	29 out of 5905 genes, 0.5%	1
transferase activity, transferring one-carbon groups (view genes)	39 out of 1556 genes, 2.5%	105 out of 5905 genes, 1.8%	1
ATP-dependent RNA helicase activity (view genes)	15 out of 1556 genes, 1.0%	32 out of 5905 genes, 0.5%	1
methyltransferase activity (view genes)	37 out of 1556 genes, 2.4%	99 out of 5905 genes, 1.7%	1
polyamine transmembrane transporter activity (view genes)	7 out of 1556 genes, 0.4%	11 out of 5905 genes, 0.2%	1
organic cyclic compound binding (view genes)	532 out of 1556 genes, 34.2%	1880 out of 5905 genes, 31.8%	1
double-stranded DNA binding (view genes)	20 out of 1556 genes, 1.3%	47 out of 5905 genes, 0.8%	1
heterocyclic compound binding (view genes)	529 out of 1556 genes, 34.0%	1870 out of 5905 genes, 31.7%	1
alcohol dehydrogenase (NADP+) activity (view genes)	6 out of 1556 genes, 0.4%	9 out of 5905 genes, 0.2%	1
RNA-dependent ATPase activity (view genes)	16 out of 1556 genes, 1.0%	36 out of 5905 genes, 0.6%	1
RNA helicase activity (view genes)	17 out of 1556 genes, 1.1%	39 out of 5905 genes, 0.7%	1
S-adenosylmethionine-dependent methyltransferase activity (view genes)	30 out of 1556 genes, 1.9%	79 out of 5905 genes, 1.3%	1
1-acylglycerol-3-phosphate O-acyltransferase activity (view genes)	3 out of 1556 genes, 0.2%	3 out of 5905 genes, 0.1%	1
NADH dehydrogenase activity (view genes)	3 out of 1556 genes, 0.2%	3 out of 5905 genes, 0.1%	1
5S rRNA binding (view genes)	3 out of 1556 genes, 0.2%	3 out of 5905 genes, 0.1%	1
NADH dehydrogenase (ubiquinone) activity (view genes)	3 out of 1556 genes, 0.2%	3 out of 5905 genes, 0.1%	1
oxidoreductase activity, acting on paired donors, with oxidation of a pair of donors resulting in the reduction of molecular oxygen to two molecules of water (view genes)	3 out of 1556 genes, 0.2%	3 out of 5905 genes, 0.1%	1
hydrolase activity, acting on ether bonds (view genes)	3 out of 1556 genes, 0.2%	3 out of 5905 genes, 0.1%	1
NADH dehydrogenase (quinone) activity (view genes)	3 out of 1556 genes, 0.2%	3 out of 5905 genes, 0.1%	1
flap-structured DNA binding (view genes)	3 out of 1556 genes, 0.2%	3 out of 5905 genes, 0.1%	1
pre-mRNA binding (view genes)	4 out of 1556 genes, 0.3%	5 out of 5905 genes, 0.1%	1
coenzyme binding (view genes)	36 out of 1556 genes, 2.3%	100 out of 5905 genes, 1.7%	1
structural constituent of cell wall (view genes)	8 out of 1556 genes, 0.5%	15 out of 5905 genes, 0.3%	1
nucleobase transmembrane transporter activity (view genes)	6 out of 1556 genes, 0.4%	10 out of 5905 genes, 0.2%	1
oxidoreductase activity, acting on the aldehyde or oxo group of donors, NAD or NADP as acceptor (view genes)	9 out of 1556 genes, 0.6%	18 out of 5905 genes, 0.3%	1
structure-specific DNA binding (view genes)	35 out of 1556 genes, 2.2%	99 out of 5905 genes, 1.7%	1
oxidoreductase activity, acting on the aldehyde or oxo group of donors (view genes)	11 out of 1556 genes, 0.7%	24 out of 5905 genes, 0.4%	1
endodeoxyribonuclease activity, producing 5'-phosphomonoesters (view genes)	5 out of 1556 genes, 0.3%	8 out of 5905 genes, 0.1%	1
ATPase regulator activity (view genes)	10 out of 1556 genes, 0.6%	22 out of 5905 genes, 0.4%	1
damaged DNA binding (view genes)	12 out of 1556 genes, 0.8%	28 out of 5905 genes, 0.5%	1
dioxygenase activity (view genes)	6 out of 1556 genes, 0.4%	11 out of 5905 genes, 0.2%	1
aldehyde dehydrogenase (NAD) activity (view genes)	4 out of 1556 genes, 0.3%	6 out of 5905 genes, 0.1%	1
aldehyde dehydrogenase [NAD(P)+] activity (view genes)	4 out of 1556 genes, 0.3%	6 out of 5905 genes, 0.1%	1
phosphatidic acid binding (view genes)	4 out of 1556 genes, 0.3%	6 out of 5905 genes, 0.1%	1
RNA binding (view genes)	162 out of 1556 genes, 10.4%	550 out of 5905 genes, 9.3%	1
ATPase activator activity (view genes)	7 out of 1556 genes, 0.4%	14 out of 5905 genes, 0.2%	1
RNA polymerase III activity (view genes)	8 out of 1556 genes, 0.5%	17 out of 5905 genes, 0.3%	1
RNA methyltransferase activity (view genes)	14 out of 1556 genes, 0.9%	35 out of 5905 genes, 0.6%	1
DNA topoisomerase activity (view genes)	3 out of 1556 genes, 0.2%	4 out of 5905 genes, 0.1%	1
cyclic-nucleotide phosphodiesterase activity (view genes)	3 out of 1556 genes, 0.2%	4 out of 5905 genes, 0.1%	1
L-proline transmembrane transporter activity (view genes)	3 out of 1556 genes, 0.2%	4 out of 5905 genes, 0.1%	1
spermidine transmembrane transporter activity (view genes)	3 out of 1556 genes, 0.2%	4 out of 5905 genes, 0.1%	1
arginine N-methyltransferase activity (view genes)	3 out of 1556 genes, 0.2%	4 out of 5905 genes, 0.1%	1
protein-arginine N-methyltransferase activity (view genes)	3 out of 1556 genes, 0.2%	4 out of 5905 genes, 0.1%	1
CoA-ligase activity (view genes)	3 out of 1556 genes, 0.2%	4 out of 5905 genes, 0.1%	1
rRNA (adenine) methyltransferase activity (view genes)	3 out of 1556 genes, 0.2%	4 out of 5905 genes, 0.1%	1
acid-thiol ligase activity (view genes)	3 out of 1556 genes, 0.2%	4 out of 5905 genes, 0.1%	1
6-phosphogluconolactonase activity (view genes)	3 out of 1556 genes, 0.2%	4 out of 5905 genes, 0.1%	1
amino acid kinase activity (view genes)	3 out of 1556 genes, 0.2%	4 out of 5905 genes, 0.1%	1
G-protein beta/gamma-subunit complex binding (view genes)	3 out of 1556 genes, 0.2%	4 out of 5905 genes, 0.1%	1
ligase activity, forming carbon-sulfur bonds (view genes)	5 out of 1556 genes, 0.3%	9 out of 5905 genes, 0.2%	1
transition metal ion binding (view genes)	113 out of 1556 genes, 7.3%	378 out of 5905 genes, 6.4%	1
electron carrier activity (view genes)	16 out of 1556 genes, 1.0%	42 out of 5905 genes, 0.7%	1
RNA polymerase II transcription corepressor activity (view genes)	2 out of 1556 genes, 0.1%	2 out of 5905 genes, 0.0%	1
peptide receptor activity (view genes)	2 out of 1556 genes, 0.1%	2 out of 5905 genes, 0.0%	1
G-protein coupled receptor binding (view genes)	2 out of 1556 genes, 0.1%	2 out of 5905 genes, 0.0%	1
phosphatidylserine binding (view genes)	2 out of 1556 genes, 0.1%	2 out of 5905 genes, 0.0%	1
DNA topoisomerase type I activity (view genes)	2 out of 1556 genes, 0.1%	2 out of 5905 genes, 0.0%	1
UTP:glucose-1-phosphate uridylyltransferase activity (view genes)	2 out of 1556 genes, 0.1%	2 out of 5905 genes, 0.0%	1
acetate-CoA ligase activity (view genes)	2 out of 1556 genes, 0.1%	2 out of 5905 genes, 0.0%	1
chitin deacetylase activity (view genes)	2 out of 1556 genes, 0.1%	2 out of 5905 genes, 0.0%	1
3',5'-cyclic-nucleotide phosphodiesterase activity (view genes)	2 out of 1556 genes, 0.1%	2 out of 5905 genes, 0.0%	1
3',5'-cyclic-AMP phosphodiesterase activity (view genes)	2 out of 1556 genes, 0.1%	2 out of 5905 genes, 0.0%	1
epoxide hydrolase activity (view genes)	2 out of 1556 genes, 0.1%	2 out of 5905 genes, 0.0%	1
ferrochelatase activity (view genes)	2 out of 1556 genes, 0.1%	2 out of 5905 genes, 0.0%	1
glutamate 5-kinase activity (view genes)	2 out of 1556 genes, 0.1%	2 out of 5905 genes, 0.0%	1
glycogen (starch) synthase activity (view genes)	2 out of 1556 genes, 0.1%	2 out of 5905 genes, 0.0%	1
homocitrate synthase activity (view genes)	2 out of 1556 genes, 0.1%	2 out of 5905 genes, 0.0%	1
phosphogluconate dehydrogenase (decarboxylating) activity (view genes)	2 out of 1556 genes, 0.1%	2 out of 5905 genes, 0.0%	1
sulfite reductase (NADPH) activity (view genes)	2 out of 1556 genes, 0.1%	2 out of 5905 genes, 0.0%	1
mating-type factor pheromone receptor activity (view genes)	2 out of 1556 genes, 0.1%	2 out of 5905 genes, 0.0%	1
calcium-dependent phospholipid binding (view genes)	2 out of 1556 genes, 0.1%	2 out of 5905 genes, 0.0%	1
tRNA (guanine-N7-)-methyltransferase activity (view genes)	2 out of 1556 genes, 0.1%	2 out of 5905 genes, 0.0%	1
G-protein coupled peptide receptor activity (view genes)	2 out of 1556 genes, 0.1%	2 out of 5905 genes, 0.0%	1
nucleobase:cation symporter activity (view genes)	2 out of 1556 genes, 0.1%	2 out of 5905 genes, 0.0%	1
pheromone receptor activity (view genes)	2 out of 1556 genes, 0.1%	2 out of 5905 genes, 0.0%	1
ether hydrolase activity (view genes)	2 out of 1556 genes, 0.1%	2 out of 5905 genes, 0.0%	1
amidine-lyase activity (view genes)	2 out of 1556 genes, 0.1%	2 out of 5905 genes, 0.0%	1
SUMO-specific protease activity (view genes)	2 out of 1556 genes, 0.1%	2 out of 5905 genes, 0.0%	1
acetoin dehydrogenase activity (view genes)	2 out of 1556 genes, 0.1%	2 out of 5905 genes, 0.0%	1
Hsp70 protein binding (view genes)	2 out of 1556 genes, 0.1%	2 out of 5905 genes, 0.0%	1
U3 snoRNA binding (view genes)	2 out of 1556 genes, 0.1%	2 out of 5905 genes, 0.0%	1
peptide pheromone receptor activity (view genes)	2 out of 1556 genes, 0.1%	2 out of 5905 genes, 0.0%	1
alpha-tubulin binding (view genes)	2 out of 1556 genes, 0.1%	2 out of 5905 genes, 0.0%	1
precorrin-2 dehydrogenase activity (view genes)	2 out of 1556 genes, 0.1%	2 out of 5905 genes, 0.0%	1
pre-mRNA branch point binding (view genes)	2 out of 1556 genes, 0.1%	2 out of 5905 genes, 0.0%	1
dehydrodolichyl diphosphate synthase activity (view genes)	2 out of 1556 genes, 0.1%	2 out of 5905 genes, 0.0%	1
glucose 1-dehydrogenase (NADP+) activity (view genes)	2 out of 1556 genes, 0.1%	2 out of 5905 genes, 0.0%	1
oxidoreductase activity, acting on NAD(P)H, oxygen as acceptor (view genes)	2 out of 1556 genes, 0.1%	2 out of 5905 genes, 0.0%	1
UTP-monosaccharide-1-phosphate uridylyltransferase activity (view genes)	2 out of 1556 genes, 0.1%	2 out of 5905 genes, 0.0%	1
Hsp90 protein binding (view genes)	2 out of 1556 genes, 0.1%	2 out of 5905 genes, 0.0%	1
diacetyl reductase ((R)-acetoin forming) activity (view genes)	2 out of 1556 genes, 0.1%	2 out of 5905 genes, 0.0%	1
sterol desaturase activity (view genes)	2 out of 1556 genes, 0.1%	2 out of 5905 genes, 0.0%	1
oxidoreductase activity, acting on NAD(P)H (view genes)	12 out of 1556 genes, 0.8%	30 out of 5905 genes, 0.5%	1
glucosidase activity (view genes)	11 out of 1556 genes, 0.7%	27 out of 5905 genes, 0.5%	1
heme binding (view genes)	10 out of 1556 genes, 0.6%	24 out of 5905 genes, 0.4%	1
tetrapyrrole binding (view genes)	10 out of 1556 genes, 0.6%	24 out of 5905 genes, 0.4%	1
tRNA methyltransferase activity (view genes)	9 out of 1556 genes, 0.6%	21 out of 5905 genes, 0.4%	1
helicase activity (view genes)	36 out of 1556 genes, 2.3%	110 out of 5905 genes, 1.9%	1
iron ion binding (view genes)	14 out of 1556 genes, 0.9%	37 out of 5905 genes, 0.6%	1
beta-glucosidase activity (view genes)	4 out of 1556 genes, 0.3%	7 out of 5905 genes, 0.1%	1
acylglycerol O-acyltransferase activity (view genes)	4 out of 1556 genes, 0.3%	7 out of 5905 genes, 0.1%	1
zinc ion binding (view genes)	93 out of 1556 genes, 6.0%	313 out of 5905 genes, 5.3%	1
endodeoxyribonuclease activity (view genes)	9 out of 1556 genes, 0.6%	22 out of 5905 genes, 0.4%	1
binding (view genes)	768 out of 1556 genes, 49.4%	2830 out of 5905 genes, 47.9%	1
polynucleotide adenylyltransferase activity (view genes)	3 out of 1556 genes, 0.2%	5 out of 5905 genes, 0.1%	1
oxidoreductase activity, acting on NAD(P)H, quinone or similar compound as acceptor (view genes)	3 out of 1556 genes, 0.2%	5 out of 5905 genes, 0.1%	1
oxidoreductase activity, acting on paired donors, with incorporation or reduction of molecular oxygen, 2-oxoglutarate as one donor, and incorporation of one atom each of oxygen into both donors (view genes)	3 out of 1556 genes, 0.2%	5 out of 5905 genes, 0.1%	1
phosphotransferase activity, carboxyl group as acceptor (view genes)	3 out of 1556 genes, 0.2%	5 out of 5905 genes, 0.1%	1
5'-flap endonuclease activity (view genes)	3 out of 1556 genes, 0.2%	5 out of 5905 genes, 0.1%	1
SUMO ligase activity (view genes)	3 out of 1556 genes, 0.2%	5 out of 5905 genes, 0.1%	1
flap endonuclease activity (view genes)	3 out of 1556 genes, 0.2%	5 out of 5905 genes, 0.1%	1
NAD+ binding (view genes)	3 out of 1556 genes, 0.2%	5 out of 5905 genes, 0.1%	1
cyclin-dependent protein serine/threonine kinase regulator activity (view genes)	10 out of 1556 genes, 0.6%	26 out of 5905 genes, 0.4%	1
structural molecule activity (view genes)	105 out of 1556 genes, 6.7%	362 out of 5905 genes, 6.1%	1
lyase activity (view genes)	30 out of 1556 genes, 1.9%	94 out of 5905 genes, 1.6%	1
double-stranded RNA binding (view genes)	4 out of 1556 genes, 0.3%	8 out of 5905 genes, 0.1%	1
cyclin-dependent protein serine/threonine kinase activity (view genes)	4 out of 1556 genes, 0.3%	8 out of 5905 genes, 0.1%	1
receptor binding (view genes)	4 out of 1556 genes, 0.3%	8 out of 5905 genes, 0.1%	1
drug binding (view genes)	4 out of 1556 genes, 0.3%	8 out of 5905 genes, 0.1%	1
oxidoreductase activity, acting on single donors with incorporation of molecular oxygen, incorporation of two atoms of oxygen (view genes)	4 out of 1556 genes, 0.3%	8 out of 5905 genes, 0.1%	1
amide transmembrane transporter activity (view genes)	4 out of 1556 genes, 0.3%	8 out of 5905 genes, 0.1%	1
cyclin-dependent protein kinase activity (view genes)	4 out of 1556 genes, 0.3%	8 out of 5905 genes, 0.1%	1
protein disulfide oxidoreductase activity (view genes)	7 out of 1556 genes, 0.4%	17 out of 5905 genes, 0.3%	1
symporter activity (view genes)	7 out of 1556 genes, 0.4%	17 out of 5905 genes, 0.3%	1
N-methyltransferase activity (view genes)	12 out of 1556 genes, 0.8%	33 out of 5905 genes, 0.6%	1
RNA polymerase I activity (view genes)	6 out of 1556 genes, 0.4%	14 out of 5905 genes, 0.2%	1
prenyltransferase activity (view genes)	6 out of 1556 genes, 0.4%	14 out of 5905 genes, 0.2%	1
cation binding (view genes)	231 out of 1556 genes, 14.8%	826 out of 5905 genes, 14.0%	1
solute:cation symporter activity (view genes)	5 out of 1556 genes, 0.3%	11 out of 5905 genes, 0.2%	1
oxidoreductase activity, acting on a sulfur group of donors, NAD(P) as acceptor (view genes)	5 out of 1556 genes, 0.3%	11 out of 5905 genes, 0.2%	1
mismatched DNA binding (view genes)	5 out of 1556 genes, 0.3%	11 out of 5905 genes, 0.2%	1
transferase activity, transferring acyl groups, acyl groups converted into alkyl on transfer (view genes)	5 out of 1556 genes, 0.3%	11 out of 5905 genes, 0.2%	1
metal ion binding (view genes)	227 out of 1556 genes, 14.6%	812 out of 5905 genes, 13.8%	1
transferase activity, transferring alkyl or aryl (other than methyl) groups (view genes)	14 out of 1556 genes, 0.9%	40 out of 5905 genes, 0.7%	1
histone acetyltransferase activity (view genes)	10 out of 1556 genes, 0.6%	27 out of 5905 genes, 0.5%	1
oxidoreductase activity, acting on a sulfur group of donors (view genes)	13 out of 1556 genes, 0.8%	37 out of 5905 genes, 0.6%	1
unfolded protein binding (view genes)	25 out of 1556 genes, 1.6%	78 out of 5905 genes, 1.3%	1
ATP-dependent helicase activity (view genes)	27 out of 1556 genes, 1.7%	85 out of 5905 genes, 1.4%	1
purine NTP-dependent helicase activity (view genes)	27 out of 1556 genes, 1.7%	85 out of 5905 genes, 1.4%	1
core RNA polymerase III binding transcription factor activity (view genes)	2 out of 1556 genes, 0.1%	3 out of 5905 genes, 0.1%	1
RNA polymerase III transcription factor binding (view genes)	2 out of 1556 genes, 0.1%	3 out of 5905 genes, 0.1%	1
TFIIIB-type transcription factor activity (view genes)	2 out of 1556 genes, 0.1%	3 out of 5905 genes, 0.1%	1
TFIIIC-class transcription factor binding (view genes)	2 out of 1556 genes, 0.1%	3 out of 5905 genes, 0.1%	1
alpha,alpha-trehalose-phosphate synthase (UDP-forming) activity (view genes)	2 out of 1556 genes, 0.1%	3 out of 5905 genes, 0.1%	1
IMP dehydrogenase activity (view genes)	2 out of 1556 genes, 0.1%	3 out of 5905 genes, 0.1%	1
cystathionine gamma-synthase activity (view genes)	2 out of 1556 genes, 0.1%	3 out of 5905 genes, 0.1%	1
glyceraldehyde-3-phosphate dehydrogenase (NAD+) (phosphorylating) activity (view genes)	2 out of 1556 genes, 0.1%	3 out of 5905 genes, 0.1%	1
isocitrate dehydrogenase (NADP+) activity (view genes)	2 out of 1556 genes, 0.1%	3 out of 5905 genes, 0.1%	1
trehalose-phosphatase activity (view genes)	2 out of 1556 genes, 0.1%	3 out of 5905 genes, 0.1%	1
G-protein coupled receptor activity (view genes)	2 out of 1556 genes, 0.1%	3 out of 5905 genes, 0.1%	1
sodium-exporting ATPase activity, phosphorylative mechanism (view genes)	2 out of 1556 genes, 0.1%	3 out of 5905 genes, 0.1%	1
hydroxymethylpyrimidine kinase activity (view genes)	2 out of 1556 genes, 0.1%	3 out of 5905 genes, 0.1%	1
phosphomethylpyrimidine kinase activity (view genes)	2 out of 1556 genes, 0.1%	3 out of 5905 genes, 0.1%	1
AMP binding (view genes)	2 out of 1556 genes, 0.1%	3 out of 5905 genes, 0.1%	1
acid-ammonia (or amide) ligase activity (view genes)	2 out of 1556 genes, 0.1%	3 out of 5905 genes, 0.1%	1
cyclo-ligase activity (view genes)	2 out of 1556 genes, 0.1%	3 out of 5905 genes, 0.1%	1
U6 snRNA binding (view genes)	2 out of 1556 genes, 0.1%	3 out of 5905 genes, 0.1%	1
protein-arginine omega-N monomethyltransferase activity (view genes)	2 out of 1556 genes, 0.1%	3 out of 5905 genes, 0.1%	1
oligopeptide transmembrane transporter activity (view genes)	2 out of 1556 genes, 0.1%	3 out of 5905 genes, 0.1%	1
ribosomal large subunit binding (view genes)	2 out of 1556 genes, 0.1%	3 out of 5905 genes, 0.1%	1
histone demethylase activity (H3-K36 specific) (view genes)	2 out of 1556 genes, 0.1%	3 out of 5905 genes, 0.1%	1
modified amino acid binding (view genes)	2 out of 1556 genes, 0.1%	3 out of 5905 genes, 0.1%	1
protein methyltransferase activity (view genes)	10 out of 1556 genes, 0.6%	28 out of 5905 genes, 0.5%	1
four-way junction DNA binding (view genes)	3 out of 1556 genes, 0.2%	6 out of 5905 genes, 0.1%	1
core promoter binding (view genes)	3 out of 1556 genes, 0.2%	6 out of 5905 genes, 0.1%	1
carbon-nitrogen lyase activity (view genes)	3 out of 1556 genes, 0.2%	6 out of 5905 genes, 0.1%	1
glucanosyltransferase activity (view genes)	3 out of 1556 genes, 0.2%	6 out of 5905 genes, 0.1%	1
1,3-beta-glucanosyltransferase activity (view genes)	3 out of 1556 genes, 0.2%	6 out of 5905 genes, 0.1%	1
nucleoside-triphosphate diphosphatase activity (view genes)	3 out of 1556 genes, 0.2%	6 out of 5905 genes, 0.1%	1
vitamin transporter activity (view genes)	3 out of 1556 genes, 0.2%	6 out of 5905 genes, 0.1%	1
oxidoreductase activity, acting on single donors with incorporation of molecular oxygen (view genes)	4 out of 1556 genes, 0.3%	9 out of 5905 genes, 0.2%	1
endonuclease activity, active with either ribo- or deoxyribonucleic acids and producing 3'-phosphomonoesters (view genes)	4 out of 1556 genes, 0.3%	9 out of 5905 genes, 0.2%	1
centromeric DNA binding (view genes)	4 out of 1556 genes, 0.3%	9 out of 5905 genes, 0.2%	1
antioxidant activity (view genes)	11 out of 1556 genes, 0.7%	32 out of 5905 genes, 0.5%	1
transaminase activity (view genes)	8 out of 1556 genes, 0.5%	22 out of 5905 genes, 0.4%	1
transferase activity, transferring nitrogenous groups (view genes)	8 out of 1556 genes, 0.5%	22 out of 5905 genes, 0.4%	1
sequence-specific DNA binding (view genes)	73 out of 1556 genes, 4.7%	254 out of 5905 genes, 4.3%	1
monosaccharide transmembrane transporter activity (view genes)	7 out of 1556 genes, 0.4%	19 out of 5905 genes, 0.3%	1
hexose transmembrane transporter activity (view genes)	7 out of 1556 genes, 0.4%	19 out of 5905 genes, 0.3%	1
deacetylase activity (view genes)	7 out of 1556 genes, 0.4%	19 out of 5905 genes, 0.3%	1
molecular_function (view genes)	521 out of 1556 genes, 33.5%	1930 out of 5905 genes, 32.7%	1
RNA polymerase II core promoter proximal region sequence-specific DNA binding transcription factor activity involved in negative regulation of transcription (view genes)	6 out of 1556 genes, 0.4%	16 out of 5905 genes, 0.3%	1
peptidyl-prolyl cis-trans isomerase activity (view genes)	6 out of 1556 genes, 0.4%	16 out of 5905 genes, 0.3%	1
cis-trans isomerase activity (view genes)	6 out of 1556 genes, 0.4%	16 out of 5905 genes, 0.3%	1
glucosyltransferase activity (view genes)	6 out of 1556 genes, 0.4%	16 out of 5905 genes, 0.3%	1
UDP-glucosyltransferase activity (view genes)	5 out of 1556 genes, 0.3%	13 out of 5905 genes, 0.2%	1
kinase binding (view genes)	8 out of 1556 genes, 0.5%	23 out of 5905 genes, 0.4%	1
protein kinase binding (view genes)	8 out of 1556 genes, 0.5%	23 out of 5905 genes, 0.4%	1
DNA binding (view genes)	165 out of 1556 genes, 10.6%	598 out of 5905 genes, 10.1%	1
DNA replication origin binding (view genes)	10 out of 1556 genes, 0.6%	30 out of 5905 genes, 0.5%	1
RNA polymerase III transcription factor binding transcription factor activity (view genes)	4 out of 1556 genes, 0.3%	10 out of 5905 genes, 0.2%	1
protein tag (view genes)	4 out of 1556 genes, 0.3%	10 out of 5905 genes, 0.2%	1
monocarboxylic acid transmembrane transporter activity (view genes)	7 out of 1556 genes, 0.4%	20 out of 5905 genes, 0.3%	1
disulfide oxidoreductase activity (view genes)	7 out of 1556 genes, 0.4%	20 out of 5905 genes, 0.3%	1
NADP binding (view genes)	7 out of 1556 genes, 0.4%	20 out of 5905 genes, 0.3%	1
hydrolase activity, acting on glycosyl bonds (view genes)	17 out of 1556 genes, 1.1%	55 out of 5905 genes, 0.9%	1
DNA-directed RNA polymerase activity (view genes)	11 out of 1556 genes, 0.7%	34 out of 5905 genes, 0.6%	1
RNA polymerase activity (view genes)	11 out of 1556 genes, 0.7%	34 out of 5905 genes, 0.6%	1
sequence-specific DNA binding RNA polymerase I transcription factor activity (view genes)	3 out of 1556 genes, 0.2%	7 out of 5905 genes, 0.1%	1
metalloexopeptidase activity (view genes)	3 out of 1556 genes, 0.2%	7 out of 5905 genes, 0.1%	1
thioredoxin peroxidase activity (view genes)	3 out of 1556 genes, 0.2%	7 out of 5905 genes, 0.1%	1
oligopeptide transporter activity (view genes)	3 out of 1556 genes, 0.2%	7 out of 5905 genes, 0.1%	1
hydrolase activity, hydrolyzing N-glycosyl compounds (view genes)	3 out of 1556 genes, 0.2%	7 out of 5905 genes, 0.1%	1
cyclohydrolase activity (view genes)	3 out of 1556 genes, 0.2%	7 out of 5905 genes, 0.1%	1
peroxidase activity (view genes)	6 out of 1556 genes, 0.4%	17 out of 5905 genes, 0.3%	1
oxidoreductase activity, acting on peroxide as acceptor (view genes)	6 out of 1556 genes, 0.4%	17 out of 5905 genes, 0.3%	1
phosphotransferase activity, phosphate group as acceptor (view genes)	6 out of 1556 genes, 0.4%	17 out of 5905 genes, 0.3%	1
UDP-glycosyltransferase activity (view genes)	8 out of 1556 genes, 0.5%	24 out of 5905 genes, 0.4%	1
tRNA-intron endonuclease activity (view genes)	2 out of 1556 genes, 0.1%	4 out of 5905 genes, 0.1%	1
core promoter sequence-specific DNA binding (view genes)	2 out of 1556 genes, 0.1%	4 out of 5905 genes, 0.1%	1
RNA polymerase I regulatory region sequence-specific DNA binding (view genes)	2 out of 1556 genes, 0.1%	4 out of 5905 genes, 0.1%	1
RNA polymerase I upstream control element sequence-specific DNA binding transcription factor activity (view genes)	2 out of 1556 genes, 0.1%	4 out of 5905 genes, 0.1%	1
RNA polymerase I transcription factor recruiting transcription factor activity (view genes)	2 out of 1556 genes, 0.1%	4 out of 5905 genes, 0.1%	1
6-phosphofructo-2-kinase activity (view genes)	2 out of 1556 genes, 0.1%	4 out of 5905 genes, 0.1%	1
glucan exo-1,3-beta-glucosidase activity (view genes)	2 out of 1556 genes, 0.1%	4 out of 5905 genes, 0.1%	1
glutathione-disulfide reductase activity (view genes)	2 out of 1556 genes, 0.1%	4 out of 5905 genes, 0.1%	1
glycine dehydrogenase (decarboxylating) activity (view genes)	2 out of 1556 genes, 0.1%	4 out of 5905 genes, 0.1%	1
lactate dehydrogenase activity (view genes)	2 out of 1556 genes, 0.1%	4 out of 5905 genes, 0.1%	1
long-chain fatty acid-CoA ligase activity (view genes)	2 out of 1556 genes, 0.1%	4 out of 5905 genes, 0.1%	1
phosphoglucomutase activity (view genes)	2 out of 1556 genes, 0.1%	4 out of 5905 genes, 0.1%	1
pyruvate decarboxylase activity (view genes)	2 out of 1556 genes, 0.1%	4 out of 5905 genes, 0.1%	1
sterol esterase activity (view genes)	2 out of 1556 genes, 0.1%	4 out of 5905 genes, 0.1%	1
manganese ion transmembrane transporter activity (view genes)	2 out of 1556 genes, 0.1%	4 out of 5905 genes, 0.1%	1
macrolide binding (view genes)	2 out of 1556 genes, 0.1%	4 out of 5905 genes, 0.1%	1
FK506 binding (view genes)	2 out of 1556 genes, 0.1%	4 out of 5905 genes, 0.1%	1
C-methyltransferase activity (view genes)	2 out of 1556 genes, 0.1%	4 out of 5905 genes, 0.1%	1
phosphatidate phosphatase activity (view genes)	2 out of 1556 genes, 0.1%	4 out of 5905 genes, 0.1%	1
omega peptidase activity (view genes)	2 out of 1556 genes, 0.1%	4 out of 5905 genes, 0.1%	1
four-way junction helicase activity (view genes)	2 out of 1556 genes, 0.1%	4 out of 5905 genes, 0.1%	1
pentose transmembrane transporter activity (view genes)	2 out of 1556 genes, 0.1%	4 out of 5905 genes, 0.1%	1
copper chaperone activity (view genes)	2 out of 1556 genes, 0.1%	4 out of 5905 genes, 0.1%	1
oxidoreductase activity, acting on the CH-NH2 group of donors, disulfide as acceptor (view genes)	2 out of 1556 genes, 0.1%	4 out of 5905 genes, 0.1%	1
oxidoreductase activity, acting on other nitrogenous compounds as donors (view genes)	2 out of 1556 genes, 0.1%	4 out of 5905 genes, 0.1%	1
intramolecular oxidoreductase activity, transposing C=C bonds (view genes)	2 out of 1556 genes, 0.1%	4 out of 5905 genes, 0.1%	1
ligase activity, forming carbon-carbon bonds (view genes)	2 out of 1556 genes, 0.1%	4 out of 5905 genes, 0.1%	1
ligase activity, forming phosphoric ester bonds (view genes)	2 out of 1556 genes, 0.1%	4 out of 5905 genes, 0.1%	1
endodeoxyribonuclease activity, producing 3'-phosphomonoesters (view genes)	2 out of 1556 genes, 0.1%	4 out of 5905 genes, 0.1%	1
oxidoreductase activity, acting on the CH-OH group of donors, cytochrome as acceptor (view genes)	2 out of 1556 genes, 0.1%	4 out of 5905 genes, 0.1%	1
histone demethylase activity (view genes)	2 out of 1556 genes, 0.1%	4 out of 5905 genes, 0.1%	1
lysophosphatidic acid acyltransferase activity (view genes)	2 out of 1556 genes, 0.1%	4 out of 5905 genes, 0.1%	1
glucan endo-1,3-beta-D-glucosidase activity (view genes)	2 out of 1556 genes, 0.1%	4 out of 5905 genes, 0.1%	1
metalloaminopeptidase activity (view genes)	2 out of 1556 genes, 0.1%	4 out of 5905 genes, 0.1%	1
SSU rRNA binding (view genes)	2 out of 1556 genes, 0.1%	4 out of 5905 genes, 0.1%	1
uridylyltransferase activity (view genes)	2 out of 1556 genes, 0.1%	4 out of 5905 genes, 0.1%	1
deoxyribonuclease activity (view genes)	10 out of 1556 genes, 0.6%	31 out of 5905 genes, 0.5%	1
ion binding (view genes)	418 out of 1556 genes, 26.9%	1553 out of 5905 genes, 26.3%	1
DNA secondary structure binding (view genes)	5 out of 1556 genes, 0.3%	14 out of 5905 genes, 0.2%	1
tRNA-specific ribonuclease activity (view genes)	5 out of 1556 genes, 0.3%	14 out of 5905 genes, 0.2%	1
proton-transporting ATP synthase activity, rotational mechanism (view genes)	5 out of 1556 genes, 0.3%	14 out of 5905 genes, 0.2%	1
O-acyltransferase activity (view genes)	9 out of 1556 genes, 0.6%	28 out of 5905 genes, 0.5%	1
secondary active transmembrane transporter activity (view genes)	16 out of 1556 genes, 1.0%	53 out of 5905 genes, 0.9%	1
monooxygenase activity (view genes)	4 out of 1556 genes, 0.3%	11 out of 5905 genes, 0.2%	1
rRNA methyltransferase activity (view genes)	4 out of 1556 genes, 0.3%	11 out of 5905 genes, 0.2%	1
oxidoreductase activity, acting on the CH-CH group of donors, NAD or NADP as acceptor (view genes)	4 out of 1556 genes, 0.3%	11 out of 5905 genes, 0.2%	1
ribonucleoprotein complex binding (view genes)	8 out of 1556 genes, 0.5%	25 out of 5905 genes, 0.4%	1
RNA polymerase II transcription regulatory region sequence-specific DNA binding transcription factor activity involved in negative regulation of transcription (view genes)	6 out of 1556 genes, 0.4%	18 out of 5905 genes, 0.3%	1
glucose transmembrane transporter activity (view genes)	6 out of 1556 genes, 0.4%	18 out of 5905 genes, 0.3%	1
nucleotide binding (view genes)	272 out of 1556 genes, 17.5%	1011 out of 5905 genes, 17.1%	1
nucleoside phosphate binding (view genes)	272 out of 1556 genes, 17.5%	1011 out of 5905 genes, 17.1%	1
protein kinase regulator activity (view genes)	14 out of 1556 genes, 0.9%	47 out of 5905 genes, 0.8%	1
small molecule binding (view genes)	278 out of 1556 genes, 17.9%	1035 out of 5905 genes, 17.5%	1
sugar transmembrane transporter activity (view genes)	7 out of 1556 genes, 0.4%	22 out of 5905 genes, 0.4%	1
RNA polymerase III regulatory region DNA binding (view genes)	3 out of 1556 genes, 0.2%	8 out of 5905 genes, 0.1%	1
tRNA (guanine) methyltransferase activity (view genes)	3 out of 1556 genes, 0.2%	8 out of 5905 genes, 0.1%	1
aryl-alcohol dehydrogenase (NAD+) activity (view genes)	3 out of 1556 genes, 0.2%	8 out of 5905 genes, 0.1%	1
nucleotide kinase activity (view genes)	3 out of 1556 genes, 0.2%	8 out of 5905 genes, 0.1%	1
translation elongation factor activity (view genes)	5 out of 1556 genes, 0.3%	15 out of 5905 genes, 0.3%	1
histone deacetylase activity (view genes)	5 out of 1556 genes, 0.3%	15 out of 5905 genes, 0.3%	1
receptor activity (view genes)	5 out of 1556 genes, 0.3%	15 out of 5905 genes, 0.3%	1
fructose transmembrane transporter activity (view genes)	5 out of 1556 genes, 0.3%	15 out of 5905 genes, 0.3%	1
mannose transmembrane transporter activity (view genes)	5 out of 1556 genes, 0.3%	15 out of 5905 genes, 0.3%	1
oxidoreductase activity, acting on the CH-NH group of donors (view genes)	5 out of 1556 genes, 0.3%	15 out of 5905 genes, 0.3%	1
protein deacetylase activity (view genes)	5 out of 1556 genes, 0.3%	15 out of 5905 genes, 0.3%	1
sulfur compound transmembrane transporter activity (view genes)	5 out of 1556 genes, 0.3%	15 out of 5905 genes, 0.3%	1
exopeptidase activity (view genes)	8 out of 1556 genes, 0.5%	26 out of 5905 genes, 0.4%	1
ATPase activity, coupled (view genes)	58 out of 1556 genes, 3.7%	211 out of 5905 genes, 3.6%	1
ATPase activity, coupled to transmembrane movement of ions, rotational mechanism (view genes)	9 out of 1556 genes, 0.6%	30 out of 5905 genes, 0.5%	1
amino acid transmembrane transporter activity (view genes)	12 out of 1556 genes, 0.8%	41 out of 5905 genes, 0.7%	1
first spliceosomal transesterification activity (view genes)	4 out of 1556 genes, 0.3%	12 out of 5905 genes, 0.2%	1
transmembrane signaling receptor activity (view genes)	4 out of 1556 genes, 0.3%	12 out of 5905 genes, 0.2%	1
phosphatidylinositol-4,5-bisphosphate binding (view genes)	4 out of 1556 genes, 0.3%	12 out of 5905 genes, 0.2%	1
oxidoreductase activity, acting on the CH-NH group of donors, NAD or NADP as acceptor (view genes)	4 out of 1556 genes, 0.3%	12 out of 5905 genes, 0.2%	1
TBP-class protein binding (view genes)	4 out of 1556 genes, 0.3%	12 out of 5905 genes, 0.2%	1
signaling receptor activity (view genes)	4 out of 1556 genes, 0.3%	12 out of 5905 genes, 0.2%	1
RNA polymerase I regulatory region DNA binding (view genes)	2 out of 1556 genes, 0.1%	5 out of 5905 genes, 0.1%	1
RNA polymerase I transcription factor binding transcription factor activity (view genes)	2 out of 1556 genes, 0.1%	5 out of 5905 genes, 0.1%	1
biotin carboxylase activity (view genes)	2 out of 1556 genes, 0.1%	5 out of 5905 genes, 0.1%	1
carbonyl reductase (NADPH) activity (view genes)	2 out of 1556 genes, 0.1%	5 out of 5905 genes, 0.1%	1
isocitrate dehydrogenase activity (view genes)	2 out of 1556 genes, 0.1%	5 out of 5905 genes, 0.1%	1
MAP kinase activity (view genes)	2 out of 1556 genes, 0.1%	5 out of 5905 genes, 0.1%	1
endopeptidase inhibitor activity (view genes)	2 out of 1556 genes, 0.1%	5 out of 5905 genes, 0.1%	1
amine transmembrane transporter activity (view genes)	2 out of 1556 genes, 0.1%	5 out of 5905 genes, 0.1%	1
inorganic phosphate transmembrane transporter activity (view genes)	2 out of 1556 genes, 0.1%	5 out of 5905 genes, 0.1%	1
ferrous iron binding (view genes)	2 out of 1556 genes, 0.1%	5 out of 5905 genes, 0.1%	1
solute:hydrogen symporter activity (view genes)	2 out of 1556 genes, 0.1%	5 out of 5905 genes, 0.1%	1
fatty acid ligase activity (view genes)	2 out of 1556 genes, 0.1%	5 out of 5905 genes, 0.1%	1
endoribonuclease activity, producing 3'-phosphomonoesters (view genes)	2 out of 1556 genes, 0.1%	5 out of 5905 genes, 0.1%	1
Rab GTPase binding (view genes)	2 out of 1556 genes, 0.1%	5 out of 5905 genes, 0.1%	1
CDP-alcohol phosphatidyltransferase activity (view genes)	2 out of 1556 genes, 0.1%	5 out of 5905 genes, 0.1%	1
DNA N-glycosylase activity (view genes)	2 out of 1556 genes, 0.1%	5 out of 5905 genes, 0.1%	1
peptidase inhibitor activity (view genes)	2 out of 1556 genes, 0.1%	5 out of 5905 genes, 0.1%	1
demethylase activity (view genes)	2 out of 1556 genes, 0.1%	5 out of 5905 genes, 0.1%	1
lysophospholipid acyltransferase activity (view genes)	2 out of 1556 genes, 0.1%	5 out of 5905 genes, 0.1%	1
carboxy-lyase activity (view genes)	7 out of 1556 genes, 0.4%	23 out of 5905 genes, 0.4%	1
carbon-carbon lyase activity (view genes)	10 out of 1556 genes, 0.6%	34 out of 5905 genes, 0.6%	1
chromatin binding (view genes)	28 out of 1556 genes, 1.8%	101 out of 5905 genes, 1.7%	1
single-stranded DNA binding (view genes)	14 out of 1556 genes, 0.9%	49 out of 5905 genes, 0.8%	1
L-amino acid transmembrane transporter activity (view genes)	5 out of 1556 genes, 0.3%	16 out of 5905 genes, 0.3%	1
nucleobase-containing compound transmembrane transporter activity (view genes)	8 out of 1556 genes, 0.5%	27 out of 5905 genes, 0.5%	1
protein complex binding (view genes)	8 out of 1556 genes, 0.5%	27 out of 5905 genes, 0.5%	1
protein heterodimerization activity (view genes)	9 out of 1556 genes, 0.6%	31 out of 5905 genes, 0.5%	1
fatty acid synthase activity (view genes)	3 out of 1556 genes, 0.2%	9 out of 5905 genes, 0.2%	1
5'-3' exonuclease activity (view genes)	3 out of 1556 genes, 0.2%	9 out of 5905 genes, 0.2%	1
neutral amino acid transmembrane transporter activity (view genes)	3 out of 1556 genes, 0.2%	9 out of 5905 genes, 0.2%	1
peptide transporter activity (view genes)	3 out of 1556 genes, 0.2%	9 out of 5905 genes, 0.2%	1
quaternary ammonium group transmembrane transporter activity (view genes)	3 out of 1556 genes, 0.2%	9 out of 5905 genes, 0.2%	1
sulfurtransferase activity (view genes)	3 out of 1556 genes, 0.2%	9 out of 5905 genes, 0.2%	1
snRNA binding (view genes)	3 out of 1556 genes, 0.2%	9 out of 5905 genes, 0.2%	1
carbohydrate phosphatase activity (view genes)	3 out of 1556 genes, 0.2%	9 out of 5905 genes, 0.2%	1
peroxiredoxin activity (view genes)	3 out of 1556 genes, 0.2%	9 out of 5905 genes, 0.2%	1
kinase regulator activity (view genes)	14 out of 1556 genes, 0.9%	50 out of 5905 genes, 0.8%	1
metallopeptidase activity (view genes)	11 out of 1556 genes, 0.7%	39 out of 5905 genes, 0.7%	1
organic acid transmembrane transporter activity (view genes)	19 out of 1556 genes, 1.2%	69 out of 5905 genes, 1.2%	1
second spliceosomal transesterification activity (view genes)	4 out of 1556 genes, 0.3%	13 out of 5905 genes, 0.2%	1
3'-5' DNA helicase activity (view genes)	4 out of 1556 genes, 0.3%	13 out of 5905 genes, 0.2%	1
flavin adenine dinucleotide binding (view genes)	8 out of 1556 genes, 0.5%	28 out of 5905 genes, 0.5%	1
hydrolase activity, hydrolyzing O-glycosyl compounds (view genes)	13 out of 1556 genes, 0.8%	47 out of 5905 genes, 0.8%	1
tubulin binding (view genes)	9 out of 1556 genes, 0.6%	32 out of 5905 genes, 0.5%	1
macromolecule transmembrane transporter activity (view genes)	9 out of 1556 genes, 0.6%	32 out of 5905 genes, 0.5%	1
aminopeptidase activity (view genes)	5 out of 1556 genes, 0.3%	17 out of 5905 genes, 0.3%	1
FMN binding (view genes)	5 out of 1556 genes, 0.3%	17 out of 5905 genes, 0.3%	1
transferase activity, transferring pentosyl groups (view genes)	5 out of 1556 genes, 0.3%	17 out of 5905 genes, 0.3%	1
carboxylic acid transmembrane transporter activity (view genes)	18 out of 1556 genes, 1.2%	66 out of 5905 genes, 1.1%	1
protein dimerization activity (view genes)	18 out of 1556 genes, 1.2%	66 out of 5905 genes, 1.1%	1
DNA-dependent ATPase activity (view genes)	19 out of 1556 genes, 1.2%	70 out of 5905 genes, 1.2%	1
magnesium ion binding (view genes)	15 out of 1556 genes, 1.0%	55 out of 5905 genes, 0.9%	1
copper ion binding (view genes)	6 out of 1556 genes, 0.4%	21 out of 5905 genes, 0.4%	1
phosphoric diester hydrolase activity (view genes)	6 out of 1556 genes, 0.4%	21 out of 5905 genes, 0.4%	1
chaperone binding (view genes)	6 out of 1556 genes, 0.4%	21 out of 5905 genes, 0.4%	1
DNA helicase activity (view genes)	11 out of 1556 genes, 0.7%	40 out of 5905 genes, 0.7%	1
mating pheromone activity (view genes)	2 out of 1556 genes, 0.1%	6 out of 5905 genes, 0.1%	1
DNA clamp loader activity (view genes)	2 out of 1556 genes, 0.1%	6 out of 5905 genes, 0.1%	1
DNA-(apurinic or apyrimidinic site) lyase activity (view genes)	2 out of 1556 genes, 0.1%	6 out of 5905 genes, 0.1%	1
adenylate kinase activity (view genes)	2 out of 1556 genes, 0.1%	6 out of 5905 genes, 0.1%	1
alcohol dehydrogenase (NAD) activity (view genes)	2 out of 1556 genes, 0.1%	6 out of 5905 genes, 0.1%	1
cysteine-type endopeptidase activity (view genes)	2 out of 1556 genes, 0.1%	6 out of 5905 genes, 0.1%	1
superoxide dismutase activity (view genes)	2 out of 1556 genes, 0.1%	6 out of 5905 genes, 0.1%	1
pheromone activity (view genes)	2 out of 1556 genes, 0.1%	6 out of 5905 genes, 0.1%	1
galactose transmembrane transporter activity (view genes)	2 out of 1556 genes, 0.1%	6 out of 5905 genes, 0.1%	1
phosphofructokinase activity (view genes)	2 out of 1556 genes, 0.1%	6 out of 5905 genes, 0.1%	1
peptide disulfide oxidoreductase activity (view genes)	2 out of 1556 genes, 0.1%	6 out of 5905 genes, 0.1%	1
glutathione disulfide oxidoreductase activity (view genes)	2 out of 1556 genes, 0.1%	6 out of 5905 genes, 0.1%	1
C-acyltransferase activity (view genes)	2 out of 1556 genes, 0.1%	6 out of 5905 genes, 0.1%	1
metallochaperone activity (view genes)	2 out of 1556 genes, 0.1%	6 out of 5905 genes, 0.1%	1
oxidoreductase activity, acting on paired donors, with incorporation or reduction of molecular oxygen, NAD(P)H as one donor, and incorporation of one atom of oxygen (view genes)	2 out of 1556 genes, 0.1%	6 out of 5905 genes, 0.1%	1
oxidoreductase activity, acting on superoxide radicals as acceptor (view genes)	2 out of 1556 genes, 0.1%	6 out of 5905 genes, 0.1%	1
transferase activity, transferring aldehyde or ketonic groups (view genes)	2 out of 1556 genes, 0.1%	6 out of 5905 genes, 0.1%	1
protein-DNA loading ATPase activity (view genes)	2 out of 1556 genes, 0.1%	6 out of 5905 genes, 0.1%	1
retinyl-palmitate esterase activity (view genes)	2 out of 1556 genes, 0.1%	6 out of 5905 genes, 0.1%	1
carbohydrate transmembrane transporter activity (view genes)	7 out of 1556 genes, 0.4%	25 out of 5905 genes, 0.4%	1
carbohydrate transporter activity (view genes)	7 out of 1556 genes, 0.4%	25 out of 5905 genes, 0.4%	1
proton-transporting ATPase activity, rotational mechanism (view genes)	8 out of 1556 genes, 0.5%	29 out of 5905 genes, 0.5%	1
ribonuclease MRP activity (view genes)	3 out of 1556 genes, 0.2%	10 out of 5905 genes, 0.2%	1
ribonuclease P activity (view genes)	3 out of 1556 genes, 0.2%	10 out of 5905 genes, 0.2%	1
steroid binding (view genes)	3 out of 1556 genes, 0.2%	10 out of 5905 genes, 0.2%	1
sodium ion transmembrane transporter activity (view genes)	3 out of 1556 genes, 0.2%	10 out of 5905 genes, 0.2%	1
transferase activity, transferring sulfur-containing groups (view genes)	3 out of 1556 genes, 0.2%	10 out of 5905 genes, 0.2%	1
chromatin DNA binding (view genes)	3 out of 1556 genes, 0.2%	10 out of 5905 genes, 0.2%	1
sterol binding (view genes)	3 out of 1556 genes, 0.2%	10 out of 5905 genes, 0.2%	1
ubiquitin protein ligase binding (view genes)	4 out of 1556 genes, 0.3%	14 out of 5905 genes, 0.2%	1
small conjugating protein ligase binding (view genes)	4 out of 1556 genes, 0.3%	14 out of 5905 genes, 0.2%	1
carbon-oxygen lyase activity (view genes)	11 out of 1556 genes, 0.7%	41 out of 5905 genes, 0.7%	1
lysine N-methyltransferase activity (view genes)	5 out of 1556 genes, 0.3%	18 out of 5905 genes, 0.3%	1
protein-lysine N-methyltransferase activity (view genes)	5 out of 1556 genes, 0.3%	18 out of 5905 genes, 0.3%	1
ribosome binding (view genes)	5 out of 1556 genes, 0.3%	18 out of 5905 genes, 0.3%	1
telomeric DNA binding (view genes)	6 out of 1556 genes, 0.4%	22 out of 5905 genes, 0.4%	1
hydro-lyase activity (view genes)	8 out of 1556 genes, 0.5%	30 out of 5905 genes, 0.5%	1
transferase activity, transferring acyl groups (view genes)	34 out of 1556 genes, 2.2%	130 out of 5905 genes, 2.2%	1
acetyltransferase activity (view genes)	16 out of 1556 genes, 1.0%	61 out of 5905 genes, 1.0%	1
mRNA binding (view genes)	18 out of 1556 genes, 1.2%	69 out of 5905 genes, 1.2%	1
organic anion transmembrane transporter activity (view genes)	19 out of 1556 genes, 1.2%	73 out of 5905 genes, 1.2%	1
cation-transporting ATPase activity (view genes)	12 out of 1556 genes, 0.8%	46 out of 5905 genes, 0.8%	1
transferase activity, transferring acyl groups other than amino-acyl groups (view genes)	27 out of 1556 genes, 1.7%	104 out of 5905 genes, 1.8%	1
ligase activity, forming carbon-nitrogen bonds (view genes)	37 out of 1556 genes, 2.4%	143 out of 5905 genes, 2.4%	1
acetylglucosaminyltransferase activity (view genes)	3 out of 1556 genes, 0.2%	11 out of 5905 genes, 0.2%	1
oxidoreductase activity, acting on the CH-NH2 group of donors (view genes)	3 out of 1556 genes, 0.2%	11 out of 5905 genes, 0.2%	1
protein anchor (view genes)	3 out of 1556 genes, 0.2%	11 out of 5905 genes, 0.2%	1
organic cation transmembrane transporter activity (view genes)	4 out of 1556 genes, 0.3%	15 out of 5905 genes, 0.3%	1
nucleobase-containing compound kinase activity (view genes)	4 out of 1556 genes, 0.3%	15 out of 5905 genes, 0.3%	1
adenylyltransferase activity (view genes)	4 out of 1556 genes, 0.3%	15 out of 5905 genes, 0.3%	1
anion transmembrane transporter activity (view genes)	24 out of 1556 genes, 1.5%	93 out of 5905 genes, 1.6%	1
small conjugating protein ligase activity (view genes)	24 out of 1556 genes, 1.5%	93 out of 5905 genes, 1.6%	1
adenyl-nucleotide exchange factor activity (view genes)	2 out of 1556 genes, 0.1%	7 out of 5905 genes, 0.1%	1
polymerase III regulatory region sequence-specific DNA binding (view genes)	2 out of 1556 genes, 0.1%	7 out of 5905 genes, 0.1%	1
RNA polymerase III type 1 promoter sequence-specific DNA binding (view genes)	2 out of 1556 genes, 0.1%	7 out of 5905 genes, 0.1%	1
RNA polymerase III type 1 promoter DNA binding (view genes)	2 out of 1556 genes, 0.1%	7 out of 5905 genes, 0.1%	1
RNA polymerase III transcription factor recruiting transcription factor activity (view genes)	2 out of 1556 genes, 0.1%	7 out of 5905 genes, 0.1%	1
protein disulfide isomerase activity (view genes)	2 out of 1556 genes, 0.1%	7 out of 5905 genes, 0.1%	1
glutathione transferase activity (view genes)	2 out of 1556 genes, 0.1%	7 out of 5905 genes, 0.1%	1
glutathione peroxidase activity (view genes)	2 out of 1556 genes, 0.1%	7 out of 5905 genes, 0.1%	1
triglyceride lipase activity (view genes)	2 out of 1556 genes, 0.1%	7 out of 5905 genes, 0.1%	1
nucleoside transmembrane transporter activity (view genes)	2 out of 1556 genes, 0.1%	7 out of 5905 genes, 0.1%	1
oxysterol binding (view genes)	2 out of 1556 genes, 0.1%	7 out of 5905 genes, 0.1%	1
basic amino acid transmembrane transporter activity (view genes)	2 out of 1556 genes, 0.1%	7 out of 5905 genes, 0.1%	1
sterol transporter activity (view genes)	2 out of 1556 genes, 0.1%	7 out of 5905 genes, 0.1%	1
hydroxymethyl-, formyl- and related transferase activity (view genes)	2 out of 1556 genes, 0.1%	7 out of 5905 genes, 0.1%	1
diphosphotransferase activity (view genes)	2 out of 1556 genes, 0.1%	7 out of 5905 genes, 0.1%	1
intramolecular oxidoreductase activity, interconverting keto- and enol-groups (view genes)	2 out of 1556 genes, 0.1%	7 out of 5905 genes, 0.1%	1
intramolecular oxidoreductase activity, transposing S-S bonds (view genes)	2 out of 1556 genes, 0.1%	7 out of 5905 genes, 0.1%	1
DNA insertion or deletion binding (view genes)	2 out of 1556 genes, 0.1%	7 out of 5905 genes, 0.1%	1
endopeptidase regulator activity (view genes)	2 out of 1556 genes, 0.1%	7 out of 5905 genes, 0.1%	1
phosphatidylinositol-4-phosphate binding (view genes)	2 out of 1556 genes, 0.1%	7 out of 5905 genes, 0.1%	1
5S rDNA binding (view genes)	2 out of 1556 genes, 0.1%	7 out of 5905 genes, 0.1%	1
sequence-specific DNA binding transcription factor recruiting transcription factor activity (view genes)	5 out of 1556 genes, 0.3%	19 out of 5905 genes, 0.3%	1
microtubule binding (view genes)	6 out of 1556 genes, 0.4%	23 out of 5905 genes, 0.4%	1
core RNA polymerase binding transcription factor activity (view genes)	7 out of 1556 genes, 0.4%	27 out of 5905 genes, 0.5%	1
ATPase activity, coupled to transmembrane movement of ions (view genes)	12 out of 1556 genes, 0.8%	47 out of 5905 genes, 0.8%	1
active transmembrane transporter activity (view genes)	34 out of 1556 genes, 2.2%	133 out of 5905 genes, 2.3%	1
cysteine-type peptidase activity (view genes)	8 out of 1556 genes, 0.5%	32 out of 5905 genes, 0.5%	1
ATP-dependent DNA helicase activity (view genes)	6 out of 1556 genes, 0.4%	24 out of 5905 genes, 0.4%	1
antiporter activity (view genes)	6 out of 1556 genes, 0.4%	24 out of 5905 genes, 0.4%	1
N-acetyltransferase activity (view genes)	11 out of 1556 genes, 0.7%	44 out of 5905 genes, 0.7%	1
signal transducer activity (view genes)	12 out of 1556 genes, 0.8%	48 out of 5905 genes, 0.8%	1
molecular transducer activity (view genes)	12 out of 1556 genes, 0.8%	48 out of 5905 genes, 0.8%	1
Ras GTPase binding (view genes)	4 out of 1556 genes, 0.3%	16 out of 5905 genes, 0.3%	1
small GTPase binding (view genes)	4 out of 1556 genes, 0.3%	16 out of 5905 genes, 0.3%	1
isomerase activity (view genes)	19 out of 1556 genes, 1.2%	76 out of 5905 genes, 1.3%	1
rDNA binding (view genes)	3 out of 1556 genes, 0.2%	12 out of 5905 genes, 0.2%	1
potassium ion transmembrane transporter activity (view genes)	3 out of 1556 genes, 0.2%	12 out of 5905 genes, 0.2%	1
ATPase activity, coupled to transmembrane movement of ions, phosphorylative mechanism (view genes)	3 out of 1556 genes, 0.2%	12 out of 5905 genes, 0.2%	1
protein kinase activator activity (view genes)	3 out of 1556 genes, 0.2%	12 out of 5905 genes, 0.2%	1
ATP-dependent 3'-5' DNA helicase activity (view genes)	3 out of 1556 genes, 0.2%	12 out of 5905 genes, 0.2%	1
ATPase activity (view genes)	72 out of 1556 genes, 4.6%	283 out of 5905 genes, 4.8%	1
protein tyrosine kinase activity (view genes)	2 out of 1556 genes, 0.1%	8 out of 5905 genes, 0.1%	1
amino acid binding (view genes)	2 out of 1556 genes, 0.1%	8 out of 5905 genes, 0.1%	1
carbon-sulfur lyase activity (view genes)	2 out of 1556 genes, 0.1%	8 out of 5905 genes, 0.1%	1
intramolecular transferase activity, phosphotransferases (view genes)	2 out of 1556 genes, 0.1%	8 out of 5905 genes, 0.1%	1
NAD-dependent histone deacetylase activity (view genes)	2 out of 1556 genes, 0.1%	8 out of 5905 genes, 0.1%	1
manganese ion binding (view genes)	2 out of 1556 genes, 0.1%	8 out of 5905 genes, 0.1%	1
thiamine pyrophosphate binding (view genes)	2 out of 1556 genes, 0.1%	8 out of 5905 genes, 0.1%	1
NAD-dependent protein deacetylase activity (view genes)	2 out of 1556 genes, 0.1%	8 out of 5905 genes, 0.1%	1
single-stranded telomeric DNA binding (view genes)	2 out of 1556 genes, 0.1%	8 out of 5905 genes, 0.1%	1
monosaccharide binding (view genes)	2 out of 1556 genes, 0.1%	8 out of 5905 genes, 0.1%	1
peptidase regulator activity (view genes)	2 out of 1556 genes, 0.1%	8 out of 5905 genes, 0.1%	1
sulfur compound binding (view genes)	2 out of 1556 genes, 0.1%	8 out of 5905 genes, 0.1%	1
RNA polymerase II regulatory region sequence-specific DNA binding (view genes)	15 out of 1556 genes, 1.0%	61 out of 5905 genes, 1.0%	1
enzyme binding (view genes)	20 out of 1556 genes, 1.3%	81 out of 5905 genes, 1.4%	1
acid-amino acid ligase activity (view genes)	26 out of 1556 genes, 1.7%	105 out of 5905 genes, 1.8%	1
motor activity (view genes)	5 out of 1556 genes, 0.3%	21 out of 5905 genes, 0.4%	1
small conjugating protein-specific protease activity (view genes)	5 out of 1556 genes, 0.3%	21 out of 5905 genes, 0.4%	1
transcription corepressor activity (view genes)	4 out of 1556 genes, 0.3%	17 out of 5905 genes, 0.3%	1
metalloendopeptidase activity (view genes)	4 out of 1556 genes, 0.3%	17 out of 5905 genes, 0.3%	1
GTPase binding (view genes)	4 out of 1556 genes, 0.3%	17 out of 5905 genes, 0.3%	1
regulatory region DNA binding (view genes)	22 out of 1556 genes, 1.4%	90 out of 5905 genes, 1.5%	1
transcription regulatory region DNA binding (view genes)	22 out of 1556 genes, 1.4%	90 out of 5905 genes, 1.5%	1
RNA polymerase II repressing transcription factor binding (view genes)	3 out of 1556 genes, 0.2%	13 out of 5905 genes, 0.2%	1
kinase activator activity (view genes)	3 out of 1556 genes, 0.2%	13 out of 5905 genes, 0.2%	1
substrate-specific channel activity (view genes)	3 out of 1556 genes, 0.2%	13 out of 5905 genes, 0.2%	1
alcohol binding (view genes)	3 out of 1556 genes, 0.2%	13 out of 5905 genes, 0.2%	1
2 iron, 2 sulfur cluster binding (view genes)	3 out of 1556 genes, 0.2%	13 out of 5905 genes, 0.2%	1
transcription coactivator activity (view genes)	6 out of 1556 genes, 0.4%	26 out of 5905 genes, 0.4%	1
phosphatidylinositol-3-phosphate binding (view genes)	6 out of 1556 genes, 0.4%	26 out of 5905 genes, 0.4%	1
cation transmembrane transporter activity (view genes)	44 out of 1556 genes, 2.8%	178 out of 5905 genes, 3.0%	1
transcription regulatory region sequence-specific DNA binding (view genes)	20 out of 1556 genes, 1.3%	83 out of 5905 genes, 1.4%	1
hydrolase activity, acting on carbon-nitrogen (but not peptide) bonds (view genes)	16 out of 1556 genes, 1.0%	67 out of 5905 genes, 1.1%	1
RNA polymerase II regulatory region DNA binding (view genes)	15 out of 1556 genes, 1.0%	63 out of 5905 genes, 1.1%	1
ion transmembrane transporter activity (view genes)	60 out of 1556 genes, 3.9%	241 out of 5905 genes, 4.1%	1
RNA polymerase II core promoter proximal region sequence-specific DNA binding (view genes)	13 out of 1556 genes, 0.8%	55 out of 5905 genes, 0.9%	1
phosphatidylinositol phosphate binding (view genes)	11 out of 1556 genes, 0.7%	47 out of 5905 genes, 0.8%	1
SNARE binding (view genes)	2 out of 1556 genes, 0.1%	9 out of 5905 genes, 0.2%	1
RNA polymerase II transcription coactivator activity (view genes)	2 out of 1556 genes, 0.1%	9 out of 5905 genes, 0.2%	1
acid phosphatase activity (view genes)	2 out of 1556 genes, 0.1%	9 out of 5905 genes, 0.2%	1
protein serine/threonine/tyrosine kinase activity (view genes)	2 out of 1556 genes, 0.1%	9 out of 5905 genes, 0.2%	1
carboxylic acid binding (view genes)	2 out of 1556 genes, 0.1%	9 out of 5905 genes, 0.2%	1
regulatory region nucleic acid binding (view genes)	22 out of 1556 genes, 1.4%	92 out of 5905 genes, 1.6%	1
core promoter proximal region DNA binding (view genes)	16 out of 1556 genes, 1.0%	68 out of 5905 genes, 1.2%	1
alcohol transmembrane transporter activity (view genes)	3 out of 1556 genes, 0.2%	14 out of 5905 genes, 0.2%	1
phosphotransferase activity, for other substituted phosphate groups (view genes)	3 out of 1556 genes, 0.2%	14 out of 5905 genes, 0.2%	1
organic hydroxy compound transmembrane transporter activity (view genes)	3 out of 1556 genes, 0.2%	14 out of 5905 genes, 0.2%	1
pyrophosphatase activity (view genes)	104 out of 1556 genes, 6.7%	416 out of 5905 genes, 7.0%	1
hydrolase activity, acting on acid anhydrides (view genes)	104 out of 1556 genes, 6.7%	416 out of 5905 genes, 7.0%	1
hydrolase activity, acting on acid anhydrides, in phosphorus-containing anhydrides (view genes)	104 out of 1556 genes, 6.7%	416 out of 5905 genes, 7.0%	1
transferase activity (view genes)	201 out of 1556 genes, 12.9%	792 out of 5905 genes, 13.4%	1
ubiquitin-protein ligase activity (view genes)	20 out of 1556 genes, 1.3%	85 out of 5905 genes, 1.4%	1
monovalent inorganic cation transmembrane transporter activity (view genes)	19 out of 1556 genes, 1.2%	81 out of 5905 genes, 1.4%	1
DNA binding, bending (view genes)	5 out of 1556 genes, 0.3%	23 out of 5905 genes, 0.4%	1
intramolecular transferase activity (view genes)	5 out of 1556 genes, 0.3%	23 out of 5905 genes, 0.4%	1
catalytic activity (view genes)	604 out of 1556 genes, 38.8%	2337 out of 5905 genes, 39.6%	1
nucleoside-triphosphatase activity (view genes)	98 out of 1556 genes, 6.3%	394 out of 5905 genes, 6.7%	1
cytochrome-c oxidase activity (view genes)	4 out of 1556 genes, 0.3%	19 out of 5905 genes, 0.3%	1
heme-copper terminal oxidase activity (view genes)	4 out of 1556 genes, 0.3%	19 out of 5905 genes, 0.3%	1
oxidoreductase activity, acting on a heme group of donors (view genes)	4 out of 1556 genes, 0.3%	19 out of 5905 genes, 0.3%	1
oxidoreductase activity, acting on a heme group of donors, oxygen as acceptor (view genes)	4 out of 1556 genes, 0.3%	19 out of 5905 genes, 0.3%	1
hydrolase activity, acting on carbon-nitrogen (but not peptide) bonds, in cyclic amidines (view genes)	4 out of 1556 genes, 0.3%	19 out of 5905 genes, 0.3%	1
intramolecular oxidoreductase activity (view genes)	4 out of 1556 genes, 0.3%	19 out of 5905 genes, 0.3%	1
protein homodimerization activity (view genes)	4 out of 1556 genes, 0.3%	19 out of 5905 genes, 0.3%	1
sequence-specific transcription regulatory region DNA binding RNA polymerase II transcription factor recruiting transcription factor activity (view genes)	2 out of 1556 genes, 0.1%	10 out of 5905 genes, 0.2%	1
ion channel activity (view genes)	2 out of 1556 genes, 0.1%	10 out of 5905 genes, 0.2%	1
histone-lysine N-methyltransferase activity (view genes)	2 out of 1556 genes, 0.1%	10 out of 5905 genes, 0.2%	1
vitamin binding (view genes)	2 out of 1556 genes, 0.1%	10 out of 5905 genes, 0.2%	1
hydrolase activity, acting on acid anhydrides, catalyzing transmembrane movement of substances (view genes)	16 out of 1556 genes, 1.0%	70 out of 5905 genes, 1.2%	1
ATPase activity, coupled to transmembrane movement of substances (view genes)	16 out of 1556 genes, 1.0%	70 out of 5905 genes, 1.2%	1
anion binding (view genes)	227 out of 1556 genes, 14.6%	897 out of 5905 genes, 15.2%	1
substrate-specific transmembrane transporter activity (view genes)	79 out of 1556 genes, 5.1%	322 out of 5905 genes, 5.5%	1
hydrolase activity, acting on carbon-nitrogen (but not peptide) bonds, in linear amides (view genes)	8 out of 1556 genes, 0.5%	37 out of 5905 genes, 0.6%	1
nucleosome binding (view genes)	5 out of 1556 genes, 0.3%	24 out of 5905 genes, 0.4%	1
4 iron, 4 sulfur cluster binding (view genes)	5 out of 1556 genes, 0.3%	24 out of 5905 genes, 0.4%	1
single-stranded RNA binding (view genes)	3 out of 1556 genes, 0.2%	15 out of 5905 genes, 0.3%	1
inorganic anion transmembrane transporter activity (view genes)	3 out of 1556 genes, 0.2%	15 out of 5905 genes, 0.3%	1
metal ion transmembrane transporter activity (view genes)	12 out of 1556 genes, 0.8%	54 out of 5905 genes, 0.9%	1
N-acyltransferase activity (view genes)	11 out of 1556 genes, 0.7%	50 out of 5905 genes, 0.8%	1
nucleotidyltransferase activity (view genes)	29 out of 1556 genes, 1.9%	124 out of 5905 genes, 2.1%	1
core promoter proximal region sequence-specific DNA binding (view genes)	15 out of 1556 genes, 1.0%	67 out of 5905 genes, 1.1%	1
tRNA binding (view genes)	4 out of 1556 genes, 0.3%	20 out of 5905 genes, 0.3%	1
carboxylic ester hydrolase activity (view genes)	9 out of 1556 genes, 0.6%	42 out of 5905 genes, 0.7%	1
protein serine/threonine phosphatase activity (view genes)	6 out of 1556 genes, 0.4%	29 out of 5905 genes, 0.5%	1
oxidoreductase activity, acting on the CH-CH group of donors (view genes)	6 out of 1556 genes, 0.4%	29 out of 5905 genes, 0.5%	1
transcription factor recruiting transcription factor activity (view genes)	8 out of 1556 genes, 0.5%	38 out of 5905 genes, 0.6%	1
binding, bridging (view genes)	11 out of 1556 genes, 0.7%	51 out of 5905 genes, 0.9%	1
RNA polymerase II transcription factor binding transcription factor activity involved in negative regulation of transcription (view genes)	2 out of 1556 genes, 0.1%	11 out of 5905 genes, 0.2%	1
Rho GTPase activator activity (view genes)	2 out of 1556 genes, 0.1%	11 out of 5905 genes, 0.2%	1
pseudouridine synthase activity (view genes)	2 out of 1556 genes, 0.1%	11 out of 5905 genes, 0.2%	1
histone methyltransferase activity (view genes)	2 out of 1556 genes, 0.1%	11 out of 5905 genes, 0.2%	1
phosphatidylinositol-3,5-bisphosphate binding (view genes)	2 out of 1556 genes, 0.1%	11 out of 5905 genes, 0.2%	1
cytoskeletal protein binding (view genes)	19 out of 1556 genes, 1.2%	85 out of 5905 genes, 1.4%	1
RNA polymerase II core promoter sequence-specific DNA binding transcription factor activity involved in preinitiation complex assembly (view genes)	3 out of 1556 genes, 0.2%	16 out of 5905 genes, 0.3%	1
protein serine/threonine kinase activity (view genes)	30 out of 1556 genes, 1.9%	131 out of 5905 genes, 2.2%	1
protein complex scaffold (view genes)	4 out of 1556 genes, 0.3%	21 out of 5905 genes, 0.4%	1
lipid binding (view genes)	28 out of 1556 genes, 1.8%	123 out of 5905 genes, 2.1%	1
protein binding, bridging (view genes)	10 out of 1556 genes, 0.6%	48 out of 5905 genes, 0.8%	1
GTPase activity (view genes)	16 out of 1556 genes, 1.0%	74 out of 5905 genes, 1.3%	1
ATPase activity, coupled to movement of substances (view genes)	16 out of 1556 genes, 1.0%	74 out of 5905 genes, 1.3%	1
nucleic acid binding transcription factor activity (view genes)	46 out of 1556 genes, 3.0%	198 out of 5905 genes, 3.4%	1
sequence-specific DNA binding transcription factor activity (view genes)	46 out of 1556 genes, 3.0%	198 out of 5905 genes, 3.4%	1
histone binding (view genes)	8 out of 1556 genes, 0.5%	40 out of 5905 genes, 0.7%	1
RNA polymerase II core promoter sequence-specific DNA binding transcription factor activity (view genes)	3 out of 1556 genes, 0.2%	17 out of 5905 genes, 0.3%	1
repressing transcription factor binding (view genes)	3 out of 1556 genes, 0.2%	17 out of 5905 genes, 0.3%	1
core RNA polymerase II binding transcription factor activity (view genes)	2 out of 1556 genes, 0.1%	12 out of 5905 genes, 0.2%	1
RNA polymerase II transcription factor binding transcription factor activity involved in positive regulation of transcription (view genes)	2 out of 1556 genes, 0.1%	12 out of 5905 genes, 0.2%	1
carboxylesterase activity (view genes)	2 out of 1556 genes, 0.1%	12 out of 5905 genes, 0.2%	1
receptor signaling protein serine/threonine kinase activity (view genes)	2 out of 1556 genes, 0.1%	12 out of 5905 genes, 0.2%	1
calmodulin binding (view genes)	2 out of 1556 genes, 0.1%	12 out of 5905 genes, 0.2%	1
ATP binding (view genes)	164 out of 1556 genes, 10.5%	666 out of 5905 genes, 11.3%	1
endonuclease activity, active with either ribo- or deoxyribonucleic acids and producing 5'-phosphomonoesters (view genes)	15 out of 1556 genes, 1.0%	71 out of 5905 genes, 1.2%	1
adenyl ribonucleotide binding (view genes)	164 out of 1556 genes, 10.5%	668 out of 5905 genes, 11.3%	1
adenyl nucleotide binding (view genes)	165 out of 1556 genes, 10.6%	672 out of 5905 genes, 11.4%	1
protein kinase activity (view genes)	30 out of 1556 genes, 1.9%	135 out of 5905 genes, 2.3%	1
protein tyrosine phosphatase activity (view genes)	3 out of 1556 genes, 0.2%	18 out of 5905 genes, 0.3%	1
exonuclease activity (view genes)	7 out of 1556 genes, 0.4%	37 out of 5905 genes, 0.6%	1
RNA polymerase II transcription cofactor activity (view genes)	4 out of 1556 genes, 0.3%	23 out of 5905 genes, 0.4%	1
endonuclease activity (view genes)	26 out of 1556 genes, 1.7%	119 out of 5905 genes, 2.0%	1
receptor signaling protein activity (view genes)	2 out of 1556 genes, 0.1%	13 out of 5905 genes, 0.2%	1
O-acetyltransferase activity (view genes)	2 out of 1556 genes, 0.1%	13 out of 5905 genes, 0.2%	1
primary active transmembrane transporter activity (view genes)	16 out of 1556 genes, 1.0%	77 out of 5905 genes, 1.3%	1
P-P-bond-hydrolysis-driven transmembrane transporter activity (view genes)	16 out of 1556 genes, 1.0%	77 out of 5905 genes, 1.3%	1
transition metal ion transmembrane transporter activity (view genes)	5 out of 1556 genes, 0.3%	28 out of 5905 genes, 0.5%	1
kinase activity (view genes)	50 out of 1556 genes, 3.2%	219 out of 5905 genes, 3.7%	1
transcription factor binding (view genes)	14 out of 1556 genes, 0.9%	69 out of 5905 genes, 1.2%	1
hydrogen ion transmembrane transporter activity (view genes)	14 out of 1556 genes, 0.9%	69 out of 5905 genes, 1.2%	1
transmembrane transporter activity (view genes)	84 out of 1556 genes, 5.4%	357 out of 5905 genes, 6.0%	1
structural constituent of cytoskeleton (view genes)	7 out of 1556 genes, 0.4%	38 out of 5905 genes, 0.6%	1
identical protein binding (view genes)	4 out of 1556 genes, 0.3%	24 out of 5905 genes, 0.4%	1
ubiquitin thiolesterase activity (view genes)	3 out of 1556 genes, 0.2%	19 out of 5905 genes, 0.3%	1
ubiquitin-specific protease activity (view genes)	3 out of 1556 genes, 0.2%	19 out of 5905 genes, 0.3%	1
ligase activity (view genes)	44 out of 1556 genes, 2.8%	196 out of 5905 genes, 3.3%	1
channel activity (view genes)	5 out of 1556 genes, 0.3%	29 out of 5905 genes, 0.5%	1
passive transmembrane transporter activity (view genes)	5 out of 1556 genes, 0.3%	29 out of 5905 genes, 0.5%	1
inorganic cation transmembrane transporter activity (view genes)	27 out of 1556 genes, 1.7%	126 out of 5905 genes, 2.1%	1
phosphoric ester hydrolase activity (view genes)	27 out of 1556 genes, 1.7%	126 out of 5905 genes, 2.1%	1
RNA polymerase II core binding (view genes)	2 out of 1556 genes, 0.1%	14 out of 5905 genes, 0.2%	1
exoribonuclease activity (view genes)	2 out of 1556 genes, 0.1%	14 out of 5905 genes, 0.2%	1
exoribonuclease activity, producing 5'-phosphomonoesters (view genes)	2 out of 1556 genes, 0.1%	14 out of 5905 genes, 0.2%	1
translation regulator activity (view genes)	2 out of 1556 genes, 0.1%	14 out of 5905 genes, 0.2%	1
actin filament binding (view genes)	2 out of 1556 genes, 0.1%	14 out of 5905 genes, 0.2%	1
cofactor transporter activity (view genes)	2 out of 1556 genes, 0.1%	14 out of 5905 genes, 0.2%	1
carbohydrate derivative transporter activity (view genes)	2 out of 1556 genes, 0.1%	14 out of 5905 genes, 0.2%	1
transcription cofactor activity (view genes)	11 out of 1556 genes, 0.7%	57 out of 5905 genes, 1.0%	1
iron-sulfur cluster binding (view genes)	7 out of 1556 genes, 0.4%	39 out of 5905 genes, 0.7%	1
metal cluster binding (view genes)	7 out of 1556 genes, 0.4%	39 out of 5905 genes, 0.7%	1
GTP binding (view genes)	21 out of 1556 genes, 1.3%	101 out of 5905 genes, 1.7%	1
guanyl nucleotide binding (view genes)	21 out of 1556 genes, 1.3%	101 out of 5905 genes, 1.7%	1
guanyl ribonucleotide binding (view genes)	21 out of 1556 genes, 1.3%	101 out of 5905 genes, 1.7%	1
phospholipid binding (view genes)	22 out of 1556 genes, 1.4%	106 out of 5905 genes, 1.8%	1
phosphate transmembrane transporter activity (view genes)	4 out of 1556 genes, 0.3%	25 out of 5905 genes, 0.4%	1
basal transcription machinery binding (view genes)	3 out of 1556 genes, 0.2%	20 out of 5905 genes, 0.3%	1
basal RNA polymerase II transcription machinery binding (view genes)	3 out of 1556 genes, 0.2%	20 out of 5905 genes, 0.3%	1
RNA polymerase II core promoter proximal region sequence-specific DNA binding transcription factor activity involved in positive regulation of transcription (view genes)	9 out of 1556 genes, 0.6%	49 out of 5905 genes, 0.8%	1
RNA polymerase II transcription regulatory region sequence-specific DNA binding transcription factor activity involved in positive regulation of transcription (view genes)	9 out of 1556 genes, 0.6%	49 out of 5905 genes, 0.8%	1
enzyme inhibitor activity (view genes)	6 out of 1556 genes, 0.4%	35 out of 5905 genes, 0.6%	1
DNA polymerase activity (view genes)	12 out of 1556 genes, 0.8%	63 out of 5905 genes, 1.1%	1
protein channel activity (view genes)	2 out of 1556 genes, 0.1%	15 out of 5905 genes, 0.3%	1
carbon-nitrogen ligase activity, with glutamine as amido-N-donor (view genes)	2 out of 1556 genes, 0.1%	15 out of 5905 genes, 0.3%	1
carbohydrate kinase activity (view genes)	2 out of 1556 genes, 0.1%	15 out of 5905 genes, 0.3%	1
actin binding (view genes)	8 out of 1556 genes, 0.5%	45 out of 5905 genes, 0.8%	1
serine hydrolase activity (view genes)	3 out of 1556 genes, 0.2%	21 out of 5905 genes, 0.4%	1
protein binding (view genes)	158 out of 1556 genes, 10.2%	662 out of 5905 genes, 11.2%	1
purine nucleotide binding (view genes)	185 out of 1556 genes, 11.9%	770 out of 5905 genes, 13.0%	1
ribonucleotide binding (view genes)	188 out of 1556 genes, 12.1%	782 out of 5905 genes, 13.2%	1
phosphatase activity (view genes)	21 out of 1556 genes, 1.3%	105 out of 5905 genes, 1.8%	1
purine ribonucleoside triphosphate binding (view genes)	183 out of 1556 genes, 11.8%	763 out of 5905 genes, 12.9%	1
DNA translocase activity (view genes)	2 out of 1556 genes, 0.1%	16 out of 5905 genes, 0.3%	1
sequence-specific DNA binding RNA polymerase II transcription factor activity (view genes)	30 out of 1556 genes, 1.9%	144 out of 5905 genes, 2.4%	1
thiolester hydrolase activity (view genes)	4 out of 1556 genes, 0.3%	27 out of 5905 genes, 0.5%	1
RNA polymerase II core promoter proximal region sequence-specific DNA binding transcription factor activity (view genes)	13 out of 1556 genes, 0.8%	70 out of 5905 genes, 1.2%	1
purine nucleoside binding (view genes)	183 out of 1556 genes, 11.8%	764 out of 5905 genes, 12.9%	1
purine ribonucleoside binding (view genes)	183 out of 1556 genes, 11.8%	764 out of 5905 genes, 12.9%	1
ribonucleoside binding (view genes)	184 out of 1556 genes, 11.8%	768 out of 5905 genes, 13.0%	1
RNA-directed DNA polymerase activity (view genes)	8 out of 1556 genes, 0.5%	47 out of 5905 genes, 0.8%	1
3'-5' exonuclease activity (view genes)	3 out of 1556 genes, 0.2%	22 out of 5905 genes, 0.4%	1
purine ribonucleotide binding (view genes)	183 out of 1556 genes, 11.8%	765 out of 5905 genes, 13.0%	1
nucleoside binding (view genes)	184 out of 1556 genes, 11.8%	769 out of 5905 genes, 13.0%	1
RNA polymerase II transcription factor binding (view genes)	6 out of 1556 genes, 0.4%	38 out of 5905 genes, 0.6%	1
endoribonuclease activity (view genes)	14 out of 1556 genes, 0.9%	76 out of 5905 genes, 1.3%	1
RNA polymerase core enzyme binding (view genes)	2 out of 1556 genes, 0.1%	17 out of 5905 genes, 0.3%	1
RNA polymerase binding (view genes)	2 out of 1556 genes, 0.1%	17 out of 5905 genes, 0.3%	1
phosphatidylinositol binding (view genes)	12 out of 1556 genes, 0.8%	67 out of 5905 genes, 1.1%	1
nuclease activity (view genes)	31 out of 1556 genes, 2.0%	151 out of 5905 genes, 2.6%	1
phosphoprotein phosphatase activity (view genes)	9 out of 1556 genes, 0.6%	53 out of 5905 genes, 0.9%	1
transferase activity, transferring phosphorus-containing groups (view genes)	82 out of 1556 genes, 5.3%	364 out of 5905 genes, 6.2%	1
transferase activity, transferring glycosyl groups (view genes)	20 out of 1556 genes, 1.3%	104 out of 5905 genes, 1.8%	1
phosphotransferase activity, alcohol group as acceptor (view genes)	41 out of 1556 genes, 2.6%	195 out of 5905 genes, 3.3%	1
Ras guanyl-nucleotide exchange factor activity (view genes)	2 out of 1556 genes, 0.1%	18 out of 5905 genes, 0.3%	1
serine-type peptidase activity (view genes)	2 out of 1556 genes, 0.1%	18 out of 5905 genes, 0.3%	1
drug transporter activity (view genes)	2 out of 1556 genes, 0.1%	18 out of 5905 genes, 0.3%	1
SNAP receptor activity (view genes)	3 out of 1556 genes, 0.2%	24 out of 5905 genes, 0.4%	1
lipase activity (view genes)	3 out of 1556 genes, 0.2%	24 out of 5905 genes, 0.4%	1
exonuclease activity, active with either ribo- or deoxyribonucleic acids and producing 5'-phosphomonoesters (view genes)	3 out of 1556 genes, 0.2%	24 out of 5905 genes, 0.4%	1
enzyme activator activity (view genes)	20 out of 1556 genes, 1.3%	106 out of 5905 genes, 1.8%	1
protein binding transcription factor activity (view genes)	27 out of 1556 genes, 1.7%	137 out of 5905 genes, 2.3%	1
carbohydrate binding (view genes)	2 out of 1556 genes, 0.1%	19 out of 5905 genes, 0.3%	1
transferase activity, transferring hexosyl groups (view genes)	15 out of 1556 genes, 1.0%	85 out of 5905 genes, 1.4%	1
translation factor activity, nucleic acid binding (view genes)	9 out of 1556 genes, 0.6%	57 out of 5905 genes, 1.0%	1
transcription factor binding transcription factor activity (view genes)	22 out of 1556 genes, 1.4%	118 out of 5905 genes, 2.0%	1
structural constituent of nuclear pore (view genes)	3 out of 1556 genes, 0.2%	26 out of 5905 genes, 0.4%	1
RNA polymerase II activating transcription factor binding (view genes)	2 out of 1556 genes, 0.1%	20 out of 5905 genes, 0.3%	1
substrate-specific transporter activity (view genes)	84 out of 1556 genes, 5.4%	383 out of 5905 genes, 6.5%	1
endoribonuclease activity, producing 5'-phosphomonoesters (view genes)	10 out of 1556 genes, 0.6%	63 out of 5905 genes, 1.1%	1
protein transmembrane transporter activity (view genes)	2 out of 1556 genes, 0.1%	21 out of 5905 genes, 0.4%	1
activating transcription factor binding (view genes)	2 out of 1556 genes, 0.1%	21 out of 5905 genes, 0.4%	1
divalent inorganic cation transmembrane transporter activity (view genes)	2 out of 1556 genes, 0.1%	21 out of 5905 genes, 0.4%	1
ribonuclease activity (view genes)	16 out of 1556 genes, 1.0%	93 out of 5905 genes, 1.6%	1
DNA-directed DNA polymerase activity (view genes)	9 out of 1556 genes, 0.6%	60 out of 5905 genes, 1.0%	1
calcium ion binding (view genes)	3 out of 1556 genes, 0.2%	28 out of 5905 genes, 0.5%	1
lipid transporter activity (view genes)	3 out of 1556 genes, 0.2%	29 out of 5905 genes, 0.5%	1
peptide binding (view genes)	4 out of 1556 genes, 0.3%	36 out of 5905 genes, 0.6%	1
protein phosphatase regulator activity (view genes)	2 out of 1556 genes, 0.1%	24 out of 5905 genes, 0.4%	1
ribonuclease H activity (view genes)	6 out of 1556 genes, 0.4%	48 out of 5905 genes, 0.8%	1
hydrolase activity, acting on ester bonds (view genes)	72 out of 1556 genes, 4.6%	346 out of 5905 genes, 5.9%	1
translation initiation factor activity (view genes)	4 out of 1556 genes, 0.3%	37 out of 5905 genes, 0.6%	1
amide binding (view genes)	4 out of 1556 genes, 0.3%	37 out of 5905 genes, 0.6%	1
nucleoside-triphosphatase regulator activity (view genes)	21 out of 1556 genes, 1.3%	123 out of 5905 genes, 2.1%	1
hydrolase activity (view genes)	231 out of 1556 genes, 14.8%	998 out of 5905 genes, 16.9%	1
RNA polymerase II transcription factor binding transcription factor activity (view genes)	7 out of 1556 genes, 0.4%	55 out of 5905 genes, 0.9%	1
enzyme regulator activity (view genes)	49 out of 1556 genes, 3.1%	251 out of 5905 genes, 4.3%	1
phosphatase regulator activity (view genes)	2 out of 1556 genes, 0.1%	26 out of 5905 genes, 0.4%	1
Ras GTPase activator activity (view genes)	2 out of 1556 genes, 0.1%	27 out of 5905 genes, 0.5%	1
peptidase activity, acting on L-amino acid peptides (view genes)	28 out of 1556 genes, 1.8%	162 out of 5905 genes, 2.7%	1
peptidase activity (view genes)	29 out of 1556 genes, 1.9%	167 out of 5905 genes, 2.8%	1
transporter activity (view genes)	93 out of 1556 genes, 6.0%	448 out of 5905 genes, 7.6%	1
aspartic-type endopeptidase activity (view genes)	6 out of 1556 genes, 0.4%	54 out of 5905 genes, 0.9%	1
aspartic-type peptidase activity (view genes)	6 out of 1556 genes, 0.4%	54 out of 5905 genes, 0.9%	1
small conjugating protein binding (view genes)	4 out of 1556 genes, 0.3%	43 out of 5905 genes, 0.7%	1
signal sequence binding (view genes)	2 out of 1556 genes, 0.1%	31 out of 5905 genes, 0.5%	1
GTPase activator activity (view genes)	5 out of 1556 genes, 0.3%	51 out of 5905 genes, 0.9%	1
ubiquitin binding (view genes)	3 out of 1556 genes, 0.2%	40 out of 5905 genes, 0.7%	1
guanyl-nucleotide exchange factor activity (view genes)	4 out of 1556 genes, 0.3%	47 out of 5905 genes, 0.8%	1
mannosyltransferase activity (view genes)	3 out of 1556 genes, 0.2%	44 out of 5905 genes, 0.7%	1
small GTPase regulator activity (view genes)	6 out of 1556 genes, 0.4%	67 out of 5905 genes, 1.1%	1
endopeptidase activity (view genes)	13 out of 1556 genes, 0.8%	108 out of 5905 genes, 1.8%	1
protein transporter activity (view genes)	5 out of 1556 genes, 0.3%	64 out of 5905 genes, 1.1%	1
GTPase regulator activity (view genes)	11 out of 1556 genes, 0.7%	101 out of 5905 genes, 1.7%	1
Gene Ontology term	Genes annotated to the term
snoRNA binding	YPR137W, YNL124W, YPL126W, YPL217C, YLR222C, YIL091C, YDL213C, YHR196W, YCR057C, YNL075W, YMR093W, YHR148W, YBR247C, YDR449C, YHR089C
rRNA binding	YDR450W, YHR066W, YBR189W, YHR088W, YGL123W, YIL091C, YDL213C, YNL075W, YOL077C, YHR148W, YKR081C, YPR112C, YPR102C, YGL147C, YFR031C-A, YDR025W, YDR312W, YPL146C, YNL002C, YJR145C, YLR186W, YKL009W, YDR064W, YML026C, YHR203C, YPL131W
oxidoreductase activity, acting on CH-OH group of donors	YBR149W, YDL168W, YDL124W, YDR368W, YML054C, YDR127W, YOL086C, YHR183W, YPR127W, YLR070C, YNL134C, YIL074C, YIL155C, YLR174W, YNL331C, YOR388C, YPL231W, YNL274C, YKL029C, YCL018W, YOR120W, YCR107W, YDL178W, YIL124W, YBR159W, YAL060W, YML075C, YLR100W, YNL009W, YHR216W, YLR355C, YDL243C, YGR256W, YML056C, YGL001C, YHR104W, YGL039W, YJR139C, YAL061W, YDL022W
oxidoreductase activity, acting on the CH-OH group of donors, NAD or NADP as acceptor	YBR149W, YDL168W, YDL124W, YDR368W, YDR127W, YOL086C, YHR183W, YPR127W, YLR070C, YNL134C, YIL074C, YLR174W, YNL331C, YOR388C, YPL231W, YNL274C, YKL029C, YCL018W, YOR120W, YCR107W, YDL178W, YIL124W, YAL060W, YML075C, YLR100W, YNL009W, YHR216W, YDL243C, YLR355C, YGR256W, YML056C, YGL001C, YHR104W, YGL039W, YJR139C, YAL061W, YDL022W
oxidoreductase activity	YBR149W, YNR050C, YDR513W, YMR118C, YDL168W, YKL150W, YFR030W, YJR104C, YDL124W, YDR368W, YDR127W, YHR039C, YDL010W, YPR127W, YDL114W, YDR032C, YNL134C, YPL061W, YIL074C, YGR209C, YPL156C, YNL331C, YOR388C, YDR453C, YDR402C, YGR204W, YNL274C, YLR056W, YNR015W, YKL029C, YCR102C, YJR009C, YGR192C, YOR374W, YDL178W, YCR107W, YGL125W, YGR060W, YML075C, YNL009W, YMR169C, YGR256W, YER023W, YMR145C, YGL…
NAD binding	YGR192C, YIL074C, YLR174W, YOR388C, YDR158W, YDR191W, YKL029C, YNL274C, YOL068C, YCL018W, YDL022W, YJR009C, YOR025W, YNL009W
cofactor binding	YLL056C, YLR438W, YCL064C, YMR118C, YLR134W, YML054C, YMR250W, YML130C, YHR183W, YPL171C, YDR032C, YIL074C, YJL060W, YPR160W, YLR174W, YOR388C, YFR055W, YDR191W, YNL274C, YNR015W, YKL029C, YCL018W, YJR009C, YLL058W, YML082W, YGR192C, YDL178W, YDL085W, YIL116W, YLR303W, YJR137C, YML075C, YLR231C, YDR158W, YCR004C, YBL036C, YOL068C, YGR087C, YNL009W, YEL046C, YFL030W, YLR058C, YLR355C, YGR256W, YOR…
structural constituent of ribosome	YOR182C, YDR450W, YER131W, YNL178W, YPL090C, YGL123W, YGL189C, YML009C, YDR471W, YKR060W, YPL143W, YJR123W, YLR061W, YLR287C-A, YPR102C, YHR010W, YGL147C, YMR142C, YGL135W, YOR312C, YLR048W, YDR418W, YKL006W, YDL130W, YJL190C, YBR282W, YPL249C-A, YNL302C, YLR029C, YLR333C, YGR027C, YLR448W, YML063W, YBR181C, YDR025W, YDL045W-A, YGL076C, YOL120C, YLR167W, YER074W, YLR406C, YDL075W, YOR096W, YJL136…
spermine transmembrane transporter activity	YOR273C, YLL028W, YPR156C, YGR138C
rRNA primary transcript binding	YNL075W, YOL077C, YPR112C, YHR088W
aldo-keto reductase (NADP) activity	YPR127W, YBR149W, YNL134C, YDL124W, YDR368W, YHR104W, YOR120W
heat shock protein binding	YNL077W, YFL016C, YNL064C, YBR155W, YOR178C, YOR027W
alditol:NADP+ 1-oxidoreductase activity	YBR149W, YDL124W, YDR368W, YHR104W, YOR120W
pyridoxal phosphate binding	YLL058W, YML082W, YLR438W, YCL064C, YIL116W, YLR303W, YLR231C, YBL036C, YMR250W, YEL046C, YLR058C, YFL030W, YOR184W, YJL060W, YPR160W, YLR089C, YMR189W, YFR055W
nucleic acid binding	YNL151C, YJR127C, YNL112W, YGR030C, YKL059C, YLR274W, YBR009C, YKL108W, YBR098W, YGL135W, YLR383W, YDR140W, YBL021C, YNL175C, YDR289C, YGL249W, YDR418W, YHR178W, YNL039W, YGL211W, YPL249C-A, YPL202C, YBL010C, YCR035C, YJL184W, YPR162C, YEL026W, YNL210W, YBL054W, YPL146C, YKL049C, YNL290W, YBR240C, YOR145C, YGL178W, YNL061W, YHR196W, YFR046C, YPL230W, YER095W, YOR027W, YPR008W, YBR010W, YDR499W, Y…
oxidoreductase activity, acting on paired donors, with incorporation or reduction of molecular oxygen	YBR244W, YML028W, YER169W, YGL055W, YLR109W, YLL057C, YGR060W, YDR402C, YDR453C, YLR056W, YLR205C, YGR175C, YMR015C, YDR096W
transferase activity, transferring one-carbon groups	YPL266W, YNL092W, YML008C, YNL024C, YBR061C, YER091C, YJL125C, YDR465C, YDR083W, YDR019C, YDR410C, YDR140W, YLR186W, YBR034C, YIL064W, YBR141C, YDR257C, YDR165W, YIL096C, YOL141W, YJR073C, YMR120C, YBR271W, YNL022C, YLR015W, YDL201W, YLR058C, YDL033C, YOR021C, YMR310C, YOL125W, YKL155C, YOL124C, YCL055W, YKR069W, YLR063W, YNL061W, YDR440W, YIL110W
ATP-dependent RNA helicase activity	YKR024C, YGL171W, YGL078C, YBR142W, YHR169W, YGL064C, YNL112W, YJL033W, YLL008W, YJL050W, YDR021W, YMR290C, YLR424W, YHR065C, YOR204W
methyltransferase activity	YPL266W, YNL092W, YML008C, YNL024C, YBR061C, YER091C, YJL125C, YDR465C, YDR083W, YDR019C, YDR410C, YDR140W, YLR186W, YBR034C, YIL064W, YBR141C, YDR257C, YDR165W, YIL096C, YOL141W, YJR073C, YBR271W, YNL022C, YLR015W, YDL201W, YDL033C, YOR021C, YMR310C, YOL125W, YKL155C, YOL124C, YCL055W, YKR069W, YLR063W, YNL061W, YDR440W, YIL110W
polyamine transmembrane transporter activity	YBR132C, YOR273C, YLL028W, YKR039W, YPL274W, YPR156C, YGR138C
organic cyclic compound binding	YNL151C, YNL112W, YGR030C, YDR226W, YFL016C, YLR383W, YDR140W, YDR289C, YBR164C, YDR418W, YGL021W, YCR102C, YHR178W, YOR317W, YGL211W, YPL249C-A, YDL166C, YOR262W, YGL058W, YNL210W, YMR109W, YLR449W, YKL049C, YNL290W, YKR069W, YOR145C, YDR519W, YOR027W, YDR054C, YPR008W, YJR078W, YBR010W, YMR015C, YNR024W, YLR103C, YKL078W, YPL171C, YIL143C, YFL017W-A, YLL004W, YPL033C, YBR297W, YJR048W, YPR196W,…
double-stranded DNA binding	YNL082W, YDR097C, YDL154W, YPR175W, YGL033W, YGL183C, YLR304C, YDR217C, YJL173C, YLR355C, YPL164C, YAR007C, YDR121W, YFL003C, YHR081W, YPR104C, YNL239W, YNL312W, YBR073W, YPL122C
heterocyclic compound binding	YNL151C, YNL112W, YGR030C, YDR226W, YFL016C, YLR383W, YDR140W, YDR289C, YBR164C, YDR418W, YGL021W, YCR102C, YHR178W, YOR317W, YGL211W, YPL249C-A, YDL166C, YOR262W, YGL058W, YNL210W, YMR109W, YLR449W, YKL049C, YNL290W, YKR069W, YOR145C, YDR519W, YOR027W, YDR054C, YPR008W, YJR078W, YBR010W, YMR015C, YNR024W, YLR103C, YKL078W, YPL171C, YIL143C, YFL017W-A, YLL004W, YPL033C, YBR297W, YJR048W, YPR196W,…
alcohol dehydrogenase (NADP+) activity	YBR149W, YNL134C, YDL124W, YDR368W, YHR104W, YOR120W
RNA-dependent ATPase activity	YKR024C, YBR142W, YHR169W, YGL064C, YNL112W, YJL033W, YKR086W, YJL050W, YDR021W, YHR065C, YOR204W, YGL171W, YGL078C, YLL008W, YMR290C, YLR424W
RNA helicase activity	YKR024C, YMR128W, YBR142W, YHR169W, YGL064C, YNL112W, YJL033W, YJL050W, YDR021W, YHR065C, YKL078W, YOR204W, YGL171W, YGL078C, YLL008W, YMR290C, YLR424W
S-adenosylmethionine-dependent methyltransferase activity	YIL096C, YPL266W, YJR073C, YNL092W, YML008C, YNL024C, YBR271W, YNL022C, YLR015W, YDL201W, YJL125C, YDR465C, YDR083W, YOR021C, YDR410C, YDL033C, YDR140W, YLR186W, YKL155C, YBR034C, YIL064W, YOL124C, YDR257C, YDR165W, YBR141C, YKR069W, YLR063W, YNL061W, YDR440W, YIL110W
1-acylglycerol-3-phosphate O-acyltransferase activity	YLR099C, YOR175C, YDL052C
NADH dehydrogenase activity	YML120C, YDL085W, YMR145C
5S rRNA binding	YOL077C, YPL131W, YKR081C
NADH dehydrogenase (ubiquinone) activity	YML120C, YDL085W, YMR145C
oxidoreductase activity, acting on paired donors, with oxidation of a pair of donors resulting in the reduction of molecular oxygen to two molecules of water	YGL055W, YLR056W, YMR015C
hydrolase activity, acting on ether bonds	YER043C, YNR064C, YNL045W
NADH dehydrogenase (quinone) activity	YML120C, YDL085W, YMR145C
flap-structured DNA binding	YOR359W, YIR002C, YAL027W
pre-mRNA binding	YKL074C, YDL209C, YML046W, YLR116W
coenzyme binding	YLL056C, YLR134W, YML054C, YML130C, YHR183W, YPL171C, YDR032C, YIL074C, YLR174W, YOR388C, YDR191W, YNL274C, YKL029C, YNR015W, YCL018W, YJR009C, YGR192C, YDL178W, YDL085W, YJR137C, YML075C, YDR158W, YCR004C, YOL068C, YGR087C, YNL009W, YLR355C, YGR256W, YMR145C, YGL039W, YJR139C, YNR074C, YGR175C, YML120C, YDL022W, YOR025W
structural constituent of cell wall	YLR194C, YDR077W, YKL164C, YBR067C, YOR010C, YKL096W, YHR126C, YER011W
nucleobase transmembrane transporter activity	YER056C, YGL186C, YLR237W, YIR028W, YOR192C, YBR021W
oxidoreductase activity, acting on the aldehyde or oxo group of donors, NAD or NADP as acceptor	YMR169C, YGR192C, YOR374W, YPL061W, YOR388C, YDR158W, YJR009C, YHR039C, YER073W
structure-specific DNA binding	YML095C, YPL024W, YAL027W, YLR274W, YKL108W, YDR217C, YJL173C, YGL169W, YPL164C, YAR007C, YDR121W, YOR359W, YBR073W, YIR002C, YNL082W, YDR097C, YDL154W, YPR175W, YGL033W, YJL184W, YNL075W, YLR032W, YLR304C, YGL183C, YLR355C, YHR081W, YFL003C, YPR104C, YNL239W, YER161C, YNL312W, YLR150W, YPL122C, YER095W, YOL006C
oxidoreductase activity, acting on the aldehyde or oxo group of donors	YMR169C, YGR192C, YOR374W, YPL061W, YOR388C, YDR158W, YFR030W, YDL124W, YJR009C, YHR039C, YER073W
endodeoxyribonuclease activity, producing 5'-phosphomonoesters	YIR027C, YKL113C, YLR135W, YMR262W, YOR033C
ATPase regulator activity	YFL016C, YBR169C, YNR054C, YNL077W, YLR009W, YNL064C, YNL227C, YMR161W, YBR101C, YOR027W
damaged DNA binding	YML095C, YDR419W, YBR114W, YLR383W, YDR097C, YDL154W, YDR499W, YJR052W, YER162C, YFL003C, YML060W, YER095W
dioxygenase activity	YJR078W, YER169W, YMR009W, YJR025C, YLL057C, YDR096W
aldehyde dehydrogenase (NAD) activity	YMR169C, YOR374W, YPL061W, YER073W
aldehyde dehydrogenase [NAD(P)+] activity	YMR169C, YOR374W, YPL061W, YER073W
phosphatidic acid binding	YCL024W, YMR183C, YKR003W, YHR193C
RNA binding	YPL266W, YNL112W, YBL005W-A, YKL059C, YLR336C, YKR060W, YAR009C, YBR152W, YHR148W, YLR318W, YPL169C, YMR312W, YLL046C, YPR102C, YGL147C, YGL135W, YEL034W, YNL175C, YDR418W, YGL211W, YDR449C, YDR240C, YMR128W, YPL249C-A, YHR015W, YCR035C, YJL102W, YGL171W, YEL026W, YOL144W, YNL210W, YDR025W, YPL146C, YDR300C, YJR047C, YOR145C, YGL178W, YNL061W, YHR196W, YOR027W, YPR186C, YGL103W, YDL175C, YNR024W,…
ATPase activator activity	YNR054C, YNL077W, YLR009W, YFL016C, YNL227C, YNL064C, YMR161W
RNA polymerase III activity	YNL151C, YDL150W, YKR025W, YOR116C, YDR045C, YOR210W, YNL113W, YPR110C
RNA methyltransferase activity	YJL125C, YDR083W, YPL266W, YOL141W, YDL033C, YOL125W, YLR186W, YNL022C, YOL124C, YDR165W, YBR141C, YDL201W, YBR061C, YNL061W
DNA topoisomerase activity	YBR073W, YLR234W, YOL006C
cyclic-nucleotide phosphodiesterase activity	YGL248W, YOR360C, YGR247W
L-proline transmembrane transporter activity	YKR039W, YOR348C, YCL025C
spermidine transmembrane transporter activity	YOR273C, YLL028W, YPL274W
arginine N-methyltransferase activity	YDR465C, YOR021C, YBR034C
protein-arginine N-methyltransferase activity	YDR465C, YOR021C, YBR034C
CoA-ligase activity	YGR244C, YAL054C, YLR153C
rRNA (adenine) methyltransferase activity	YBR141C, YDR083W, YPL266W
acid-thiol ligase activity	YGR244C, YAL054C, YLR153C
6-phosphogluconolactonase activity	YGR248W, YNR034W, YHR163W
amino acid kinase activity	YER052C, YHR033W, YDR300C
G-protein beta/gamma-subunit complex binding	YDR183W, YHR005C, YER020W
ligase activity, forming carbon-sulfur bonds	YGR244C, YAL054C, YLR153C, YOR317W, YMR246W
transition metal ion binding	YDR151C, YGL162W, YJR127C, YDL013W, YKL059C, YDR313C, YDL168W, YJR104C, YER091C, YMR223W, YHR113W, YDL010W, YNL259C, YDR103W, YBR114W, YKR023W, YNL134C, YPL021W, YLR014C, YOR156C, YOL142W, YDR402C, YDL167C, YHR090C, YLR056W, YDL209C, YCR102C, YHR178W, YLR074C, YDR448W, YDR049W, YJR097W, YLR247C, YCR087C-A, YNR063W, YGR060W, YOR116C, YGR058W, YOL068C, YDL098C, YLR451W, YPL248C, YGR211W, YIL079C, Y…
electron carrier activity	YBL071W-A, YGL055W, YNL111C, YDR513W, YMR118C, YCR004C, YMR015C, YDL010W, YLR364W, YKR071C, Q0055, YGR209C, YPL156C, YDR402C, YJR048W, YLR043C
RNA polymerase II transcription corepressor activity	YBR193C, YDR308C
peptide receptor activity	YFL026W, YKL178C
G-protein coupled receptor binding	YHR005C, YER020W
phosphatidylserine binding	YDR448W, YCL024W
DNA topoisomerase type I activity	YLR234W, YOL006C
UTP:glucose-1-phosphate uridylyltransferase activity	YKL035W, YHL012W
acetate-CoA ligase activity	YAL054C, YLR153C
chitin deacetylase activity	YLR307W, YLR308W
3',5'-cyclic-nucleotide phosphodiesterase activity	YGL248W, YOR360C
3',5'-cyclic-AMP phosphodiesterase activity	YGL248W, YOR360C
epoxide hydrolase activity	YNR064C, YNL045W
ferrochelatase activity	YBR213W, YOR176W
glutamate 5-kinase activity	YHR033W, YDR300C
glycogen (starch) synthase activity	YLR258W, YFR015C
homocitrate synthase activity	YDL182W, YDL131W
phosphogluconate dehydrogenase (decarboxylating) activity	YGR256W, YHR183W
sulfite reductase (NADPH) activity	YFR030W, YJR137C
mating-type factor pheromone receptor activity	YFL026W, YKL178C
calcium-dependent phospholipid binding	YML072C, YOR086C
tRNA (guanine-N7-)-methyltransferase activity	YDR165W, YDL201W
G-protein coupled peptide receptor activity	YFL026W, YKL178C
nucleobase:cation symporter activity	YIR028W, YBR021W
pheromone receptor activity	YFL026W, YKL178C
ether hydrolase activity	YNR064C, YNL045W
amidine-lyase activity	YHR018C, YLR359W
SUMO-specific protease activity	YPL020C, YIL031W
acetoin dehydrogenase activity	YAL061W, YAL060W
Hsp70 protein binding	YBR155W, YOR027W
U3 snoRNA binding	YIL091C, YPL217C
peptide pheromone receptor activity	YFL026W, YKL178C
alpha-tubulin binding	YER007W, YNL148C
precorrin-2 dehydrogenase activity	YKR069W, YBR213W
pre-mRNA branch point binding	YKL074C, YLR116W
dehydrodolichyl diphosphate synthase activity	YMR101C, YBR002C
glucose 1-dehydrogenase (NADP+) activity	YDR368W, YHR104W
oxidoreductase activity, acting on NAD(P)H, oxygen as acceptor	YGL160W, YIR036C
UTP-monosaccharide-1-phosphate uridylyltransferase activity	YKL035W, YHL012W
Hsp90 protein binding	YBR155W, YOR027W
diacetyl reductase ((R)-acetoin forming) activity	YAL061W, YAL060W
sterol desaturase activity	YLR056W, YMR015C
oxidoreductase activity, acting on NAD(P)H	YDL010W, YGL160W, YLR364W, YDL085W, YMR145C, YJR137C, YKL150W, YNR074C, YFR030W, YIR036C, YML120C, YPL171C
glucosidase activity	YGL028C, YNR067C, YGR279C, YLR300W, YBR299W, YOL157C, YOL155C, YHR143W, YDR261C, YMR305C, YNL066W
heme binding	YJR078W, YGL055W, YGR088W, YNL111C, Q0055, YJR137C, YDR402C, YML054C, YMR015C, YJR048W
tetrapyrrole binding	YJR078W, YGL055W, YGR088W, YNL111C, Q0055, YJR137C, YDR402C, YML054C, YMR015C, YJR048W
tRNA methyltransferase activity	YJL125C, YOL141W, YDL033C, YOL125W, YNL022C, YOL124C, YDR165W, YDL201W, YBR061C
helicase activity	YFL066C, YNL112W, YER190W, YJL050W, YJL225C, YLR274W, YAL019W, YKL078W, YHR065C, YOR204W, YGL078C, YBR114W, YGL163C, YIL143C, YMR190C, YMR290C, YBR073W, YLR424W, YEL032W, YIR002C, YKR024C, YMR128W, YGL064C, YHR169W, YBR142W, YLR247C, YJL033W, YKR086W, YJL092W, YDR021W, YLR032W, YGL171W, YDR291W, YLL008W, YGL201C, YPL122C
iron ion binding	YDL010W, YGR144W, YBL071W-A, YGL055W, YJR025C, YJR097W, Q0055, YJR137C, YGR060W, YDR402C, YLR056W, YMR015C, YDR297W, YJR048W
beta-glucosidase activity	YGL028C, YNR067C, YDR261C, YLR300W
acylglycerol O-acyltransferase activity	YPR139C, YLR099C, YOR175C, YDL052C
zinc ion binding	YDR151C, YGL162W, YJR127C, YDL013W, YKL059C, YDR313C, YDL168W, YJR104C, YER091C, YMR223W, YHR113W, YDR103W, YBR114W, YKR023W, YNL134C, YPL021W, YLR014C, YOR156C, YDL167C, YHR090C, YDL209C, YCR102C, YHR178W, YLR074C, YDR448W, YDR049W, YLR247C, YCR087C-A, YNR063W, YOR116C, YGR058W, YOL068C, YDL098C, YLR451W, YPL248C, YGR211W, YIL079C, YBR240C, YMR100W, YPL230W, YIR027C, YKL185W, YGL209W, YER169W, Y…
endodeoxyribonuclease activity	YIR027C, YML095C, YHL022C, YMR262W, YOR033C, YKL113C, YLR135W, YKL011C, YBR098W
binding	YNL151C, YCR088W, YNL112W, YGR030C, YDR226W, YJR117W, YFL016C, YLR383W, YDR140W, YDR289C, YFR055W, YBR164C, YHR090C, YDR418W, YGL021W, YCR102C, YHR178W, YOR317W, YGL211W, YDL194W, YPL249C-A, YOR178C, YDL166C, YOR262W, YPR028W, YGR003W, YGL058W, YNL210W, YMR109W, YLR449W, YKL049C, YNL290W, YPR018W, YLR457C, YMR105C, YKR069W, YOR145C, YNL006W, YDR519W, YOR027W, YDR054C, YPR008W, YJR078W, YBR010W, Y…
polynucleotide adenylyltransferase activity	YDL175C, YIL079C, YNL299W
oxidoreductase activity, acting on NAD(P)H, quinone or similar compound as acceptor	YML120C, YDL085W, YMR145C
oxidoreductase activity, acting on paired donors, with incorporation or reduction of molecular oxygen, 2-oxoglutarate as one donor, and incorporation of one atom each of oxygen into both donors	YER169W, YLL057C, YDR096W
phosphotransferase activity, carboxyl group as acceptor	YER052C, YHR033W, YDR300C
5'-flap endonuclease activity	YKL113C, YLR135W, YOR033C
SUMO ligase activity	YOR156C, YEL019C, YDL064W
flap endonuclease activity	YKL113C, YLR135W, YOR033C
NAD+ binding	YDR191W, YOL068C, YOR025W
cyclin-dependent protein serine/threonine kinase regulator activity	YAL040C, YLR226W, YPR119W, YGR109C, YGL134W, YLR210W, YPR120C, YGR108W, YMR199W, YHR071W
structural molecule activity	YOR182C, YDR450W, YER131W, YLR194C, YOR257W, YNL178W, YPL090C, YGL123W, YGL189C, YML009C, YDR471W, YKR060W, YPL143W, YOR010C, YPL169C, YJR123W, YMR223W, YLR061W, YLR287C-A, YPR102C, YHR010W, YGL147C, YMR142C, YDR103W, YGL135W, YOR312C, YLR048W, YKR083C, YLL023C, YDR418W, YKL006W, YDL130W, YDR218C, YJL190C, YBR282W, YPL249C-A, YOR178C, YNL302C, YLR029C, YKL042W, YLR333C, YGR027C, YLR448W, YML063W,…
lyase activity	YML082W, YJL097W, YCL064C, YNL335W, YBR213W, YNL178W, YER065C, YLR359W, YLR303W, YOL052C, YFL061W, YML060W, YLR134W, YLR165C, YHR018C, YGR087C, YMR250W, YDR127W, YHR174W, YLR304C, YEL046C, YKL088W, YOR386W, YDR234W, YNL036W, YOR128C, YNR043W, YOR176W, YFR055W, YKL151C
double-stranded RNA binding	YMR239C, YGL169W, YOR204W, YHR081W
cyclin-dependent protein serine/threonine kinase activity	YBR160W, YJL006C, YKL139W, YML112W
receptor binding	YPL187W, YHR005C, YNL145W, YER020W
drug binding	YDR519W, YLR449W, YGR175C, YDR155C
oxidoreductase activity, acting on single donors with incorporation of molecular oxygen, incorporation of two atoms of oxygen	YJR078W, YMR009W, YJR025C, YLL057C
amide transmembrane transporter activity	YJR152W, YLR188W, YJL212C, YIR028W
cyclin-dependent protein kinase activity	YBR160W, YJL006C, YKL139W, YML112W
protein disulfide oxidoreductase activity	YDL010W, YOL088C, YLR364W, YLR043C, YDR513W, YGR209C, YPL156C
symporter activity	YNL125C, YBR296C, YPL189W, YIR028W, YDR536W, YBR021W, YOL122C
N-methyltransferase activity	YDR465C, YPL266W, YOR021C, YJR073C, YBR271W, YBR034C, YOL124C, YIL064W, YLR015W, YDR257C, YDR440W, YIL110W
RNA polymerase I activity	YOR210W, YJL148W, YNL113W, YDR156W, YJR063W, YPR110C
prenyltransferase activity	YHR190W, YJL031C, YNR041C, YMR101C, YJL167W, YBR002C
cation binding	YPL036W, YGL162W, YOR257W, YJR127C, YLR164W, YMR118C, YKL059C, YDR101C, YJR055W, YAR009C, YDR127W, YLR318W, YDR173C, YBR098W, YDL010W, YJR117W, YDR103W, YFL016C, YHR005C, YOR033C, YDL227C, YLR023C, YHR090C, YKL029C, YCR102C, YHR178W, YOL122C, YLR007W, YDR049W, YBR111C, YJR097W, YNR063W, YDR502C, YGR058W, YOL068C, YKL035W, YNL299W, YLR451W, YNL009W, YIL079C, YFR044C, YBR240C, YMR105C, YMR100W, YPL…
solute:cation symporter activity	YBR296C, YIR028W, YDR536W, YBR021W, YOL122C
oxidoreductase activity, acting on a sulfur group of donors, NAD(P) as acceptor	YDL010W, YFR030W, YNR074C, YLR364W, YJR137C
mismatched DNA binding	YNL082W, YPL164C, YDR097C, YDL154W, YFL003C
transferase activity, transferring acyl groups, acyl groups converted into alkyl on transfer	YDL182W, YIR031C, YDL131W, YCR005C, YML126C
metal ion binding	YPL036W, YGL162W, YOR257W, YJR127C, YLR164W, YMR118C, YKL059C, YDR101C, YJR055W, YAR009C, YDR127W, YLR318W, YDR173C, YBR098W, YDL010W, YJR117W, YDR103W, YFL016C, YHR005C, YOR033C, YDL227C, YLR023C, YHR090C, YKL029C, YCR102C, YHR178W, YOL122C, YLR007W, YDR049W, YBR111C, YJR097W, YNR063W, YDR502C, YGR058W, YOL068C, YKL035W, YNL299W, YLR451W, YNL009W, YIL079C, YFR044C, YBR240C, YMR105C, YMR100W, YPL…
transferase activity, transferring alkyl or aryl (other than methyl) groups	YLL058W, YML082W, YJL167W, YDR513W, YLR303W, YDR502C, YHR190W, YNR041C, YJL031C, YMR101C, YDR127W, YBR002C, YMR251W, YHR068W
histone acetyltransferase activity	YJL127C, YDR448W, YPR193C, YMR069W, YOR244W, YOR213C, YMR127C, YHR090C, YPL086C, YCR082W
oxidoreductase activity, acting on a sulfur group of donors	YDL010W, YLR364W, YDR513W, YGR209C, YJR137C, YPL156C, YNR074C, YFR030W, YOL088C, YKL086W, YML130C, YLR043C, YPL171C
unfolded protein binding	YML028W, YHR005C-A, YLR216C, YNL077W, YPL239W, YEL030W, YNL007C, YNL064C, YER103W, YEL003W, YML094W, YPL240C, YDR171W, YFL016C, YIL104C, YBL075C, YDR533C, YPL037C, YHR193C, YFL023W, YOR020C, YOR145C, YDR252W, YLL026W, YJL179W
ATP-dependent helicase activity	YKR024C, YFL066C, YMR128W, YBR142W, YHR169W, YGL064C, YNL112W, YJL033W, YKR086W, YER190W, YJL050W, YJL092W, YDR021W, YJL225C, YKL078W, YHR065C, YOR204W, YGL171W, YGL078C, YIL143C, YDR291W, YLL008W, YMR190C, YMR290C, YGL201C, YLR424W, YPL122C
purine NTP-dependent helicase activity	YKR024C, YFL066C, YMR128W, YBR142W, YHR169W, YGL064C, YNL112W, YJL033W, YKR086W, YER190W, YJL050W, YJL092W, YDR021W, YJL225C, YKL078W, YHR065C, YOR204W, YGL171W, YGL078C, YIL143C, YDR291W, YLL008W, YMR190C, YMR290C, YGL201C, YLR424W, YPL122C
core RNA polymerase III binding transcription factor activity	YER148W, YNL039W
RNA polymerase III transcription factor binding	YPR186C, YNL039W
TFIIIB-type transcription factor activity	YER148W, YNL039W
TFIIIC-class transcription factor binding	YPR186C, YNL039W
alpha,alpha-trehalose-phosphate synthase (UDP-forming) activity	YMR261C, YBR126C
IMP dehydrogenase activity	YHR216W, YML056C
cystathionine gamma-synthase activity	YLL058W, YML082W
glyceraldehyde-3-phosphate dehydrogenase (NAD+) (phosphorylating) activity	YGR192C, YJR009C
isocitrate dehydrogenase (NADP+) activity	YNL009W, YLR174W
trehalose-phosphatase activity	YMR261C, YDR074W
G-protein coupled receptor activity	YFL026W, YKL178C
sodium-exporting ATPase activity, phosphorylative mechanism	YDR038C, YDR040C
hydroxymethylpyrimidine kinase activity	YOL055C, YPL258C
phosphomethylpyrimidine kinase activity	YOL055C, YPL258C
AMP binding	YAL054C, YLR153C
acid-ammonia (or amide) ligase activity	YAL054C, YLR153C
cyclo-ligase activity	YGL234W, YER183C
U6 snRNA binding	YDL209C, YMR268C
protein-arginine omega-N monomethyltransferase activity	YOR021C, YBR034C
oligopeptide transmembrane transporter activity	YLR188W, YJL212C
ribosomal large subunit binding	YHR170W, YLR074C
histone demethylase activity (H3-K36 specific)	YER169W, YDR096W
modified amino acid binding	YDR448W, YCL024W
protein methyltransferase activity	YDR465C, YOR021C, YDR410C, YDR140W, YBR271W, YBR034C, YIL064W, YLR015W, YDR257C, YDR440W
four-way junction DNA binding	YPL024W, YDR097C, YLR032W
core promoter binding	YER148W, YDL070W, YML043C
carbon-nitrogen lyase activity	YCL064C, YHR018C, YLR359W
glucanosyltransferase activity	YMR215W, YLR343W, YOL132W
1,3-beta-glucanosyltransferase activity	YMR215W, YLR343W, YOL132W
nucleoside-triphosphate diphosphatase activity	YBR093C, YCR026C, YLR151C
vitamin transporter activity	YGL186C, YLR237W, YOR306C
oxidoreductase activity, acting on single donors with incorporation of molecular oxygen	YJR078W, YMR009W, YJR025C, YLL057C
endonuclease activity, active with either ribo- or deoxyribonucleic acids and producing 3'-phosphomonoesters	YMR059W, YHL022C, YAR008W, YBR098W
centromeric DNA binding	YKL089W, YFR046C, YKL049C, YGR140W
antioxidant activity	YBR244W, YML028W, YDL010W, YHR008C, YLR364W, YLR109W, YGR088W, YDR513W, YDR453C, YKL086W, YJR104C
transaminase activity	YFL030W, YLR438W, YDR019C, YJL060W, YOR184W, YLR089C, YIL116W, YHR208W
transferase activity, transferring nitrogenous groups	YFL030W, YLR438W, YDR019C, YJL060W, YOR184W, YLR089C, YIL116W, YHR208W
sequence-specific DNA binding	YBR182C, YJR127C, YLR176C, YLR274W, YDR259C, YLR318W, YKL108W, YJL173C, YKL089W, YAR007C, YBR123C, YPL021W, YBL021C, YLR014C, YML113W, YHR178W, YGR099W, YEL032W, YNR063W, YJR046W, YPL202C, YBL025W, YLR451W, YPR162C, YPL248C, YBL054W, YCR097W, YKL049C, YGR249W, YBR240C, YNL312W, YOR344C, YGL201C, YFR046C, YPL230W, YML043C, YKL185W, YGL209W, YER169W, YPR186C, YDR463W, YMR070W, YBR066C, YAL051W, YDR…
monosaccharide transmembrane transporter activity	YDR343C, YDL194W, YNL318C, YMR011W, YFL011W, YDR345C, YHR092C
hexose transmembrane transporter activity	YDR343C, YDL194W, YNL318C, YMR011W, YFL011W, YDR345C, YHR092C
deacetylase activity	YIL084C, YNL021W, YDR191W, YOL068C, YLR307W, YLR308W, YOR025W
molecular_function	YFR040W, YDL037C, YNR067C, YNL074C, YCR088W, YIR029W, YBR021W, YER038C, YDR070C, YGL133W, YPR156C, YLR031W, YGR053C, YCR101C, YGL021W, YDR418W, YOR317W, YPL056C, YPL249C-A, YCR107W, YDL166C, YKL010C, YOL155C, YBR090C, YGR003W, YOR059C, YMR325W, YPR148C, YMR109W, YMR310C, YPR018W, YMR105C, YIL158W, YMR068W, YDR519W, YOR027W, YPR008W, YJR078W, YPL272C, YMR086W, YBL049W, YER054C, YJR043C, YPR043W, Y…
RNA polymerase II core promoter proximal region sequence-specific DNA binding transcription factor activity involved in negative regulation of transcription	YKL185W, YGL209W, YER169W, YPR065W, YDR096W, YLR451W
peptidyl-prolyl cis-trans isomerase activity	YDR304C, YNR028W, YDR519W, YLR449W, YLR216C, YDR155C
cis-trans isomerase activity	YDR304C, YNR028W, YDR519W, YLR449W, YLR216C, YDR155C
glucosyltransferase activity	YLR258W, YOR002W, YMR261C, YFR015C, YMR306W, YBR126C
UDP-glucosyltransferase activity	YLR258W, YMR261C, YFR015C, YMR306W, YBR126C
kinase binding	YPR119W, YGR109C, YGL134W, YLR210W, YPR120C, YJL006C, YGR108W, YHR071W
protein kinase binding	YPR119W, YGR109C, YGL134W, YLR210W, YPR120C, YJL006C, YGR108W, YHR071W
DNA binding	YML095C, YNL151C, YJR127C, YDL070W, YAL027W, YLR336C, YDL156W, YDR224C, YLR274W, YAR009C, YBR009C, YLR318W, YKL108W, YBR098W, YDR217C, YLR383W, YBL021C, YOR033C, YDR289C, YGL249W, YDL227C, YBR073W, YHR178W, YNL039W, YNL082W, YJR046W, YNR063W, YPL202C, YBL010C, YBL025W, YJL184W, YPR162C, YLR451W, YBL054W, YKL049C, YNL290W, YGR249W, YBR240C, YOR344C, YFR046C, YPL230W, YER095W, YPR008W, YER169W, YBR…
DNA replication origin binding	YEL032W, YJR046W, YML065W, YLL004W, YPL153C, YLR274W, YGL201C, YLR103C, YPR162C, YKL108W
RNA polymerase III transcription factor binding transcription factor activity	YPR186C, YER148W, YBR123C, YNL039W
protein tag	YBL078C, YIL008W, YDR139C, YLR167W
monocarboxylic acid transmembrane transporter activity	YBR132C, YNL125C, YHL008C, YJR152W, YOR306C, YHL036W, YNL065W
disulfide oxidoreductase activity	YDL010W, YOL088C, YLR364W, YLR043C, YDR513W, YGR209C, YPL156C
NADP binding	YML075C, YJR139C, YDR158W, YGR192C, YGR256W, YJR009C, YHR183W
hydrolase activity, acting on glycosyl bonds	YGL028C, YNR067C, YGR279C, YLR300W, YBR299W, YOL157C, YML060W, YOL155C, YHR143W, YDR261C, YBR056W, YMR305C, YNL066W, YLR209C, YER142C, YLR286C, YNL327W
DNA-directed RNA polymerase activity	YNL151C, YDL150W, YKR025W, YDR156W, YJR063W, YDR045C, YOR116C, YJL148W, YOR210W, YNL113W, YPR110C
RNA polymerase activity	YNL151C, YDL150W, YKR025W, YDR156W, YJR063W, YDR045C, YOR116C, YJL148W, YOR210W, YNL113W, YPR110C
sequence-specific DNA binding RNA polymerase I transcription factor activity	YBL025W, YMR270C, YML043C
metalloexopeptidase activity	YKL103C, YLR244C, YFR044C
thioredoxin peroxidase activity	YML028W, YDR453C, YLR109W
oligopeptide transporter activity	YJR152W, YLR188W, YJL212C
hydrolase activity, hydrolyzing N-glycosyl compounds	YER142C, YLR209C, YML060W
cyclohydrolase activity	YGR204W, YBL033C, YMR120C
peroxidase activity	YBR244W, YML028W, YDR453C, YLR109W, YGR088W, YDR513W
oxidoreductase activity, acting on peroxide as acceptor	YBR244W, YML028W, YDR453C, YLR109W, YGR088W, YDR513W
phosphotransferase activity, phosphate group as acceptor	YJR057W, YOL055C, YPL258C, YDR173C, YDL166C, YDR226W
UDP-glycosyltransferase activity	YBR038W, YPL076W, YBR070C, YBR126C, YLR258W, YMR261C, YMR306W, YFR015C
tRNA-intron endonuclease activity	YMR059W, YAR008W
core promoter sequence-specific DNA binding	YER148W, YML043C
RNA polymerase I regulatory region sequence-specific DNA binding	YBL025W, YML043C
RNA polymerase I upstream control element sequence-specific DNA binding transcription factor activity	YBL025W, YMR270C
RNA polymerase I transcription factor recruiting transcription factor activity	YER148W, YML043C
6-phosphofructo-2-kinase activity	YIL107C, YOL136C
glucan exo-1,3-beta-glucosidase activity	YDR261C, YLR300W
glutathione-disulfide reductase activity	YDL010W, YLR364W
glycine dehydrogenase (decarboxylating) activity	YMR189W, YDR019C
lactate dehydrogenase activity	YDL178W, YML054C
long-chain fatty acid-CoA ligase activity	YOR317W, YMR246W
phosphoglucomutase activity	YMR105C, YKL127W
pyruvate decarboxylase activity	YLR134W, YGR087C
sterol esterase activity	YLR020C, YLL012W
manganese ion transmembrane transporter activity	YML123C, YOR079C
macrolide binding	YDR519W, YLR449W
FK506 binding	YDR519W, YLR449W
C-methyltransferase activity	YKR069W, YML008C
phosphatidate phosphatase activity	YMR165C, YDR284C
omega peptidase activity	YNL191W, YFR044C
four-way junction helicase activity	YGL201C, YLR032W
pentose transmembrane transporter activity	YMR011W, YHR092C
copper chaperone activity	YNL259C, YLL009C
oxidoreductase activity, acting on the CH-NH2 group of donors, disulfide as acceptor	YMR189W, YDR019C
oxidoreductase activity, acting on other nitrogenous compounds as donors	YIL111W, YPL171C
intramolecular oxidoreductase activity, transposing C=C bonds	YMR202W, YPL117C
ligase activity, forming carbon-carbon bonds	YBR218C, YNR016C
ligase activity, forming phosphoric ester bonds	YOR005C, YOL010W
endodeoxyribonuclease activity, producing 3'-phosphomonoesters	YHL022C, YBR098W
oxidoreductase activity, acting on the CH-OH group of donors, cytochrome as acceptor	YDL178W, YML054C
histone demethylase activity	YER169W, YDR096W
lysophosphatidic acid acyltransferase activity	YPR139C, YLR099C
glucan endo-1,3-beta-D-glucosidase activity	YGL028C, YNR067C
metalloaminopeptidase activity	YKL103C, YLR244C
SSU rRNA binding	YDR064W, YGL123W
uridylyltransferase activity	YKL035W, YHL012W
deoxyribonuclease activity	YIR027C, YML095C, YHL022C, YMR262W, YOR033C, YKL113C, YLR135W, YJR043C, YKL011C, YBR098W
ion binding	YDL064W, YOR257W, YJR127C, YNL112W, YHR128W, YMR118C, YKL059C, YDR226W, YLR274W, YMR250W, YDR127W, YBR098W, YJR117W, YFL016C, YHR005C, YLR383W, YFR055W, YBR164C, YGR204W, YLR023C, YHR090C, YKL029C, YGL021W, YCR102C, YHR178W, YOR317W, YGL211W, YLR007W, YDL166C, YGR058W, YJR072C, YOL068C, YLR306W, YBL009W, YJL019W, YOR262W, YGL058W, YMR109W, YNL290W, YFR044C, YBR240C, YMR105C, YDR309C, YKL151C, YPL…
DNA secondary structure binding	YNL082W, YER161C, YPL024W, YDR097C, YLR032W
tRNA-specific ribonuclease activity	YNL282W, YMR059W, YBR257W, YAR008W, YGR030C
proton-transporting ATP synthase activity, rotational mechanism	YPL271W, YDR377W, YOL077W-A, Q0130, YML081C-A
O-acyltransferase activity	YPL272C, YPR139C, YJR098C, YKR067W, YLR099C, YNR019W, YPL189W, YOR175C, YDL052C
secondary active transmembrane transporter activity	YOR273C, YLL028W, YNL083W, YLR092W, YIR028W, YDR536W, YBR021W, YGR138C, YML123C, YNL125C, YPL189W, YBR296C, YJL212C, YPR156C, YLR348C, YOL122C
monooxygenase activity	YGR060W, YDR402C, YMR015C, YGR175C
rRNA methyltransferase activity	YBR141C, YDR083W, YPL266W, YLR186W
oxidoreductase activity, acting on the CH-CH group of donors, NAD or NADP as acceptor	YKR069W, YBR213W, YBR026C, YNL280C
ribonucleoprotein complex binding	YML028W, YJR047C, YHR170W, YKL154W, YEL034W, YLR074C, YHR168W, YNL001W
RNA polymerase II transcription regulatory region sequence-specific DNA binding transcription factor activity involved in negative regulation of transcription	YKL185W, YGL209W, YER169W, YPR065W, YDR096W, YLR451W
glucose transmembrane transporter activity	YDR343C, YDL194W, YMR011W, YFL011W, YDR345C, YHR092C
nucleotide binding	YDL064W, YNL112W, YHR128W, YDR226W, YLR274W, YDR127W, YFL016C, YHR005C, YLR383W, YNL175C, YOR388C, YGL249W, YBR164C, YGR204W, YKL029C, YGL021W, YCR102C, YOR317W, YJR009C, YGL211W, YDL166C, YJR072C, YOL068C, YLR306W, YBL009W, YJL019W, YOR262W, YGL058W, YMR109W, YER023W, YNL290W, YKR069W, YKL151C, YER095W, YDR054C, YBR213W, YKL078W, YBR101C, YPR158C-D, YPL171C, YPL164C, YOR267C, YIL143C, YPL033C, Y…
nucleoside phosphate binding	YDL064W, YNL112W, YHR128W, YDR226W, YLR274W, YDR127W, YFL016C, YHR005C, YLR383W, YNL175C, YOR388C, YGL249W, YBR164C, YGR204W, YKL029C, YGL021W, YCR102C, YOR317W, YJR009C, YGL211W, YDL166C, YJR072C, YOL068C, YLR306W, YBL009W, YJL019W, YOR262W, YGL058W, YMR109W, YER023W, YNL290W, YKR069W, YKL151C, YER095W, YDR054C, YBR213W, YKL078W, YBR101C, YPR158C-D, YPL171C, YPL164C, YOR267C, YIL143C, YPL033C, Y…
protein kinase regulator activity	YAL040C, YLR226W, YPR119W, YGR109C, YGL134W, YLR210W, YNL006W, YPR120C, YHR136C, YGR108W, YMR199W, YHR071W, YBR156C, YOR047C
small molecule binding	YDL064W, YNL112W, YHR128W, YDR226W, YLR274W, YDR127W, YFL016C, YHR005C, YLR383W, YNL175C, YOR388C, YGL249W, YBR164C, YGR204W, YKL029C, YGL021W, YCR102C, YOR317W, YJR009C, YGL211W, YDL166C, YJR072C, YOL068C, YLR306W, YBL009W, YJL019W, YOR262W, YGL058W, YMR109W, YER023W, YNL290W, YKR069W, YKL151C, YER095W, YDR054C, YBR213W, YKL078W, YBR101C, YPR158C-D, YPL171C, YPL164C, YOR267C, YIL143C, YPL033C, Y…
sugar transmembrane transporter activity	YDR343C, YDL194W, YNL318C, YMR011W, YFL011W, YDR345C, YHR092C
RNA polymerase III regulatory region DNA binding	YPR186C, YER148W, YBR123C
tRNA (guanine) methyltransferase activity	YDR165W, YDL201W, YOL124C
aryl-alcohol dehydrogenase (NAD+) activity	YNL331C, YDL243C, YCR107W
nucleotide kinase activity	YJR057W, YDL166C, YDR226W
translation elongation factor activity	YJR047C, YNL014W, YEL034W, YKL081W, YJL102W
histone deacetylase activity	YIL084C, YNL021W, YDR191W, YOL068C, YOR025W
receptor activity	YDL194W, YFL026W, YKL178C, YNL283C, YLR332W
fructose transmembrane transporter activity	YDR343C, YMR011W, YFL011W, YDR345C, YHR092C
mannose transmembrane transporter activity	YDR343C, YMR011W, YFL011W, YDR345C, YHR092C
oxidoreductase activity, acting on the CH-NH group of donors	YGR204W, YER023W, YMR020W, YNR050C, YGL125W
protein deacetylase activity	YIL084C, YNL021W, YDR191W, YOL068C, YOR025W
sulfur compound transmembrane transporter activity	YPL274W, YPL092W, YLR237W, YLR092W, YHL036W
exopeptidase activity	YHR113W, YKL103C, YBR286W, YLR244C, YNL191W, YFR044C, YNL045W, YMR297W
ATPase activity, coupled	YFL066C, YPL036W, YDR038C, YNL112W, YDR040C, YJR052W, YER190W, YJL050W, YJL225C, YAL019W, YKL078W, YHR065C, YIL013C, YOR204W, YPL240C, YGL078C, YBR114W, YPL078C, YGL163C, YIL143C, YDR406W, YMR190C, YPL271W, YLL026W, YMR290C, YBR073W, YLR424W, YKR024C, YLR188W, YOL094C, YMR128W, YDR097C, YBR142W, YHR169W, YDL154W, YGL064C, YJL033W, YKR086W, YJL092W, YDR021W, YBR127C, YOL077W-A, YLR032W, Q0130, YGL…
ATPase activity, coupled to transmembrane movement of ions, rotational mechanism	YKL080W, YPL078C, YDR322C-A, YPL271W, YDR377W, YOL077W-A, YBR127C, YML081C-A, Q0130
amino acid transmembrane transporter activity	YNR056C, YCL025C, YBR069C, YPL265W, YHL036W, YBR132C, YKR039W, YFL055W, YPL274W, YNL270C, YMR088C, YOR348C
first spliceosomal transesterification activity	YPR101W, YLL036C, YIR005W, YDL209C
transmembrane signaling receptor activity	YFL026W, YKL178C, YNL283C, YLR332W
phosphatidylinositol-4,5-bisphosphate binding	YOL078W, YCL024W, YDR103W, YDR309C
oxidoreductase activity, acting on the CH-NH group of donors, NAD or NADP as acceptor	YGR204W, YER023W, YNR050C, YGL125W
TBP-class protein binding	YBR193C, YMR270C, YML043C, YKL058W
signaling receptor activity	YFL026W, YKL178C, YNL283C, YLR332W
RNA polymerase I regulatory region DNA binding	YBL025W, YML043C
RNA polymerase I transcription factor binding transcription factor activity	YER148W, YML043C
biotin carboxylase activity	YBR218C, YNR016C
carbonyl reductase (NADPH) activity	YGL039W, YDR368W
isocitrate dehydrogenase activity	YNL009W, YLR174W
MAP kinase activity	YGR040W, YBL016W
endopeptidase inhibitor activity	YLR073C, YLR178C
amine transmembrane transporter activity	YBR180W, YHL036W
inorganic phosphate transmembrane transporter activity	YML123C, YBR296C
ferrous iron binding	YGR144W, YJR097W
solute:hydrogen symporter activity	YDR536W, YOL122C
fatty acid ligase activity	YOR317W, YMR246W
endoribonuclease activity, producing 3'-phosphomonoesters	YMR059W, YAR008W
Rab GTPase binding	YPR032W, YGL161C
CDP-alcohol phosphatidyltransferase activity	YER026C, YHR123W
DNA N-glycosylase activity	YER142C, YML060W
peptidase inhibitor activity	YLR073C, YLR178C
demethylase activity	YER169W, YDR096W
lysophospholipid acyltransferase activity	YPR139C, YLR099C
carboxy-lyase activity	YLR134W, YOR128C, YNR043W, YGR087C, YMR250W, YOL052C, YKL088W
carbon-carbon lyase activity	YOR386W, YOR128C, YNR043W, YER065C, YOL052C, YLR134W, YGR087C, YMR250W, YKL088W, YEL046C
chromatin binding	YDR448W, YEL032W, YCR020W-B, YNL021W, YPL011C, YNL182C, YDL139C, YJL184W, YLR274W, YAL019W, YLR103C, YML041C, YHR085W, YHR216W, YKR101W, YBL054W, YCR033W, YER148W, YDR121W, YLR002C, YML065W, YLL004W, YLR095C, YOL012C, YDR440W, YNL039W, YFR027W, YOL006C
single-stranded DNA binding	YNL082W, YML095C, YPL024W, YGL169W, YAR007C, YPR175W, YDR121W, YNL239W, YNL312W, YLR274W, YNL075W, YKL108W, YER095W, YLR304C
L-amino acid transmembrane transporter activity	YKR039W, YOR348C, YCL025C, YBR069C, YHL036W
nucleobase-containing compound transmembrane transporter activity	YGL186C, YPL221W, YIR028W, YOR192C, YBR021W, YPL274W, YER056C, YLR237W
protein complex binding	YBR160W, YDR289C, YMR191W, YDR183W, YHR005C, YDR146C, YER020W, YPL065W
protein heterodimerization activity	YPR141C, YBR010W, YKL049C, YDR121W, YBL021C, YDR224C, YOL012C, YBR009C, YGL044C
fatty acid synthase activity	YPL231W, YBR026C, YJL196C
5'-3' exonuclease activity	YKL113C, YOR048C, YOR033C
neutral amino acid transmembrane transporter activity	YKR039W, YOR348C, YCL025C
peptide transporter activity	YJR152W, YLR188W, YJL212C
quaternary ammonium group transmembrane transporter activity	YBR132C, YOR161C, YJL145W
sulfurtransferase activity	YGR286C, YDL033C, YGR203W
snRNA binding	YDL209C, YIL061C, YMR268C
carbohydrate phosphatase activity	YMR261C, YIL107C, YDR074W
peroxiredoxin activity	YML028W, YDR453C, YLR109W
kinase regulator activity	YAL040C, YLR226W, YPR119W, YGR109C, YGL134W, YLR210W, YNL006W, YPR120C, YHR136C, YGR108W, YMR199W, YHR071W, YBR156C, YOR047C
metallopeptidase activity	YHR113W, YJR117W, YKL103C, YBR286W, YFR044C, YNR020C, YDR101C, YMR274C, YLR244C, YPR122W, YNL045W
organic acid transmembrane transporter activity	YBR069C, YNL065W, YBR132C, YHL008C, YBR104W, YJR152W, YOR348C, YOR306C, YNR056C, YPL265W, YCL025C, YHL036W, YKR039W, YNL125C, YFL055W, YPL274W, YNL270C, YMR088C, YLR348C
second spliceosomal transesterification activity	YDL209C, YGR006W, YKR086W, YDR364C
3'-5' DNA helicase activity	YIR002C, YGL201C, YDR291W, YMR190C
flavin adenine dinucleotide binding	YDL178W, YDL085W, YMR145C, YNR074C, YNR015W, YGR175C, YML130C, YML120C
hydrolase activity, hydrolyzing O-glycosyl compounds	YGL028C, YNR067C, YLR286C, YGR279C, YLR300W, YBR299W, YNL327W, YOL157C, YOL155C, YHR143W, YDR261C, YMR305C, YNL066W
tubulin binding	YER007W, YKR083C, YGL093W, YDR320C-A, YOR269W, YML094W, YEL003W, YBR233W-A, YNL148C
macromolecule transmembrane transporter activity	YOR273C, YLL028W, YGR138C, YOR297C, YKR039W, YNL070W, YBR132C, YPL274W, YPR156C
aminopeptidase activity	YHR113W, YKL103C, YBR286W, YLR244C, YNL045W
FMN binding	YDR032C, YCR004C, YML054C, YJR137C, YPL171C
transferase activity, transferring pentosyl groups	YDR441C, YDR354W, YNL191W, YLR209C, YHR128W
carboxylic acid transmembrane transporter activity	YBR069C, YNL065W, YBR132C, YHL008C, YJR152W, YOR348C, YOR306C, YNR056C, YPL265W, YCL025C, YHL036W, YKR039W, YNL125C, YFL055W, YPL274W, YNL270C, YMR088C, YLR348C
protein dimerization activity	YDR054C, YBR182C, YBR010W, YDR158W, YDR224C, YBR009C, YGL044C, YPR110C, YDL010W, YPR141C, YKL049C, YPR193C, YDR121W, YBL021C, YOR344C, YOL012C, YDL022W, YOL067C
DNA-dependent ATPase activity	YOL094C, YDR097C, YDL154W, YJR052W, YJL092W, YLR032W, YAL019W, YBR114W, YGL163C, YIL143C, YDR291W, YNL290W, YFL003C, YMR190C, YGL201C, YBR073W, YPL122C, YER095W, YOL006C
magnesium ion binding	YKL127W, YOR347C, YMR267W, YLR151C, YHL011C, YLR174W, YKL113C, YLR134W, YMR105C, YPL231W, YCL018W, YGR087C, YHR168W, YHR174W, YNL009W
copper ion binding	YPR008W, YNL259C, YMR021C, YJR104C, YLL009C, YOR031W
phosphoric diester hydrolase activity	YGL248W, YCR026C, YNL335W, YOR360C, YGR247W, YFL061W
chaperone binding	YOR057W, YCR060W, YOR020C, YGR142W, YLL026W, YPR158W
DNA helicase activity	YIR002C, YEL032W, YDR291W, YIL143C, YMR190C, YER190W, YJL092W, YGL201C, YLR274W, YLR032W, YPL122C
mating pheromone activity	YPL187W, YNL145W
DNA clamp loader activity	YOL094C, YNL290W
DNA-(apurinic or apyrimidinic site) lyase activity	YNL178W, YML060W
adenylate kinase activity	YDL166C, YDR226W
alcohol dehydrogenase (NAD) activity	YDL168W, YOL086C
cysteine-type endopeptidase activity	YNL239W, YDR331W
superoxide dismutase activity	YHR008C, YJR104C
pheromone activity	YPL187W, YNL145W
galactose transmembrane transporter activity	YNL318C, YFL011W
phosphofructokinase activity	YIL107C, YOL136C
peptide disulfide oxidoreductase activity	YDL010W, YLR364W
glutathione disulfide oxidoreductase activity	YDL010W, YLR364W
C-acyltransferase activity	YPL231W, YPL028W
metallochaperone activity	YNL259C, YLL009C
oxidoreductase activity, acting on paired donors, with incorporation or reduction of molecular oxygen, NAD(P)H as one donor, and incorporation of one atom of oxygen	YGR060W, YGR175C
oxidoreductase activity, acting on superoxide radicals as acceptor	YHR008C, YJR104C
transferase activity, transferring aldehyde or ketonic groups	YLR354C, YBR117C
protein-DNA loading ATPase activity	YOL094C, YNL290W
retinyl-palmitate esterase activity	YBR204C, YDR058C
carbohydrate transmembrane transporter activity	YDR343C, YDL194W, YNL318C, YMR011W, YFL011W, YDR345C, YHR092C
carbohydrate transporter activity	YDR343C, YDL194W, YNL318C, YMR011W, YFL011W, YDR345C, YHR092C
proton-transporting ATPase activity, rotational mechanism	YPL271W, YKL080W, YDR377W, YBR127C, YPL078C, Q0130, YML081C-A, YDR322C-A
ribonuclease MRP activity	YNL282W, YBR257W, YGR030C
ribonuclease P activity	YNL282W, YBR257W, YGR030C
steroid binding	YJL079C, YAR042W, YKR003W
sodium ion transmembrane transporter activity	YDR038C, YBR296C, YDR040C
transferase activity, transferring sulfur-containing groups	YGR286C, YDL033C, YGR203W
chromatin DNA binding	YJL184W, YDR121W, YOL006C
sterol binding	YJL079C, YAR042W, YKR003W
ubiquitin protein ligase binding	YGR068C, YOR018W, YFR022W, YGR003W
small conjugating protein ligase binding	YGR068C, YOR018W, YFR022W, YGR003W
carbon-oxygen lyase activity	YDR234W, YJL097W, YNL036W, YNL178W, YLR303W, YML060W, YLR165C, YDR127W, YKL151C, YHR174W, YLR304C
lysine N-methyltransferase activity	YLR015W, YDR257C, YDR440W, YBR271W, YIL064W
protein-lysine N-methyltransferase activity	YLR015W, YDR257C, YDR440W, YBR271W, YIL064W
ribosome binding	YML028W, YJR047C, YEL034W, YHR168W, YNL001W
telomeric DNA binding	YGR099W, YGL169W, YNL075W, YLR318W, YOL104C, YLR150W
hydro-lyase activity	YDR234W, YJL097W, YNL036W, YLR165C, YKL151C, YDR127W, YLR304C, YHR174W
transferase activity, transferring acyl groups	YPL272C, YML126C, YMR069W, YOR244W, YKR067W, YLR099C, YPL189W, YOL110W, YDL131W, YEL066W, YPL231W, YHR090C, YNL191W, YCR082W, YFR027W, YOR298W, YDR448W, YJL127C, YPR139C, YBR026C, YJL196C, YDL052C, YOR213C, YDL182W, YMR127C, YNR019W, YIR031C, YJR098C, YPR193C, YJL218W, YPL086C, YOR175C, YCR005C, YPL028W
acetyltransferase activity	YJL127C, YDR448W, YPL272C, YMR069W, YOR244W, YOR213C, YMR127C, YKR067W, YEL066W, YPR193C, YHR090C, YJL218W, YPL086C, YCR082W, YPL028W, YFR027W
mRNA binding	YDR151C, YCR031C, YIL061C, YDR496C, YOL149W, YJL050W, YDL087C, YLR244C, YER151C, YGL044C, YOR386W, YNL210W, YHR104W, YNL239W, YGL178W, YOR120W, YOR027W, YDR240C
organic anion transmembrane transporter activity	YBR069C, YNL065W, YBR132C, YHL008C, YJR152W, YOR348C, YOR306C, YNR056C, YPL221W, YPL265W, YCL025C, YHL036W, YKR039W, YNL125C, YFL055W, YPL274W, YNL270C, YMR088C, YLR348C
cation-transporting ATPase activity	YKL080W, YPL036W, YDR038C, YPL078C, YDR322C-A, YDR040C, YPL271W, YDR377W, YBR127C, YOL077W-A, YML081C-A, Q0130
transferase activity, transferring acyl groups other than amino-acyl groups	YJL127C, YDR448W, YPL272C, YPR139C, YBR026C, YJL196C, YDL052C, YMR069W, YOR244W, YOR213C, YMR127C, YKR067W, YLR099C, YPL189W, YNR019W, YOL110W, YJR098C, YEL066W, YPR193C, YPL231W, YJL218W, YHR090C, YOR175C, YPL086C, YCR082W, YFR027W, YPL028W
ligase activity, forming carbon-nitrogen bonds	YDR054C, YOR249C, YGR102C, YDL064W, YDL013W, YOL058W, YJR052W, YDR313C, YGL240W, YEL019C, YER116C, YMR022W, YDR092W, YBR114W, YJL149W, YOR156C, YAL054C, YLR153C, YGR204W, YAR015W, YGR061C, YGL234W, YPL046C, YKL010C, YLL036C, YDR143C, YLR306W, YFR036W, YML088W, YGR003W, YER183C, YGL058W, YMR159C, YBR218C, YNR016C, YDR059C, YOL049W
acetylglucosaminyltransferase activity	YBR038W, YPL076W, YBR070C
oxidoreductase activity, acting on the CH-NH2 group of donors	YOR375C, YMR189W, YDR019C
protein anchor	YBR070C, YAL055W, YOL044W
organic cation transmembrane transporter activity	YBR132C, YGR121C, YOR161C, YJL145W
nucleobase-containing compound kinase activity	YJR057W, YNR012W, YDL166C, YDR226W
adenylyltransferase activity	YDL175C, YIL079C, YJR010W, YNL299W
anion transmembrane transporter activity	YGR121C, YLR092W, YBR069C, YNL065W, YBR132C, YHL008C, YJR152W, YBR296C, YOR348C, YOR306C, YPL092W, YNR056C, YNL055C, YPL221W, YPL265W, YCL025C, YHL036W, YKR039W, YNL125C, YFL055W, YPL274W, YNL270C, YMR088C, YLR348C
small conjugating protein ligase activity	YDR054C, YOR249C, YDL064W, YDL013W, YJR052W, YPL046C, YDR313C, YKL010C, YLL036C, YDR143C, YGL240W, YEL019C, YER116C, YLR306W, YMR022W, YDR092W, YFR036W, YML088W, YGR003W, YGL058W, YBR114W, YJL149W, YDR059C, YOR156C
adenyl-nucleotide exchange factor activity	YBR169C, YBR101C
polymerase III regulatory region sequence-specific DNA binding	YPR186C, YBR123C
RNA polymerase III type 1 promoter sequence-specific DNA binding	YPR186C, YBR123C
RNA polymerase III type 1 promoter DNA binding	YPR186C, YBR123C
RNA polymerase III transcription factor recruiting transcription factor activity	YPR186C, YBR123C
protein disulfide isomerase activity	YOL088C, YML130C
glutathione transferase activity	YDR513W, YMR251W
glutathione peroxidase activity	YBR244W, YDR513W
triglyceride lipase activity	YBR204C, YDR058C
nucleoside transmembrane transporter activity	YPL274W, YER056C
oxysterol binding	YAR042W, YKR003W
basic amino acid transmembrane transporter activity	YMR088C, YNL270C
sterol transporter activity	YMR034C, YAR042W
hydroxymethyl-, formyl- and related transferase activity	YLR058C, YMR120C
diphosphotransferase activity	YOR143C, YHL011C
intramolecular oxidoreductase activity, interconverting keto- and enol-groups	YOL088C, YML130C
intramolecular oxidoreductase activity, transposing S-S bonds	YOL088C, YML130C
DNA insertion or deletion binding	YNL082W, YDR097C
endopeptidase regulator activity	YLR073C, YLR178C
phosphatidylinositol-4-phosphate binding	YKR003W, YHR193C
5S rDNA binding	YPR186C, YBR123C
sequence-specific DNA binding transcription factor recruiting transcription factor activity	YPL248C, YDR146C, YPR186C, YDR259C, YBR123C
microtubule binding	YGL093W, YDR320C-A, YOR269W, YBR233W-A, YKR083C, YNL148C
core RNA polymerase binding transcription factor activity	YDR460W, YPR133C, YER148W, YNL039W, YIL143C, YPL122C, YGR063C
ATPase activity, coupled to transmembrane movement of ions	YKL080W, YPL036W, YDR038C, YPL078C, YDR322C-A, YDR040C, YPL271W, YDR377W, YBR127C, YOL077W-A, YML081C-A, Q0130
active transmembrane transporter activity	YLL028W, YPL036W, YDR038C, YNL083W, YLR092W, YDR040C, YDR536W, YBR021W, YBR180W, YPL189W, YPR156C, YIL013C, YPL078C, YDR406W, YHL036W, YPL271W, YML123C, YNL125C, YOL122C, YLR188W, YIR028W, YOL077W-A, YBR127C, YBR296C, YJL212C, Q0130, YKL080W, YOR273C, YPL147W, YDR322C-A, YGR138C, YDR377W, YML081C-A, YLR348C
cysteine-type peptidase activity	YNL239W, YER098W, YPL020C, YDR533C, YER151C, YIL031W, YDR331W, YMR223W
ATP-dependent DNA helicase activity	YJL092W, YGL201C, YDR291W, YIL143C, YPL122C, YMR190C
antiporter activity	YOR273C, YLL028W, YNL083W, YPR156C, YGR138C, YLR348C
N-acetyltransferase activity	YJL127C, YDR448W, YEL066W, YPR193C, YMR069W, YOR244W, YOR213C, YMR127C, YHR090C, YPL086C, YCR082W
signal transducer activity	YIL169C, YMR116C, YBL016W, YHR005C, YPL133C, YFL026W, YKL178C, YLR332W, YGR040W, YGR152C, YER020W, YNL283C
molecular transducer activity	YIL169C, YMR116C, YBL016W, YHR005C, YPL133C, YFL026W, YKL178C, YLR332W, YGR040W, YGR152C, YER020W, YNL283C
Ras GTPase binding	YOL078W, YDR309C, YPR032W, YGL161C
small GTPase binding	YOL078W, YDR309C, YPR032W, YGL161C
isomerase activity	YLR216C, YPL117C, YDR304C, YMR202W, YNR028W, YLR165C, YNL200C, YML130C, YLR234W, YDR155C, YHR089C, YOR128C, YKL127W, YLR449W, YMR105C, YBR073W, YDR519W, YOL088C, YOL006C
rDNA binding	YPR186C, YBR123C, YGR063C
potassium ion transmembrane transporter activity	YJR054W, YML047C, YDR040C
ATPase activity, coupled to transmembrane movement of ions, phosphorylative mechanism	YPL036W, YDR038C, YDR040C
protein kinase activator activity	YNL006W, YBR156C, YOR047C
ATP-dependent 3'-5' DNA helicase activity	YGL201C, YDR291W, YMR190C
ATPase activity	YFL066C, YPL036W, YNL112W, YJR052W, YER190W, YJL225C, YAL019W, YHR065C, YMR312W, YGL078C, YBR114W, YPL078C, YGL163C, YDR406W, YMR190C, YPL271W, YLL026W, YBR073W, YNL082W, YKR024C, YEL032W, YOL094C, YMR128W, YDR097C, YBR142W, YJL033W, YDR021W, Q0130, YJR072C, YGL171W, YNL290W, YFL003C, YGL201C, YML081C-A, YER095W, YNL014W, YDR038C, YDR040C, YJL050W, YKL078W, YOR204W, YIL013C, YPL240C, YPL164C, YIL…
protein tyrosine kinase activity	YPL153C, YPL140C
amino acid binding	YDR448W, YCL024W
carbon-sulfur lyase activity	YML082W, YFR055W
intramolecular transferase activity, phosphotransferases	YMR105C, YKL127W
NAD-dependent histone deacetylase activity	YNL021W, YOL068C
manganese ion binding	YOL142W, YLR151C
thiamine pyrophosphate binding	YLR134W, YGR087C
NAD-dependent protein deacetylase activity	YNL021W, YOL068C
single-stranded telomeric DNA binding	YGL169W, YNL075W
monosaccharide binding	YDL194W, YKR102W
peptidase regulator activity	YLR073C, YLR178C
sulfur compound binding	YLR134W, YGR087C
RNA polymerase II regulatory region sequence-specific DNA binding	YBR193C, YGL209W, YPL248C, YPL133C, YER148W, YDR463W, YMR070W, YLR176C, YBL021C, YBR240C, YPL202C, YNL239W, YAL051W, YDR146C, YDR096W
enzyme binding	YOL078W, YGR068C, YPR119W, YFR022W, YPR120C, YPR032W, YHR071W, YOR018W, YGR003W, YNL138W, YGL161C, YGR109C, YLR210W, YGL134W, YDR289C, YBR160W, YJL006C, YDR113C, YGR108W, YDR309C
acid-amino acid ligase activity	YDR054C, YOR249C, YDL064W, YDL013W, YJR052W, YPL046C, YDR313C, YKL010C, YLL036C, YDR143C, YGL240W, YEL019C, YER116C, YLR306W, YMR022W, YDR092W, YFR036W, YML088W, YGR003W, YGL058W, YBR114W, YJL149W, YDR059C, YOL049W, YOR156C, YAR015W
motor activity	YDR424C, YPR141C, YMR294W, YMR109W, YMR299C
small conjugating protein-specific protease activity	YER098W, YPL020C, YER151C, YIL031W, YMR223W
transcription corepressor activity	YBR193C, YOR230W, YCR097W, YDR308C
metalloendopeptidase activity	YJR117W, YMR274C, YPR122W, YNR020C
GTPase binding	YOL078W, YDR309C, YPR032W, YGL161C
regulatory region DNA binding	YKL185W, YGL209W, YPR186C, YPL133C, YDR463W, YDL070W, YMR070W, YLR176C, YPL202C, YBL025W, YAL051W, YDR146C, YDR096W, YBR193C, YPL248C, YMR021C, YER148W, YBR123C, YBR240C, YBL021C, YNL239W, YML043C
transcription regulatory region DNA binding	YKL185W, YGL209W, YPR186C, YPL133C, YDR463W, YDL070W, YMR070W, YLR176C, YPL202C, YBL025W, YAL051W, YDR146C, YDR096W, YBR193C, YPL248C, YMR021C, YER148W, YBR123C, YBR240C, YBL021C, YNL239W, YML043C
RNA polymerase II repressing transcription factor binding	YGL162W, YMR070W, YDR308C
kinase activator activity	YNL006W, YBR156C, YOR047C
substrate-specific channel activity	YPR192W, YNL055C, YCR021C
alcohol binding	YJL079C, YAR042W, YKR003W
2 iron, 2 sulfur cluster binding	YDL010W, YGR286C, YKR071C
transcription coactivator activity	YDR448W, YOR298C-A, YNR010W, YLR223C, YBR098W, YDR308C
phosphatidylinositol-3-phosphate binding	YLR417W, YOR357C, YDR323C, YKR078W, YHR193C, YDR313C
cation transmembrane transporter activity	YLL028W, YPL036W, YDR038C, YJL145W, YBR069C, YDR040C, YDR536W, YBR021W, YBR132C, YLR411W, YOR348C, YIL023C, YPR156C, YHR051W, YPL078C, Q0055, YHL036W, YPL271W, YML123C, YPL274W, YML047C, YHL040C, YOL122C, YGR121C, YIR028W, YOR161C, YBR127C, YOL077W-A, Q0130, YBR296C, YOR079C, YOR273C, YKL080W, YIL111W, Q0050, YJR054W, YDR322C-A, YCL025C, YLR034C, YGR138C, YKR039W, YDR377W, YPL060W, YML081C-A
transcription regulatory region sequence-specific DNA binding	YKL185W, YGL209W, YPR186C, YPL133C, YDR463W, YMR070W, YLR176C, YPL202C, YBL025W, YAL051W, YDR146C, YDR096W, YBR193C, YPL248C, YER148W, YBR123C, YBR240C, YBL021C, YNL239W, YML043C
hydrolase activity, acting on carbon-nitrogen (but not peptide) bonds	YIR027C, YNL021W, YOL055C, YIR029W, YJL060W, YLR351C, YMR120C, YLR308W, YJL035C, YIL084C, YGR204W, YDR191W, YOL068C, YLR307W, YBL033C, YOR025W
RNA polymerase II regulatory region DNA binding	YBR193C, YGL209W, YPL248C, YPL133C, YER148W, YDR463W, YMR070W, YLR176C, YBL021C, YBR240C, YPL202C, YNL239W, YAL051W, YDR146C, YDR096W
ion transmembrane transporter activity	YLL028W, YPL036W, YDR038C, YJL145W, YLR092W, YBR069C, YDR040C, YDR536W, YBR021W, YBR132C, YHL008C, YLR411W, YOR348C, YIL023C, YPR156C, YHR051W, YPL078C, YNR056C, YPL265W, Q0055, YHL036W, YPL271W, YML123C, YNL125C, YFL055W, YPL274W, YML047C, YHL040C, YCR021C, YOL122C, YGR121C, YIR028W, YNL065W, YOR161C, YBR127C, YJR152W, YOL077W-A, Q0130, YBR296C, YOR079C, YOR306C, YOR273C, YKL080W, YIL111W, Q0050…
RNA polymerase II core promoter proximal region sequence-specific DNA binding	YBR193C, YGL209W, YPL248C, YPL133C, YDR463W, YMR070W, YLR176C, YBL021C, YBR240C, YPL202C, YNL239W, YAL051W, YDR096W
phosphatidylinositol phosphate binding	YOL078W, YDR103W, YHR193C, YDR313C, YLR417W, YCL024W, YOR357C, YDR323C, YDR309C, YKR078W, YKR003W
SNARE binding	YGR142W, YPR032W
RNA polymerase II transcription coactivator activity	YNR010W, YDR308C
acid phosphatase activity	YBR093C, YBR092C
protein serine/threonine/tyrosine kinase activity	YPL153C, YPL140C
carboxylic acid binding	YDR448W, YCL024W
regulatory region nucleic acid binding	YKL185W, YGL209W, YPR186C, YPL133C, YDR463W, YDL070W, YMR070W, YLR176C, YPL202C, YBL025W, YAL051W, YDR146C, YDR096W, YBR193C, YPL248C, YMR021C, YER148W, YBR123C, YBR240C, YBL021C, YNL239W, YML043C
core promoter proximal region DNA binding	YKL185W, YGL209W, YPL133C, YDR463W, YMR070W, YLR176C, YPL202C, YBL025W, YAL051W, YDR096W, YBR193C, YPL248C, YMR021C, YBR240C, YBL021C, YNL239W
alcohol transmembrane transporter activity	YOR161C, YJL145W, YDR497C
phosphotransferase activity, for other substituted phosphate groups	YPL231W, YER026C, YHR123W
organic hydroxy compound transmembrane transporter activity	YOR161C, YJL145W, YDR497C
pyrophosphatase activity	YFL066C, YPL036W, YMR267W, YNL112W, YJR052W, YPL217C, YER190W, YJL225C, YCR026C, YGR152C, YLR274W, YAL019W, YHR065C, YMR312W, YGL078C, YBR114W, YPL078C, YHR005C, YGL163C, YDR406W, YMR190C, YPL271W, YBR093C, YBR164C, YLL026W, YBR073W, YNL082W, YKR024C, YEL032W, YBR111C, YOL094C, YMR128W, YDR097C, YBR142W, YLR247C, YDL166C, YJL033W, YDR021W, YER020W, Q0130, YJR072C, YDR284C, YER006W, YJL102W, YGL17…
hydrolase activity, acting on acid anhydrides	YFL066C, YPL036W, YMR267W, YNL112W, YJR052W, YPL217C, YER190W, YJL225C, YCR026C, YGR152C, YLR274W, YAL019W, YHR065C, YMR312W, YGL078C, YBR114W, YPL078C, YHR005C, YGL163C, YDR406W, YMR190C, YPL271W, YBR093C, YBR164C, YLL026W, YBR073W, YNL082W, YKR024C, YEL032W, YBR111C, YOL094C, YMR128W, YDR097C, YBR142W, YLR247C, YDL166C, YJL033W, YDR021W, YER020W, Q0130, YJR072C, YDR284C, YER006W, YJL102W, YGL17…
hydrolase activity, acting on acid anhydrides, in phosphorus-containing anhydrides	YFL066C, YPL036W, YMR267W, YNL112W, YJR052W, YPL217C, YER190W, YJL225C, YCR026C, YGR152C, YLR274W, YAL019W, YHR065C, YMR312W, YGL078C, YBR114W, YPL078C, YHR005C, YGL163C, YDR406W, YMR190C, YPL271W, YBR093C, YBR164C, YLL026W, YBR073W, YNL082W, YKR024C, YEL032W, YBR111C, YOL094C, YMR128W, YDR097C, YBR142W, YLR247C, YDL166C, YJL033W, YDR021W, YER020W, Q0130, YJR072C, YDR284C, YER006W, YJL102W, YGL17…
transferase activity	YPL266W, YNL151C, YHR128W, YPL209C, YDR226W, YDR441C, YAR009C, YMR216C, YPL189W, YDR127W, YLR318W, YDR173C, YMR306W, YGR188C, YDR410C, YDR140W, YML112W, YOL132W, YPL026C, YHR090C, YGL021W, YDR354W, YFR015C, YGL211W, YPR139C, YJR073C, YJL196C, YDL052C, YDL166C, YDR502C, YLR354C, YMR291W, YLR209C, YKL035W, YBL009W, YNL299W, YPR183W, YJR057W, YOR021C, YIL079C, YMR310C, YOR184W, YCL055W, YDR300C, YKR…
ubiquitin-protein ligase activity	YDR054C, YOR249C, YDL013W, YJR052W, YPL046C, YDR313C, YKL010C, YLL036C, YDR143C, YGL240W, YER116C, YMR022W, YDR092W, YFR036W, YML088W, YGR003W, YGL058W, YBR114W, YJL149W, YDR059C
monovalent inorganic cation transmembrane transporter activity	YPL036W, YDR038C, YDR040C, YBR127C, YOL077W-A, Q0130, YBR296C, YHR051W, YKL080W, Q0050, YJR054W, YIL111W, YPL078C, YDR322C-A, Q0055, YPL271W, YDR377W, YML047C, YML081C-A
DNA binding, bending	YBR182C, YER148W, YPR065W, YBR123C, YGR140W
intramolecular transferase activity	YMR105C, YLR165C, YKL127W, YOR128C, YHR089C
catalytic activity	YFR040W, YBR149W, YNL151C, YNR067C, YIR029W, YER065C, YNL112W, YGR030C, YDR226W, YNR028W, YHR039C, YJR117W, YDR140W, YFR055W, YBR164C, YHR090C, YGL021W, YCR102C, YOR317W, YGL211W, YCR107W, YDL166C, YOL155C, YKL010C, YLR209C, YGR003W, YGL058W, YOR059C, YMR109W, YLR449W, YMR310C, YNL290W, YMR105C, YKR069W, YDR519W, YGR203W, YDR054C, YJR078W, YPL272C, YGL248W, YML008C, YOR244W, YHR190W, YJR043C, YNL…
nucleoside-triphosphatase activity	YFL066C, YPL036W, YNL112W, YJR052W, YPL217C, YER190W, YJL225C, YCR026C, YGR152C, YLR274W, YAL019W, YHR065C, YMR312W, YGL078C, YBR114W, YPL078C, YHR005C, YGL163C, YDR406W, YMR190C, YPL271W, YBR093C, YBR164C, YLL026W, YBR073W, YNL082W, YKR024C, YEL032W, YOL094C, YMR128W, YDR097C, YBR142W, YLR247C, YDL166C, YJL033W, YDR021W, YER020W, Q0130, YJR072C, YER006W, YJL102W, YGL171W, YMR109W, YNL290W, YMR02…
cytochrome-c oxidase activity	YIL111W, Q0050, Q0055, YHR051W
heme-copper terminal oxidase activity	YIL111W, Q0050, Q0055, YHR051W
oxidoreductase activity, acting on a heme group of donors	YIL111W, Q0050, Q0055, YHR051W
oxidoreductase activity, acting on a heme group of donors, oxygen as acceptor	YIL111W, Q0050, Q0055, YHR051W
hydrolase activity, acting on carbon-nitrogen (but not peptide) bonds, in cyclic amidines	YGR204W, YBL033C, YMR120C, YJL035C
intramolecular oxidoreductase activity	YMR202W, YOL088C, YML130C, YPL117C
protein homodimerization activity	YDL010W, YDR054C, YDL022W, YPR193C
sequence-specific transcription regulatory region DNA binding RNA polymerase II transcription factor recruiting transcription factor activity	YPL248C, YDR146C
ion channel activity	YNL055C, YCR021C
histone-lysine N-methyltransferase activity	YLR015W, YDR440W
vitamin binding	YLR134W, YGR087C
hydrolase activity, acting on acid anhydrides, catalyzing transmembrane movement of substances	YKL080W, YPL036W, YDR038C, YPL078C, YPL147W, YLR188W, YDR322C-A, YDR040C, YDR406W, YPL271W, YDR377W, YBR127C, YOL077W-A, YML081C-A, Q0130, YIL013C
ATPase activity, coupled to transmembrane movement of substances	YKL080W, YPL036W, YDR038C, YPL078C, YPL147W, YLR188W, YDR322C-A, YDR040C, YDR406W, YPL271W, YDR377W, YBR127C, YOL077W-A, YML081C-A, Q0130, YIL013C
anion binding	YPL036W, YGR102C, YDL064W, YNL112W, YHR128W, YPL209C, YDR226W, YER190W, YLR274W, YKL210W, YMR216C, YMR250W, YDR127W, YMR022W, YDR173C, YGR188C, YDR103W, YFL016C, YHR005C, YLR383W, YPL026C, YFR055W, YBR164C, YGR204W, YBR073W, YGL021W, YOR317W, YGL211W, YGR061C, YNL082W, YMR128W, YDL178W, YJR046W, YDL166C, YDR502C, YEL030W, YMR291W, YJR072C, YOL068C, YLR306W, YBL009W, YJL019W, YOR262W, YJL102W, YER…
substrate-specific transmembrane transporter activity	YLL028W, YPL036W, YBR069C, YOR192C, YBR021W, YOR297C, YBR132C, YHL008C, YLR411W, YIL023C, YBR180W, YPR156C, YPL078C, YPL265W, YPL271W, YNL125C, YHL040C, YER056C, YCR021C, YDR345C, YOL122C, YGR121C, YDL194W, YNL065W, YMR011W, Q0130, YJL212C, YOR273C, YJR054W, YPL092W, YNL055C, YLR034C, YNL070W, YNL318C, YLR237W, YML081C-A, YDR038C, YGL186C, YJL145W, YDR536W, YDR040C, YLR092W, YDR497C, YOR348C, YHR…
hydrolase activity, acting on carbon-nitrogen (but not peptide) bonds, in linear amides	YIL084C, YNL021W, YDR191W, YOL068C, YJL060W, YLR307W, YLR308W, YOR025W
nucleosome binding	YDL139C, YLR095C, YDR440W, YML041C, YDR121W
4 iron, 4 sulfur cluster binding	YDR234W, YGR286C, YKR071C, YJR137C, YLR304C
single-stranded RNA binding	YJL050W, YNR024W, YOR204W
inorganic anion transmembrane transporter activity	YPL092W, YBR296C, YLR092W
metal ion transmembrane transporter activity	YJR054W, YDR038C, YDR040C, YLR034C, YML123C, YML047C, YHL040C, YLR411W, YOR079C, YIL023C, YBR296C, YPL060W
N-acyltransferase activity	YJL127C, YDR448W, YEL066W, YPR193C, YMR069W, YOR244W, YOR213C, YMR127C, YHR090C, YPL086C, YCR082W
nucleotidyltransferase activity	YDR419W, YNL151C, YGR161C-D, YPR175W, YHL012W, YKR025W, YDR156W, YDR045C, YOR116C, YOR210W, YJL148W, YDL175C, YJR043C, YNL113W, YAR009C, YMR045C, YKL035W, YLR318W, YNL299W, YDR034C-D, YPR158C-D, YPR110C, Q0050, YDL150W, YIL079C, Q0055, YDR121W, YJR063W, YJR010W
core promoter proximal region sequence-specific DNA binding	YBR193C, YKL185W, YGL209W, YPL248C, YPL133C, YDR463W, YMR070W, YLR176C, YBL021C, YBR240C, YPL202C, YBL025W, YNL239W, YAL051W, YDR096W
tRNA binding	YDL201W, YDL033C, YGL211W, YMR312W
carboxylic ester hydrolase activity	YNR064C, YLL012W, YGR248W, YBR204C, YHR163W, YLR020C, YHR049W, YNR034W, YDR058C
protein serine/threonine phosphatase activity	YFR040W, YGR123C, YJL098W, YNL201C, YLR433C, YER089C
oxidoreductase activity, acting on the CH-CH group of donors	YKR069W, YBR213W, YNR015W, YBR026C, YNL280C, YMR118C
transcription factor recruiting transcription factor activity	YPL248C, YDR146C, YPR186C, YER148W, YDR259C, YPR065W, YBR123C, YML043C
binding, bridging	YMR159C, YOR057W, YDL232W, YDR103W, YJL149W, YGL178W, YDL175C, YOR279C, YDR173C, YML088W, YER044C
RNA polymerase II transcription factor binding transcription factor activity involved in negative regulation of transcription	YBR193C, YDR308C
Rho GTPase activator activity	YOR134W, YDR309C
pseudouridine synthase activity	YLR165C, YHR089C
histone methyltransferase activity	YLR015W, YDR440W
phosphatidylinositol-3,5-bisphosphate binding	YKR003W, YHR193C
cytoskeletal protein binding	YLL021W, YCR088W, YMR032W, YDL178W, YDR063W, YGL093W, YLR313C, YML094W, YEL003W, YIL159W, YNL148C, YNL138W, YMR109W, YNL079C, YER007W, YKR083C, YDR320C-A, YOR269W, YBR233W-A
RNA polymerase II core promoter sequence-specific DNA binding transcription factor activity involved in preinitiation complex assembly	YPL011C, YER148W, YMR227C
protein serine/threonine kinase activity	YBL016W, YKL166C, YPL209C, YCL024W, YMR291W, YGR040W, YDR523C, YMR216C, YMR104C, YBL009W, YGR188C, YGR052W, YCR008W, YDL025C, YDL101C, YDL017W, YPL140C, YOR267C, YKL139W, YML112W, YHR082C, YGL180W, YPL026C, YBR160W, YNR047W, YPL153C, YJL006C, YGL021W, YNL298W, YPR111W
protein complex scaffold	YDR103W, YPR049C, YMR223W, YOR007C
lipid binding	YMR175W, YDR448W, YOL078W, YMR183C, YDR313C, YCL024W, YPL004C, Q0130, YDR323C, YAR042W, YFL014W, YNL257C, YLR178C, YJL079C, YGR086C, YDR103W, YLR187W, YOR086C, YLR457C, YAR002W, YHR193C, YLR417W, YOR357C, YML072C, YNL298W, YDR309C, YKR078W, YKR003W
protein binding, bridging	YMR159C, YOR057W, YDL232W, YJL149W, YGL178W, YDL175C, YOR279C, YDR173C, YML088W, YER044C
GTPase activity	YGL099W, YKL154W, YPL217C, YCR027C, YGR152C, YER020W, YJR072C, YMR173W, YER006W, YNR053C, YJL102W, YHR005C, YMR023C, YPL051W, YBR164C, YHR168W
ATPase activity, coupled to movement of substances	YKL080W, YPL036W, YDR038C, YPL078C, YPL147W, YLR188W, YDR322C-A, YDR040C, YDR406W, YPL271W, YDR377W, YBR127C, YOL077W-A, YML081C-A, Q0130, YIL013C
nucleic acid binding transcription factor activity	YBR182C, YKL185W, YPR008W, YGL209W, YER169W, YGL162W, YMR270C, YPR186C, YJR127C, YDR463W, YAL051W, YDR146C, YDR259C, YER148W, YHL009C, YBR123C, YPL021W, YBL021C, YLR014C, YNL023C, YKL043W, YBR297W, YDR520C, YHR178W, YPR196W, YOL067C, YPL133C, YOR337W, YPL011C, YPR065W, YNR063W, YMR227C, YPL202C, YBL025W, YDR096W, YLR451W, YPL248C, YMR021C, YCR097W, YGR249W, YCL055W, YPR104C, YBR240C, YOR344C, YLR…
sequence-specific DNA binding transcription factor activity	YBR182C, YKL185W, YPR008W, YGL209W, YER169W, YGL162W, YMR270C, YPR186C, YJR127C, YDR463W, YAL051W, YDR146C, YDR259C, YER148W, YHL009C, YBR123C, YPL021W, YBL021C, YLR014C, YNL023C, YKL043W, YBR297W, YDR520C, YHR178W, YPR196W, YOL067C, YPL133C, YOR337W, YPL011C, YPR065W, YNR063W, YMR227C, YPL202C, YBL025W, YDR096W, YLR451W, YPL248C, YMR021C, YCR097W, YGR249W, YCL055W, YPR104C, YBR240C, YOR344C, YLR…
histone binding	YBR160W, YDR217C, YJL115W, YHR090C, YDR440W, YDL070W, YPR018W, YDR485C
RNA polymerase II core promoter sequence-specific DNA binding transcription factor activity	YPL011C, YER148W, YMR227C
repressing transcription factor binding	YGL162W, YMR070W, YDR308C
core RNA polymerase II binding transcription factor activity	YPR133C, YGR063C
RNA polymerase II transcription factor binding transcription factor activity involved in positive regulation of transcription	YNR010W, YDR308C
carboxylesterase activity	YNR064C, YHR049W
receptor signaling protein serine/threonine kinase activity	YGR040W, YBL016W
calmodulin binding	YBR169C, YLR433C
ATP binding	YPL036W, YGR102C, YDL064W, YNL112W, YPL209C, YDR226W, YER190W, YLR274W, YKL210W, YMR216C, YDR127W, YMR022W, YDR173C, YGR188C, YFL016C, YLR383W, YPL026C, YGR204W, YBR073W, YGL021W, YOR317W, YGL211W, YGR061C, YNL082W, YMR128W, YJR046W, YDL166C, YDR502C, YEL030W, YMR291W, YLR306W, YBL009W, YJL019W, YER183C, YGL058W, YGL171W, YMR109W, YJR057W, YNL290W, YNR029C, YDR300C, YKL151C, YER095W, YDR054C, YMR…
endonuclease activity, active with either ribo- or deoxyribonucleic acids and producing 5'-phosphomonoesters	YIR027C, YBR257W, YMR262W, YGR161C-D, YGR030C, YOR033C, YNL282W, YKL113C, YLR135W, YMR239C, YAR009C, YMR045C, YDR279W, YDR034C-D, YPR158C-D
adenyl ribonucleotide binding	YPL036W, YGR102C, YDL064W, YNL112W, YPL209C, YDR226W, YER190W, YLR274W, YKL210W, YMR216C, YDR127W, YMR022W, YDR173C, YGR188C, YFL016C, YLR383W, YPL026C, YGR204W, YBR073W, YGL021W, YOR317W, YGL211W, YGR061C, YNL082W, YMR128W, YJR046W, YDL166C, YDR502C, YEL030W, YMR291W, YLR306W, YBL009W, YJL019W, YER183C, YGL058W, YGL171W, YMR109W, YJR057W, YNL290W, YNR029C, YDR300C, YKL151C, YER095W, YDR054C, YMR…
adenyl nucleotide binding	YPL036W, YGR102C, YDL064W, YNL112W, YPL209C, YDR226W, YER190W, YLR274W, YKL210W, YMR216C, YDR127W, YMR022W, YDR173C, YGR188C, YFL016C, YLR383W, YPL026C, YGR204W, YBR073W, YGL021W, YOR317W, YGL211W, YGR061C, YNL082W, YMR128W, YJR046W, YDL166C, YDR502C, YEL030W, YMR291W, YLR306W, YBL009W, YJL019W, YER183C, YGL058W, YGL171W, YMR109W, YJR057W, YNL290W, YNR029C, YDR300C, YKL151C, YER095W, YDR054C, YMR…
protein kinase activity	YBL016W, YKL166C, YPL209C, YCL024W, YMR291W, YGR040W, YDR523C, YMR216C, YMR104C, YBL009W, YGR188C, YGR052W, YCR008W, YDL025C, YDL101C, YDL017W, YPL140C, YOR267C, YKL139W, YML112W, YHR082C, YGL180W, YPL026C, YBR160W, YNR047W, YPL153C, YJL006C, YGL021W, YNL298W, YPR111W
protein tyrosine phosphatase activity	YNL099C, YIR026C, YGR203W
exonuclease activity	YKL113C, YCR026C, YJR043C, YOR048C, YOL080C, YLR107W, YOR033C
RNA polymerase II transcription cofactor activity	YBR193C, YNR010W, YDR308C, YOL135C
endonuclease activity	YIR027C, YML095C, YHL022C, YGR161C-D, YGR030C, YKL113C, YKL011C, YOL010W, YAR009C, YMR045C, YDR279W, YDR034C-D, YNL001W, YPR158C-D, YBR098W, YMR059W, Q0050, YBR257W, YMR262W, YAR008W, Q0055, YOR033C, YNL282W, YLR135W, YDL227C, YMR239C
receptor signaling protein activity	YGR040W, YBL016W
O-acetyltransferase activity	YPL272C, YKR067W
primary active transmembrane transporter activity	YKL080W, YPL036W, YDR038C, YPL078C, YPL147W, YLR188W, YDR322C-A, YDR040C, YDR406W, YPL271W, YDR377W, YBR127C, YOL077W-A, YML081C-A, Q0130, YIL013C
P-P-bond-hydrolysis-driven transmembrane transporter activity	YKL080W, YPL036W, YDR038C, YPL078C, YPL147W, YLR188W, YDR322C-A, YDR040C, YDR406W, YPL271W, YDR377W, YBR127C, YOL077W-A, YML081C-A, Q0130, YIL013C
transition metal ion transmembrane transporter activity	YML123C, YHL040C, YLR411W, YOR079C, YIL023C
kinase activity	YKL166C, YNR012W, YPL209C, YDR226W, YKL001C, YDR523C, YMR216C, YMR104C, YDR127W, YDR173C, YGR188C, YCR008W, YDL017W, YOR267C, YML112W, YPL026C, YNR047W, YGL021W, YPR111W, YHR033W, YER052C, YGR205W, YBL016W, YOL055C, YOR347C, YDL166C, YCL024W, YMR291W, YGR040W, YIL107C, YBL009W, YOR143C, YGR052W, YDL101C, YDL025C, YLR260W, YJR057W, YPL140C, YKL139W, YPL258C, YOL136C, YHL011C, YHR082C, YGL180W, YDR…
transcription factor binding	YBR193C, YPL248C, YGL162W, YMR270C, YPR186C, YER148W, YDL070W, YMR070W, YPR104C, YGR040W, YNL039W, YML043C, YKL058W, YDR308C
hydrogen ion transmembrane transporter activity	YKL080W, YIL111W, YPL036W, Q0050, YPL078C, YDR322C-A, Q0055, YPL271W, YDR377W, YBR127C, YOL077W-A, Q0130, YML081C-A, YHR051W
transmembrane transporter activity	YLL028W, YPL036W, YNL083W, YBR069C, YOR192C, YBR021W, YOR297C, YBR132C, YHL008C, YLR411W, YPL189W, YIL023C, YBR180W, YPR156C, YPL078C, YPL265W, YDR406W, YPL271W, YNL125C, YHL040C, YER056C, YCR021C, YDR345C, YOL122C, YGR121C, YDL194W, YNL065W, YMR011W, Q0130, YJL212C, YOR273C, YJR054W, YPL092W, YNL055C, YLR034C, YNL070W, YNL318C, YLR237W, YML081C-A, YDR038C, YGL186C, YJL145W, YLR092W, YDR536W, YDR…
structural constituent of cytoskeleton	YPL124W, YGL093W, YDR356W, YMR294W, YKL042W, YOR257W, YKR083C
identical protein binding	YDL010W, YDR054C, YDL022W, YPR193C
ubiquitin thiolesterase activity	YER098W, YER151C, YMR223W
ubiquitin-specific protease activity	YER098W, YER151C, YMR223W
ligase activity	YDR054C, YOR249C, YGR102C, YDL064W, YDL013W, YOL058W, YJR052W, YMR246W, YDR313C, YGL240W, YEL019C, YER116C, YOL010W, YKL210W, YMR022W, YDR092W, YBR114W, YNL040W, YJL149W, YOR156C, YAL054C, YLR153C, YGR204W, YAR015W, YOR317W, YGR061C, YGL234W, YPL046C, YKL010C, YLL036C, YDR143C, YLR306W, YFR036W, YML088W, YGR003W, YER183C, YGR244C, YMR159C, YGL058W, YBR218C, YNR016C, YDR059C, YOR005C, YOL049W
channel activity	YNL070W, YPR192W, YNL055C, YCR021C, YOR297C
passive transmembrane transporter activity	YNL070W, YPR192W, YNL055C, YCR021C, YOR297C
inorganic cation transmembrane transporter activity	YGR121C, YPL036W, YDR038C, YDR040C, YBR127C, YOL077W-A, YLR411W, Q0130, YOR079C, YIL023C, YBR296C, YHR051W, YKL080W, YIL111W, Q0050, YJR054W, YPL078C, YDR322C-A, Q0055, YPL271W, YML123C, YDR377W, YML047C, YHL040C, YML081C-A, YPL060W, YOL122C
phosphoric ester hydrolase activity	YFR040W, YGL248W, YGR123C, YNL335W, YOR360C, YGR247W, YER037W, YMR087W, YJL134W, YFL061W, YER089C, YCR026C, YJL098W, YNL201C, YIL107C, YIR026C, YOR283W, YDR284C, YHR046C, YLR433C, YDR074W, YBR093C, YBR092C, YMR165C, YMR261C, YNL099C, YGR203W
RNA polymerase II core binding	YBR160W, YDR289C
exoribonuclease activity	YOR048C, YLR107W
exoribonuclease activity, producing 5'-phosphomonoesters	YOR048C, YLR107W
translation regulator activity	YLR067C, YDR496C
actin filament binding	YNL079C, YCR088W
cofactor transporter activity	YPL274W, YPL221W
carbohydrate derivative transporter activity	YPL274W, YER056C
transcription cofactor activity	YBR193C, YDR448W, YOR298C-A, YNR010W, YOR230W, YCR097W, YLR223C, YNL257C, YBR098W, YOL135C, YDR308C
iron-sulfur cluster binding	YDL010W, YDR234W, YGR286C, YKR071C, YPL086C, YJR137C, YLR304C
metal cluster binding	YDL010W, YDR234W, YGR286C, YKR071C, YPL086C, YJR137C, YLR304C
GTP binding	YDR218C, YGL099W, YKL154W, YHR022C, YHR128W, YPL217C, YCR027C, YGR152C, YER020W, YJR072C, YOR262W, YER006W, YNR053C, YGR210C, YJL102W, YHR005C, YMR023C, YPL051W, YBR164C, YBL033C, YHR168W
guanyl nucleotide binding	YDR218C, YGL099W, YKL154W, YHR022C, YHR128W, YPL217C, YCR027C, YGR152C, YER020W, YJR072C, YOR262W, YER006W, YNR053C, YGR210C, YJL102W, YHR005C, YMR023C, YPL051W, YBR164C, YBL033C, YHR168W
guanyl ribonucleotide binding	YDR218C, YGL099W, YKL154W, YHR022C, YHR128W, YPL217C, YCR027C, YGR152C, YER020W, YJR072C, YOR262W, YER006W, YNR053C, YGR210C, YJL102W, YHR005C, YMR023C, YPL051W, YBR164C, YBL033C, YHR168W
phospholipid binding	YMR175W, YDR448W, YOL078W, YMR183C, YDR313C, YCL024W, YDR323C, YAR042W, YNL257C, YLR178C, YDR103W, YLR187W, YOR086C, YAR002W, YHR193C, YLR417W, YOR357C, YML072C, YNL298W, YDR309C, YKR078W, YKR003W
phosphate transmembrane transporter activity	YML123C, YJL145W, YBR296C, YPL221W
basal transcription machinery binding	YBR160W, YDR289C, YDL070W
basal RNA polymerase II transcription machinery binding	YBR160W, YDR289C, YDL070W
RNA polymerase II core promoter proximal region sequence-specific DNA binding transcription factor activity involved in positive regulation of transcription	YPL248C, YMR021C, YPL133C, YDR463W, YBL021C, YPL202C, YAL051W, YDR096W, YLR451W
RNA polymerase II transcription regulatory region sequence-specific DNA binding transcription factor activity involved in positive regulation of transcription	YPL248C, YMR021C, YPL133C, YDR463W, YBL021C, YPL202C, YAL051W, YDR096W, YLR451W
enzyme inhibitor activity	YHR136C, YPL052W, YLR073C, YPL267W, YLR178C, YOR027W
DNA polymerase activity	YDR419W, Q0050, YGR161C-D, YPR175W, Q0055, YDR121W, YJR043C, YAR009C, YMR045C, YLR318W, YDR034C-D, YPR158C-D
protein channel activity	YNL070W, YOR297C
carbon-nitrogen ligase activity, with glutamine as amido-N-donor	YGR102C, YGR061C
carbohydrate kinase activity	YIL107C, YOL136C
actin binding	YNL138W, YNL079C, YMR109W, YCR088W, YDL178W, YDR063W, YLR313C, YIL159W
serine hydrolase activity	YBR204C, YNL123W, YMR297W
protein binding	YGL162W, YCR088W, YDL070W, YPL239W, YAL055W, YPR120C, YDR224C, YLR313C, YBR009C, YDR173C, YPL169C, YGR188C, YML097C, YDL010W, YDR217C, YDR103W, YFL016C, YHR005C, YJL149W, YBL021C, YDR289C, YJL115W, YHR090C, YNL039W, YGR009C, YNL333W, YPL065W, YDL178W, YOR178C, YEL030W, YOR279C, YPR028W, YGR003W, YIL159W, YMR109W, YDR533C, YPR158W, YKL049C, YPR018W, YFL023W, YOR145C, YNL006W, YDR320C-A, YGL178W, Y…
purine nucleotide binding	YPL036W, YGR102C, YDL064W, YNL112W, YHR128W, YPL209C, YDR226W, YER190W, YLR274W, YKL210W, YMR216C, YDR127W, YMR022W, YDR173C, YGR188C, YFL016C, YHR005C, YLR383W, YPL026C, YBR164C, YGR204W, YBR073W, YGL021W, YOR317W, YGL211W, YGR061C, YNL082W, YMR128W, YJR046W, YDL166C, YDR502C, YEL030W, YMR291W, YJR072C, YLR306W, YBL009W, YJL019W, YOR262W, YJL102W, YER183C, YGL058W, YGL171W, YMR109W, YJR057W, YNL…
ribonucleotide binding	YPL036W, YGR102C, YDL064W, YNL112W, YHR128W, YPL209C, YDR226W, YER190W, YLR274W, YKL210W, YMR216C, YDR127W, YMR022W, YDR173C, YGR188C, YFL016C, YHR005C, YLR383W, YPL026C, YBR164C, YGR204W, YBR073W, YGL021W, YOR317W, YGL211W, YGR061C, YNL082W, YMR128W, YJR046W, YDL166C, YDR502C, YEL030W, YMR291W, YJR072C, YLR306W, YBL009W, YJL019W, YOR262W, YJL102W, YER183C, YGL058W, YGL171W, YMR109W, YJR057W, YNL…
phosphatase activity	YFR040W, YGR123C, YER037W, YMR087W, YJL134W, YER089C, YJL098W, YNL201C, YIL107C, YIR026C, YOR283W, YDR284C, YHR046C, YLR433C, YDR074W, YBR093C, YBR092C, YMR165C, YNL099C, YMR261C, YGR203W
purine ribonucleoside triphosphate binding	YPL036W, YGR102C, YDL064W, YNL112W, YHR128W, YPL209C, YDR226W, YER190W, YLR274W, YKL210W, YMR216C, YDR127W, YMR022W, YDR173C, YGR188C, YFL016C, YHR005C, YLR383W, YPL026C, YBR164C, YGR204W, YBR073W, YGL021W, YOR317W, YGL211W, YGR061C, YNL082W, YMR128W, YJR046W, YDL166C, YDR502C, YEL030W, YMR291W, YJR072C, YLR306W, YBL009W, YJL019W, YOR262W, YJL102W, YER183C, YGL058W, YGL171W, YMR109W, YJR057W, YNL…
DNA translocase activity	YBR073W, YGL163C
sequence-specific DNA binding RNA polymerase II transcription factor activity	YKL185W, YPR008W, YGL209W, YER169W, YGL162W, YPL011C, YOR337W, YPL133C, YPR065W, YDR463W, YMR227C, YNR063W, YPL202C, YAL051W, YDR259C, YDR096W, YLR451W, YPL248C, YMR021C, YER148W, YBL021C, YPR104C, YLR014C, YBR240C, YBR297W, YDR520C, YHR178W, YLR278C, YPR196W, YOL067C
thiolester hydrolase activity	YER098W, YDR036C, YER151C, YMR223W
RNA polymerase II core promoter proximal region sequence-specific DNA binding transcription factor activity	YKL185W, YGL209W, YER169W, YPL248C, YMR021C, YPL133C, YPR065W, YDR463W, YBL021C, YPL202C, YAL051W, YDR096W, YLR451W
purine nucleoside binding	YPL036W, YGR102C, YDL064W, YNL112W, YHR128W, YPL209C, YDR226W, YER190W, YLR274W, YKL210W, YMR216C, YDR127W, YMR022W, YDR173C, YGR188C, YFL016C, YHR005C, YLR383W, YPL026C, YBR164C, YGR204W, YBR073W, YGL021W, YOR317W, YGL211W, YGR061C, YNL082W, YMR128W, YJR046W, YDL166C, YDR502C, YEL030W, YMR291W, YJR072C, YLR306W, YBL009W, YJL019W, YOR262W, YJL102W, YER183C, YGL058W, YGL171W, YMR109W, YJR057W, YNL…
purine ribonucleoside binding	YPL036W, YGR102C, YDL064W, YNL112W, YHR128W, YPL209C, YDR226W, YER190W, YLR274W, YKL210W, YMR216C, YDR127W, YMR022W, YDR173C, YGR188C, YFL016C, YHR005C, YLR383W, YPL026C, YBR164C, YGR204W, YBR073W, YGL021W, YOR317W, YGL211W, YGR061C, YNL082W, YMR128W, YJR046W, YDL166C, YDR502C, YEL030W, YMR291W, YJR072C, YLR306W, YBL009W, YJL019W, YOR262W, YJL102W, YER183C, YGL058W, YGL171W, YMR109W, YJR057W, YNL…
ribonucleoside binding	YPL036W, YGR102C, YDL064W, YNL112W, YHR128W, YPL209C, YDR226W, YER190W, YLR274W, YKL210W, YMR216C, YDR127W, YMR022W, YDR173C, YGR188C, YFL016C, YHR005C, YLR383W, YPL026C, YBR164C, YGR204W, YBR073W, YGL021W, YOR317W, YGL211W, YGR061C, YNL082W, YMR128W, YJR046W, YDL166C, YDR502C, YEL030W, YMR291W, YJR072C, YLR306W, YBL009W, YJL019W, YOR262W, YJL102W, YER183C, YGL058W, YGL171W, YMR109W, YJR057W, YNL…
RNA-directed DNA polymerase activity	Q0050, YGR161C-D, Q0055, YMR045C, YAR009C, YLR318W, YDR034C-D, YPR158C-D
3'-5' exonuclease activity	YJR043C, YOL080C, YLR107W
purine ribonucleotide binding	YPL036W, YGR102C, YDL064W, YNL112W, YHR128W, YPL209C, YDR226W, YER190W, YLR274W, YKL210W, YMR216C, YDR127W, YMR022W, YDR173C, YGR188C, YFL016C, YHR005C, YLR383W, YPL026C, YBR164C, YGR204W, YBR073W, YGL021W, YOR317W, YGL211W, YGR061C, YNL082W, YMR128W, YJR046W, YDL166C, YDR502C, YEL030W, YMR291W, YJR072C, YLR306W, YBL009W, YJL019W, YOR262W, YJL102W, YER183C, YGL058W, YGL171W, YMR109W, YJR057W, YNL…
nucleoside binding	YPL036W, YGR102C, YDL064W, YNL112W, YHR128W, YPL209C, YDR226W, YER190W, YLR274W, YKL210W, YMR216C, YDR127W, YMR022W, YDR173C, YGR188C, YFL016C, YHR005C, YLR383W, YPL026C, YBR164C, YGR204W, YBR073W, YGL021W, YOR317W, YGL211W, YGR061C, YNL082W, YMR128W, YJR046W, YDL166C, YDR502C, YEL030W, YMR291W, YJR072C, YLR306W, YBL009W, YJL019W, YOR262W, YJL102W, YER183C, YGL058W, YGL171W, YMR109W, YJR057W, YNL…
RNA polymerase II transcription factor binding	YPL248C, YGL162W, YER148W, YDL070W, YMR070W, YDR308C
endoribonuclease activity	YMR059W, YBR257W, YAR008W, YGR161C-D, YGR030C, YNL282W, YMR239C, YOL010W, YAR009C, YMR045C, YDR279W, YDR034C-D, YNL001W, YPR158C-D
RNA polymerase core enzyme binding	YBR160W, YDR289C
RNA polymerase binding	YBR160W, YDR289C
phosphatidylinositol binding	YOL078W, YDR103W, YHR193C, YDR313C, YLR417W, YCL024W, YOR357C, YDR323C, YDR309C, YAR042W, YKR078W, YKR003W
nuclease activity	YIR027C, YML095C, YHL022C, YGR161C-D, YGR030C, YKL113C, YJR043C, YCR026C, YKL011C, YOL010W, YAR009C, YMR045C, YDR279W, YDR034C-D, YNL001W, YPR158C-D, YLR107W, YBR098W, YMR059W, Q0050, YBR257W, YMR262W, YAR008W, Q0055, YOR033C, YNL282W, YLR135W, YDL227C, YMR239C, YOR048C, YOL080C
phosphoprotein phosphatase activity	YFR040W, YGR123C, YLR433C, YER089C, YJL098W, YNL201C, YNL099C, YIR026C, YGR203W
transferase activity, transferring phosphorus-containing groups	YNL151C, YER026C, YKL166C, YGR161C-D, YPL209C, YDR226W, YAR009C, YMR216C, YDR127W, YLR318W, YDR173C, YGR188C, YDL017W, YML112W, YPL026C, YGL021W, YJR010W, YPR111W, YDR419W, YBL016W, YPR175W, YDL166C, YDR156W, YOR116C, YMR291W, YNL113W, YIL107C, YKL035W, YBL009W, YNL299W, YGR052W, YPR110C, YDL101C, YJR057W, YPL140C, YIL079C, YPL258C, YDR300C, YBR160W, YJL006C, YNL298W, YNR012W, YHL012W, YKR025W, Y…
transferase activity, transferring glycosyl groups	YBR038W, YDL232W, YPL076W, YHR128W, YKR061W, YLR258W, YDR441C, YLR209C, YMR306W, YNR030W, YBR070C, YPR183W, YPR160W, YKL004W, YBR126C, YOR002W, YMR261C, YDR354W, YNL191W, YFR015C
phosphotransferase activity, alcohol group as acceptor	YKL166C, YNR012W, YPL209C, YKL001C, YDR523C, YMR216C, YMR104C, YDR127W, YDR173C, YGR188C, YCR008W, YDL017W, YOR267C, YML112W, YPL026C, YNR047W, YGL021W, YPR111W, YBL016W, YOL055C, YOR347C, YCL024W, YMR291W, YGR040W, YIL107C, YBL009W, YGR052W, YDL101C, YDL025C, YLR260W, YPL140C, YKL139W, YPL258C, YOL136C, YHR082C, YGL180W, YBR160W, YJL006C, YPL153C, YML070W, YNL298W
Ras guanyl-nucleotide exchange factor activity	YMR232W, YDR472W
serine-type peptidase activity	YNL123W, YMR297W
drug transporter activity	YLR237W, YNL065W
SNAP receptor activity	YMR017W, YMR183C, YGR009C
lipase activity	YBR204C, YBR067C, YDR058C
exonuclease activity, active with either ribo- or deoxyribonucleic acids and producing 5'-phosphomonoesters	YJR043C, YOR048C, YLR107W
enzyme activator activity	YPL024W, YOL149W, YNL077W, YLR009W, YER096W, YNL064C, YOR107W, YOL010W, YBR156C, YJR053W, YPL241C, YGR225W, YFL016C, YOR134W, YNR054C, YNL006W, YNL227C, YDR309C, YMR161W, YOR047C
protein binding transcription factor activity	YDR448W, YNR010W, YDR460W, YOR230W, YJR094C, YPR186C, YPR065W, YDR146C, YDR259C, YNL257C, YBR098W, YDR308C, YKL058W, YOL135C, YBR193C, YPL248C, YOR298C-A, YCR097W, YER148W, YBR123C, YIL143C, YGR063C, YLR223C, YPR133C, YNL039W, YML043C, YPL122C
carbohydrate binding	YDL194W, YKR102W
transferase activity, transferring hexosyl groups	YBR038W, YDL232W, YPL076W, YBR070C, YNR030W, YPR183W, YKL004W, YPR160W, YKR061W, YBR126C, YLR258W, YOR002W, YMR261C, YFR015C, YMR306W
translation factor activity, nucleic acid binding	YPL237W, YNL014W, YEL034W, YJR047C, YKL081W, YOL114C, YJL102W, YOR204W, YKR026C
transcription factor binding transcription factor activity	YDR448W, YNR010W, YOR230W, YPR186C, YPR065W, YDR146C, YDR259C, YNL257C, YBR098W, YDR308C, YKL058W, YOL135C, YBR193C, YPL248C, YOR298C-A, YCR097W, YER148W, YBR123C, YLR223C, YPR133C, YNL039W, YML043C
structural constituent of nuclear pore	YLL023C, YPL169C, YAR002W
RNA polymerase II activating transcription factor binding	YER148W, YMR070W
substrate-specific transporter activity	YLL028W, YPL036W, YBR069C, YOR192C, YBR021W, YOR297C, YBR132C, YHL008C, YLR411W, YIL023C, YBR180W, YPR156C, YPL078C, YPL265W, YPL271W, YNL125C, YHL040C, YER056C, YCR021C, YDR345C, YOL122C, YGR121C, YDL194W, YHR117W, YNL065W, YMR011W, Q0130, YJL212C, YOR273C, YJR054W, YPL092W, YNL055C, YLR034C, YNL070W, YNL318C, YLR237W, YML081C-A, YJL024C, YDR038C, YGL186C, YJL145W, YLR092W, YDR536W, YDR040C, YDR…
endoribonuclease activity, producing 5'-phosphomonoesters	YBR257W, YGR161C-D, YGR030C, YNL282W, YMR239C, YMR045C, YAR009C, YDR279W, YDR034C-D, YPR158C-D
protein transmembrane transporter activity	YNL070W, YOR297C
activating transcription factor binding	YER148W, YMR070W
divalent inorganic cation transmembrane transporter activity	YPL060W, YIL023C
ribonuclease activity	YMR059W, YBR257W, YAR008W, YGR161C-D, YGR030C, YNL282W, YMR239C, YOL010W, YAR009C, YOR048C, YMR045C, YDR279W, YDR034C-D, YNL001W, YPR158C-D, YLR107W
DNA-directed DNA polymerase activity	YDR419W, YGR161C-D, YPR175W, YDR121W, YJR043C, YMR045C, YAR009C, YDR034C-D, YPR158C-D
calcium ion binding	YGR058W, YOR257W, YNL083W
lipid transporter activity	YJL145W, YMR034C, YAR042W
peptide binding	YDR304C, YDL065C, YNL049C, YDR155C
protein phosphatase regulator activity	YER054C, YOR178C
ribonuclease H activity	YAR009C, YMR045C, YGR161C-D, YDR279W, YDR034C-D, YPR158C-D
hydrolase activity, acting on ester bonds	YFR040W, YML095C, YNL335W, YGR161C-D, YGR030C, YHR163W, YDR036C, YCR026C, YOL010W, YAR009C, YIR026C, YBR098W, YMR223W, YMR059W, YMR262W, YDR444W, YOR033C, YBR093C, YMR165C, YDL227C, YNL099C, YOR360C, YKL113C, YER098W, YIL107C, YDR279W, YOR283W, YNL001W, YDR284C, YAR008W, YDR074W, YGR203W, YIR027C, YGL248W, YNR064C, YGR248W, YER089C, YJR043C, YJL098W, YNL201C, YMR045C, YER151C, YDR034C-D, YDR058C,…
translation initiation factor activity	YPL237W, YEL034W, YKR026C, YOR204W
amide binding	YDR304C, YDL065C, YNL049C, YDR155C
nucleoside-triphosphatase regulator activity	YBR169C, YNL077W, YLR009W, YOR107W, YNL064C, YBR101C, YML097C, YMR116C, YJR053W, YPL241C, YMR232W, YFL016C, YOR134W, YDR495C, YNR054C, YNL227C, YDR472W, YDR309C, YMR161W, YOR027W, YKR026C
hydrolase activity	YFR040W, YML095C, YPL036W, YNR067C, YIR029W, YNL112W, YGR030C, YHR163W, YER190W, YDR101C, YLR274W, YAR009C, YBR098W, YMR312W, YMR059W, YJR117W, YDR444W, YPL078C, YHR005C, YOR033C, YPL271W, YBR164C, YGR204W, YDL227C, YMR274C, YBR073W, YDR331W, YNL082W, YBR111C, YMR128W, YDL166C, YOL155C, YBR056W, YJR072C, YOL068C, YMR305C, YLR209C, YDR279W, YDR284C, YJL102W, YGL171W, YOR059C, YMR109W, YDR533C, YAR…
RNA polymerase II transcription factor binding transcription factor activity	YBR193C, YNR010W, YPR133C, YPR065W, YDR308C, YKL058W, YOL135C
enzyme regulator activity	YAL040C, YPL024W, YPL267W, YOL149W, YNL077W, YER054C, YLR009W, YHR136C, YPR120C, YGL240W, YNL064C, YOL010W, YHR071W, YBR156C, YBR101C, YML097C, YJR053W, YMR232W, YLR226W, YFL016C, YDR495C, YGL134W, YLR210W, YNR054C, YMR261C, YGR108W, YDR472W, YMR199W, YPR119W, YBR169C, YOR178C, YER096W, YOR107W, YLR073C, YLR178C, YPL241C, YMR116C, YGR225W, YGL246C, YOR134W, YGR109C, YNL006W, YNL227C, YPL052W, YDR…
phosphatase regulator activity	YER054C, YOR178C
Ras GTPase activator activity	YOR134W, YDR309C
peptidase activity, acting on L-amino acid peptides	YBR286W, YGR161C-D, YIL031W, YNR020C, YER098W, YDR101C, YPL020C, YLR244C, YMR045C, YER151C, YDR034C-D, YLR121C, YNL123W, YPR122W, YNL045W, YPR158C-D, YMR223W, YHR113W, YJR117W, YKL103C, YDR533C, YIR039C, YFR044C, YMR297W, YNL239W, YMR274C, YNL191W, YDR331W
peptidase activity	YBR286W, YGR161C-D, YIL031W, YNR020C, YER098W, YDR101C, YPL020C, YAR009C, YLR244C, YMR045C, YER151C, YDR034C-D, YLR121C, YNL123W, YPR122W, YNL045W, YPR158C-D, YMR223W, YHR113W, YJR117W, YKL103C, YDR533C, YIR039C, YFR044C, YMR297W, YNL239W, YMR274C, YNL191W, YDR331W
transporter activity	YLL028W, YPL036W, YAL067C, YNL083W, YBR069C, YOR192C, YBR021W, YOR297C, YBR132C, YHL008C, YLR411W, YPL189W, YIL023C, YBR180W, YPR156C, YPL078C, YPL265W, YDR406W, YPL271W, YNL125C, YHL040C, YER056C, YCR021C, YDR345C, YOL122C, YGR121C, YDL194W, YHR117W, YNL065W, YMR011W, YLR004C, Q0130, YJL212C, YOR273C, YJR054W, YPL092W, YNL055C, YLR034C, YAR002W, YNL070W, YNL318C, YLR237W, YML081C-A, YJL024C, YDR…
aspartic-type endopeptidase activity	YMR045C, YIR039C, YGR161C-D, YDR034C-D, YLR121C, YPR158C-D
aspartic-type peptidase activity	YMR045C, YIR039C, YGR161C-D, YDR034C-D, YLR121C, YPR158C-D
small conjugating protein binding	YLR417W, YDL013W, YGL137W, YML097C
signal sequence binding	YDL065C, YNL049C
GTPase activator activity	YPL241C, YJR053W, YOR107W, YOR134W, YDR309C
ubiquitin binding	YLR417W, YGL137W, YML097C
guanyl-nucleotide exchange factor activity	YMR232W, YDR472W, YML097C, YKR026C
mannosyltransferase activity	YNR030W, YPR183W, YKR061W
small GTPase regulator activity	YMR116C, YMR232W, YDR472W, YOR134W, YDR309C, YDR495C
endopeptidase activity	YJR117W, YIR039C, YGR161C-D, YNR020C, YNL239W, YMR274C, YMR045C, YDR034C-D, YNL123W, YPR122W, YLR121C, YDR331W, YPR158C-D
protein transporter activity	YNL070W, YHR117W, YHR005C-A, YJL024C, YOR297C
GTPase regulator activity	YPL241C, YJR053W, YMR116C, YMR232W, YOR134W, YDR495C, YDR472W, YOR107W, YDR309C, YKR026C, YML097C

## Sheet: FCP-vs-SGP-P
Terms from the Process Ontology with p-value as good or better than 1
Gene Ontology term	Cluster frequency	Genome frequency of use	Corrected P-value
ribosome biogenesis (view genes)	170 out of 1556 genes, 10.9%	343 out of 5905 genes, 5.8%	4.29e-18
ribonucleoprotein complex biogenesis (view genes)	191 out of 1556 genes, 12.3%	407 out of 5905 genes, 6.9%	3.39e-17
rRNA processing (view genes)	131 out of 1556 genes, 8.4%	244 out of 5905 genes, 4.1%	3.54e-17
rRNA metabolic process (view genes)	135 out of 1556 genes, 8.7%	256 out of 5905 genes, 4.3%	7.52e-17
ribosomal small subunit biogenesis (view genes)	75 out of 1556 genes, 4.8%	124 out of 5905 genes, 2.1%	1.28e-12
ncRNA processing (view genes)	158 out of 1556 genes, 10.2%	350 out of 5905 genes, 5.9%	8.11e-12
maturation of SSU-rRNA from tricistronic rRNA transcript (SSU-rRNA, 5.8S rRNA, LSU-rRNA) (view genes)	60 out of 1556 genes, 3.9%	93 out of 5905 genes, 1.6%	1.62e-11
maturation of SSU-rRNA (view genes)	63 out of 1556 genes, 4.0%	102 out of 5905 genes, 1.7%	7.11e-11
RNA processing (view genes)	206 out of 1556 genes, 13.2%	534 out of 5905 genes, 9.0%	1.13e-07
maturation of 5.8S rRNA (view genes)	48 out of 1556 genes, 3.1%	79 out of 5905 genes, 1.3%	1.91e-07
maturation of 5.8S rRNA from tricistronic rRNA transcript (SSU-rRNA, 5.8S rRNA, LSU-rRNA) (view genes)	48 out of 1556 genes, 3.1%	79 out of 5905 genes, 1.3%	1.91e-07
cleavage involved in rRNA processing (view genes)	43 out of 1556 genes, 2.8%	68 out of 5905 genes, 1.2%	2.91e-07
ncRNA metabolic process (view genes)	162 out of 1556 genes, 10.4%	403 out of 5905 genes, 6.8%	4.61e-07
organic cyclic compound metabolic process (view genes)	597 out of 1556 genes, 38.4%	1889 out of 5905 genes, 32.0%	5.68e-07
RNA phosphodiester bond hydrolysis (view genes)	43 out of 1556 genes, 2.8%	69 out of 5905 genes, 1.2%	5.78e-07
endonucleolytic cleavage in ITS1 to separate SSU-rRNA from 5.8S rRNA and LSU-rRNA from tricistronic rRNA transcript (SSU-rRNA, 5.8S rRNA, LSU-rRNA) (view genes)	30 out of 1556 genes, 1.9%	42 out of 5905 genes, 0.7%	2.29e-06
endonucleolytic cleavage involved in rRNA processing (view genes)	31 out of 1556 genes, 2.0%	46 out of 5905 genes, 0.8%	1.15e-05
endonucleolytic cleavage of tricistronic rRNA transcript (SSU-rRNA, 5.8S rRNA, LSU-rRNA) (view genes)	31 out of 1556 genes, 2.0%	46 out of 5905 genes, 0.8%	1.15e-05
heterocycle metabolic process (view genes)	574 out of 1556 genes, 36.9%	1836 out of 5905 genes, 31.1%	1.37e-05
ribosomal large subunit biogenesis (view genes)	48 out of 1556 genes, 3.1%	87 out of 5905 genes, 1.5%	1.78e-05
nitrogen compound metabolic process (view genes)	639 out of 1556 genes, 41.1%	2076 out of 5905 genes, 35.2%	1.85e-05
cellular aromatic compound metabolic process (view genes)	568 out of 1556 genes, 36.5%	1819 out of 5905 genes, 30.8%	2.2e-05
RNA phosphodiester bond hydrolysis, endonucleolytic (view genes)	31 out of 1556 genes, 2.0%	47 out of 5905 genes, 0.8%	2.54e-05
cellular nitrogen compound metabolic process (view genes)	592 out of 1556 genes, 38.0%	1913 out of 5905 genes, 32.4%	4.31e-05
cellular component biogenesis (view genes)	319 out of 1556 genes, 20.5%	948 out of 5905 genes, 16.1%	5.86e-05
nucleobase-containing compound metabolic process (view genes)	541 out of 1556 genes, 34.8%	1742 out of 5905 genes, 29.5%	0.00016
rRNA 5'-end processing (view genes)	22 out of 1556 genes, 1.4%	32 out of 5905 genes, 0.5%	0.00116
ncRNA 5'-end processing (view genes)	22 out of 1556 genes, 1.4%	32 out of 5905 genes, 0.5%	0.00116
RNA 5'-end processing (view genes)	22 out of 1556 genes, 1.4%	33 out of 5905 genes, 0.6%	0.00263
endonucleolytic cleavage to generate mature 5'-end of SSU-rRNA from (SSU-rRNA, 5.8S rRNA, LSU-rRNA) (view genes)	21 out of 1556 genes, 1.3%	31 out of 5905 genes, 0.5%	0.00309
endonucleolytic cleavage in 5'-ETS of tricistronic rRNA transcript (SSU-rRNA, 5.8S rRNA, LSU-rRNA) (view genes)	20 out of 1556 genes, 1.3%	29 out of 5905 genes, 0.5%	0.00358
nucleic acid metabolic process (view genes)	462 out of 1556 genes, 29.7%	1491 out of 5905 genes, 25.2%	0.00381
cytoplasmic translation (view genes)	70 out of 1556 genes, 4.5%	163 out of 5905 genes, 2.8%	0.00474
ribosome assembly (view genes)	30 out of 1556 genes, 1.9%	55 out of 5905 genes, 0.9%	0.01517
ergosterol metabolic process (view genes)	17 out of 1556 genes, 1.1%	25 out of 5905 genes, 0.4%	0.02941
phytosteroid metabolic process (view genes)	17 out of 1556 genes, 1.1%	25 out of 5905 genes, 0.4%	0.02941
ergosterol biosynthetic process (view genes)	16 out of 1556 genes, 1.0%	23 out of 5905 genes, 0.4%	0.03404
phytosteroid biosynthetic process (view genes)	16 out of 1556 genes, 1.0%	23 out of 5905 genes, 0.4%	0.03404
cellular alcohol biosynthetic process (view genes)	16 out of 1556 genes, 1.0%	23 out of 5905 genes, 0.4%	0.03404
ribosomal large subunit assembly (view genes)	20 out of 1556 genes, 1.3%	32 out of 5905 genes, 0.5%	0.03448
meiosis I (view genes)	42 out of 1556 genes, 2.7%	90 out of 5905 genes, 1.5%	0.04658
single-organism biosynthetic process (view genes)	110 out of 1556 genes, 7.1%	299 out of 5905 genes, 5.1%	0.05873
small molecule biosynthetic process (view genes)	109 out of 1556 genes, 7.0%	297 out of 5905 genes, 5.0%	0.07195
ribonucleoprotein complex assembly (view genes)	52 out of 1556 genes, 3.3%	124 out of 5905 genes, 2.1%	0.19834
reciprocal meiotic recombination (view genes)	27 out of 1556 genes, 1.7%	53 out of 5905 genes, 0.9%	0.21054
reciprocal DNA recombination (view genes)	27 out of 1556 genes, 1.7%	53 out of 5905 genes, 0.9%	0.21054
sulfur compound metabolic process (view genes)	44 out of 1556 genes, 2.8%	101 out of 5905 genes, 1.7%	0.23421
cellular alcohol metabolic process (view genes)	17 out of 1556 genes, 1.1%	28 out of 5905 genes, 0.5%	0.2517
steroid biosynthetic process (view genes)	19 out of 1556 genes, 1.2%	33 out of 5905 genes, 0.6%	0.27535
sterol biosynthetic process (view genes)	19 out of 1556 genes, 1.2%	33 out of 5905 genes, 0.6%	0.27535
ribonucleoprotein complex subunit organization (view genes)	53 out of 1556 genes, 3.4%	129 out of 5905 genes, 2.2%	0.32292
sulfur compound biosynthetic process (view genes)	34 out of 1556 genes, 2.2%	74 out of 5905 genes, 1.3%	0.39882
steroid metabolic process (view genes)	23 out of 1556 genes, 1.5%	44 out of 5905 genes, 0.7%	0.41225
sterol metabolic process (view genes)	23 out of 1556 genes, 1.5%	44 out of 5905 genes, 0.7%	0.41225
oxidation-reduction process (view genes)	146 out of 1556 genes, 9.4%	432 out of 5905 genes, 7.3%	0.43096
organelle assembly (view genes)	36 out of 1556 genes, 2.3%	81 out of 5905 genes, 1.4%	0.59256
thiamine-containing compound metabolic process (view genes)	12 out of 1556 genes, 0.8%	18 out of 5905 genes, 0.3%	0.75401
organic substance metabolic process (view genes)	939 out of 1556 genes, 60.3%	3351 out of 5905 genes, 56.7%	0.89057
recombinational repair (view genes)	28 out of 1556 genes, 1.8%	60 out of 5905 genes, 1.0%	1
organic hydroxy compound biosynthetic process (view genes)	30 out of 1556 genes, 1.9%	67 out of 5905 genes, 1.1%	1
nucleic acid phosphodiester bond hydrolysis (view genes)	78 out of 1556 genes, 5.0%	216 out of 5905 genes, 3.7%	1
cellular component assembly involved in morphogenesis (view genes)	27 out of 1556 genes, 1.7%	59 out of 5905 genes, 1.0%	1
thiamine metabolic process (view genes)	11 out of 1556 genes, 0.7%	17 out of 5905 genes, 0.3%	1
RNA metabolic process (view genes)	338 out of 1556 genes, 21.7%	1124 out of 5905 genes, 19.0%	1
gene expression (view genes)	407 out of 1556 genes, 26.2%	1377 out of 5905 genes, 23.3%	1
alcohol biosynthetic process (view genes)	29 out of 1556 genes, 1.9%	66 out of 5905 genes, 1.1%	1
ethanol metabolic process (view genes)	9 out of 1556 genes, 0.6%	13 out of 5905 genes, 0.2%	1
primary alcohol metabolic process (view genes)	9 out of 1556 genes, 0.6%	13 out of 5905 genes, 0.2%	1
double-strand break repair via homologous recombination (view genes)	23 out of 1556 genes, 1.5%	49 out of 5905 genes, 0.8%	1
polyadenylation-dependent RNA catabolic process (view genes)	12 out of 1556 genes, 0.8%	20 out of 5905 genes, 0.3%	1
sexual reproduction (view genes)	73 out of 1556 genes, 4.7%	204 out of 5905 genes, 3.5%	1
trehalose biosynthetic process (view genes)	6 out of 1556 genes, 0.4%	7 out of 5905 genes, 0.1%	1
oligosaccharide biosynthetic process (view genes)	6 out of 1556 genes, 0.4%	7 out of 5905 genes, 0.1%	1
disaccharide biosynthetic process (view genes)	6 out of 1556 genes, 0.4%	7 out of 5905 genes, 0.1%	1
sulfate assimilation (view genes)	7 out of 1556 genes, 0.4%	9 out of 5905 genes, 0.2%	1
polyadenylation-dependent ncRNA catabolic process (view genes)	11 out of 1556 genes, 0.7%	18 out of 5905 genes, 0.3%	1
nuclear ncRNA surveillance (view genes)	11 out of 1556 genes, 0.7%	18 out of 5905 genes, 0.3%	1
nuclear polyadenylation-dependent ncRNA catabolic process (view genes)	11 out of 1556 genes, 0.7%	18 out of 5905 genes, 0.3%	1
methionine biosynthetic process (view genes)	18 out of 1556 genes, 1.2%	36 out of 5905 genes, 0.6%	1
nicotinamide nucleotide metabolic process (view genes)	23 out of 1556 genes, 1.5%	50 out of 5905 genes, 0.8%	1
pyridine-containing compound metabolic process (view genes)	27 out of 1556 genes, 1.7%	62 out of 5905 genes, 1.0%	1
methionine metabolic process (view genes)	20 out of 1556 genes, 1.3%	42 out of 5905 genes, 0.7%	1
thiamine biosynthetic process (view genes)	10 out of 1556 genes, 0.6%	16 out of 5905 genes, 0.3%	1
thiamine-containing compound biosynthetic process (view genes)	10 out of 1556 genes, 0.6%	16 out of 5905 genes, 0.3%	1
nuclear polyadenylation-dependent rRNA catabolic process (view genes)	10 out of 1556 genes, 0.6%	16 out of 5905 genes, 0.3%	1
organic acid biosynthetic process (view genes)	69 out of 1556 genes, 4.4%	194 out of 5905 genes, 3.3%	1
carboxylic acid biosynthetic process (view genes)	69 out of 1556 genes, 4.4%	194 out of 5905 genes, 3.3%	1
primary metabolic process (view genes)	903 out of 1556 genes, 58.0%	3246 out of 5905 genes, 55.0%	1
alcohol metabolic process (view genes)	43 out of 1556 genes, 2.8%	111 out of 5905 genes, 1.9%	1
organic hydroxy compound metabolic process (view genes)	43 out of 1556 genes, 2.8%	111 out of 5905 genes, 1.9%	1
pyridine nucleotide metabolic process (view genes)	23 out of 1556 genes, 1.5%	51 out of 5905 genes, 0.9%	1
serine family amino acid metabolic process (view genes)	18 out of 1556 genes, 1.2%	37 out of 5905 genes, 0.6%	1
response to oxidative stress (view genes)	36 out of 1556 genes, 2.3%	90 out of 5905 genes, 1.5%	1
ascospore wall assembly (view genes)	20 out of 1556 genes, 1.3%	43 out of 5905 genes, 0.7%	1
spore wall assembly (view genes)	20 out of 1556 genes, 1.3%	43 out of 5905 genes, 0.7%	1
spore wall biogenesis (view genes)	20 out of 1556 genes, 1.3%	43 out of 5905 genes, 0.7%	1
ascospore wall biogenesis (view genes)	20 out of 1556 genes, 1.3%	43 out of 5905 genes, 0.7%	1
fungal-type cell wall assembly (view genes)	20 out of 1556 genes, 1.3%	43 out of 5905 genes, 0.7%	1
NADPH regeneration (view genes)	11 out of 1556 genes, 0.7%	19 out of 5905 genes, 0.3%	1
small molecule metabolic process (view genes)	232 out of 1556 genes, 14.9%	763 out of 5905 genes, 12.9%	1
rRNA 3'-end processing (view genes)	12 out of 1556 genes, 0.8%	22 out of 5905 genes, 0.4%	1
response to DNA damage stimulus (view genes)	104 out of 1556 genes, 6.7%	316 out of 5905 genes, 5.4%	1
reproductive process in single-celled organism (view genes)	49 out of 1556 genes, 3.1%	133 out of 5905 genes, 2.3%	1
meiotic cell cycle (view genes)	68 out of 1556 genes, 4.4%	195 out of 5905 genes, 3.3%	1
maturation of LSU-rRNA from tricistronic rRNA transcript (SSU-rRNA, 5.8S rRNA, LSU-rRNA) (view genes)	15 out of 1556 genes, 1.0%	30 out of 5905 genes, 0.5%	1
cell wall assembly (view genes)	20 out of 1556 genes, 1.3%	44 out of 5905 genes, 0.7%	1
spermine transport (view genes)	4 out of 1556 genes, 0.3%	4 out of 5905 genes, 0.1%	1
glyoxylate metabolic process (view genes)	7 out of 1556 genes, 0.4%	10 out of 5905 genes, 0.2%	1
nuclear polyadenylation-dependent CUT catabolic process (view genes)	7 out of 1556 genes, 0.4%	10 out of 5905 genes, 0.2%	1
sulfur amino acid metabolic process (view genes)	21 out of 1556 genes, 1.3%	47 out of 5905 genes, 0.8%	1
monocarboxylic acid metabolic process (view genes)	41 out of 1556 genes, 2.6%	108 out of 5905 genes, 1.8%	1
meiosis (view genes)	67 out of 1556 genes, 4.3%	193 out of 5905 genes, 3.3%	1
M phase of meiotic cell cycle (view genes)	67 out of 1556 genes, 4.3%	193 out of 5905 genes, 3.3%	1
fungal-type cell wall organization (view genes)	48 out of 1556 genes, 3.1%	131 out of 5905 genes, 2.2%	1
external encapsulating structure organization (view genes)	48 out of 1556 genes, 3.1%	131 out of 5905 genes, 2.2%	1
cell wall organization (view genes)	48 out of 1556 genes, 3.1%	131 out of 5905 genes, 2.2%	1
positive regulation of translational fidelity (view genes)	5 out of 1556 genes, 0.3%	6 out of 5905 genes, 0.1%	1
sulfur amino acid biosynthetic process (view genes)	18 out of 1556 genes, 1.2%	39 out of 5905 genes, 0.7%	1
pre-replicative complex assembly (view genes)	11 out of 1556 genes, 0.7%	20 out of 5905 genes, 0.3%	1
DNA geometric change (view genes)	11 out of 1556 genes, 0.7%	20 out of 5905 genes, 0.3%	1
cellular response to oxidative stress (view genes)	33 out of 1556 genes, 2.1%	84 out of 5905 genes, 1.4%	1
sexual sporulation (view genes)	40 out of 1556 genes, 2.6%	106 out of 5905 genes, 1.8%	1
sexual sporulation resulting in formation of a cellular spore (view genes)	40 out of 1556 genes, 2.6%	106 out of 5905 genes, 1.8%	1
M phase (view genes)	106 out of 1556 genes, 6.8%	326 out of 5905 genes, 5.5%	1
metabolic process (view genes)	993 out of 1556 genes, 63.8%	3611 out of 5905 genes, 61.2%	1
cellular process involved in reproduction (view genes)	133 out of 1556 genes, 8.5%	421 out of 5905 genes, 7.1%	1
pentose metabolic process (view genes)	8 out of 1556 genes, 0.5%	13 out of 5905 genes, 0.2%	1
amine metabolic process (view genes)	31 out of 1556 genes, 2.0%	79 out of 5905 genes, 1.3%	1
cellular component morphogenesis (view genes)	31 out of 1556 genes, 2.0%	79 out of 5905 genes, 1.3%	1
rRNA export from nucleus (view genes)	10 out of 1556 genes, 0.6%	18 out of 5905 genes, 0.3%	1
rRNA transport (view genes)	10 out of 1556 genes, 0.6%	18 out of 5905 genes, 0.3%	1
double-strand break repair (view genes)	38 out of 1556 genes, 2.4%	101 out of 5905 genes, 1.7%	1
rRNA catabolic process (view genes)	13 out of 1556 genes, 0.8%	26 out of 5905 genes, 0.4%	1
reproduction (view genes)	150 out of 1556 genes, 9.6%	482 out of 5905 genes, 8.2%	1
amine biosynthetic process (view genes)	20 out of 1556 genes, 1.3%	46 out of 5905 genes, 0.8%	1
DNA replication (view genes)	47 out of 1556 genes, 3.0%	131 out of 5905 genes, 2.2%	1
cellular metabolic process (view genes)	935 out of 1556 genes, 60.1%	3398 out of 5905 genes, 57.5%	1
maturation of LSU-rRNA (view genes)	15 out of 1556 genes, 1.0%	32 out of 5905 genes, 0.5%	1
trehalose metabolic process (view genes)	7 out of 1556 genes, 0.4%	11 out of 5905 genes, 0.2%	1
tRNA catabolic process (view genes)	9 out of 1556 genes, 0.6%	16 out of 5905 genes, 0.3%	1
nuclear polyadenylation-dependent tRNA catabolic process (view genes)	9 out of 1556 genes, 0.6%	16 out of 5905 genes, 0.3%	1
monocarboxylic acid biosynthetic process (view genes)	17 out of 1556 genes, 1.1%	38 out of 5905 genes, 0.6%	1
DNA repair (view genes)	89 out of 1556 genes, 5.7%	273 out of 5905 genes, 4.6%	1
serine family amino acid biosynthetic process (view genes)	12 out of 1556 genes, 0.8%	24 out of 5905 genes, 0.4%	1
aspartate family amino acid biosynthetic process (view genes)	22 out of 1556 genes, 1.4%	53 out of 5905 genes, 0.9%	1
RNA surveillance (view genes)	13 out of 1556 genes, 0.8%	27 out of 5905 genes, 0.5%	1
nuclear RNA surveillance (view genes)	13 out of 1556 genes, 0.8%	27 out of 5905 genes, 0.5%	1
DNA recombination (view genes)	69 out of 1556 genes, 4.4%	206 out of 5905 genes, 3.5%	1
exonucleolytic trimming involved in rRNA processing (view genes)	10 out of 1556 genes, 0.6%	19 out of 5905 genes, 0.3%	1
DNA duplex unwinding (view genes)	10 out of 1556 genes, 0.6%	19 out of 5905 genes, 0.3%	1
RNA phosphodiester bond hydrolysis, exonucleolytic (view genes)	10 out of 1556 genes, 0.6%	19 out of 5905 genes, 0.3%	1
glyoxylate cycle (view genes)	6 out of 1556 genes, 0.4%	9 out of 5905 genes, 0.2%	1
'de novo' IMP biosynthetic process (view genes)	6 out of 1556 genes, 0.4%	9 out of 5905 genes, 0.2%	1
heteroduplex formation (view genes)	6 out of 1556 genes, 0.4%	9 out of 5905 genes, 0.2%	1
ascospore formation (view genes)	37 out of 1556 genes, 2.4%	101 out of 5905 genes, 1.7%	1
cell development (view genes)	37 out of 1556 genes, 2.4%	101 out of 5905 genes, 1.7%	1
isoprenoid metabolic process (view genes)	8 out of 1556 genes, 0.5%	14 out of 5905 genes, 0.2%	1
isoprenoid biosynthetic process (view genes)	8 out of 1556 genes, 0.5%	14 out of 5905 genes, 0.2%	1
pyrimidine-containing compound metabolic process (view genes)	18 out of 1556 genes, 1.2%	42 out of 5905 genes, 0.7%	1
NADP metabolic process (view genes)	11 out of 1556 genes, 0.7%	22 out of 5905 genes, 0.4%	1
DNA-dependent DNA replication (view genes)	35 out of 1556 genes, 2.2%	95 out of 5905 genes, 1.6%	1
alpha-amino acid metabolic process (view genes)	63 out of 1556 genes, 4.0%	188 out of 5905 genes, 3.2%	1
acetate metabolic process (view genes)	5 out of 1556 genes, 0.3%	7 out of 5905 genes, 0.1%	1
positive regulation of spindle pole body separation (view genes)	5 out of 1556 genes, 0.3%	7 out of 5905 genes, 0.1%	1
response to stress (view genes)	218 out of 1556 genes, 14.0%	734 out of 5905 genes, 12.4%	1
ribosomal large subunit export from nucleus (view genes)	12 out of 1556 genes, 0.8%	25 out of 5905 genes, 0.4%	1
aspartate family amino acid metabolic process (view genes)	26 out of 1556 genes, 1.7%	67 out of 5905 genes, 1.1%	1
ncRNA catabolic process (view genes)	13 out of 1556 genes, 0.8%	28 out of 5905 genes, 0.5%	1
synapsis (view genes)	9 out of 1556 genes, 0.6%	17 out of 5905 genes, 0.3%	1
homoserine biosynthetic process (view genes)	3 out of 1556 genes, 0.2%	3 out of 5905 genes, 0.1%	1
peptidyl-arginine modification (view genes)	3 out of 1556 genes, 0.2%	3 out of 5905 genes, 0.1%	1
peptidyl-arginine methylation (view genes)	3 out of 1556 genes, 0.2%	3 out of 5905 genes, 0.1%	1
acetate biosynthetic process (view genes)	3 out of 1556 genes, 0.2%	3 out of 5905 genes, 0.1%	1
cell projection organization (view genes)	3 out of 1556 genes, 0.2%	3 out of 5905 genes, 0.1%	1
cell projection assembly (view genes)	3 out of 1556 genes, 0.2%	3 out of 5905 genes, 0.1%	1
cellular age-dependent response to reactive oxygen species (view genes)	3 out of 1556 genes, 0.2%	3 out of 5905 genes, 0.1%	1
pentose-phosphate shunt, oxidative branch (view genes)	4 out of 1556 genes, 0.3%	5 out of 5905 genes, 0.1%	1
arabinose metabolic process (view genes)	4 out of 1556 genes, 0.3%	5 out of 5905 genes, 0.1%	1
arabinose catabolic process (view genes)	4 out of 1556 genes, 0.3%	5 out of 5905 genes, 0.1%	1
cAMP-mediated signaling (view genes)	4 out of 1556 genes, 0.3%	5 out of 5905 genes, 0.1%	1
cyclic-nucleotide-mediated signaling (view genes)	4 out of 1556 genes, 0.3%	5 out of 5905 genes, 0.1%	1
RNA polymerase II complex localization to nucleus (view genes)	4 out of 1556 genes, 0.3%	5 out of 5905 genes, 0.1%	1
gene conversion at mating-type locus (view genes)	7 out of 1556 genes, 0.4%	12 out of 5905 genes, 0.2%	1
polyamine transport (view genes)	7 out of 1556 genes, 0.4%	12 out of 5905 genes, 0.2%	1
cellular biogenic amine catabolic process (view genes)	7 out of 1556 genes, 0.4%	12 out of 5905 genes, 0.2%	1
CUT catabolic process (view genes)	7 out of 1556 genes, 0.4%	12 out of 5905 genes, 0.2%	1
CUT metabolic process (view genes)	7 out of 1556 genes, 0.4%	12 out of 5905 genes, 0.2%	1
positive regulation of cell cycle process (view genes)	10 out of 1556 genes, 0.6%	20 out of 5905 genes, 0.3%	1
nucleobase-containing small molecule metabolic process (view genes)	90 out of 1556 genes, 5.8%	283 out of 5905 genes, 4.8%	1
double-strand break repair via break-induced replication (view genes)	12 out of 1556 genes, 0.8%	26 out of 5905 genes, 0.4%	1
postreplication repair (view genes)	12 out of 1556 genes, 0.8%	26 out of 5905 genes, 0.4%	1
snRNA metabolic process (view genes)	12 out of 1556 genes, 0.8%	26 out of 5905 genes, 0.4%	1
nuclear polyadenylation-dependent mRNA catabolic process (view genes)	8 out of 1556 genes, 0.5%	15 out of 5905 genes, 0.3%	1
polyadenylation-dependent mRNA catabolic process (view genes)	8 out of 1556 genes, 0.5%	15 out of 5905 genes, 0.3%	1
polyadenylation-dependent snoRNA 3'-end processing (view genes)	8 out of 1556 genes, 0.5%	15 out of 5905 genes, 0.3%	1
regulation of translational elongation (view genes)	13 out of 1556 genes, 0.8%	29 out of 5905 genes, 0.5%	1
anatomical structure formation involved in morphogenesis (view genes)	54 out of 1556 genes, 3.5%	161 out of 5905 genes, 2.7%	1
DNA conformation change (view genes)	31 out of 1556 genes, 2.0%	85 out of 5905 genes, 1.4%	1
NADH oxidation (view genes)	6 out of 1556 genes, 0.4%	10 out of 5905 genes, 0.2%	1
nucleobase transport (view genes)	6 out of 1556 genes, 0.4%	10 out of 5905 genes, 0.2%	1
sulfur compound catabolic process (view genes)	6 out of 1556 genes, 0.4%	10 out of 5905 genes, 0.2%	1
exonucleolytic trimming to generate mature 3'-end of 5.8S rRNA from tricistronic rRNA transcript (SSU-rRNA, 5.8S rRNA, LSU-rRNA) (view genes)	9 out of 1556 genes, 0.6%	18 out of 5905 genes, 0.3%	1
alpha-amino acid biosynthetic process (view genes)	45 out of 1556 genes, 2.9%	132 out of 5905 genes, 2.2%	1
purine nucleotide biosynthetic process (view genes)	21 out of 1556 genes, 1.3%	54 out of 5905 genes, 0.9%	1
spliceosomal complex assembly (view genes)	10 out of 1556 genes, 0.6%	21 out of 5905 genes, 0.4%	1
RNA-dependent DNA replication (view genes)	10 out of 1556 genes, 0.6%	21 out of 5905 genes, 0.4%	1
DNA catabolic process (view genes)	10 out of 1556 genes, 0.6%	21 out of 5905 genes, 0.4%	1
purine ribonucleotide biosynthetic process (view genes)	20 out of 1556 genes, 1.3%	51 out of 5905 genes, 0.9%	1
reproduction of a single-celled organism (view genes)	61 out of 1556 genes, 3.9%	187 out of 5905 genes, 3.2%	1
purine-containing compound biosynthetic process (view genes)	25 out of 1556 genes, 1.6%	67 out of 5905 genes, 1.1%	1
ribosomal subunit export from nucleus (view genes)	18 out of 1556 genes, 1.2%	45 out of 5905 genes, 0.8%	1
ribosome localization (view genes)	18 out of 1556 genes, 1.2%	45 out of 5905 genes, 0.8%	1
establishment of ribosome localization (view genes)	18 out of 1556 genes, 1.2%	45 out of 5905 genes, 0.8%	1
ribonucleoprotein complex localization (view genes)	18 out of 1556 genes, 1.2%	45 out of 5905 genes, 0.8%	1
ribonucleoprotein complex export from nucleus (view genes)	18 out of 1556 genes, 1.2%	45 out of 5905 genes, 0.8%	1
rRNA-containing ribonucleoprotein complex export from nucleus (view genes)	18 out of 1556 genes, 1.2%	45 out of 5905 genes, 0.8%	1
telomere maintenance via telomerase (view genes)	7 out of 1556 genes, 0.4%	13 out of 5905 genes, 0.2%	1
oxidoreduction coenzyme metabolic process (view genes)	24 out of 1556 genes, 1.5%	64 out of 5905 genes, 1.1%	1
pyrimidine-containing compound biosynthetic process (view genes)	15 out of 1556 genes, 1.0%	36 out of 5905 genes, 0.6%	1
cellular amino acid biosynthetic process (view genes)	52 out of 1556 genes, 3.3%	157 out of 5905 genes, 2.7%	1
DNA metabolic process (view genes)	153 out of 1556 genes, 9.8%	512 out of 5905 genes, 8.7%	1
vitamin transport (view genes)	5 out of 1556 genes, 0.3%	8 out of 5905 genes, 0.1%	1
cell cycle phase (view genes)	121 out of 1556 genes, 7.8%	398 out of 5905 genes, 6.7%	1
ribosomal small subunit assembly (view genes)	8 out of 1556 genes, 0.5%	16 out of 5905 genes, 0.3%	1
nucleoside phosphate metabolic process (view genes)	79 out of 1556 genes, 5.1%	252 out of 5905 genes, 4.3%	1
regulation of translational fidelity (view genes)	10 out of 1556 genes, 0.6%	22 out of 5905 genes, 0.4%	1
sporulation resulting in formation of a cellular spore (view genes)	52 out of 1556 genes, 3.3%	159 out of 5905 genes, 2.7%	1
chromosome organization involved in meiosis (view genes)	13 out of 1556 genes, 0.8%	31 out of 5905 genes, 0.5%	1
IMP biosynthetic process (view genes)	6 out of 1556 genes, 0.4%	11 out of 5905 genes, 0.2%	1
'de novo' protein folding (view genes)	6 out of 1556 genes, 0.4%	11 out of 5905 genes, 0.2%	1
U4 snRNA 3'-end processing (view genes)	6 out of 1556 genes, 0.4%	11 out of 5905 genes, 0.2%	1
IMP metabolic process (view genes)	6 out of 1556 genes, 0.4%	11 out of 5905 genes, 0.2%	1
proline biosynthetic process (view genes)	4 out of 1556 genes, 0.3%	6 out of 5905 genes, 0.1%	1
serine family amino acid catabolic process (view genes)	4 out of 1556 genes, 0.3%	6 out of 5905 genes, 0.1%	1
glucose catabolic process to ethanol (view genes)	4 out of 1556 genes, 0.3%	6 out of 5905 genes, 0.1%	1
glycolytic fermentation (view genes)	4 out of 1556 genes, 0.3%	6 out of 5905 genes, 0.1%	1
D-xylose metabolic process (view genes)	4 out of 1556 genes, 0.3%	6 out of 5905 genes, 0.1%	1
ncRNA polyadenylation (view genes)	4 out of 1556 genes, 0.3%	6 out of 5905 genes, 0.1%	1
hydrogen sulfide metabolic process (view genes)	4 out of 1556 genes, 0.3%	6 out of 5905 genes, 0.1%	1
hydrogen sulfide biosynthetic process (view genes)	4 out of 1556 genes, 0.3%	6 out of 5905 genes, 0.1%	1
sporulation (view genes)	52 out of 1556 genes, 3.3%	160 out of 5905 genes, 2.7%	1
organonitrogen compound biosynthetic process (view genes)	107 out of 1556 genes, 6.9%	353 out of 5905 genes, 6.0%	1
vitamin metabolic process (view genes)	18 out of 1556 genes, 1.2%	47 out of 5905 genes, 0.8%	1
water-soluble vitamin metabolic process (view genes)	18 out of 1556 genes, 1.2%	47 out of 5905 genes, 0.8%	1
anatomical structure morphogenesis (view genes)	58 out of 1556 genes, 3.7%	181 out of 5905 genes, 3.1%	1
anatomical structure development (view genes)	58 out of 1556 genes, 3.7%	181 out of 5905 genes, 3.1%	1
translesion synthesis (view genes)	7 out of 1556 genes, 0.4%	14 out of 5905 genes, 0.2%	1
conjugation (view genes)	35 out of 1556 genes, 2.2%	103 out of 5905 genes, 1.7%	1
monosaccharide catabolic process (view genes)	21 out of 1556 genes, 1.3%	57 out of 5905 genes, 1.0%	1
alpha-amino acid catabolic process (view genes)	15 out of 1556 genes, 1.0%	38 out of 5905 genes, 0.6%	1
protein folding (view genes)	37 out of 1556 genes, 2.4%	110 out of 5905 genes, 1.9%	1
protein refolding (view genes)	8 out of 1556 genes, 0.5%	17 out of 5905 genes, 0.3%	1
DNA biosynthetic process (view genes)	8 out of 1556 genes, 0.5%	17 out of 5905 genes, 0.3%	1
cell differentiation (view genes)	60 out of 1556 genes, 3.9%	189 out of 5905 genes, 3.2%	1
G-protein coupled receptor signaling pathway (view genes)	14 out of 1556 genes, 0.9%	35 out of 5905 genes, 0.6%	1
nuclear mRNA surveillance (view genes)	9 out of 1556 genes, 0.6%	20 out of 5905 genes, 0.3%	1
nucleoside triphosphate biosynthetic process (view genes)	12 out of 1556 genes, 0.8%	29 out of 5905 genes, 0.5%	1
methylation (view genes)	33 out of 1556 genes, 2.1%	97 out of 5905 genes, 1.6%	1
mismatch repair (view genes)	10 out of 1556 genes, 0.6%	23 out of 5905 genes, 0.4%	1
regulation of DNA recombination (view genes)	11 out of 1556 genes, 0.7%	26 out of 5905 genes, 0.4%	1
cellular aldehyde metabolic process (view genes)	11 out of 1556 genes, 0.7%	26 out of 5905 genes, 0.4%	1
cell cycle (view genes)	179 out of 1556 genes, 11.5%	615 out of 5905 genes, 10.4%	1
endonucleolytic cleavage to generate mature 3'-end of SSU-rRNA from (SSU-rRNA, 5.8S rRNA, LSU-rRNA) (view genes)	3 out of 1556 genes, 0.2%	4 out of 5905 genes, 0.1%	1
double-strand break repair via single-strand annealing, removal of nonhomologous ends (view genes)	3 out of 1556 genes, 0.2%	4 out of 5905 genes, 0.1%	1
age-dependent response to reactive oxygen species (view genes)	3 out of 1556 genes, 0.2%	4 out of 5905 genes, 0.1%	1
UDP-glucose metabolic process (view genes)	3 out of 1556 genes, 0.2%	4 out of 5905 genes, 0.1%	1
polyamine catabolic process (view genes)	3 out of 1556 genes, 0.2%	4 out of 5905 genes, 0.1%	1
peptidyl-lysine modification to hypusine (view genes)	3 out of 1556 genes, 0.2%	4 out of 5905 genes, 0.1%	1
thiamine diphosphate biosynthetic process (view genes)	3 out of 1556 genes, 0.2%	4 out of 5905 genes, 0.1%	1
spermidine transport (view genes)	3 out of 1556 genes, 0.2%	4 out of 5905 genes, 0.1%	1
cellular response to phosphate starvation (view genes)	3 out of 1556 genes, 0.2%	4 out of 5905 genes, 0.1%	1
positive regulation of deoxyribonuclease activity (view genes)	3 out of 1556 genes, 0.2%	4 out of 5905 genes, 0.1%	1
positive regulation of endodeoxyribonuclease activity (view genes)	3 out of 1556 genes, 0.2%	4 out of 5905 genes, 0.1%	1
negative regulation of Arp2/3 complex-mediated actin nucleation (view genes)	3 out of 1556 genes, 0.2%	4 out of 5905 genes, 0.1%	1
thiamine diphosphate metabolic process (view genes)	3 out of 1556 genes, 0.2%	4 out of 5905 genes, 0.1%	1
D-xylose catabolic process (view genes)	3 out of 1556 genes, 0.2%	4 out of 5905 genes, 0.1%	1
hypusine metabolic process (view genes)	3 out of 1556 genes, 0.2%	4 out of 5905 genes, 0.1%	1
response to cycloheximide (view genes)	3 out of 1556 genes, 0.2%	4 out of 5905 genes, 0.1%	1
negative regulation of actin nucleation (view genes)	3 out of 1556 genes, 0.2%	4 out of 5905 genes, 0.1%	1
L-proline biosynthetic process (view genes)	3 out of 1556 genes, 0.2%	4 out of 5905 genes, 0.1%	1
nucleus-associated proteasomal ubiquitin-dependent protein catabolic process (view genes)	3 out of 1556 genes, 0.2%	4 out of 5905 genes, 0.1%	1
cellular developmental process (view genes)	66 out of 1556 genes, 4.2%	211 out of 5905 genes, 3.6%	1
generation of catalytic spliceosome for first transesterification step (view genes)	5 out of 1556 genes, 0.3%	9 out of 5905 genes, 0.2%	1
cytogamy (view genes)	5 out of 1556 genes, 0.3%	9 out of 5905 genes, 0.2%	1
DNA unwinding involved in replication (view genes)	5 out of 1556 genes, 0.3%	9 out of 5905 genes, 0.2%	1
glycine metabolic process (view genes)	5 out of 1556 genes, 0.3%	9 out of 5905 genes, 0.2%	1
threonine metabolic process (view genes)	5 out of 1556 genes, 0.3%	9 out of 5905 genes, 0.2%	1
regulation of spindle pole body separation (view genes)	5 out of 1556 genes, 0.3%	9 out of 5905 genes, 0.2%	1
U5 snRNA 3'-end processing (view genes)	5 out of 1556 genes, 0.3%	9 out of 5905 genes, 0.2%	1
regulation of cell division (view genes)	5 out of 1556 genes, 0.3%	9 out of 5905 genes, 0.2%	1
cell cycle process (view genes)	157 out of 1556 genes, 10.1%	537 out of 5905 genes, 9.1%	1
fungal-type cell wall organization or biogenesis (view genes)	50 out of 1556 genes, 3.2%	156 out of 5905 genes, 2.6%	1
cellular response to stress (view genes)	163 out of 1556 genes, 10.5%	559 out of 5905 genes, 9.5%	1
mitotic recombination (view genes)	14 out of 1556 genes, 0.9%	36 out of 5905 genes, 0.6%	1
cell surface receptor signaling pathway (view genes)	14 out of 1556 genes, 0.9%	36 out of 5905 genes, 0.6%	1
cellular macromolecule metabolic process (view genes)	671 out of 1556 genes, 43.1%	2450 out of 5905 genes, 41.5%	1
NADH metabolic process (view genes)	6 out of 1556 genes, 0.4%	12 out of 5905 genes, 0.2%	1
lysine biosynthetic process (view genes)	6 out of 1556 genes, 0.4%	12 out of 5905 genes, 0.2%	1
protein sumoylation (view genes)	6 out of 1556 genes, 0.4%	12 out of 5905 genes, 0.2%	1
meiotic DNA double-strand break formation (view genes)	6 out of 1556 genes, 0.4%	12 out of 5905 genes, 0.2%	1
positive regulation of transcription from RNA polymerase I promoter (view genes)	6 out of 1556 genes, 0.4%	12 out of 5905 genes, 0.2%	1
conjugation with cellular fusion (view genes)	34 out of 1556 genes, 2.2%	102 out of 5905 genes, 1.7%	1
box H/ACA snoRNP assembly (view genes)	2 out of 1556 genes, 0.1%	2 out of 5905 genes, 0.0%	1
age-dependent response to reactive oxygen species involved in chronological cell aging (view genes)	2 out of 1556 genes, 0.1%	2 out of 5905 genes, 0.0%	1
ethanol catabolic process (view genes)	2 out of 1556 genes, 0.1%	2 out of 5905 genes, 0.0%	1
unsaturated fatty acid biosynthetic process (view genes)	2 out of 1556 genes, 0.1%	2 out of 5905 genes, 0.0%	1
regulation of cell budding (view genes)	2 out of 1556 genes, 0.1%	2 out of 5905 genes, 0.0%	1
lysine biosynthetic process via diaminopimelate (view genes)	2 out of 1556 genes, 0.1%	2 out of 5905 genes, 0.0%	1
vitamin catabolic process (view genes)	2 out of 1556 genes, 0.1%	2 out of 5905 genes, 0.0%	1
nucleoside diphosphate biosynthetic process (view genes)	2 out of 1556 genes, 0.1%	2 out of 5905 genes, 0.0%	1
lysine transport (view genes)	2 out of 1556 genes, 0.1%	2 out of 5905 genes, 0.0%	1
protein desumoylation (view genes)	2 out of 1556 genes, 0.1%	2 out of 5905 genes, 0.0%	1
siroheme biosynthetic process (view genes)	2 out of 1556 genes, 0.1%	2 out of 5905 genes, 0.0%	1
acetyl-CoA biosynthetic process from acetate (view genes)	2 out of 1556 genes, 0.1%	2 out of 5905 genes, 0.0%	1
2-micrometer plasmid partitioning (view genes)	2 out of 1556 genes, 0.1%	2 out of 5905 genes, 0.0%	1
mating projection assembly (view genes)	2 out of 1556 genes, 0.1%	2 out of 5905 genes, 0.0%	1
telomeric 3' overhang formation (view genes)	2 out of 1556 genes, 0.1%	2 out of 5905 genes, 0.0%	1
unsaturated fatty acid metabolic process (view genes)	2 out of 1556 genes, 0.1%	2 out of 5905 genes, 0.0%	1
primary alcohol catabolic process (view genes)	2 out of 1556 genes, 0.1%	2 out of 5905 genes, 0.0%	1
small-subunit processome assembly (view genes)	2 out of 1556 genes, 0.1%	2 out of 5905 genes, 0.0%	1
long-chain fatty-acyl-CoA metabolic process (view genes)	2 out of 1556 genes, 0.1%	2 out of 5905 genes, 0.0%	1
fatty-acyl-CoA metabolic process (view genes)	2 out of 1556 genes, 0.1%	2 out of 5905 genes, 0.0%	1
water-soluble vitamin catabolic process (view genes)	2 out of 1556 genes, 0.1%	2 out of 5905 genes, 0.0%	1
positive regulation of protein complex disassembly (view genes)	2 out of 1556 genes, 0.1%	2 out of 5905 genes, 0.0%	1
positive regulation of translational termination (view genes)	2 out of 1556 genes, 0.1%	2 out of 5905 genes, 0.0%	1
siroheme metabolic process (view genes)	2 out of 1556 genes, 0.1%	2 out of 5905 genes, 0.0%	1
diaminopimelate metabolic process (view genes)	2 out of 1556 genes, 0.1%	2 out of 5905 genes, 0.0%	1
chiasma assembly (view genes)	2 out of 1556 genes, 0.1%	2 out of 5905 genes, 0.0%	1
CAAX-box protein processing (view genes)	2 out of 1556 genes, 0.1%	2 out of 5905 genes, 0.0%	1
protein deglutathionylation (view genes)	2 out of 1556 genes, 0.1%	2 out of 5905 genes, 0.0%	1
CAAX-box protein maturation (view genes)	2 out of 1556 genes, 0.1%	2 out of 5905 genes, 0.0%	1
DNA replication initiation (view genes)	13 out of 1556 genes, 0.8%	33 out of 5905 genes, 0.6%	1
coenzyme metabolic process (view genes)	45 out of 1556 genes, 2.9%	140 out of 5905 genes, 2.4%	1
macromolecule metabolic process (view genes)	693 out of 1556 genes, 44.5%	2535 out of 5905 genes, 42.9%	1
karyogamy involved in conjugation with cellular fusion (view genes)	7 out of 1556 genes, 0.4%	15 out of 5905 genes, 0.3%	1
pentose-phosphate shunt (view genes)	7 out of 1556 genes, 0.4%	15 out of 5905 genes, 0.3%	1
spindle pole body duplication associated with nuclear envelope (view genes)	7 out of 1556 genes, 0.4%	15 out of 5905 genes, 0.3%	1
amine catabolic process (view genes)	7 out of 1556 genes, 0.4%	15 out of 5905 genes, 0.3%	1
telomere maintenance via telomere lengthening (view genes)	7 out of 1556 genes, 0.4%	15 out of 5905 genes, 0.3%	1
gene conversion (view genes)	7 out of 1556 genes, 0.4%	15 out of 5905 genes, 0.3%	1
regulation of cyclin-dependent protein serine/threonine kinase activity (view genes)	11 out of 1556 genes, 0.7%	27 out of 5905 genes, 0.5%	1
fatty acid biosynthetic process (view genes)	11 out of 1556 genes, 0.7%	27 out of 5905 genes, 0.5%	1
tRNA transcription (view genes)	8 out of 1556 genes, 0.5%	18 out of 5905 genes, 0.3%	1
tRNA transcription from RNA polymerase III promoter (view genes)	8 out of 1556 genes, 0.5%	18 out of 5905 genes, 0.3%	1
purine nucleoside monophosphate biosynthetic process (view genes)	9 out of 1556 genes, 0.6%	21 out of 5905 genes, 0.4%	1
purine ribonucleoside monophosphate biosynthetic process (view genes)	9 out of 1556 genes, 0.6%	21 out of 5905 genes, 0.4%	1
allantoin metabolic process (view genes)	4 out of 1556 genes, 0.3%	7 out of 5905 genes, 0.1%	1
allantoin catabolic process (view genes)	4 out of 1556 genes, 0.3%	7 out of 5905 genes, 0.1%	1
mRNA splice site selection (view genes)	4 out of 1556 genes, 0.3%	7 out of 5905 genes, 0.1%	1
plasma membrane organization (view genes)	4 out of 1556 genes, 0.3%	7 out of 5905 genes, 0.1%	1
pentose catabolic process (view genes)	4 out of 1556 genes, 0.3%	7 out of 5905 genes, 0.1%	1
double-strand break repair via synthesis-dependent strand annealing (view genes)	4 out of 1556 genes, 0.3%	7 out of 5905 genes, 0.1%	1
eisosome assembly (view genes)	4 out of 1556 genes, 0.3%	7 out of 5905 genes, 0.1%	1
nuclear mRNA surveillance of mRNA 3'-end processing (view genes)	4 out of 1556 genes, 0.3%	7 out of 5905 genes, 0.1%	1
nucleotide metabolic process (view genes)	75 out of 1556 genes, 4.8%	247 out of 5905 genes, 4.2%	1
purine nucleoside biosynthetic process (view genes)	18 out of 1556 genes, 1.2%	50 out of 5905 genes, 0.8%	1
purine ribonucleoside biosynthetic process (view genes)	18 out of 1556 genes, 1.2%	50 out of 5905 genes, 0.8%	1
macromolecule methylation (view genes)	24 out of 1556 genes, 1.5%	70 out of 5905 genes, 1.2%	1
cofactor metabolic process (view genes)	51 out of 1556 genes, 3.3%	163 out of 5905 genes, 2.8%	1
cellular amino acid catabolic process (view genes)	20 out of 1556 genes, 1.3%	57 out of 5905 genes, 1.0%	1
ncRNA 3'-end processing (view genes)	16 out of 1556 genes, 1.0%	44 out of 5905 genes, 0.7%	1
ribonucleotide biosynthetic process (view genes)	22 out of 1556 genes, 1.4%	64 out of 5905 genes, 1.1%	1
apoptotic process (view genes)	10 out of 1556 genes, 0.6%	25 out of 5905 genes, 0.4%	1
cell death (view genes)	10 out of 1556 genes, 0.6%	25 out of 5905 genes, 0.4%	1
programmed cell death (view genes)	10 out of 1556 genes, 0.6%	25 out of 5905 genes, 0.4%	1
death (view genes)	10 out of 1556 genes, 0.6%	25 out of 5905 genes, 0.4%	1
regulation of cell cycle (view genes)	53 out of 1556 genes, 3.4%	171 out of 5905 genes, 2.9%	1
mRNA splicing, via spliceosome (view genes)	34 out of 1556 genes, 2.2%	105 out of 5905 genes, 1.8%	1
purine nucleoside monophosphate metabolic process (view genes)	9 out of 1556 genes, 0.6%	22 out of 5905 genes, 0.4%	1
purine nucleoside triphosphate biosynthetic process (view genes)	9 out of 1556 genes, 0.6%	22 out of 5905 genes, 0.4%	1
purine ribonucleoside monophosphate metabolic process (view genes)	9 out of 1556 genes, 0.6%	22 out of 5905 genes, 0.4%	1
purine ribonucleoside triphosphate biosynthetic process (view genes)	9 out of 1556 genes, 0.6%	22 out of 5905 genes, 0.4%	1
glycogen biosynthetic process (view genes)	6 out of 1556 genes, 0.4%	13 out of 5905 genes, 0.2%	1
pyruvate metabolic process (view genes)	6 out of 1556 genes, 0.4%	13 out of 5905 genes, 0.2%	1
fermentation (view genes)	6 out of 1556 genes, 0.4%	13 out of 5905 genes, 0.2%	1
lysine metabolic process (view genes)	6 out of 1556 genes, 0.4%	13 out of 5905 genes, 0.2%	1
second-messenger-mediated signaling (view genes)	6 out of 1556 genes, 0.4%	13 out of 5905 genes, 0.2%	1
hexose catabolic process (view genes)	18 out of 1556 genes, 1.2%	51 out of 5905 genes, 0.9%	1
purine nucleobase metabolic process (view genes)	8 out of 1556 genes, 0.5%	19 out of 5905 genes, 0.3%	1
ATP biosynthetic process (view genes)	8 out of 1556 genes, 0.5%	19 out of 5905 genes, 0.3%	1
regulation of cell shape (view genes)	7 out of 1556 genes, 0.4%	16 out of 5905 genes, 0.3%	1
spindle pole body duplication (view genes)	7 out of 1556 genes, 0.4%	16 out of 5905 genes, 0.3%	1
snRNA 3'-end processing (view genes)	7 out of 1556 genes, 0.4%	16 out of 5905 genes, 0.3%	1
carboxylic acid metabolic process (view genes)	110 out of 1556 genes, 7.1%	376 out of 5905 genes, 6.4%	1
single-organism metabolic process (view genes)	326 out of 1556 genes, 21.0%	1171 out of 5905 genes, 19.8%	1
RNA splicing, via transesterification reactions with bulged adenosine as nucleophile (view genes)	34 out of 1556 genes, 2.2%	106 out of 5905 genes, 1.8%	1
snoRNA metabolic process (view genes)	16 out of 1556 genes, 1.0%	45 out of 5905 genes, 0.8%	1
transcription from RNA polymerase III promoter (view genes)	12 out of 1556 genes, 0.8%	32 out of 5905 genes, 0.5%	1
long-chain fatty acid metabolic process (view genes)	3 out of 1556 genes, 0.2%	5 out of 5905 genes, 0.1%	1
aminoglycan catabolic process (view genes)	3 out of 1556 genes, 0.2%	5 out of 5905 genes, 0.1%	1
chitin catabolic process (view genes)	3 out of 1556 genes, 0.2%	5 out of 5905 genes, 0.1%	1
DNA topological change (view genes)	3 out of 1556 genes, 0.2%	5 out of 5905 genes, 0.1%	1
translational frameshifting (view genes)	3 out of 1556 genes, 0.2%	5 out of 5905 genes, 0.1%	1
regulation of sister chromatid cohesion (view genes)	3 out of 1556 genes, 0.2%	5 out of 5905 genes, 0.1%	1
G-protein coupled receptor signaling pathway, coupled to cyclic nucleotide second messenger (view genes)	3 out of 1556 genes, 0.2%	5 out of 5905 genes, 0.1%	1
adenylate cyclase-modulating G-protein coupled receptor signaling pathway (view genes)	3 out of 1556 genes, 0.2%	5 out of 5905 genes, 0.1%	1
regulation of ubiquitin homeostasis (view genes)	3 out of 1556 genes, 0.2%	5 out of 5905 genes, 0.1%	1
response to organic cyclic compound (view genes)	3 out of 1556 genes, 0.2%	5 out of 5905 genes, 0.1%	1
long-chain fatty acid transport (view genes)	3 out of 1556 genes, 0.2%	5 out of 5905 genes, 0.1%	1
snRNA catabolic process (view genes)	3 out of 1556 genes, 0.2%	5 out of 5905 genes, 0.1%	1
snoRNA catabolic process (view genes)	3 out of 1556 genes, 0.2%	5 out of 5905 genes, 0.1%	1
cell-cell adhesion (view genes)	3 out of 1556 genes, 0.2%	5 out of 5905 genes, 0.1%	1
regulation of deoxyribonuclease activity (view genes)	3 out of 1556 genes, 0.2%	5 out of 5905 genes, 0.1%	1
regulation of endodeoxyribonuclease activity (view genes)	3 out of 1556 genes, 0.2%	5 out of 5905 genes, 0.1%	1
positive regulation of nuclease activity (view genes)	3 out of 1556 genes, 0.2%	5 out of 5905 genes, 0.1%	1
regulation of Arp2/3 complex-mediated actin nucleation (view genes)	3 out of 1556 genes, 0.2%	5 out of 5905 genes, 0.1%	1
de novo NAD biosynthetic process from tryptophan (view genes)	3 out of 1556 genes, 0.2%	5 out of 5905 genes, 0.1%	1
de novo NAD biosynthetic process (view genes)	3 out of 1556 genes, 0.2%	5 out of 5905 genes, 0.1%	1
amino sugar catabolic process (view genes)	3 out of 1556 genes, 0.2%	5 out of 5905 genes, 0.1%	1
'de novo' cotranslational protein folding (view genes)	3 out of 1556 genes, 0.2%	5 out of 5905 genes, 0.1%	1
regulation of actin nucleation (view genes)	3 out of 1556 genes, 0.2%	5 out of 5905 genes, 0.1%	1
kynurenine metabolic process (view genes)	3 out of 1556 genes, 0.2%	5 out of 5905 genes, 0.1%	1
nuclear polyadenylation-dependent snoRNA catabolic process (view genes)	3 out of 1556 genes, 0.2%	5 out of 5905 genes, 0.1%	1
nuclear polyadenylation-dependent snRNA catabolic process (view genes)	3 out of 1556 genes, 0.2%	5 out of 5905 genes, 0.1%	1
protein localization to chromosome, centromeric region (view genes)	3 out of 1556 genes, 0.2%	5 out of 5905 genes, 0.1%	1
protein localization to plasma membrane (view genes)	3 out of 1556 genes, 0.2%	5 out of 5905 genes, 0.1%	1
establishment of protein localization to plasma membrane (view genes)	3 out of 1556 genes, 0.2%	5 out of 5905 genes, 0.1%	1
glucosamine-containing compound catabolic process (view genes)	3 out of 1556 genes, 0.2%	5 out of 5905 genes, 0.1%	1
ribonucleoside triphosphate biosynthetic process (view genes)	10 out of 1556 genes, 0.6%	26 out of 5905 genes, 0.4%	1
regulation of cell cycle process (view genes)	38 out of 1556 genes, 2.4%	121 out of 5905 genes, 2.0%	1
nuclear export (view genes)	38 out of 1556 genes, 2.4%	121 out of 5905 genes, 2.0%	1
cell wall organization or biogenesis (view genes)	55 out of 1556 genes, 3.5%	181 out of 5905 genes, 3.1%	1
organonitrogen compound metabolic process (view genes)	180 out of 1556 genes, 11.6%	636 out of 5905 genes, 10.8%	1
spliceosomal conformational changes to generate catalytic conformation (view genes)	8 out of 1556 genes, 0.5%	20 out of 5905 genes, 0.3%	1
regulation of cell morphogenesis (view genes)	8 out of 1556 genes, 0.5%	20 out of 5905 genes, 0.3%	1
nucleoside biosynthetic process (view genes)	21 out of 1556 genes, 1.3%	63 out of 5905 genes, 1.1%	1
glycosyl compound biosynthetic process (view genes)	21 out of 1556 genes, 1.3%	63 out of 5905 genes, 1.1%	1
polysaccharide catabolic process (view genes)	4 out of 1556 genes, 0.3%	8 out of 5905 genes, 0.1%	1
small nucleolar ribonucleoprotein complex assembly (view genes)	4 out of 1556 genes, 0.3%	8 out of 5905 genes, 0.1%	1
DNA double-strand break processing (view genes)	4 out of 1556 genes, 0.3%	8 out of 5905 genes, 0.1%	1
DNA catabolic process, exonucleolytic (view genes)	4 out of 1556 genes, 0.3%	8 out of 5905 genes, 0.1%	1
plasmid maintenance (view genes)	4 out of 1556 genes, 0.3%	8 out of 5905 genes, 0.1%	1
proline metabolic process (view genes)	4 out of 1556 genes, 0.3%	8 out of 5905 genes, 0.1%	1
tryptophan catabolic process (view genes)	4 out of 1556 genes, 0.3%	8 out of 5905 genes, 0.1%	1
polyamine metabolic process (view genes)	4 out of 1556 genes, 0.3%	8 out of 5905 genes, 0.1%	1
synaptonemal complex assembly (view genes)	4 out of 1556 genes, 0.3%	8 out of 5905 genes, 0.1%	1
peptide pheromone maturation (view genes)	4 out of 1556 genes, 0.3%	8 out of 5905 genes, 0.1%	1
fatty acid transport (view genes)	4 out of 1556 genes, 0.3%	8 out of 5905 genes, 0.1%	1
indole-containing compound catabolic process (view genes)	4 out of 1556 genes, 0.3%	8 out of 5905 genes, 0.1%	1
cellular amide catabolic process (view genes)	4 out of 1556 genes, 0.3%	8 out of 5905 genes, 0.1%	1
positive regulation of DNA replication (view genes)	4 out of 1556 genes, 0.3%	8 out of 5905 genes, 0.1%	1
indolalkylamine catabolic process (view genes)	4 out of 1556 genes, 0.3%	8 out of 5905 genes, 0.1%	1
response to antibiotic (view genes)	4 out of 1556 genes, 0.3%	8 out of 5905 genes, 0.1%	1
tricarboxylic acid metabolic process (view genes)	4 out of 1556 genes, 0.3%	8 out of 5905 genes, 0.1%	1
protein modification by small protein conjugation (view genes)	38 out of 1556 genes, 2.4%	122 out of 5905 genes, 2.1%	1
one-carbon metabolic process (view genes)	7 out of 1556 genes, 0.4%	17 out of 5905 genes, 0.3%	1
energy coupled proton transport, down electrochemical gradient (view genes)	7 out of 1556 genes, 0.4%	17 out of 5905 genes, 0.3%	1
ATP synthesis coupled proton transport (view genes)	7 out of 1556 genes, 0.4%	17 out of 5905 genes, 0.3%	1
snRNA processing (view genes)	7 out of 1556 genes, 0.4%	17 out of 5905 genes, 0.3%	1
meiotic chromosome segregation (view genes)	12 out of 1556 genes, 0.8%	33 out of 5905 genes, 0.6%	1
ribose phosphate biosynthetic process (view genes)	23 out of 1556 genes, 1.5%	70 out of 5905 genes, 1.2%	1
cellular component assembly (view genes)	175 out of 1556 genes, 11.2%	619 out of 5905 genes, 10.5%	1
macromolecular complex assembly (view genes)	121 out of 1556 genes, 7.8%	421 out of 5905 genes, 7.1%	1
meiotic mismatch repair (view genes)	5 out of 1556 genes, 0.3%	11 out of 5905 genes, 0.2%	1
cytokinesis, completion of separation (view genes)	5 out of 1556 genes, 0.3%	11 out of 5905 genes, 0.2%	1
cellular modified amino acid catabolic process (view genes)	5 out of 1556 genes, 0.3%	11 out of 5905 genes, 0.2%	1
error-prone translesion synthesis (view genes)	5 out of 1556 genes, 0.3%	11 out of 5905 genes, 0.2%	1
double-strand break repair via single-strand annealing (view genes)	5 out of 1556 genes, 0.3%	11 out of 5905 genes, 0.2%	1
synaptonemal complex organization (view genes)	5 out of 1556 genes, 0.3%	11 out of 5905 genes, 0.2%	1
tubulin complex biogenesis (view genes)	5 out of 1556 genes, 0.3%	11 out of 5905 genes, 0.2%	1
response to stimulus (view genes)	299 out of 1556 genes, 19.2%	1079 out of 5905 genes, 18.3%	1
carbohydrate catabolic process (view genes)	29 out of 1556 genes, 1.9%	91 out of 5905 genes, 1.5%	1
chromatin silencing (view genes)	33 out of 1556 genes, 2.1%	105 out of 5905 genes, 1.8%	1
negative regulation of gene expression, epigenetic (view genes)	33 out of 1556 genes, 2.1%	105 out of 5905 genes, 1.8%	1
cell redox homeostasis (view genes)	11 out of 1556 genes, 0.7%	30 out of 5905 genes, 0.5%	1
chromosome segregation (view genes)	46 out of 1556 genes, 3.0%	151 out of 5905 genes, 2.6%	1
regulation of cell cycle phase transition (view genes)	14 out of 1556 genes, 0.9%	40 out of 5905 genes, 0.7%	1
regulation of mitotic cell cycle phase transition (view genes)	14 out of 1556 genes, 0.9%	40 out of 5905 genes, 0.7%	1
gene silencing (view genes)	34 out of 1556 genes, 2.2%	109 out of 5905 genes, 1.8%	1
peptidyl-amino acid modification (view genes)	32 out of 1556 genes, 2.1%	102 out of 5905 genes, 1.7%	1
pheromone-dependent signal transduction involved in conjugation with cellular fusion (view genes)	10 out of 1556 genes, 0.6%	27 out of 5905 genes, 0.5%	1
signal transduction involved in conjugation with cellular fusion (view genes)	10 out of 1556 genes, 0.6%	27 out of 5905 genes, 0.5%	1
DNA integrity checkpoint (view genes)	13 out of 1556 genes, 0.8%	37 out of 5905 genes, 0.6%	1
vitamin biosynthetic process (view genes)	15 out of 1556 genes, 1.0%	44 out of 5905 genes, 0.7%	1
water-soluble vitamin biosynthetic process (view genes)	15 out of 1556 genes, 1.0%	44 out of 5905 genes, 0.7%	1
fungal-type cell wall biogenesis (view genes)	22 out of 1556 genes, 1.4%	68 out of 5905 genes, 1.2%	1
protein-DNA complex assembly (view genes)	30 out of 1556 genes, 1.9%	96 out of 5905 genes, 1.6%	1
negative regulation of reproductive process (view genes)	8 out of 1556 genes, 0.5%	21 out of 5905 genes, 0.4%	1
nucleotide-excision repair (view genes)	17 out of 1556 genes, 1.1%	51 out of 5905 genes, 0.9%	1
rRNA transcription (view genes)	11 out of 1556 genes, 0.7%	31 out of 5905 genes, 0.5%	1
vacuole inheritance (view genes)	7 out of 1556 genes, 0.4%	18 out of 5905 genes, 0.3%	1
rRNA modification (view genes)	7 out of 1556 genes, 0.4%	18 out of 5905 genes, 0.3%	1
acyl-CoA metabolic process (view genes)	7 out of 1556 genes, 0.4%	18 out of 5905 genes, 0.3%	1
thioester metabolic process (view genes)	7 out of 1556 genes, 0.4%	18 out of 5905 genes, 0.3%	1
sulfur amino acid catabolic process (view genes)	2 out of 1556 genes, 0.1%	3 out of 5905 genes, 0.1%	1
cytokinesis after mitosis (view genes)	2 out of 1556 genes, 0.1%	3 out of 5905 genes, 0.1%	1
mRNA branch site recognition (view genes)	2 out of 1556 genes, 0.1%	3 out of 5905 genes, 0.1%	1
establishment of chromatin silencing (view genes)	2 out of 1556 genes, 0.1%	3 out of 5905 genes, 0.1%	1
glycine biosynthetic process (view genes)	2 out of 1556 genes, 0.1%	3 out of 5905 genes, 0.1%	1
threonine catabolic process (view genes)	2 out of 1556 genes, 0.1%	3 out of 5905 genes, 0.1%	1
phosphatidic acid biosynthetic process (view genes)	2 out of 1556 genes, 0.1%	3 out of 5905 genes, 0.1%	1
adenylate cyclase-activating G-protein coupled receptor signaling pathway (view genes)	2 out of 1556 genes, 0.1%	3 out of 5905 genes, 0.1%	1
spermidine metabolic process (view genes)	2 out of 1556 genes, 0.1%	3 out of 5905 genes, 0.1%	1
cyclic nucleotide metabolic process (view genes)	2 out of 1556 genes, 0.1%	3 out of 5905 genes, 0.1%	1
deoxyribonucleoside triphosphate biosynthetic process (view genes)	2 out of 1556 genes, 0.1%	3 out of 5905 genes, 0.1%	1
positive regulation of cell death (view genes)	2 out of 1556 genes, 0.1%	3 out of 5905 genes, 0.1%	1
free ubiquitin chain polymerization (view genes)	2 out of 1556 genes, 0.1%	3 out of 5905 genes, 0.1%	1
thiamine transport (view genes)	2 out of 1556 genes, 0.1%	3 out of 5905 genes, 0.1%	1
sulfate assimilation, phosphoadenylyl sulfate reduction by phosphoadenylyl-sulfate reductase (thioredoxin) (view genes)	2 out of 1556 genes, 0.1%	3 out of 5905 genes, 0.1%	1
sulfate reduction (view genes)	2 out of 1556 genes, 0.1%	3 out of 5905 genes, 0.1%	1
aldonic acid metabolic process (view genes)	2 out of 1556 genes, 0.1%	3 out of 5905 genes, 0.1%	1
D-gluconate metabolic process (view genes)	2 out of 1556 genes, 0.1%	3 out of 5905 genes, 0.1%	1
plasmid partitioning (view genes)	2 out of 1556 genes, 0.1%	3 out of 5905 genes, 0.1%	1
gene conversion at mating-type locus, DNA double-strand break processing (view genes)	2 out of 1556 genes, 0.1%	3 out of 5905 genes, 0.1%	1
mitotic G1 DNA damage checkpoint (view genes)	2 out of 1556 genes, 0.1%	3 out of 5905 genes, 0.1%	1
protein complex oligomerization (view genes)	2 out of 1556 genes, 0.1%	3 out of 5905 genes, 0.1%	1
ketone catabolic process (view genes)	2 out of 1556 genes, 0.1%	3 out of 5905 genes, 0.1%	1
positive regulation of apoptotic process (view genes)	2 out of 1556 genes, 0.1%	3 out of 5905 genes, 0.1%	1
positive regulation of programmed cell death (view genes)	2 out of 1556 genes, 0.1%	3 out of 5905 genes, 0.1%	1
positive regulation of sister chromatid cohesion (view genes)	2 out of 1556 genes, 0.1%	3 out of 5905 genes, 0.1%	1
positive regulation of translational elongation (view genes)	2 out of 1556 genes, 0.1%	3 out of 5905 genes, 0.1%	1
phosphatidic acid metabolic process (view genes)	2 out of 1556 genes, 0.1%	3 out of 5905 genes, 0.1%	1
spore membrane bending pathway (view genes)	2 out of 1556 genes, 0.1%	3 out of 5905 genes, 0.1%	1
nuclear mRNA surveillance of spliceosomal pre-mRNA splicing (view genes)	2 out of 1556 genes, 0.1%	3 out of 5905 genes, 0.1%	1
L-kynurenine metabolic process (view genes)	2 out of 1556 genes, 0.1%	3 out of 5905 genes, 0.1%	1
L-kynurenine catabolic process (view genes)	2 out of 1556 genes, 0.1%	3 out of 5905 genes, 0.1%	1
RNA polymerase III complex localization to nucleus (view genes)	2 out of 1556 genes, 0.1%	3 out of 5905 genes, 0.1%	1
cellular macromolecular complex assembly (view genes)	106 out of 1556 genes, 6.8%	371 out of 5905 genes, 6.3%	1
M phase of mitotic cell cycle (view genes)	55 out of 1556 genes, 3.5%	186 out of 5905 genes, 3.1%	1
protein methylation (view genes)	13 out of 1556 genes, 0.8%	38 out of 5905 genes, 0.6%	1
protein alkylation (view genes)	13 out of 1556 genes, 0.8%	38 out of 5905 genes, 0.6%	1
oxoacid metabolic process (view genes)	111 out of 1556 genes, 7.1%	390 out of 5905 genes, 6.6%	1
telomere organization (view genes)	20 out of 1556 genes, 1.3%	62 out of 5905 genes, 1.0%	1
ribonucleoside biosynthetic process (view genes)	20 out of 1556 genes, 1.3%	62 out of 5905 genes, 1.0%	1
NAD metabolic process (view genes)	10 out of 1556 genes, 0.6%	28 out of 5905 genes, 0.5%	1
branched-chain amino acid biosynthetic process (view genes)	6 out of 1556 genes, 0.4%	15 out of 5905 genes, 0.3%	1
ascospore-type prospore assembly (view genes)	6 out of 1556 genes, 0.4%	15 out of 5905 genes, 0.3%	1
establishment of sister chromatid cohesion (view genes)	6 out of 1556 genes, 0.4%	15 out of 5905 genes, 0.3%	1
establishment of mitotic sister chromatid cohesion (view genes)	6 out of 1556 genes, 0.4%	15 out of 5905 genes, 0.3%	1
positive regulation of DNA metabolic process (view genes)	6 out of 1556 genes, 0.4%	15 out of 5905 genes, 0.3%	1
phosphorylation of RNA polymerase II C-terminal domain (view genes)	6 out of 1556 genes, 0.4%	15 out of 5905 genes, 0.3%	1
reproductive process (view genes)	56 out of 1556 genes, 3.6%	190 out of 5905 genes, 3.2%	1
glucose catabolic process (view genes)	15 out of 1556 genes, 1.0%	45 out of 5905 genes, 0.8%	1
RNA splicing, via transesterification reactions (view genes)	35 out of 1556 genes, 2.2%	115 out of 5905 genes, 1.9%	1
cysteine biosynthetic process (view genes)	5 out of 1556 genes, 0.3%	12 out of 5905 genes, 0.2%	1
mitotic DNA integrity checkpoint (view genes)	5 out of 1556 genes, 0.3%	12 out of 5905 genes, 0.2%	1
organic acid metabolic process (view genes)	111 out of 1556 genes, 7.1%	391 out of 5905 genes, 6.6%	1
organic substance biosynthetic process (view genes)	458 out of 1556 genes, 29.4%	1685 out of 5905 genes, 28.5%	1
hexose transport (view genes)	9 out of 1556 genes, 0.6%	25 out of 5905 genes, 0.4%	1
branched-chain amino acid metabolic process (view genes)	9 out of 1556 genes, 0.6%	25 out of 5905 genes, 0.4%	1
monocarboxylic acid transport (view genes)	9 out of 1556 genes, 0.6%	25 out of 5905 genes, 0.4%	1
monosaccharide transport (view genes)	9 out of 1556 genes, 0.6%	25 out of 5905 genes, 0.4%	1
protein localization to chromosome (view genes)	9 out of 1556 genes, 0.6%	25 out of 5905 genes, 0.4%	1
mitosis (view genes)	53 out of 1556 genes, 3.4%	180 out of 5905 genes, 3.0%	1
lipid biosynthetic process (view genes)	48 out of 1556 genes, 3.1%	162 out of 5905 genes, 2.7%	1
removal of nonhomologous ends (view genes)	3 out of 1556 genes, 0.2%	6 out of 5905 genes, 0.1%	1
regulation of translational termination (view genes)	3 out of 1556 genes, 0.2%	6 out of 5905 genes, 0.1%	1
threonine biosynthetic process (view genes)	3 out of 1556 genes, 0.2%	6 out of 5905 genes, 0.1%	1
nucleoside diphosphate metabolic process (view genes)	3 out of 1556 genes, 0.2%	6 out of 5905 genes, 0.1%	1
deoxyribonucleoside triphosphate metabolic process (view genes)	3 out of 1556 genes, 0.2%	6 out of 5905 genes, 0.1%	1
regulation of cell death (view genes)	3 out of 1556 genes, 0.2%	6 out of 5905 genes, 0.1%	1
polyol transport (view genes)	3 out of 1556 genes, 0.2%	6 out of 5905 genes, 0.1%	1
galactose catabolic process (view genes)	3 out of 1556 genes, 0.2%	6 out of 5905 genes, 0.1%	1
regulation of nuclease activity (view genes)	3 out of 1556 genes, 0.2%	6 out of 5905 genes, 0.1%	1
histone H3-K79 methylation (view genes)	3 out of 1556 genes, 0.2%	6 out of 5905 genes, 0.1%	1
tetrahydrofolate interconversion (view genes)	3 out of 1556 genes, 0.2%	6 out of 5905 genes, 0.1%	1
regulation of apoptotic process (view genes)	3 out of 1556 genes, 0.2%	6 out of 5905 genes, 0.1%	1
regulation of programmed cell death (view genes)	3 out of 1556 genes, 0.2%	6 out of 5905 genes, 0.1%	1
regulation of chromosome segregation (view genes)	3 out of 1556 genes, 0.2%	6 out of 5905 genes, 0.1%	1
protein localization to membrane (view genes)	3 out of 1556 genes, 0.2%	6 out of 5905 genes, 0.1%	1
establishment of protein localization to membrane (view genes)	3 out of 1556 genes, 0.2%	6 out of 5905 genes, 0.1%	1
aromatic amino acid family catabolic process (view genes)	4 out of 1556 genes, 0.3%	9 out of 5905 genes, 0.2%	1
regulation of reciprocal meiotic recombination (view genes)	4 out of 1556 genes, 0.3%	9 out of 5905 genes, 0.2%	1
lysine biosynthetic process via aminoadipic acid (view genes)	4 out of 1556 genes, 0.3%	9 out of 5905 genes, 0.2%	1
ascospore-type prospore membrane assembly (view genes)	4 out of 1556 genes, 0.3%	9 out of 5905 genes, 0.2%	1
membrane biogenesis (view genes)	4 out of 1556 genes, 0.3%	9 out of 5905 genes, 0.2%	1
homologous chromosome segregation (view genes)	4 out of 1556 genes, 0.3%	9 out of 5905 genes, 0.2%	1
positive regulation of cell cycle (view genes)	4 out of 1556 genes, 0.3%	9 out of 5905 genes, 0.2%	1
error-free translesion synthesis (view genes)	4 out of 1556 genes, 0.3%	9 out of 5905 genes, 0.2%	1
membrane assembly (view genes)	4 out of 1556 genes, 0.3%	9 out of 5905 genes, 0.2%	1
small molecule catabolic process (view genes)	30 out of 1556 genes, 1.9%	98 out of 5905 genes, 1.7%	1
single-organism catabolic process (view genes)	30 out of 1556 genes, 1.9%	98 out of 5905 genes, 1.7%	1
organonitrogen compound catabolic process (view genes)	52 out of 1556 genes, 3.3%	177 out of 5905 genes, 3.0%	1
single-organism carbohydrate catabolic process (view genes)	26 out of 1556 genes, 1.7%	84 out of 5905 genes, 1.4%	1
developmental process involved in reproduction (view genes)	55 out of 1556 genes, 3.5%	188 out of 5905 genes, 3.2%	1
karyogamy (view genes)	8 out of 1556 genes, 0.5%	22 out of 5905 genes, 0.4%	1
snoRNA processing (view genes)	13 out of 1556 genes, 0.8%	39 out of 5905 genes, 0.7%	1
RNA modification (view genes)	29 out of 1556 genes, 1.9%	95 out of 5905 genes, 1.6%	1
telomere maintenance via recombination (view genes)	7 out of 1556 genes, 0.4%	19 out of 5905 genes, 0.3%	1
tRNA methylation (view genes)	7 out of 1556 genes, 0.4%	19 out of 5905 genes, 0.3%	1
transcription of nuclear large rRNA transcript from RNA polymerase I promoter (view genes)	7 out of 1556 genes, 0.4%	19 out of 5905 genes, 0.3%	1
purine-containing compound metabolic process (view genes)	50 out of 1556 genes, 3.2%	171 out of 5905 genes, 2.9%	1
nuclear division (view genes)	53 out of 1556 genes, 3.4%	182 out of 5905 genes, 3.1%	1
DNA strand elongation (view genes)	12 out of 1556 genes, 0.8%	36 out of 5905 genes, 0.6%	1
regulation of mitotic metaphase/anaphase transition (view genes)	12 out of 1556 genes, 0.8%	36 out of 5905 genes, 0.6%	1
regulation of meiotic cell cycle (view genes)	12 out of 1556 genes, 0.8%	36 out of 5905 genes, 0.6%	1
negative regulation of gene expression (view genes)	68 out of 1556 genes, 4.4%	237 out of 5905 genes, 4.0%	1
protein modification by small protein conjugation or removal (view genes)	44 out of 1556 genes, 2.8%	150 out of 5905 genes, 2.5%	1
DNA damage checkpoint (view genes)	9 out of 1556 genes, 0.6%	26 out of 5905 genes, 0.4%	1
protein peptidyl-prolyl isomerization (view genes)	6 out of 1556 genes, 0.4%	16 out of 5905 genes, 0.3%	1
cysteine metabolic process (view genes)	6 out of 1556 genes, 0.4%	16 out of 5905 genes, 0.3%	1
regulation of transposition (view genes)	6 out of 1556 genes, 0.4%	16 out of 5905 genes, 0.3%	1
nonfunctional rRNA decay (view genes)	6 out of 1556 genes, 0.4%	16 out of 5905 genes, 0.3%	1
positive regulation of chromosome organization (view genes)	6 out of 1556 genes, 0.4%	16 out of 5905 genes, 0.3%	1
regulation of DNA metabolic process (view genes)	27 out of 1556 genes, 1.7%	89 out of 5905 genes, 1.5%	1
cellular biosynthetic process (view genes)	446 out of 1556 genes, 28.7%	1648 out of 5905 genes, 27.9%	1
RNA methylation (view genes)	11 out of 1556 genes, 0.7%	33 out of 5905 genes, 0.6%	1
translational elongation (view genes)	11 out of 1556 genes, 0.7%	33 out of 5905 genes, 0.6%	1
telomere maintenance (view genes)	19 out of 1556 genes, 1.2%	61 out of 5905 genes, 1.0%	1
peptidyl-lysine modification (view genes)	19 out of 1556 genes, 1.2%	61 out of 5905 genes, 1.0%	1
anatomical structure homeostasis (view genes)	19 out of 1556 genes, 1.2%	61 out of 5905 genes, 1.0%	1
tryptophan metabolic process (view genes)	5 out of 1556 genes, 0.3%	13 out of 5905 genes, 0.2%	1
indolalkylamine metabolic process (view genes)	5 out of 1556 genes, 0.3%	13 out of 5905 genes, 0.2%	1
indole-containing compound metabolic process (view genes)	5 out of 1556 genes, 0.3%	13 out of 5905 genes, 0.2%	1
glucan biosynthetic process (view genes)	8 out of 1556 genes, 0.5%	23 out of 5905 genes, 0.4%	1
disaccharide metabolic process (view genes)	10 out of 1556 genes, 0.6%	30 out of 5905 genes, 0.5%	1
energy reserve metabolic process (view genes)	10 out of 1556 genes, 0.6%	30 out of 5905 genes, 0.5%	1
chromatin silencing at telomere (view genes)	18 out of 1556 genes, 1.2%	58 out of 5905 genes, 1.0%	1
ribonucleoside monophosphate biosynthetic process (view genes)	12 out of 1556 genes, 0.8%	37 out of 5905 genes, 0.6%	1
RNA 3'-end processing (view genes)	25 out of 1556 genes, 1.6%	83 out of 5905 genes, 1.4%	1
RNA splicing (view genes)	41 out of 1556 genes, 2.6%	141 out of 5905 genes, 2.4%	1
mitotic spindle elongation (view genes)	4 out of 1556 genes, 0.3%	10 out of 5905 genes, 0.2%	1
amino acid catabolic process to alcohol via Ehrlich pathway (view genes)	4 out of 1556 genes, 0.3%	10 out of 5905 genes, 0.2%	1
L-serine metabolic process (view genes)	4 out of 1556 genes, 0.3%	10 out of 5905 genes, 0.2%	1
cellular zinc ion homeostasis (view genes)	4 out of 1556 genes, 0.3%	10 out of 5905 genes, 0.2%	1
tubulin complex assembly (view genes)	4 out of 1556 genes, 0.3%	10 out of 5905 genes, 0.2%	1
vacuolar protein catabolic process (view genes)	4 out of 1556 genes, 0.3%	10 out of 5905 genes, 0.2%	1
isoleucine biosynthetic process (view genes)	4 out of 1556 genes, 0.3%	10 out of 5905 genes, 0.2%	1
response to hexose stimulus (view genes)	4 out of 1556 genes, 0.3%	10 out of 5905 genes, 0.2%	1
response to glucose stimulus (view genes)	4 out of 1556 genes, 0.3%	10 out of 5905 genes, 0.2%	1
DNA replication, Okazaki fragment processing (view genes)	4 out of 1556 genes, 0.3%	10 out of 5905 genes, 0.2%	1
response to monosaccharide stimulus (view genes)	4 out of 1556 genes, 0.3%	10 out of 5905 genes, 0.2%	1
spindle elongation (view genes)	4 out of 1556 genes, 0.3%	10 out of 5905 genes, 0.2%	1
zinc ion homeostasis (view genes)	4 out of 1556 genes, 0.3%	10 out of 5905 genes, 0.2%	1
regulation of meiosis I (view genes)	4 out of 1556 genes, 0.3%	10 out of 5905 genes, 0.2%	1
ubiquitin-dependent endocytosis (view genes)	4 out of 1556 genes, 0.3%	10 out of 5905 genes, 0.2%	1
cellular modified amino acid metabolic process (view genes)	21 out of 1556 genes, 1.3%	69 out of 5905 genes, 1.2%	1
nuclear-transcribed mRNA catabolic process, non-stop decay (view genes)	7 out of 1556 genes, 0.4%	20 out of 5905 genes, 0.3%	1
negative regulation of macromolecule metabolic process (view genes)	87 out of 1556 genes, 5.6%	310 out of 5905 genes, 5.2%	1
regulation of reproductive process (view genes)	17 out of 1556 genes, 1.1%	55 out of 5905 genes, 0.9%	1
negative regulation of transcription, DNA-dependent (view genes)	66 out of 1556 genes, 4.2%	233 out of 5905 genes, 3.9%	1
negative regulation of protein modification process (view genes)	9 out of 1556 genes, 0.6%	27 out of 5905 genes, 0.5%	1
amino acid transmembrane transport (view genes)	11 out of 1556 genes, 0.7%	34 out of 5905 genes, 0.6%	1
cellular biogenic amine metabolic process (view genes)	11 out of 1556 genes, 0.7%	34 out of 5905 genes, 0.6%	1
cellular amine metabolic process (view genes)	11 out of 1556 genes, 0.7%	34 out of 5905 genes, 0.6%	1
response to pheromone (view genes)	27 out of 1556 genes, 1.7%	91 out of 5905 genes, 1.5%	1
regulation of mitotic recombination (view genes)	3 out of 1556 genes, 0.2%	7 out of 5905 genes, 0.1%	1
meiotic DNA double-strand break processing (view genes)	3 out of 1556 genes, 0.2%	7 out of 5905 genes, 0.1%	1
mitotic metaphase plate congression (view genes)	3 out of 1556 genes, 0.2%	7 out of 5905 genes, 0.1%	1
leucine biosynthetic process (view genes)	3 out of 1556 genes, 0.2%	7 out of 5905 genes, 0.1%	1
response to xenobiotic stimulus (view genes)	3 out of 1556 genes, 0.2%	7 out of 5905 genes, 0.1%	1
snRNA pseudouridine synthesis (view genes)	3 out of 1556 genes, 0.2%	7 out of 5905 genes, 0.1%	1
sister chromatid biorientation (view genes)	3 out of 1556 genes, 0.2%	7 out of 5905 genes, 0.1%	1
protein urmylation (view genes)	3 out of 1556 genes, 0.2%	7 out of 5905 genes, 0.1%	1
regulation of cytokinesis (view genes)	3 out of 1556 genes, 0.2%	7 out of 5905 genes, 0.1%	1
tRNA thio-modification (view genes)	3 out of 1556 genes, 0.2%	7 out of 5905 genes, 0.1%	1
interstrand cross-link repair (view genes)	3 out of 1556 genes, 0.2%	7 out of 5905 genes, 0.1%	1
snRNA modification (view genes)	3 out of 1556 genes, 0.2%	7 out of 5905 genes, 0.1%	1
DNA replication, removal of RNA primer (view genes)	3 out of 1556 genes, 0.2%	7 out of 5905 genes, 0.1%	1
pore complex assembly (view genes)	3 out of 1556 genes, 0.2%	7 out of 5905 genes, 0.1%	1
nuclear pore complex assembly (view genes)	3 out of 1556 genes, 0.2%	7 out of 5905 genes, 0.1%	1
establishment of chromosome localization (view genes)	3 out of 1556 genes, 0.2%	7 out of 5905 genes, 0.1%	1
metaphase plate congression (view genes)	3 out of 1556 genes, 0.2%	7 out of 5905 genes, 0.1%	1
heterochromatin organization involved in chromatin silencing (view genes)	3 out of 1556 genes, 0.2%	7 out of 5905 genes, 0.1%	1
global genome nucleotide-excision repair (view genes)	3 out of 1556 genes, 0.2%	7 out of 5905 genes, 0.1%	1
positive regulation of cell cycle phase transition (view genes)	3 out of 1556 genes, 0.2%	7 out of 5905 genes, 0.1%	1
positive regulation of mitotic cell cycle phase transition (view genes)	3 out of 1556 genes, 0.2%	7 out of 5905 genes, 0.1%	1
fatty acid metabolic process (view genes)	18 out of 1556 genes, 1.2%	59 out of 5905 genes, 1.0%	1
negative regulation of cell cycle process (view genes)	18 out of 1556 genes, 1.2%	59 out of 5905 genes, 1.0%	1
biosynthetic process (view genes)	461 out of 1556 genes, 29.6%	1713 out of 5905 genes, 29.0%	1
negative regulation of protein phosphorylation (view genes)	6 out of 1556 genes, 0.4%	17 out of 5905 genes, 0.3%	1
peptidyl-proline modification (view genes)	6 out of 1556 genes, 0.4%	17 out of 5905 genes, 0.3%	1
nuclear-transcribed mRNA catabolic process, exonucleolytic, 3'-5' (view genes)	6 out of 1556 genes, 0.4%	17 out of 5905 genes, 0.3%	1
exonucleolytic nuclear-transcribed mRNA catabolic process involved in deadenylation-dependent decay (view genes)	6 out of 1556 genes, 0.4%	17 out of 5905 genes, 0.3%	1
nuclear-transcribed mRNA catabolic process, 3'-5' exonucleolytic nonsense-mediated decay (view genes)	6 out of 1556 genes, 0.4%	17 out of 5905 genes, 0.3%	1
organophosphate metabolic process (view genes)	113 out of 1556 genes, 7.3%	408 out of 5905 genes, 6.9%	1
cellular response to stimulus (view genes)	225 out of 1556 genes, 14.5%	826 out of 5905 genes, 14.0%	1
regulation of anatomical structure morphogenesis (view genes)	8 out of 1556 genes, 0.5%	24 out of 5905 genes, 0.4%	1
tRNA-type intron splice site recognition and cleavage (view genes)	2 out of 1556 genes, 0.1%	4 out of 5905 genes, 0.1%	1
nucleotide-excision repair, DNA damage recognition (view genes)	2 out of 1556 genes, 0.1%	4 out of 5905 genes, 0.1%	1
agglutination involved in conjugation with cellular fusion (view genes)	2 out of 1556 genes, 0.1%	4 out of 5905 genes, 0.1%	1
agglutination involved in conjugation (view genes)	2 out of 1556 genes, 0.1%	4 out of 5905 genes, 0.1%	1
aromatic amino acid family catabolic process to alcohol via Ehrlich pathway (view genes)	2 out of 1556 genes, 0.1%	4 out of 5905 genes, 0.1%	1
fructose 2,6-bisphosphate metabolic process (view genes)	2 out of 1556 genes, 0.1%	4 out of 5905 genes, 0.1%	1
glycerol-3-phosphate metabolic process (view genes)	2 out of 1556 genes, 0.1%	4 out of 5905 genes, 0.1%	1
base-excision repair, AP site formation (view genes)	2 out of 1556 genes, 0.1%	4 out of 5905 genes, 0.1%	1
protein demethylation (view genes)	2 out of 1556 genes, 0.1%	4 out of 5905 genes, 0.1%	1
glycine catabolic process (view genes)	2 out of 1556 genes, 0.1%	4 out of 5905 genes, 0.1%	1
heterophilic cell-cell adhesion (view genes)	2 out of 1556 genes, 0.1%	4 out of 5905 genes, 0.1%	1
protein dealkylation (view genes)	2 out of 1556 genes, 0.1%	4 out of 5905 genes, 0.1%	1
isopentenyl diphosphate biosynthetic process (view genes)	2 out of 1556 genes, 0.1%	4 out of 5905 genes, 0.1%	1
pyrimidine ribonucleotide salvage (view genes)	2 out of 1556 genes, 0.1%	4 out of 5905 genes, 0.1%	1
negative regulation of peptidase activity (view genes)	2 out of 1556 genes, 0.1%	4 out of 5905 genes, 0.1%	1
glycerol transport (view genes)	2 out of 1556 genes, 0.1%	4 out of 5905 genes, 0.1%	1
arginine transport (view genes)	2 out of 1556 genes, 0.1%	4 out of 5905 genes, 0.1%	1
putrescine transport (view genes)	2 out of 1556 genes, 0.1%	4 out of 5905 genes, 0.1%	1
pyrimidine nucleobase transport (view genes)	2 out of 1556 genes, 0.1%	4 out of 5905 genes, 0.1%	1
CDP-diacylglycerol biosynthetic process (view genes)	2 out of 1556 genes, 0.1%	4 out of 5905 genes, 0.1%	1
histone demethylation (view genes)	2 out of 1556 genes, 0.1%	4 out of 5905 genes, 0.1%	1
glucose 1-phosphate metabolic process (view genes)	2 out of 1556 genes, 0.1%	4 out of 5905 genes, 0.1%	1
isopentenyl diphosphate biosynthetic process, mevalonate pathway (view genes)	2 out of 1556 genes, 0.1%	4 out of 5905 genes, 0.1%	1
fatty acid elongation (view genes)	2 out of 1556 genes, 0.1%	4 out of 5905 genes, 0.1%	1
regulation of termination of mating projection growth (view genes)	2 out of 1556 genes, 0.1%	4 out of 5905 genes, 0.1%	1
pyrimidine nucleotide salvage (view genes)	2 out of 1556 genes, 0.1%	4 out of 5905 genes, 0.1%	1
U1 snRNA 3'-end processing (view genes)	2 out of 1556 genes, 0.1%	4 out of 5905 genes, 0.1%	1
UMP salvage (view genes)	2 out of 1556 genes, 0.1%	4 out of 5905 genes, 0.1%	1
mitotic DNA damage checkpoint (view genes)	2 out of 1556 genes, 0.1%	4 out of 5905 genes, 0.1%	1
meiotic telomere clustering (view genes)	2 out of 1556 genes, 0.1%	4 out of 5905 genes, 0.1%	1
positive regulation of mitosis (view genes)	2 out of 1556 genes, 0.1%	4 out of 5905 genes, 0.1%	1
positive regulation of mitotic metaphase/anaphase transition (view genes)	2 out of 1556 genes, 0.1%	4 out of 5905 genes, 0.1%	1
positive regulation of translational initiation (view genes)	2 out of 1556 genes, 0.1%	4 out of 5905 genes, 0.1%	1
CDP-diacylglycerol metabolic process (view genes)	2 out of 1556 genes, 0.1%	4 out of 5905 genes, 0.1%	1
isopentenyl diphosphate metabolic process (view genes)	2 out of 1556 genes, 0.1%	4 out of 5905 genes, 0.1%	1
regulation of lipid catabolic process (view genes)	2 out of 1556 genes, 0.1%	4 out of 5905 genes, 0.1%	1
positive regulation of lipid catabolic process (view genes)	2 out of 1556 genes, 0.1%	4 out of 5905 genes, 0.1%	1
glucose 6-phosphate metabolic process (view genes)	2 out of 1556 genes, 0.1%	4 out of 5905 genes, 0.1%	1
positive regulation of nuclear division (view genes)	2 out of 1556 genes, 0.1%	4 out of 5905 genes, 0.1%	1
regulation of peptidase activity (view genes)	2 out of 1556 genes, 0.1%	4 out of 5905 genes, 0.1%	1
demethylation (view genes)	2 out of 1556 genes, 0.1%	4 out of 5905 genes, 0.1%	1
negative regulation of response to DNA damage stimulus (view genes)	2 out of 1556 genes, 0.1%	4 out of 5905 genes, 0.1%	1
ribonucleoside monophosphate metabolic process (view genes)	12 out of 1556 genes, 0.8%	38 out of 5905 genes, 0.6%	1
negative regulation of cell cycle (view genes)	12 out of 1556 genes, 0.8%	38 out of 5905 genes, 0.6%	1
regulation of protein serine/threonine kinase activity (view genes)	12 out of 1556 genes, 0.8%	38 out of 5905 genes, 0.6%	1
protein ubiquitination (view genes)	29 out of 1556 genes, 1.9%	99 out of 5905 genes, 1.7%	1
nucleoside phosphate biosynthetic process (view genes)	33 out of 1556 genes, 2.1%	114 out of 5905 genes, 1.9%	1
cellular nitrogen compound catabolic process (view genes)	67 out of 1556 genes, 4.3%	239 out of 5905 genes, 4.0%	1
histone exchange (view genes)	5 out of 1556 genes, 0.3%	14 out of 5905 genes, 0.2%	1
regulation of mitosis (view genes)	13 out of 1556 genes, 0.8%	42 out of 5905 genes, 0.7%	1
regulation of nuclear division (view genes)	13 out of 1556 genes, 0.8%	42 out of 5905 genes, 0.7%	1
negative regulation of cellular macromolecule biosynthetic process (view genes)	75 out of 1556 genes, 4.8%	269 out of 5905 genes, 4.6%	1
organic acid catabolic process (view genes)	23 out of 1556 genes, 1.5%	78 out of 5905 genes, 1.3%	1
carboxylic acid catabolic process (view genes)	23 out of 1556 genes, 1.5%	78 out of 5905 genes, 1.3%	1
regulation of meiosis (view genes)	11 out of 1556 genes, 0.7%	35 out of 5905 genes, 0.6%	1
cell cycle checkpoint (view genes)	26 out of 1556 genes, 1.7%	89 out of 5905 genes, 1.5%	1
histone deacetylation (view genes)	7 out of 1556 genes, 0.4%	21 out of 5905 genes, 0.4%	1
positive regulation of cellular catabolic process (view genes)	7 out of 1556 genes, 0.4%	21 out of 5905 genes, 0.4%	1
negative regulation of RNA metabolic process (view genes)	66 out of 1556 genes, 4.2%	236 out of 5905 genes, 4.0%	1
glycogen metabolic process (view genes)	9 out of 1556 genes, 0.6%	28 out of 5905 genes, 0.5%	1
glutamine family amino acid biosynthetic process (view genes)	9 out of 1556 genes, 0.6%	28 out of 5905 genes, 0.5%	1
organic hydroxy compound transport (view genes)	9 out of 1556 genes, 0.6%	28 out of 5905 genes, 0.5%	1
heterocycle catabolic process (view genes)	67 out of 1556 genes, 4.3%	240 out of 5905 genes, 4.1%	1
negative regulation of macromolecule biosynthetic process (view genes)	75 out of 1556 genes, 4.8%	270 out of 5905 genes, 4.6%	1
ribosomal small subunit export from nucleus (view genes)	4 out of 1556 genes, 0.3%	11 out of 5905 genes, 0.2%	1
RNA splicing, via endonucleolytic cleavage and ligation (view genes)	4 out of 1556 genes, 0.3%	11 out of 5905 genes, 0.2%	1
carbon catabolite repression of transcription from RNA polymerase II promoter (view genes)	4 out of 1556 genes, 0.3%	11 out of 5905 genes, 0.2%	1
cell morphogenesis involved in conjugation (view genes)	4 out of 1556 genes, 0.3%	11 out of 5905 genes, 0.2%	1
amino acid catabolic process via Ehrlich pathway (view genes)	4 out of 1556 genes, 0.3%	11 out of 5905 genes, 0.2%	1
galactose metabolic process (view genes)	4 out of 1556 genes, 0.3%	11 out of 5905 genes, 0.2%	1
tRNA splicing, via endonucleolytic cleavage and ligation (view genes)	4 out of 1556 genes, 0.3%	11 out of 5905 genes, 0.2%	1
cell adhesion (view genes)	4 out of 1556 genes, 0.3%	11 out of 5905 genes, 0.2%	1
branched-chain amino acid catabolic process (view genes)	4 out of 1556 genes, 0.3%	11 out of 5905 genes, 0.2%	1
response to carbohydrate stimulus (view genes)	4 out of 1556 genes, 0.3%	11 out of 5905 genes, 0.2%	1
negative regulation of intracellular protein kinase cascade (view genes)	4 out of 1556 genes, 0.3%	11 out of 5905 genes, 0.2%	1
glucose transport (view genes)	4 out of 1556 genes, 0.3%	11 out of 5905 genes, 0.2%	1
peptidyl-lysine methylation (view genes)	4 out of 1556 genes, 0.3%	11 out of 5905 genes, 0.2%	1
biological adhesion (view genes)	4 out of 1556 genes, 0.3%	11 out of 5905 genes, 0.2%	1
negative regulation of MAPK cascade (view genes)	4 out of 1556 genes, 0.3%	11 out of 5905 genes, 0.2%	1
regulation of sequence-specific DNA binding transcription factor activity (view genes)	4 out of 1556 genes, 0.3%	11 out of 5905 genes, 0.2%	1
cellular modified amino acid biosynthetic process (view genes)	10 out of 1556 genes, 0.6%	32 out of 5905 genes, 0.5%	1
sister chromatid segregation (view genes)	23 out of 1556 genes, 1.5%	79 out of 5905 genes, 1.3%	1
sister chromatid cohesion (view genes)	15 out of 1556 genes, 1.0%	50 out of 5905 genes, 0.8%	1
cellular response to chemical stimulus (view genes)	75 out of 1556 genes, 4.8%	271 out of 5905 genes, 4.6%	1
organic cyclic compound catabolic process (view genes)	68 out of 1556 genes, 4.4%	245 out of 5905 genes, 4.1%	1
RNA polyadenylation (view genes)	8 out of 1556 genes, 0.5%	25 out of 5905 genes, 0.4%	1
nucleotide biosynthetic process (view genes)	32 out of 1556 genes, 2.1%	112 out of 5905 genes, 1.9%	1
nuclear-transcribed mRNA catabolic process, exonucleolytic (view genes)	6 out of 1556 genes, 0.4%	18 out of 5905 genes, 0.3%	1
chromosome condensation (view genes)	6 out of 1556 genes, 0.4%	18 out of 5905 genes, 0.3%	1
negative regulation of phosphorylation (view genes)	6 out of 1556 genes, 0.4%	18 out of 5905 genes, 0.3%	1
chromosome localization (view genes)	6 out of 1556 genes, 0.4%	18 out of 5905 genes, 0.3%	1
DNA packaging (view genes)	18 out of 1556 genes, 1.2%	61 out of 5905 genes, 1.0%	1
translation (view genes)	100 out of 1556 genes, 6.4%	365 out of 5905 genes, 6.2%	1
response to pheromone involved in conjugation with cellular fusion (view genes)	19 out of 1556 genes, 1.2%	65 out of 5905 genes, 1.1%	1
tricarboxylic acid cycle (view genes)	9 out of 1556 genes, 0.6%	29 out of 5905 genes, 0.5%	1
positive regulation of catabolic process (view genes)	9 out of 1556 genes, 0.6%	29 out of 5905 genes, 0.5%	1
spindle assembly checkpoint (view genes)	9 out of 1556 genes, 0.6%	29 out of 5905 genes, 0.5%	1
negative regulation of cell cycle phase transition (view genes)	9 out of 1556 genes, 0.6%	29 out of 5905 genes, 0.5%	1
negative regulation of mitotic cell cycle phase transition (view genes)	9 out of 1556 genes, 0.6%	29 out of 5905 genes, 0.5%	1
monosaccharide metabolic process (view genes)	26 out of 1556 genes, 1.7%	91 out of 5905 genes, 1.5%	1
cellular divalent inorganic cation homeostasis (view genes)	7 out of 1556 genes, 0.4%	22 out of 5905 genes, 0.4%	1
divalent inorganic cation homeostasis (view genes)	7 out of 1556 genes, 0.4%	22 out of 5905 genes, 0.4%	1
DNA strand renaturation (view genes)	3 out of 1556 genes, 0.2%	8 out of 5905 genes, 0.1%	1
DNA catabolic process, endonucleolytic (view genes)	3 out of 1556 genes, 0.2%	8 out of 5905 genes, 0.1%	1
nuclear migration involved in conjugation with cellular fusion (view genes)	3 out of 1556 genes, 0.2%	8 out of 5905 genes, 0.1%	1
age-dependent response to oxidative stress (view genes)	3 out of 1556 genes, 0.2%	8 out of 5905 genes, 0.1%	1
valine metabolic process (view genes)	3 out of 1556 genes, 0.2%	8 out of 5905 genes, 0.1%	1
oligopeptide transport (view genes)	3 out of 1556 genes, 0.2%	8 out of 5905 genes, 0.1%	1
meiotic prophase I (view genes)	3 out of 1556 genes, 0.2%	8 out of 5905 genes, 0.1%	1
age-dependent general metabolic decline (view genes)	3 out of 1556 genes, 0.2%	8 out of 5905 genes, 0.1%	1
negative regulation of transposition, RNA-mediated (view genes)	3 out of 1556 genes, 0.2%	8 out of 5905 genes, 0.1%	1
negative regulation of transposition (view genes)	3 out of 1556 genes, 0.2%	8 out of 5905 genes, 0.1%	1
intra-S DNA damage checkpoint (view genes)	3 out of 1556 genes, 0.2%	8 out of 5905 genes, 0.1%	1
meiotic cell cycle checkpoint (view genes)	3 out of 1556 genes, 0.2%	8 out of 5905 genes, 0.1%	1
protein localization to kinetochore (view genes)	3 out of 1556 genes, 0.2%	8 out of 5905 genes, 0.1%	1
centromere complex assembly (view genes)	3 out of 1556 genes, 0.2%	8 out of 5905 genes, 0.1%	1
benzene-containing compound metabolic process (view genes)	3 out of 1556 genes, 0.2%	8 out of 5905 genes, 0.1%	1
positive regulation of protein catabolic process (view genes)	3 out of 1556 genes, 0.2%	8 out of 5905 genes, 0.1%	1
polyol catabolic process (view genes)	3 out of 1556 genes, 0.2%	8 out of 5905 genes, 0.1%	1
protein stabilization (view genes)	3 out of 1556 genes, 0.2%	8 out of 5905 genes, 0.1%	1
meiotic sister chromatid cohesion (view genes)	3 out of 1556 genes, 0.2%	8 out of 5905 genes, 0.1%	1
prophase (view genes)	3 out of 1556 genes, 0.2%	8 out of 5905 genes, 0.1%	1
meiotic recombination checkpoint (view genes)	3 out of 1556 genes, 0.2%	8 out of 5905 genes, 0.1%	1
alditol phosphate metabolic process (view genes)	3 out of 1556 genes, 0.2%	8 out of 5905 genes, 0.1%	1
lipid homeostasis (view genes)	3 out of 1556 genes, 0.2%	8 out of 5905 genes, 0.1%	1
heterochromatin organization (view genes)	3 out of 1556 genes, 0.2%	8 out of 5905 genes, 0.1%	1
spindle organization (view genes)	12 out of 1556 genes, 0.8%	40 out of 5905 genes, 0.7%	1
nucleoside monophosphate biosynthetic process (view genes)	12 out of 1556 genes, 0.8%	40 out of 5905 genes, 0.7%	1
negative regulation of response to stimulus (view genes)	12 out of 1556 genes, 0.8%	40 out of 5905 genes, 0.7%	1
S phase of mitotic cell cycle (view genes)	5 out of 1556 genes, 0.3%	15 out of 5905 genes, 0.3%	1
negative regulation of protein kinase activity (view genes)	5 out of 1556 genes, 0.3%	15 out of 5905 genes, 0.3%	1
bipolar cellular bud site selection (view genes)	5 out of 1556 genes, 0.3%	15 out of 5905 genes, 0.3%	1
regulation of transposition, RNA-mediated (view genes)	5 out of 1556 genes, 0.3%	15 out of 5905 genes, 0.3%	1
alcohol catabolic process (view genes)	5 out of 1556 genes, 0.3%	15 out of 5905 genes, 0.3%	1
organic hydroxy compound catabolic process (view genes)	5 out of 1556 genes, 0.3%	15 out of 5905 genes, 0.3%	1
cellular amino acid metabolic process (view genes)	77 out of 1556 genes, 4.9%	281 out of 5905 genes, 4.8%	1
cellular response to oxygen-containing compound (view genes)	10 out of 1556 genes, 0.6%	33 out of 5905 genes, 0.6%	1
establishment of organelle localization (view genes)	28 out of 1556 genes, 1.8%	99 out of 5905 genes, 1.7%	1
regulation of gene expression, epigenetic (view genes)	35 out of 1556 genes, 2.2%	125 out of 5905 genes, 2.1%	1
amino acid transport (view genes)	16 out of 1556 genes, 1.0%	55 out of 5905 genes, 0.9%	1
organelle fission (view genes)	53 out of 1556 genes, 3.4%	192 out of 5905 genes, 3.3%	1
tRNA wobble base modification (view genes)	8 out of 1556 genes, 0.5%	26 out of 5905 genes, 0.4%	1
tRNA wobble uridine modification (view genes)	8 out of 1556 genes, 0.5%	26 out of 5905 genes, 0.4%	1
nucleosome assembly (view genes)	8 out of 1556 genes, 0.5%	26 out of 5905 genes, 0.4%	1
protein ubiquitination involved in ubiquitin-dependent protein catabolic process (view genes)	8 out of 1556 genes, 0.5%	26 out of 5905 genes, 0.4%	1
cell wall biogenesis (view genes)	26 out of 1556 genes, 1.7%	92 out of 5905 genes, 1.6%	1
carboxylic acid transport (view genes)	23 out of 1556 genes, 1.5%	81 out of 5905 genes, 1.4%	1
misfolded or incompletely synthesized protein catabolic process (view genes)	6 out of 1556 genes, 0.4%	19 out of 5905 genes, 0.3%	1
organophosphate biosynthetic process (view genes)	60 out of 1556 genes, 3.9%	219 out of 5905 genes, 3.7%	1
purine ribonucleotide metabolic process (view genes)	38 out of 1556 genes, 2.4%	137 out of 5905 genes, 2.3%	1
mitotic sister chromatid segregation (view genes)	21 out of 1556 genes, 1.3%	74 out of 5905 genes, 1.3%	1
response to temperature stimulus (view genes)	15 out of 1556 genes, 1.0%	52 out of 5905 genes, 0.9%	1
purine nucleotide metabolic process (view genes)	39 out of 1556 genes, 2.5%	141 out of 5905 genes, 2.4%	1
cellular glucan metabolic process (view genes)	12 out of 1556 genes, 0.8%	41 out of 5905 genes, 0.7%	1
nucleoside monophosphate metabolic process (view genes)	12 out of 1556 genes, 0.8%	41 out of 5905 genes, 0.7%	1
glucan metabolic process (view genes)	12 out of 1556 genes, 0.8%	41 out of 5905 genes, 0.7%	1
barrier septum assembly (view genes)	4 out of 1556 genes, 0.3%	12 out of 5905 genes, 0.2%	1
leading strand elongation (view genes)	4 out of 1556 genes, 0.3%	12 out of 5905 genes, 0.2%	1
isoleucine metabolic process (view genes)	4 out of 1556 genes, 0.3%	12 out of 5905 genes, 0.2%	1
anaphase-promoting complex-dependent proteasomal ubiquitin-dependent protein catabolic process (view genes)	4 out of 1556 genes, 0.3%	12 out of 5905 genes, 0.2%	1
regulation of protein stability (view genes)	4 out of 1556 genes, 0.3%	12 out of 5905 genes, 0.2%	1
box C/D snoRNA metabolic process (view genes)	4 out of 1556 genes, 0.3%	12 out of 5905 genes, 0.2%	1
box C/D snoRNA processing (view genes)	4 out of 1556 genes, 0.3%	12 out of 5905 genes, 0.2%	1
carbon catabolite repression of transcription (view genes)	4 out of 1556 genes, 0.3%	12 out of 5905 genes, 0.2%	1
cell septum assembly (view genes)	4 out of 1556 genes, 0.3%	12 out of 5905 genes, 0.2%	1
cellular component organization or biogenesis (view genes)	531 out of 1556 genes, 34.1%	1997 out of 5905 genes, 33.8%	1
meiotic DNA recombinase assembly (view genes)	2 out of 1556 genes, 0.1%	5 out of 5905 genes, 0.1%	1
DNA recombinase assembly (view genes)	2 out of 1556 genes, 0.1%	5 out of 5905 genes, 0.1%	1
cellular glucose homeostasis (view genes)	2 out of 1556 genes, 0.1%	5 out of 5905 genes, 0.1%	1
receptor recycling (view genes)	2 out of 1556 genes, 0.1%	5 out of 5905 genes, 0.1%	1
tRNA wobble position uridine thiolation (view genes)	2 out of 1556 genes, 0.1%	5 out of 5905 genes, 0.1%	1
inositol metabolic process (view genes)	2 out of 1556 genes, 0.1%	5 out of 5905 genes, 0.1%	1
isocitrate metabolic process (view genes)	2 out of 1556 genes, 0.1%	5 out of 5905 genes, 0.1%	1
AMP biosynthetic process (view genes)	2 out of 1556 genes, 0.1%	5 out of 5905 genes, 0.1%	1
GMP biosynthetic process (view genes)	2 out of 1556 genes, 0.1%	5 out of 5905 genes, 0.1%	1
DNA replication-dependent nucleosome assembly (view genes)	2 out of 1556 genes, 0.1%	5 out of 5905 genes, 0.1%	1
L-phenylalanine catabolic process (view genes)	2 out of 1556 genes, 0.1%	5 out of 5905 genes, 0.1%	1
L-serine biosynthetic process (view genes)	2 out of 1556 genes, 0.1%	5 out of 5905 genes, 0.1%	1
glycerol ether metabolic process (view genes)	2 out of 1556 genes, 0.1%	5 out of 5905 genes, 0.1%	1
terpenoid metabolic process (view genes)	2 out of 1556 genes, 0.1%	5 out of 5905 genes, 0.1%	1
glutathione catabolic process (view genes)	2 out of 1556 genes, 0.1%	5 out of 5905 genes, 0.1%	1
guanosine metabolic process (view genes)	2 out of 1556 genes, 0.1%	5 out of 5905 genes, 0.1%	1
carbohydrate mediated signaling (view genes)	2 out of 1556 genes, 0.1%	5 out of 5905 genes, 0.1%	1
hexose mediated signaling (view genes)	2 out of 1556 genes, 0.1%	5 out of 5905 genes, 0.1%	1
sugar mediated signaling pathway (view genes)	2 out of 1556 genes, 0.1%	5 out of 5905 genes, 0.1%	1
glucose mediated signaling pathway (view genes)	2 out of 1556 genes, 0.1%	5 out of 5905 genes, 0.1%	1
amine transport (view genes)	2 out of 1556 genes, 0.1%	5 out of 5905 genes, 0.1%	1
terpenoid biosynthetic process (view genes)	2 out of 1556 genes, 0.1%	5 out of 5905 genes, 0.1%	1
negative regulation of macroautophagy (view genes)	2 out of 1556 genes, 0.1%	5 out of 5905 genes, 0.1%	1
protein import into peroxisome matrix, receptor recycling (view genes)	2 out of 1556 genes, 0.1%	5 out of 5905 genes, 0.1%	1
ether metabolic process (view genes)	2 out of 1556 genes, 0.1%	5 out of 5905 genes, 0.1%	1
alditol catabolic process (view genes)	2 out of 1556 genes, 0.1%	5 out of 5905 genes, 0.1%	1
glycerol catabolic process (view genes)	2 out of 1556 genes, 0.1%	5 out of 5905 genes, 0.1%	1
regulation of cell projection organization (view genes)	2 out of 1556 genes, 0.1%	5 out of 5905 genes, 0.1%	1
regulation of mating projection assembly (view genes)	2 out of 1556 genes, 0.1%	5 out of 5905 genes, 0.1%	1
positive regulation of protein ubiquitination (view genes)	2 out of 1556 genes, 0.1%	5 out of 5905 genes, 0.1%	1
negative regulation of response to external stimulus (view genes)	2 out of 1556 genes, 0.1%	5 out of 5905 genes, 0.1%	1
negative regulation of response to extracellular stimulus (view genes)	2 out of 1556 genes, 0.1%	5 out of 5905 genes, 0.1%	1
negative regulation of response to nutrient levels (view genes)	2 out of 1556 genes, 0.1%	5 out of 5905 genes, 0.1%	1
positive regulation of lipid transport (view genes)	2 out of 1556 genes, 0.1%	5 out of 5905 genes, 0.1%	1
carbohydrate homeostasis (view genes)	2 out of 1556 genes, 0.1%	5 out of 5905 genes, 0.1%	1
nucleotide-excision repair, DNA incision (view genes)	2 out of 1556 genes, 0.1%	5 out of 5905 genes, 0.1%	1
lipid particle organization (view genes)	2 out of 1556 genes, 0.1%	5 out of 5905 genes, 0.1%	1
DNA replication-dependent nucleosome organization (view genes)	2 out of 1556 genes, 0.1%	5 out of 5905 genes, 0.1%	1
positive regulation of histone acetylation (view genes)	2 out of 1556 genes, 0.1%	5 out of 5905 genes, 0.1%	1
glucose homeostasis (view genes)	2 out of 1556 genes, 0.1%	5 out of 5905 genes, 0.1%	1
receptor metabolic process (view genes)	2 out of 1556 genes, 0.1%	5 out of 5905 genes, 0.1%	1
negative regulation of sequence-specific DNA binding transcription factor activity (view genes)	2 out of 1556 genes, 0.1%	5 out of 5905 genes, 0.1%	1
cellular component maintenance (view genes)	2 out of 1556 genes, 0.1%	5 out of 5905 genes, 0.1%	1
farnesyl diphosphate biosynthetic process (view genes)	2 out of 1556 genes, 0.1%	5 out of 5905 genes, 0.1%	1
farnesyl diphosphate metabolic process (view genes)	2 out of 1556 genes, 0.1%	5 out of 5905 genes, 0.1%	1
positive regulation of mitotic cell cycle (view genes)	2 out of 1556 genes, 0.1%	5 out of 5905 genes, 0.1%	1
AMP metabolic process (view genes)	2 out of 1556 genes, 0.1%	5 out of 5905 genes, 0.1%	1
short-chain fatty acid metabolic process (view genes)	2 out of 1556 genes, 0.1%	5 out of 5905 genes, 0.1%	1
spindle assembly (view genes)	2 out of 1556 genes, 0.1%	5 out of 5905 genes, 0.1%	1
regulation of cell projection assembly (view genes)	2 out of 1556 genes, 0.1%	5 out of 5905 genes, 0.1%	1
mitochondrial tRNA modification (view genes)	2 out of 1556 genes, 0.1%	5 out of 5905 genes, 0.1%	1
cellular response to monosaccharide stimulus (view genes)	2 out of 1556 genes, 0.1%	5 out of 5905 genes, 0.1%	1
cellular response to hexose stimulus (view genes)	2 out of 1556 genes, 0.1%	5 out of 5905 genes, 0.1%	1
cellular response to glucose stimulus (view genes)	2 out of 1556 genes, 0.1%	5 out of 5905 genes, 0.1%	1
pyrimidine-containing compound catabolic process (view genes)	2 out of 1556 genes, 0.1%	5 out of 5905 genes, 0.1%	1
mitochondrial RNA modification (view genes)	2 out of 1556 genes, 0.1%	5 out of 5905 genes, 0.1%	1
positive regulation of protein acetylation (view genes)	2 out of 1556 genes, 0.1%	5 out of 5905 genes, 0.1%	1
positive regulation of peptidyl-lysine acetylation (view genes)	2 out of 1556 genes, 0.1%	5 out of 5905 genes, 0.1%	1
cellular response to pheromone (view genes)	22 out of 1556 genes, 1.4%	78 out of 5905 genes, 1.3%	1
single-organism developmental process (view genes)	79 out of 1556 genes, 5.1%	291 out of 5905 genes, 4.9%	1
glucose metabolic process (view genes)	19 out of 1556 genes, 1.2%	67 out of 5905 genes, 1.1%	1
chromatin silencing at rDNA (view genes)	7 out of 1556 genes, 0.4%	23 out of 5905 genes, 0.4%	1
protein deacetylation (view genes)	7 out of 1556 genes, 0.4%	23 out of 5905 genes, 0.4%	1
nuclear migration (view genes)	7 out of 1556 genes, 0.4%	23 out of 5905 genes, 0.4%	1
mating type switching (view genes)	7 out of 1556 genes, 0.4%	23 out of 5905 genes, 0.4%	1
microtubule organizing center organization (view genes)	7 out of 1556 genes, 0.4%	23 out of 5905 genes, 0.4%	1
establishment of nucleus localization (view genes)	7 out of 1556 genes, 0.4%	23 out of 5905 genes, 0.4%	1
spindle pole body organization (view genes)	7 out of 1556 genes, 0.4%	23 out of 5905 genes, 0.4%	1
nucleus localization (view genes)	7 out of 1556 genes, 0.4%	23 out of 5905 genes, 0.4%	1
organic acid transport (view genes)	23 out of 1556 genes, 1.5%	82 out of 5905 genes, 1.4%	1
DNA strand elongation involved in DNA replication (view genes)	10 out of 1556 genes, 0.6%	34 out of 5905 genes, 0.6%	1
chromosome organization (view genes)	116 out of 1556 genes, 7.5%	431 out of 5905 genes, 7.3%	1
negative regulation of nucleobase-containing compound metabolic process (view genes)	71 out of 1556 genes, 4.6%	262 out of 5905 genes, 4.4%	1
response to heat (view genes)	14 out of 1556 genes, 0.9%	49 out of 5905 genes, 0.8%	1
organic cyclic compound biosynthetic process (view genes)	219 out of 1556 genes, 14.1%	820 out of 5905 genes, 13.9%	1
nucleocytoplasmic transport (view genes)	44 out of 1556 genes, 2.8%	161 out of 5905 genes, 2.7%	1
nuclear transport (view genes)	44 out of 1556 genes, 2.8%	161 out of 5905 genes, 2.7%	1
regulation of protein modification process (view genes)	25 out of 1556 genes, 1.6%	90 out of 5905 genes, 1.5%	1
negative regulation of kinase activity (view genes)	5 out of 1556 genes, 0.3%	16 out of 5905 genes, 0.3%	1
S phase (view genes)	5 out of 1556 genes, 0.3%	16 out of 5905 genes, 0.3%	1
reactive oxygen species metabolic process (view genes)	5 out of 1556 genes, 0.3%	16 out of 5905 genes, 0.3%	1
regulation of microtubule-based process (view genes)	8 out of 1556 genes, 0.5%	27 out of 5905 genes, 0.5%	1
regulation of microtubule cytoskeleton organization (view genes)	8 out of 1556 genes, 0.5%	27 out of 5905 genes, 0.5%	1
regulation of protein kinase activity (view genes)	15 out of 1556 genes, 1.0%	53 out of 5905 genes, 0.9%	1
chromatin assembly (view genes)	12 out of 1556 genes, 0.8%	42 out of 5905 genes, 0.7%	1
response to chemical stimulus (view genes)	102 out of 1556 genes, 6.6%	380 out of 5905 genes, 6.4%	1
multi-organism cellular process (view genes)	43 out of 1556 genes, 2.8%	158 out of 5905 genes, 2.7%	1
nucleobase metabolic process (view genes)	9 out of 1556 genes, 0.6%	31 out of 5905 genes, 0.5%	1
generation of catalytic spliceosome for second transesterification step (view genes)	3 out of 1556 genes, 0.2%	9 out of 5905 genes, 0.2%	1
transcription initiation from RNA polymerase III promoter (view genes)	3 out of 1556 genes, 0.2%	9 out of 5905 genes, 0.2%	1
homoserine metabolic process (view genes)	3 out of 1556 genes, 0.2%	9 out of 5905 genes, 0.2%	1
peptidyl-histidine modification (view genes)	3 out of 1556 genes, 0.2%	9 out of 5905 genes, 0.2%	1
intronic snoRNA processing (view genes)	3 out of 1556 genes, 0.2%	9 out of 5905 genes, 0.2%	1
rRNA methylation (view genes)	3 out of 1556 genes, 0.2%	9 out of 5905 genes, 0.2%	1
intronic box C/D snoRNA processing (view genes)	3 out of 1556 genes, 0.2%	9 out of 5905 genes, 0.2%	1
vitamin B6 metabolic process (view genes)	3 out of 1556 genes, 0.2%	9 out of 5905 genes, 0.2%	1
adenosine metabolic process (view genes)	3 out of 1556 genes, 0.2%	9 out of 5905 genes, 0.2%	1
protein oligomerization (view genes)	3 out of 1556 genes, 0.2%	9 out of 5905 genes, 0.2%	1
attachment of spindle microtubules to kinetochore involved in mitotic sister chromatid segregation (view genes)	3 out of 1556 genes, 0.2%	9 out of 5905 genes, 0.2%	1
response to misfolded protein (view genes)	3 out of 1556 genes, 0.2%	9 out of 5905 genes, 0.2%	1
threonylcarbamoyladenosine metabolic process (view genes)	3 out of 1556 genes, 0.2%	9 out of 5905 genes, 0.2%	1
nuclear retention of pre-mRNA at the site of transcription (view genes)	3 out of 1556 genes, 0.2%	9 out of 5905 genes, 0.2%	1
cellular response to misfolded protein (view genes)	3 out of 1556 genes, 0.2%	9 out of 5905 genes, 0.2%	1
sterol transport (view genes)	6 out of 1556 genes, 0.4%	20 out of 5905 genes, 0.3%	1
mitotic spindle organization (view genes)	10 out of 1556 genes, 0.6%	35 out of 5905 genes, 0.6%	1
protein-DNA complex subunit organization (view genes)	38 out of 1556 genes, 2.4%	140 out of 5905 genes, 2.4%	1
negative regulation of cellular protein metabolic process (view genes)	14 out of 1556 genes, 0.9%	50 out of 5905 genes, 0.8%	1
negative regulation of protein metabolic process (view genes)	14 out of 1556 genes, 0.9%	50 out of 5905 genes, 0.8%	1
response to oxygen-containing compound (view genes)	14 out of 1556 genes, 0.9%	50 out of 5905 genes, 0.8%	1
regulation of mitotic cell cycle (view genes)	22 out of 1556 genes, 1.4%	80 out of 5905 genes, 1.4%	1
protein deacylation (view genes)	7 out of 1556 genes, 0.4%	24 out of 5905 genes, 0.4%	1
acetyl-CoA metabolic process (view genes)	4 out of 1556 genes, 0.3%	13 out of 5905 genes, 0.2%	1
cellular copper ion homeostasis (view genes)	4 out of 1556 genes, 0.3%	13 out of 5905 genes, 0.2%	1
NAD biosynthetic process (view genes)	4 out of 1556 genes, 0.3%	13 out of 5905 genes, 0.2%	1
basic amino acid transport (view genes)	4 out of 1556 genes, 0.3%	13 out of 5905 genes, 0.2%	1
regulation of proteolysis (view genes)	4 out of 1556 genes, 0.3%	13 out of 5905 genes, 0.2%	1
cellular response to reactive oxygen species (view genes)	4 out of 1556 genes, 0.3%	13 out of 5905 genes, 0.2%	1
RNA capping (view genes)	4 out of 1556 genes, 0.3%	13 out of 5905 genes, 0.2%	1
copper ion homeostasis (view genes)	4 out of 1556 genes, 0.3%	13 out of 5905 genes, 0.2%	1
negative regulation of metabolic process (view genes)	91 out of 1556 genes, 5.8%	341 out of 5905 genes, 5.8%	1
mitotic spindle assembly checkpoint (view genes)	8 out of 1556 genes, 0.5%	28 out of 5905 genes, 0.5%	1
snoRNA 3'-end processing (view genes)	8 out of 1556 genes, 0.5%	28 out of 5905 genes, 0.5%	1
negative regulation of mitosis (view genes)	8 out of 1556 genes, 0.5%	28 out of 5905 genes, 0.5%	1
negative regulation of mitotic metaphase/anaphase transition (view genes)	8 out of 1556 genes, 0.5%	28 out of 5905 genes, 0.5%	1
negative regulation of nuclear division (view genes)	8 out of 1556 genes, 0.5%	28 out of 5905 genes, 0.5%	1
energy derivation by oxidation of organic compounds (view genes)	39 out of 1556 genes, 2.5%	145 out of 5905 genes, 2.5%	1
negative regulation of nitrogen compound metabolic process (view genes)	71 out of 1556 genes, 4.6%	266 out of 5905 genes, 4.5%	1
cellular carbohydrate biosynthetic process (view genes)	13 out of 1556 genes, 0.8%	47 out of 5905 genes, 0.8%	1
cytokinetic cell separation (view genes)	5 out of 1556 genes, 0.3%	17 out of 5905 genes, 0.3%	1
response to toxic substance (view genes)	5 out of 1556 genes, 0.3%	17 out of 5905 genes, 0.3%	1
TOR signaling cascade (view genes)	5 out of 1556 genes, 0.3%	17 out of 5905 genes, 0.3%	1
regulation of protein catabolic process (view genes)	5 out of 1556 genes, 0.3%	17 out of 5905 genes, 0.3%	1
negative regulation of transferase activity (view genes)	5 out of 1556 genes, 0.3%	17 out of 5905 genes, 0.3%	1
hexose metabolic process (view genes)	23 out of 1556 genes, 1.5%	85 out of 5905 genes, 1.4%	1
ribose phosphate metabolic process (view genes)	42 out of 1556 genes, 2.7%	157 out of 5905 genes, 2.7%	1
developmental process (view genes)	85 out of 1556 genes, 5.5%	320 out of 5905 genes, 5.4%	1
protein polyubiquitination (view genes)	6 out of 1556 genes, 0.4%	21 out of 5905 genes, 0.4%	1
ribonucleotide metabolic process (view genes)	40 out of 1556 genes, 2.6%	150 out of 5905 genes, 2.5%	1
flocculation (view genes)	2 out of 1556 genes, 0.1%	6 out of 5905 genes, 0.1%	1
spliceosomal snRNP assembly (view genes)	2 out of 1556 genes, 0.1%	6 out of 5905 genes, 0.1%	1
box C/D snoRNP assembly (view genes)	2 out of 1556 genes, 0.1%	6 out of 5905 genes, 0.1%	1
negative regulation of exit from mitosis (view genes)	2 out of 1556 genes, 0.1%	6 out of 5905 genes, 0.1%	1
age-dependent general metabolic decline involved in chronological cell aging (view genes)	2 out of 1556 genes, 0.1%	6 out of 5905 genes, 0.1%	1
age-dependent response to oxidative stress involved in chronological cell aging (view genes)	2 out of 1556 genes, 0.1%	6 out of 5905 genes, 0.1%	1
fructose metabolic process (view genes)	2 out of 1556 genes, 0.1%	6 out of 5905 genes, 0.1%	1
(1->6)-beta-D-glucan biosynthetic process (view genes)	2 out of 1556 genes, 0.1%	6 out of 5905 genes, 0.1%	1
acetyl-CoA biosynthetic process (view genes)	2 out of 1556 genes, 0.1%	6 out of 5905 genes, 0.1%	1
lactate metabolic process (view genes)	2 out of 1556 genes, 0.1%	6 out of 5905 genes, 0.1%	1
regulation of glycolysis (view genes)	2 out of 1556 genes, 0.1%	6 out of 5905 genes, 0.1%	1
premeiotic DNA replication (view genes)	2 out of 1556 genes, 0.1%	6 out of 5905 genes, 0.1%	1
biotin metabolic process (view genes)	2 out of 1556 genes, 0.1%	6 out of 5905 genes, 0.1%	1
nuclear envelope organization (view genes)	2 out of 1556 genes, 0.1%	6 out of 5905 genes, 0.1%	1
cell cycle arrest (view genes)	2 out of 1556 genes, 0.1%	6 out of 5905 genes, 0.1%	1
positive regulation of transcription from RNA polymerase II promoter by pheromones (view genes)	2 out of 1556 genes, 0.1%	6 out of 5905 genes, 0.1%	1
pyrimidine-containing compound salvage (view genes)	2 out of 1556 genes, 0.1%	6 out of 5905 genes, 0.1%	1
valine biosynthetic process (view genes)	2 out of 1556 genes, 0.1%	6 out of 5905 genes, 0.1%	1
biotin biosynthetic process (view genes)	2 out of 1556 genes, 0.1%	6 out of 5905 genes, 0.1%	1
positive regulation of transcription by pheromones (view genes)	2 out of 1556 genes, 0.1%	6 out of 5905 genes, 0.1%	1
endomembrane system organization (view genes)	2 out of 1556 genes, 0.1%	6 out of 5905 genes, 0.1%	1
organic cation transport (view genes)	2 out of 1556 genes, 0.1%	6 out of 5905 genes, 0.1%	1
negative regulation of protein ubiquitination (view genes)	2 out of 1556 genes, 0.1%	6 out of 5905 genes, 0.1%	1
mitochondria-nucleus signaling pathway (view genes)	2 out of 1556 genes, 0.1%	6 out of 5905 genes, 0.1%	1
regulation of histone acetylation (view genes)	2 out of 1556 genes, 0.1%	6 out of 5905 genes, 0.1%	1
thioester biosynthetic process (view genes)	2 out of 1556 genes, 0.1%	6 out of 5905 genes, 0.1%	1
biofilm formation (view genes)	2 out of 1556 genes, 0.1%	6 out of 5905 genes, 0.1%	1
maintenance of rDNA (view genes)	2 out of 1556 genes, 0.1%	6 out of 5905 genes, 0.1%	1
peptide biosynthetic process (view genes)	2 out of 1556 genes, 0.1%	6 out of 5905 genes, 0.1%	1
regulation of anion transport (view genes)	2 out of 1556 genes, 0.1%	6 out of 5905 genes, 0.1%	1
protein neddylation (view genes)	2 out of 1556 genes, 0.1%	6 out of 5905 genes, 0.1%	1
azole transport (view genes)	2 out of 1556 genes, 0.1%	6 out of 5905 genes, 0.1%	1
mRNA cis splicing, via spliceosome (view genes)	2 out of 1556 genes, 0.1%	6 out of 5905 genes, 0.1%	1
GMP metabolic process (view genes)	2 out of 1556 genes, 0.1%	6 out of 5905 genes, 0.1%	1
aldehyde catabolic process (view genes)	2 out of 1556 genes, 0.1%	6 out of 5905 genes, 0.1%	1
replication fork protection (view genes)	2 out of 1556 genes, 0.1%	6 out of 5905 genes, 0.1%	1
kinetochore assembly (view genes)	2 out of 1556 genes, 0.1%	6 out of 5905 genes, 0.1%	1
regulation of ubiquitin-protein ligase activity involved in mitotic cell cycle (view genes)	2 out of 1556 genes, 0.1%	6 out of 5905 genes, 0.1%	1
regulation of phosphatidylinositol dephosphorylation (view genes)	2 out of 1556 genes, 0.1%	6 out of 5905 genes, 0.1%	1
positive regulation of ribosomal protein gene transcription from RNA polymerase II promoter (view genes)	2 out of 1556 genes, 0.1%	6 out of 5905 genes, 0.1%	1
RNA polymerase III transcriptional preinitiation complex assembly (view genes)	2 out of 1556 genes, 0.1%	6 out of 5905 genes, 0.1%	1
cellular response to carbohydrate stimulus (view genes)	2 out of 1556 genes, 0.1%	6 out of 5905 genes, 0.1%	1
acyl-CoA biosynthetic process (view genes)	2 out of 1556 genes, 0.1%	6 out of 5905 genes, 0.1%	1
endoplasmic reticulum membrane organization (view genes)	2 out of 1556 genes, 0.1%	6 out of 5905 genes, 0.1%	1
regulation of protein acetylation (view genes)	2 out of 1556 genes, 0.1%	6 out of 5905 genes, 0.1%	1
regulation of peptidyl-lysine acetylation (view genes)	2 out of 1556 genes, 0.1%	6 out of 5905 genes, 0.1%	1
homeostatic process (view genes)	66 out of 1556 genes, 4.2%	249 out of 5905 genes, 4.2%	1
aromatic compound catabolic process (view genes)	62 out of 1556 genes, 4.0%	234 out of 5905 genes, 4.0%	1
negative regulation of cellular metabolic process (view genes)	89 out of 1556 genes, 5.7%	337 out of 5905 genes, 5.7%	1
negative regulation of transcription from RNA polymerase II promoter by glucose (view genes)	3 out of 1556 genes, 0.2%	10 out of 5905 genes, 0.2%	1
cell morphogenesis involved in conjugation with cellular fusion (view genes)	3 out of 1556 genes, 0.2%	10 out of 5905 genes, 0.2%	1
leucine metabolic process (view genes)	3 out of 1556 genes, 0.2%	10 out of 5905 genes, 0.2%	1
purine nucleobase biosynthetic process (view genes)	3 out of 1556 genes, 0.2%	10 out of 5905 genes, 0.2%	1
deoxyribonucleotide metabolic process (view genes)	3 out of 1556 genes, 0.2%	10 out of 5905 genes, 0.2%	1
deoxyribonucleotide biosynthetic process (view genes)	3 out of 1556 genes, 0.2%	10 out of 5905 genes, 0.2%	1
positive regulation of histone modification (view genes)	3 out of 1556 genes, 0.2%	10 out of 5905 genes, 0.2%	1
mitochondrial proton-transporting ATP synthase complex assembly (view genes)	3 out of 1556 genes, 0.2%	10 out of 5905 genes, 0.2%	1
proton-transporting ATP synthase complex assembly (view genes)	3 out of 1556 genes, 0.2%	10 out of 5905 genes, 0.2%	1
negative regulation of transcription by glucose (view genes)	3 out of 1556 genes, 0.2%	10 out of 5905 genes, 0.2%	1
guanosine-containing compound biosynthetic process (view genes)	3 out of 1556 genes, 0.2%	10 out of 5905 genes, 0.2%	1
positive regulation of reproductive process (view genes)	3 out of 1556 genes, 0.2%	10 out of 5905 genes, 0.2%	1
regulation of cytoskeleton organization (view genes)	14 out of 1556 genes, 0.9%	52 out of 5905 genes, 0.9%	1
negative regulation of cellular process (view genes)	117 out of 1556 genes, 7.5%	444 out of 5905 genes, 7.5%	1
regulation of kinase activity (view genes)	15 out of 1556 genes, 1.0%	56 out of 5905 genes, 0.9%	1
generation of precursor metabolites and energy (view genes)	53 out of 1556 genes, 3.4%	201 out of 5905 genes, 3.4%	1
transcription from RNA polymerase I promoter (view genes)	10 out of 1556 genes, 0.6%	37 out of 5905 genes, 0.6%	1
regulation of developmental process (view genes)	10 out of 1556 genes, 0.6%	37 out of 5905 genes, 0.6%	1
pseudouridine synthesis (view genes)	4 out of 1556 genes, 0.3%	14 out of 5905 genes, 0.2%	1
attachment of spindle microtubules to kinetochore (view genes)	4 out of 1556 genes, 0.3%	14 out of 5905 genes, 0.2%	1
regulation of homeostatic process (view genes)	4 out of 1556 genes, 0.3%	14 out of 5905 genes, 0.2%	1
microtubule anchoring (view genes)	4 out of 1556 genes, 0.3%	14 out of 5905 genes, 0.2%	1
nucleotide salvage (view genes)	4 out of 1556 genes, 0.3%	14 out of 5905 genes, 0.2%	1
microtubule-based process (view genes)	28 out of 1556 genes, 1.8%	106 out of 5905 genes, 1.8%	1
carbohydrate transport (view genes)	11 out of 1556 genes, 0.7%	41 out of 5905 genes, 0.7%	1
negative regulation of molecular function (view genes)	11 out of 1556 genes, 0.7%	41 out of 5905 genes, 0.7%	1
regulation of protein phosphorylation (view genes)	17 out of 1556 genes, 1.1%	64 out of 5905 genes, 1.1%	1
response to abiotic stimulus (view genes)	34 out of 1556 genes, 2.2%	129 out of 5905 genes, 2.2%	1
response to reactive oxygen species (view genes)	5 out of 1556 genes, 0.3%	18 out of 5905 genes, 0.3%	1
hyperosmotic response (view genes)	5 out of 1556 genes, 0.3%	18 out of 5905 genes, 0.3%	1
regulation of DNA-dependent DNA replication initiation (view genes)	5 out of 1556 genes, 0.3%	18 out of 5905 genes, 0.3%	1
negative regulation of meiosis (view genes)	5 out of 1556 genes, 0.3%	18 out of 5905 genes, 0.3%	1
internal protein amino acid acetylation (view genes)	12 out of 1556 genes, 0.8%	45 out of 5905 genes, 0.8%	1
internal peptidyl-lysine acetylation (view genes)	12 out of 1556 genes, 0.8%	45 out of 5905 genes, 0.8%	1
peptidyl-lysine acetylation (view genes)	12 out of 1556 genes, 0.8%	45 out of 5905 genes, 0.8%	1
lipid metabolic process (view genes)	74 out of 1556 genes, 4.8%	282 out of 5905 genes, 4.8%	1
response to salt stress (view genes)	6 out of 1556 genes, 0.4%	22 out of 5905 genes, 0.4%	1
cellular ketone metabolic process (view genes)	6 out of 1556 genes, 0.4%	22 out of 5905 genes, 0.4%	1
multi-organism process (view genes)	43 out of 1556 genes, 2.8%	164 out of 5905 genes, 2.8%	1
negative regulation of biosynthetic process (view genes)	76 out of 1556 genes, 4.9%	290 out of 5905 genes, 4.9%	1
negative regulation of cellular biosynthetic process (view genes)	76 out of 1556 genes, 4.9%	290 out of 5905 genes, 4.9%	1
cell division (view genes)	76 out of 1556 genes, 4.9%	290 out of 5905 genes, 4.9%	1
organic anion transport (view genes)	26 out of 1556 genes, 1.7%	99 out of 5905 genes, 1.7%	1
negative regulation of biological process (view genes)	119 out of 1556 genes, 7.6%	454 out of 5905 genes, 7.7%	1
sex determination (view genes)	8 out of 1556 genes, 0.5%	30 out of 5905 genes, 0.5%	1
mating type determination (view genes)	8 out of 1556 genes, 0.5%	30 out of 5905 genes, 0.5%	1
regulation of cell size (view genes)	8 out of 1556 genes, 0.5%	30 out of 5905 genes, 0.5%	1
cell fate commitment (view genes)	8 out of 1556 genes, 0.5%	30 out of 5905 genes, 0.5%	1
negative regulation of cell communication (view genes)	9 out of 1556 genes, 0.6%	34 out of 5905 genes, 0.6%	1
nuclear-transcribed mRNA catabolic process (view genes)	23 out of 1556 genes, 1.5%	88 out of 5905 genes, 1.5%	1
mitotic sister chromatid cohesion (view genes)	10 out of 1556 genes, 0.6%	38 out of 5905 genes, 0.6%	1
chromatin silencing at silent mating-type cassette (view genes)	10 out of 1556 genes, 0.6%	38 out of 5905 genes, 0.6%	1
response to osmotic stress (view genes)	18 out of 1556 genes, 1.2%	69 out of 5905 genes, 1.2%	1
cell aging (view genes)	18 out of 1556 genes, 1.2%	69 out of 5905 genes, 1.2%	1
purine nucleoside metabolic process (view genes)	38 out of 1556 genes, 2.4%	146 out of 5905 genes, 2.5%	1
purine ribonucleoside metabolic process (view genes)	38 out of 1556 genes, 2.4%	146 out of 5905 genes, 2.5%	1
tRNA modification (view genes)	19 out of 1556 genes, 1.2%	73 out of 5905 genes, 1.2%	1
response to organic substance (view genes)	45 out of 1556 genes, 2.9%	173 out of 5905 genes, 2.9%	1
covalent chromatin modification (view genes)	26 out of 1556 genes, 1.7%	100 out of 5905 genes, 1.7%	1
histone modification (view genes)	26 out of 1556 genes, 1.7%	100 out of 5905 genes, 1.7%	1
cellular nitrogen compound biosynthetic process (view genes)	211 out of 1556 genes, 13.6%	808 out of 5905 genes, 13.7%	1
nucleoside triphosphate metabolic process (view genes)	30 out of 1556 genes, 1.9%	116 out of 5905 genes, 2.0%	1
regulation of transferase activity (view genes)	15 out of 1556 genes, 1.0%	58 out of 5905 genes, 1.0%	1
mRNA catabolic process (view genes)	23 out of 1556 genes, 1.5%	89 out of 5905 genes, 1.5%	1
phosphate ion transport (view genes)	3 out of 1556 genes, 0.2%	11 out of 5905 genes, 0.2%	1
peptide transport (view genes)	3 out of 1556 genes, 0.2%	11 out of 5905 genes, 0.2%	1
coenzyme A metabolic process (view genes)	3 out of 1556 genes, 0.2%	11 out of 5905 genes, 0.2%	1
regulation of intracellular protein transport (view genes)	3 out of 1556 genes, 0.2%	11 out of 5905 genes, 0.2%	1
nucleoside bisphosphate metabolic process (view genes)	3 out of 1556 genes, 0.2%	11 out of 5905 genes, 0.2%	1
ribonucleoside bisphosphate metabolic process (view genes)	3 out of 1556 genes, 0.2%	11 out of 5905 genes, 0.2%	1
purine nucleoside bisphosphate metabolic process (view genes)	3 out of 1556 genes, 0.2%	11 out of 5905 genes, 0.2%	1
telomere localization (view genes)	3 out of 1556 genes, 0.2%	11 out of 5905 genes, 0.2%	1
Golgi to plasma membrane protein transport (view genes)	3 out of 1556 genes, 0.2%	11 out of 5905 genes, 0.2%	1
polyol biosynthetic process (view genes)	3 out of 1556 genes, 0.2%	11 out of 5905 genes, 0.2%	1
tetrahydrofolate metabolic process (view genes)	3 out of 1556 genes, 0.2%	11 out of 5905 genes, 0.2%	1
regulation of response to osmotic stress (view genes)	3 out of 1556 genes, 0.2%	11 out of 5905 genes, 0.2%	1
actin filament bundle assembly (view genes)	3 out of 1556 genes, 0.2%	11 out of 5905 genes, 0.2%	1
beta-glucan biosynthetic process (view genes)	3 out of 1556 genes, 0.2%	11 out of 5905 genes, 0.2%	1
negative regulation of hydrolase activity (view genes)	3 out of 1556 genes, 0.2%	11 out of 5905 genes, 0.2%	1
proton-transporting ATP synthase complex biogenesis (view genes)	3 out of 1556 genes, 0.2%	11 out of 5905 genes, 0.2%	1
glutamate metabolic process (view genes)	4 out of 1556 genes, 0.3%	15 out of 5905 genes, 0.3%	1
mitotic chromosome condensation (view genes)	4 out of 1556 genes, 0.3%	15 out of 5905 genes, 0.3%	1
negative regulation of transcription from RNA polymerase II promoter (view genes)	31 out of 1556 genes, 2.0%	120 out of 5905 genes, 2.0%	1
negative regulation of organelle organization (view genes)	16 out of 1556 genes, 1.0%	62 out of 5905 genes, 1.0%	1
mitochondrial RNA processing (view genes)	2 out of 1556 genes, 0.1%	7 out of 5905 genes, 0.1%	1
DNA-dependent transcriptional open complex formation (view genes)	2 out of 1556 genes, 0.1%	7 out of 5905 genes, 0.1%	1
protein-DNA complex remodeling (view genes)	2 out of 1556 genes, 0.1%	7 out of 5905 genes, 0.1%	1
(1->6)-beta-D-glucan metabolic process (view genes)	2 out of 1556 genes, 0.1%	7 out of 5905 genes, 0.1%	1
phosphatidylethanolamine biosynthetic process (view genes)	2 out of 1556 genes, 0.1%	7 out of 5905 genes, 0.1%	1
pyrimidine nucleoside triphosphate biosynthetic process (view genes)	2 out of 1556 genes, 0.1%	7 out of 5905 genes, 0.1%	1
regulation of cell fate commitment (view genes)	2 out of 1556 genes, 0.1%	7 out of 5905 genes, 0.1%	1
exit from mitosis (view genes)	2 out of 1556 genes, 0.1%	7 out of 5905 genes, 0.1%	1
negative regulation of autophagy (view genes)	2 out of 1556 genes, 0.1%	7 out of 5905 genes, 0.1%	1
positive regulation of glucose metabolic process (view genes)	2 out of 1556 genes, 0.1%	7 out of 5905 genes, 0.1%	1
peptidyl-diphthamide metabolic process (view genes)	2 out of 1556 genes, 0.1%	7 out of 5905 genes, 0.1%	1
peptidyl-diphthamide biosynthetic process from peptidyl-histidine (view genes)	2 out of 1556 genes, 0.1%	7 out of 5905 genes, 0.1%	1
cellular manganese ion homeostasis (view genes)	2 out of 1556 genes, 0.1%	7 out of 5905 genes, 0.1%	1
regulation of mating type switching (view genes)	2 out of 1556 genes, 0.1%	7 out of 5905 genes, 0.1%	1
regulation of lipid transport (view genes)	2 out of 1556 genes, 0.1%	7 out of 5905 genes, 0.1%	1
ribonucleoprotein complex disassembly (view genes)	2 out of 1556 genes, 0.1%	7 out of 5905 genes, 0.1%	1
response to lipid (view genes)	2 out of 1556 genes, 0.1%	7 out of 5905 genes, 0.1%	1
response to oleic acid (view genes)	2 out of 1556 genes, 0.1%	7 out of 5905 genes, 0.1%	1
macromolecular complex remodeling (view genes)	2 out of 1556 genes, 0.1%	7 out of 5905 genes, 0.1%	1
5S class rRNA transcription from RNA polymerase III type 1 promoter (view genes)	2 out of 1556 genes, 0.1%	7 out of 5905 genes, 0.1%	1
regulation of cellular respiration (view genes)	2 out of 1556 genes, 0.1%	7 out of 5905 genes, 0.1%	1
meiotic sister chromatid segregation (view genes)	2 out of 1556 genes, 0.1%	7 out of 5905 genes, 0.1%	1
protein homooligomerization (view genes)	2 out of 1556 genes, 0.1%	7 out of 5905 genes, 0.1%	1
kinetochore organization (view genes)	2 out of 1556 genes, 0.1%	7 out of 5905 genes, 0.1%	1
response to methylmercury (view genes)	2 out of 1556 genes, 0.1%	7 out of 5905 genes, 0.1%	1
manganese ion homeostasis (view genes)	2 out of 1556 genes, 0.1%	7 out of 5905 genes, 0.1%	1
regulation of ER to Golgi vesicle-mediated transport (view genes)	2 out of 1556 genes, 0.1%	7 out of 5905 genes, 0.1%	1
regulation of mRNA catabolic process (view genes)	2 out of 1556 genes, 0.1%	7 out of 5905 genes, 0.1%	1
regulation of proteasomal protein catabolic process (view genes)	2 out of 1556 genes, 0.1%	7 out of 5905 genes, 0.1%	1
tRNA gene clustering (view genes)	2 out of 1556 genes, 0.1%	7 out of 5905 genes, 0.1%	1
response to fatty acid (view genes)	2 out of 1556 genes, 0.1%	7 out of 5905 genes, 0.1%	1
rDNA condensation (view genes)	2 out of 1556 genes, 0.1%	7 out of 5905 genes, 0.1%	1
cellular response to lipid (view genes)	2 out of 1556 genes, 0.1%	7 out of 5905 genes, 0.1%	1
cellular response to fatty acid (view genes)	2 out of 1556 genes, 0.1%	7 out of 5905 genes, 0.1%	1
cellular response to oleic acid (view genes)	2 out of 1556 genes, 0.1%	7 out of 5905 genes, 0.1%	1
cellular response to methylmercury (view genes)	2 out of 1556 genes, 0.1%	7 out of 5905 genes, 0.1%	1
cellular potassium ion transport (view genes)	2 out of 1556 genes, 0.1%	7 out of 5905 genes, 0.1%	1
potassium ion transmembrane transport (view genes)	2 out of 1556 genes, 0.1%	7 out of 5905 genes, 0.1%	1
microtubule-based transport (view genes)	5 out of 1556 genes, 0.3%	19 out of 5905 genes, 0.3%	1
nuclear migration along microtubule (view genes)	5 out of 1556 genes, 0.3%	19 out of 5905 genes, 0.3%	1
cytoskeleton-dependent intracellular transport (view genes)	5 out of 1556 genes, 0.3%	19 out of 5905 genes, 0.3%	1
sulfur compound transport (view genes)	5 out of 1556 genes, 0.3%	19 out of 5905 genes, 0.3%	1
organelle transport along microtubule (view genes)	5 out of 1556 genes, 0.3%	19 out of 5905 genes, 0.3%	1
ion transmembrane transport (view genes)	25 out of 1556 genes, 1.6%	97 out of 5905 genes, 1.6%	1
chronological cell aging (view genes)	7 out of 1556 genes, 0.4%	27 out of 5905 genes, 0.5%	1
mRNA cleavage (view genes)	7 out of 1556 genes, 0.4%	27 out of 5905 genes, 0.5%	1
inorganic anion transport (view genes)	7 out of 1556 genes, 0.4%	27 out of 5905 genes, 0.5%	1
regulation of chromatin silencing at telomere (view genes)	7 out of 1556 genes, 0.4%	27 out of 5905 genes, 0.5%	1
pigment metabolic process (view genes)	7 out of 1556 genes, 0.4%	27 out of 5905 genes, 0.5%	1
pyridine-containing compound biosynthetic process (view genes)	7 out of 1556 genes, 0.4%	27 out of 5905 genes, 0.5%	1
aging (view genes)	18 out of 1556 genes, 1.2%	70 out of 5905 genes, 1.2%	1
carbohydrate biosynthetic process (view genes)	18 out of 1556 genes, 1.2%	70 out of 5905 genes, 1.2%	1
cellular carbohydrate metabolic process (view genes)	34 out of 1556 genes, 2.2%	132 out of 5905 genes, 2.2%	1
G2/M transition of mitotic cell cycle (view genes)	8 out of 1556 genes, 0.5%	31 out of 5905 genes, 0.5%	1
nuclear-transcribed mRNA catabolic process, nonsense-mediated decay (view genes)	8 out of 1556 genes, 0.5%	31 out of 5905 genes, 0.5%	1
positive regulation of translation (view genes)	8 out of 1556 genes, 0.5%	31 out of 5905 genes, 0.5%	1
regulation of chromosome organization (view genes)	9 out of 1556 genes, 0.6%	35 out of 5905 genes, 0.6%	1
mitotic cell cycle (view genes)	77 out of 1556 genes, 4.9%	298 out of 5905 genes, 5.0%	1
mRNA metabolic process (view genes)	73 out of 1556 genes, 4.7%	283 out of 5905 genes, 4.8%	1
mitotic cell cycle checkpoint (view genes)	14 out of 1556 genes, 0.9%	55 out of 5905 genes, 0.9%	1
ATP metabolic process (view genes)	15 out of 1556 genes, 1.0%	59 out of 5905 genes, 1.0%	1
electron transport chain (view genes)	16 out of 1556 genes, 1.0%	63 out of 5905 genes, 1.1%	1
negative regulation of cellular component organization (view genes)	17 out of 1556 genes, 1.1%	67 out of 5905 genes, 1.1%	1
anion transport (view genes)	32 out of 1556 genes, 2.1%	126 out of 5905 genes, 2.1%	1
microtubule cytoskeleton organization (view genes)	23 out of 1556 genes, 1.5%	91 out of 5905 genes, 1.5%	1
negative regulation of DNA metabolic process (view genes)	8 out of 1556 genes, 0.5%	32 out of 5905 genes, 0.5%	1
regulation of DNA-dependent DNA replication (view genes)	8 out of 1556 genes, 0.5%	32 out of 5905 genes, 0.5%	1
non-recombinational repair (view genes)	9 out of 1556 genes, 0.6%	36 out of 5905 genes, 0.6%	1
negative regulation of catalytic activity (view genes)	9 out of 1556 genes, 0.6%	36 out of 5905 genes, 0.6%	1
intracellular mRNA localization (view genes)	6 out of 1556 genes, 0.4%	24 out of 5905 genes, 0.4%	1
aromatic amino acid family metabolic process (view genes)	6 out of 1556 genes, 0.4%	24 out of 5905 genes, 0.4%	1
spindle checkpoint (view genes)	10 out of 1556 genes, 0.6%	40 out of 5905 genes, 0.7%	1
oligosaccharide metabolic process (view genes)	11 out of 1556 genes, 0.7%	44 out of 5905 genes, 0.7%	1
histone acetylation (view genes)	11 out of 1556 genes, 0.7%	44 out of 5905 genes, 0.7%	1
negative regulation of translation (view genes)	5 out of 1556 genes, 0.3%	20 out of 5905 genes, 0.3%	1
regulation of protein complex disassembly (view genes)	5 out of 1556 genes, 0.3%	20 out of 5905 genes, 0.3%	1
monosaccharide biosynthetic process (view genes)	5 out of 1556 genes, 0.3%	20 out of 5905 genes, 0.3%	1
RNA catabolic process (view genes)	27 out of 1556 genes, 1.7%	107 out of 5905 genes, 1.8%	1
posttranslational protein targeting to membrane (view genes)	4 out of 1556 genes, 0.3%	16 out of 5905 genes, 0.3%	1
folic acid-containing compound metabolic process (view genes)	4 out of 1556 genes, 0.3%	16 out of 5905 genes, 0.3%	1
porphyrin-containing compound metabolic process (view genes)	4 out of 1556 genes, 0.3%	16 out of 5905 genes, 0.3%	1
copper ion transport (view genes)	4 out of 1556 genes, 0.3%	16 out of 5905 genes, 0.3%	1
nicotinamide nucleotide biosynthetic process (view genes)	4 out of 1556 genes, 0.3%	16 out of 5905 genes, 0.3%	1
regulation of histone modification (view genes)	4 out of 1556 genes, 0.3%	16 out of 5905 genes, 0.3%	1
regulation of protein ubiquitination (view genes)	4 out of 1556 genes, 0.3%	16 out of 5905 genes, 0.3%	1
tetrapyrrole metabolic process (view genes)	4 out of 1556 genes, 0.3%	16 out of 5905 genes, 0.3%	1
heme metabolic process (view genes)	4 out of 1556 genes, 0.3%	16 out of 5905 genes, 0.3%	1
amide transport (view genes)	4 out of 1556 genes, 0.3%	16 out of 5905 genes, 0.3%	1
regulation of phosphorylation (view genes)	17 out of 1556 genes, 1.1%	68 out of 5905 genes, 1.2%	1
cell wall mannoprotein biosynthetic process (view genes)	3 out of 1556 genes, 0.2%	12 out of 5905 genes, 0.2%	1
regulation of transcription from RNA polymerase II promoter by glucose (view genes)	3 out of 1556 genes, 0.2%	12 out of 5905 genes, 0.2%	1
response to acid (view genes)	3 out of 1556 genes, 0.2%	12 out of 5905 genes, 0.2%	1
mannoprotein metabolic process (view genes)	3 out of 1556 genes, 0.2%	12 out of 5905 genes, 0.2%	1
mannoprotein biosynthetic process (view genes)	3 out of 1556 genes, 0.2%	12 out of 5905 genes, 0.2%	1
mitochondrial electron transport, cytochrome c to oxygen (view genes)	3 out of 1556 genes, 0.2%	12 out of 5905 genes, 0.2%	1
dolichol-linked oligosaccharide biosynthetic process (view genes)	3 out of 1556 genes, 0.2%	12 out of 5905 genes, 0.2%	1
glutamate biosynthetic process (view genes)	3 out of 1556 genes, 0.2%	12 out of 5905 genes, 0.2%	1
nucleotide-sugar metabolic process (view genes)	3 out of 1556 genes, 0.2%	12 out of 5905 genes, 0.2%	1
7-methylguanosine RNA capping (view genes)	3 out of 1556 genes, 0.2%	12 out of 5905 genes, 0.2%	1
nucleoside transport (view genes)	3 out of 1556 genes, 0.2%	12 out of 5905 genes, 0.2%	1
establishment or maintenance of actin cytoskeleton polarity (view genes)	3 out of 1556 genes, 0.2%	12 out of 5905 genes, 0.2%	1
establishment or maintenance of cytoskeleton polarity (view genes)	3 out of 1556 genes, 0.2%	12 out of 5905 genes, 0.2%	1
cell wall glycoprotein biosynthetic process (view genes)	3 out of 1556 genes, 0.2%	12 out of 5905 genes, 0.2%	1
L-methionine biosynthetic process (view genes)	3 out of 1556 genes, 0.2%	12 out of 5905 genes, 0.2%	1
RNA export from nucleus (view genes)	22 out of 1556 genes, 1.4%	88 out of 5905 genes, 1.5%	1
nucleobase-containing compound catabolic process (view genes)	55 out of 1556 genes, 3.5%	217 out of 5905 genes, 3.7%	1
re-entry into mitotic cell cycle after pheromone arrest (view genes)	2 out of 1556 genes, 0.1%	8 out of 5905 genes, 0.1%	1
7-methylguanosine mRNA capping (view genes)	2 out of 1556 genes, 0.1%	8 out of 5905 genes, 0.1%	1
L-phenylalanine metabolic process (view genes)	2 out of 1556 genes, 0.1%	8 out of 5905 genes, 0.1%	1
manganese ion transport (view genes)	2 out of 1556 genes, 0.1%	8 out of 5905 genes, 0.1%	1
meiosis II (view genes)	2 out of 1556 genes, 0.1%	8 out of 5905 genes, 0.1%	1
pyridoxine metabolic process (view genes)	2 out of 1556 genes, 0.1%	8 out of 5905 genes, 0.1%	1
pyridoxine biosynthetic process (view genes)	2 out of 1556 genes, 0.1%	8 out of 5905 genes, 0.1%	1
protein secretion (view genes)	2 out of 1556 genes, 0.1%	8 out of 5905 genes, 0.1%	1
positive regulation of autophagy (view genes)	2 out of 1556 genes, 0.1%	8 out of 5905 genes, 0.1%	1
siderophore transport (view genes)	2 out of 1556 genes, 0.1%	8 out of 5905 genes, 0.1%	1
pantothenate metabolic process (view genes)	2 out of 1556 genes, 0.1%	8 out of 5905 genes, 0.1%	1
pantothenate biosynthetic process (view genes)	2 out of 1556 genes, 0.1%	8 out of 5905 genes, 0.1%	1
C-terminal protein amino acid modification (view genes)	2 out of 1556 genes, 0.1%	8 out of 5905 genes, 0.1%	1
calcium-mediated signaling (view genes)	2 out of 1556 genes, 0.1%	8 out of 5905 genes, 0.1%	1
regulation of histone methylation (view genes)	2 out of 1556 genes, 0.1%	8 out of 5905 genes, 0.1%	1
iron assimilation by chelation and transport (view genes)	2 out of 1556 genes, 0.1%	8 out of 5905 genes, 0.1%	1
telomere tethering at nuclear periphery (view genes)	2 out of 1556 genes, 0.1%	8 out of 5905 genes, 0.1%	1
vitamin B6 biosynthetic process (view genes)	2 out of 1556 genes, 0.1%	8 out of 5905 genes, 0.1%	1
pyridoxal phosphate metabolic process (view genes)	2 out of 1556 genes, 0.1%	8 out of 5905 genes, 0.1%	1
pyridoxal phosphate biosynthetic process (view genes)	2 out of 1556 genes, 0.1%	8 out of 5905 genes, 0.1%	1
peptide catabolic process (view genes)	2 out of 1556 genes, 0.1%	8 out of 5905 genes, 0.1%	1
inositol phosphate metabolic process (view genes)	2 out of 1556 genes, 0.1%	8 out of 5905 genes, 0.1%	1
post-translational protein modification (view genes)	2 out of 1556 genes, 0.1%	8 out of 5905 genes, 0.1%	1
chromosome separation (view genes)	2 out of 1556 genes, 0.1%	8 out of 5905 genes, 0.1%	1
regulation of ubiquitin-protein ligase activity (view genes)	2 out of 1556 genes, 0.1%	8 out of 5905 genes, 0.1%	1
cellular hyperosmotic response (view genes)	2 out of 1556 genes, 0.1%	8 out of 5905 genes, 0.1%	1
negative regulation of DNA-dependent DNA replication (view genes)	2 out of 1556 genes, 0.1%	8 out of 5905 genes, 0.1%	1
biological_process (view genes)	295 out of 1556 genes, 19.0%	1140 out of 5905 genes, 19.3%	1
regulation of DNA replication (view genes)	12 out of 1556 genes, 0.8%	49 out of 5905 genes, 0.8%	1
replicative cell aging (view genes)	11 out of 1556 genes, 0.7%	45 out of 5905 genes, 0.8%	1
filamentous growth of a population of unicellular organisms (view genes)	18 out of 1556 genes, 1.2%	73 out of 5905 genes, 1.2%	1
growth of unicellular organism as a thread of attached cells (view genes)	18 out of 1556 genes, 1.2%	73 out of 5905 genes, 1.2%	1
cellular response to organic substance (view genes)	34 out of 1556 genes, 2.2%	136 out of 5905 genes, 2.3%	1
cytokinetic process (view genes)	20 out of 1556 genes, 1.3%	81 out of 5905 genes, 1.4%	1
[truncated: 2,660 more rows]
