# Supplementary material for: Involvement of glycolysis/gluconeogenesis and signaling regulatory pathways in Saccharomyces cerevisiae biofilms during fermentation
Source: Front Microbiol. 2015 Feb 23;6:139. doi: 10.3389/fmicb.2015.00139 (PMC4337339; doi:10.3389/fmicb.2015.00139)
Supplement: Table S3 — GO analysis of FCP-vs.-BMP. [file DataSheet3.XLSX]

## Sheet: FCP-vs-BMP_C
Terms from the Component Ontology with p-value as good or better than 1
Gene Ontology term	Cluster frequency	Genome frequency of use	Corrected P-value
cytosolic ribosome (view genes)	126 out of 927 genes, 13.6%	171 out of 5905 genes, 2.9%	3.99e-64
cytosolic part (view genes)	134 out of 927 genes, 14.5%	242 out of 5905 genes, 4.1%	9.88e-46
cytosolic large ribosomal subunit (view genes)	73 out of 927 genes, 7.9%	92 out of 5905 genes, 1.6%	5.85e-40
ribosomal subunit (view genes)	123 out of 927 genes, 13.3%	235 out of 5905 genes, 4.0%	3.1e-38
ribosome (view genes)	136 out of 927 genes, 14.7%	348 out of 5905 genes, 5.9%	2e-25
cytosolic small ribosomal subunit (view genes)	48 out of 927 genes, 5.2%	62 out of 5905 genes, 1.0%	8.17e-25
cytosol (view genes)	178 out of 927 genes, 19.2%	538 out of 5905 genes, 9.1%	9.22e-24
large ribosomal subunit (view genes)	73 out of 927 genes, 7.9%	139 out of 5905 genes, 2.4%	6.31e-22
small ribosomal subunit (view genes)	50 out of 927 genes, 5.4%	96 out of 5905 genes, 1.6%	2.29e-14
ribonucleoprotein complex (view genes)	165 out of 927 genes, 17.8%	651 out of 5905 genes, 11.0%	2.65e-09
cell wall (view genes)	42 out of 927 genes, 4.5%	103 out of 5905 genes, 1.7%	1.81e-07
external encapsulating structure (view genes)	42 out of 927 genes, 4.5%	103 out of 5905 genes, 1.7%	1.81e-07
fungal-type cell wall (view genes)	40 out of 927 genes, 4.3%	97 out of 5905 genes, 1.6%	3.14e-07
cell periphery (view genes)	150 out of 927 genes, 16.2%	646 out of 5905 genes, 10.9%	2.07e-05
extracellular region (view genes)	36 out of 927 genes, 3.9%	94 out of 5905 genes, 1.6%	2.16e-05
non-membrane-bounded organelle (view genes)	242 out of 927 genes, 26.1%	1213 out of 5905 genes, 20.5%	0.00145
intracellular non-membrane-bounded organelle (view genes)	242 out of 927 genes, 26.1%	1213 out of 5905 genes, 20.5%	0.00145
plasma membrane (view genes)	104 out of 927 genes, 11.2%	458 out of 5905 genes, 7.8%	0.00771
anchored to membrane (view genes)	22 out of 927 genes, 2.4%	63 out of 5905 genes, 1.1%	0.03882
90S preribosome (view genes)	27 out of 927 genes, 2.9%	89 out of 5905 genes, 1.5%	0.10402
membrane raft (view genes)	10 out of 927 genes, 1.1%	20 out of 5905 genes, 0.3%	0.10452
eisosome (view genes)	6 out of 927 genes, 0.6%	9 out of 5905 genes, 0.2%	0.2381
mitochondrial proton-transporting ATP synthase, stator stalk (view genes)	3 out of 927 genes, 0.3%	3 out of 5905 genes, 0.1%	1
proton-transporting ATP synthase, stator stalk (view genes)	3 out of 927 genes, 0.3%	3 out of 5905 genes, 0.1%	1
TRAMP complex (view genes)	4 out of 927 genes, 0.4%	7 out of 5905 genes, 0.1%	1
preribosome (view genes)	33 out of 927 genes, 3.6%	147 out of 5905 genes, 2.5%	1
multivesicular body (view genes)	3 out of 927 genes, 0.3%	5 out of 5905 genes, 0.1%	1
storage vacuole (view genes)	47 out of 927 genes, 5.1%	231 out of 5905 genes, 3.9%	1
lytic vacuole (view genes)	47 out of 927 genes, 5.1%	231 out of 5905 genes, 3.9%	1
fungal-type vacuole (view genes)	47 out of 927 genes, 5.1%	231 out of 5905 genes, 3.9%	1
pre-replicative complex (view genes)	6 out of 927 genes, 0.6%	17 out of 5905 genes, 0.3%	1
cellular bud neck contractile ring (view genes)	5 out of 927 genes, 0.5%	13 out of 5905 genes, 0.2%	1
vacuolar lumen (view genes)	5 out of 927 genes, 0.5%	13 out of 5905 genes, 0.2%	1
vacuole (view genes)	53 out of 927 genes, 5.7%	270 out of 5905 genes, 4.6%	1
mitochondrial proton-transporting ATP synthase complex (view genes)	6 out of 927 genes, 0.6%	18 out of 5905 genes, 0.3%	1
proton-transporting ATP synthase complex (view genes)	6 out of 927 genes, 0.6%	18 out of 5905 genes, 0.3%	1
Cul3-RING ubiquitin ligase complex (view genes)	3 out of 927 genes, 0.3%	6 out of 5905 genes, 0.1%	1
actomyosin contractile ring (view genes)	5 out of 927 genes, 0.5%	14 out of 5905 genes, 0.2%	1
contractile ring (view genes)	5 out of 927 genes, 0.5%	14 out of 5905 genes, 0.2%	1
nucleotide-excision repair factor 4 complex (view genes)	2 out of 927 genes, 0.2%	3 out of 5905 genes, 0.1%	1
polar microtubule (view genes)	2 out of 927 genes, 0.2%	3 out of 5905 genes, 0.1%	1
nascent polypeptide-associated complex (view genes)	2 out of 927 genes, 0.2%	3 out of 5905 genes, 0.1%	1
cell septum (view genes)	2 out of 927 genes, 0.2%	3 out of 5905 genes, 0.1%	1
multivesicular body membrane (view genes)	2 out of 927 genes, 0.2%	3 out of 5905 genes, 0.1%	1
Mpp10 complex (view genes)	2 out of 927 genes, 0.2%	3 out of 5905 genes, 0.1%	1
tubulin complex (view genes)	2 out of 927 genes, 0.2%	3 out of 5905 genes, 0.1%	1
fungal-type vacuole lumen (view genes)	4 out of 927 genes, 0.4%	11 out of 5905 genes, 0.2%	1
myosin complex (view genes)	3 out of 927 genes, 0.3%	7 out of 5905 genes, 0.1%	1
mitochondrial proton-transporting ATP synthase complex, coupling factor F(o) (view genes)	4 out of 927 genes, 0.4%	12 out of 5905 genes, 0.2%	1
proton-transporting ATP synthase complex, coupling factor F(o) (view genes)	4 out of 927 genes, 0.4%	12 out of 5905 genes, 0.2%	1
protein phosphatase type 1 complex (view genes)	3 out of 927 genes, 0.3%	8 out of 5905 genes, 0.1%	1
mitochondrial intermembrane space protein transporter complex (view genes)	2 out of 927 genes, 0.2%	4 out of 5905 genes, 0.1%	1
anchored to plasma membrane (view genes)	2 out of 927 genes, 0.2%	4 out of 5905 genes, 0.1%	1
proton-transporting two-sector ATPase complex (view genes)	8 out of 927 genes, 0.9%	33 out of 5905 genes, 0.6%	1
synaptonemal complex (view genes)	3 out of 927 genes, 0.3%	9 out of 5905 genes, 0.2%	1
cullin-RING ubiquitin ligase complex (view genes)	10 out of 927 genes, 1.1%	45 out of 5905 genes, 0.8%	1
proton-transporting two-sector ATPase complex, proton-transporting domain (view genes)	5 out of 927 genes, 0.5%	19 out of 5905 genes, 0.3%	1
intrinsic to plasma membrane (view genes)	8 out of 927 genes, 0.9%	35 out of 5905 genes, 0.6%	1
phosphopyruvate hydratase complex (view genes)	2 out of 927 genes, 0.2%	5 out of 5905 genes, 0.1%	1
mitochondrial proton-transporting ATP synthase complex, catalytic core F(1) (view genes)	2 out of 927 genes, 0.2%	5 out of 5905 genes, 0.1%	1
cell wall part (view genes)	2 out of 927 genes, 0.2%	5 out of 5905 genes, 0.1%	1
external encapsulating structure part (view genes)	2 out of 927 genes, 0.2%	5 out of 5905 genes, 0.1%	1
proton-transporting ATP synthase complex, catalytic core F(1) (view genes)	2 out of 927 genes, 0.2%	5 out of 5905 genes, 0.1%	1
small-subunit processome (view genes)	10 out of 927 genes, 1.1%	47 out of 5905 genes, 0.8%	1
carboxy-terminal domain protein kinase complex (view genes)	3 out of 927 genes, 0.3%	10 out of 5905 genes, 0.2%	1
nucleoid (view genes)	6 out of 927 genes, 0.6%	26 out of 5905 genes, 0.4%	1
mitochondrial nucleoid (view genes)	6 out of 927 genes, 0.6%	26 out of 5905 genes, 0.4%	1
lipid particle (view genes)	9 out of 927 genes, 1.0%	43 out of 5905 genes, 0.7%	1
nucleotide-excision repair complex (view genes)	5 out of 927 genes, 0.5%	21 out of 5905 genes, 0.4%	1
intrinsic to mitochondrial outer membrane (view genes)	5 out of 927 genes, 0.5%	21 out of 5905 genes, 0.4%	1
integral to mitochondrial outer membrane (view genes)	5 out of 927 genes, 0.5%	21 out of 5905 genes, 0.4%	1
plasma membrane part (view genes)	15 out of 927 genes, 1.6%	78 out of 5905 genes, 1.3%	1
anaphase-promoting complex (view genes)	4 out of 927 genes, 0.4%	16 out of 5905 genes, 0.3%	1
origin recognition complex (view genes)	2 out of 927 genes, 0.2%	6 out of 5905 genes, 0.1%	1
nuclear origin of replication recognition complex (view genes)	2 out of 927 genes, 0.2%	6 out of 5905 genes, 0.1%	1
TORC2 complex (view genes)	2 out of 927 genes, 0.2%	6 out of 5905 genes, 0.1%	1
Piccolo NuA4 histone acetyltransferase complex (view genes)	2 out of 927 genes, 0.2%	6 out of 5905 genes, 0.1%	1
MCM complex (view genes)	2 out of 927 genes, 0.2%	6 out of 5905 genes, 0.1%	1
integral to plasma membrane (view genes)	6 out of 927 genes, 0.6%	27 out of 5905 genes, 0.5%	1
mismatch repair complex (view genes)	3 out of 927 genes, 0.3%	11 out of 5905 genes, 0.2%	1
cytoplasmic part (view genes)	446 out of 927 genes, 48.1%	2778 out of 5905 genes, 47.0%	1
DNA replication preinitiation complex (view genes)	5 out of 927 genes, 0.5%	22 out of 5905 genes, 0.4%	1
mitochondrial outer membrane (view genes)	19 out of 927 genes, 2.0%	103 out of 5905 genes, 1.7%	1
cyclin-dependent protein kinase holoenzyme complex (view genes)	4 out of 927 genes, 0.4%	17 out of 5905 genes, 0.3%	1
internal side of plasma membrane (view genes)	4 out of 927 genes, 0.4%	17 out of 5905 genes, 0.3%	1
nuclear inner membrane (view genes)	3 out of 927 genes, 0.3%	12 out of 5905 genes, 0.2%	1
ubiquitin ligase complex (view genes)	12 out of 927 genes, 1.3%	64 out of 5905 genes, 1.1%	1
nucleotide-excision repair factor 3 complex (view genes)	2 out of 927 genes, 0.2%	7 out of 5905 genes, 0.1%	1
core TFIIH complex (view genes)	2 out of 927 genes, 0.2%	7 out of 5905 genes, 0.1%	1
SSL2-core TFIIH complex (view genes)	2 out of 927 genes, 0.2%	7 out of 5905 genes, 0.1%	1
kinetochore microtubule (view genes)	2 out of 927 genes, 0.2%	7 out of 5905 genes, 0.1%	1
nuclear microtubule (view genes)	2 out of 927 genes, 0.2%	7 out of 5905 genes, 0.1%	1
prefoldin complex (view genes)	2 out of 927 genes, 0.2%	7 out of 5905 genes, 0.1%	1
actin filament bundle (view genes)	2 out of 927 genes, 0.2%	7 out of 5905 genes, 0.1%	1
ER membrane insertion complex (view genes)	2 out of 927 genes, 0.2%	7 out of 5905 genes, 0.1%	1
TRC complex (view genes)	2 out of 927 genes, 0.2%	7 out of 5905 genes, 0.1%	1
nuclear ubiquitin ligase complex (view genes)	4 out of 927 genes, 0.4%	18 out of 5905 genes, 0.3%	1
endoplasmic reticulum tubular network (view genes)	4 out of 927 genes, 0.4%	18 out of 5905 genes, 0.3%	1
prospore membrane (view genes)	6 out of 927 genes, 0.6%	30 out of 5905 genes, 0.5%	1
intracellular immature spore (view genes)	6 out of 927 genes, 0.6%	30 out of 5905 genes, 0.5%	1
ascospore-type prospore (view genes)	6 out of 927 genes, 0.6%	30 out of 5905 genes, 0.5%	1
organelle outer membrane (view genes)	19 out of 927 genes, 2.0%	108 out of 5905 genes, 1.8%	1
proton-transporting two-sector ATPase complex, catalytic domain (view genes)	3 out of 927 genes, 0.3%	13 out of 5905 genes, 0.2%	1
outer membrane (view genes)	19 out of 927 genes, 2.0%	109 out of 5905 genes, 1.8%	1
Rpd3L-Expanded complex (view genes)	4 out of 927 genes, 0.4%	19 out of 5905 genes, 0.3%	1
RNA polymerase I transcription factor complex (view genes)	2 out of 927 genes, 0.2%	8 out of 5905 genes, 0.1%	1
cellular_component (view genes)	115 out of 927 genes, 12.4%	710 out of 5905 genes, 12.0%	1
vacuolar part (view genes)	36 out of 927 genes, 3.9%	216 out of 5905 genes, 3.7%	1
ascospore wall (view genes)	3 out of 927 genes, 0.3%	14 out of 5905 genes, 0.2%	1
perinuclear region of cytoplasm (view genes)	4 out of 927 genes, 0.4%	20 out of 5905 genes, 0.3%	1
fungal-type vacuole membrane (view genes)	25 out of 927 genes, 2.7%	151 out of 5905 genes, 2.6%	1
cell division site (view genes)	5 out of 927 genes, 0.5%	27 out of 5905 genes, 0.5%	1
cell division site part (view genes)	5 out of 927 genes, 0.5%	27 out of 5905 genes, 0.5%	1
extrinsic to vacuolar membrane (view genes)	2 out of 927 genes, 0.2%	9 out of 5905 genes, 0.2%	1
extrinsic to internal side of plasma membrane (view genes)	2 out of 927 genes, 0.2%	9 out of 5905 genes, 0.2%	1
mitotic spindle (view genes)	2 out of 927 genes, 0.2%	9 out of 5905 genes, 0.2%	1
spore wall (view genes)	3 out of 927 genes, 0.3%	15 out of 5905 genes, 0.3%	1
late endosome (view genes)	7 out of 927 genes, 0.8%	41 out of 5905 genes, 0.7%	1
extrinsic to plasma membrane (view genes)	3 out of 927 genes, 0.3%	16 out of 5905 genes, 0.3%	1
cortical endoplasmic reticulum (view genes)	3 out of 927 genes, 0.3%	16 out of 5905 genes, 0.3%	1
Rpd3L complex (view genes)	3 out of 927 genes, 0.3%	16 out of 5905 genes, 0.3%	1
rDNA heterochromatin (view genes)	2 out of 927 genes, 0.2%	10 out of 5905 genes, 0.2%	1
cytoplasmic microtubule (view genes)	4 out of 927 genes, 0.4%	23 out of 5905 genes, 0.4%	1
actin cytoskeleton (view genes)	14 out of 927 genes, 1.5%	87 out of 5905 genes, 1.5%	1
commitment complex (view genes)	2 out of 927 genes, 0.2%	11 out of 5905 genes, 0.2%	1
holo TFIIH complex (view genes)	2 out of 927 genes, 0.2%	11 out of 5905 genes, 0.2%	1
chaperonin-containing T-complex (view genes)	2 out of 927 genes, 0.2%	11 out of 5905 genes, 0.2%	1
protein serine/threonine phosphatase complex (view genes)	3 out of 927 genes, 0.3%	18 out of 5905 genes, 0.3%	1
Sin3-type complex (view genes)	3 out of 927 genes, 0.3%	18 out of 5905 genes, 0.3%	1
vacuolar membrane (view genes)	32 out of 927 genes, 3.5%	206 out of 5905 genes, 3.5%	1
cell (view genes)	811 out of 927 genes, 87.5%	5172 out of 5905 genes, 87.6%	1
cell part (view genes)	811 out of 927 genes, 87.5%	5172 out of 5905 genes, 87.6%	1
replication fork protection complex (view genes)	4 out of 927 genes, 0.4%	25 out of 5905 genes, 0.4%	1
polysome (view genes)	5 out of 927 genes, 0.5%	32 out of 5905 genes, 0.5%	1
periplasmic space (view genes)	2 out of 927 genes, 0.2%	12 out of 5905 genes, 0.2%	1
integral to mitochondrial membrane (view genes)	8 out of 927 genes, 0.9%	52 out of 5905 genes, 0.9%	1
nuclear chromosome, telomeric region (view genes)	4 out of 927 genes, 0.4%	26 out of 5905 genes, 0.4%	1
histone deacetylase complex (view genes)	5 out of 927 genes, 0.5%	33 out of 5905 genes, 0.6%	1
U2-type catalytic step 1 spliceosome (view genes)	2 out of 927 genes, 0.2%	13 out of 5905 genes, 0.2%	1
catalytic step 1 spliceosome (view genes)	2 out of 927 genes, 0.2%	13 out of 5905 genes, 0.2%	1
cellular bud (view genes)	32 out of 927 genes, 3.5%	214 out of 5905 genes, 3.6%	1
condensed nuclear chromosome (view genes)	15 out of 927 genes, 1.6%	102 out of 5905 genes, 1.7%	1
COPI-coated vesicle (view genes)	3 out of 927 genes, 0.3%	21 out of 5905 genes, 0.4%	1
mitochondrial respiratory chain complex IV (view genes)	2 out of 927 genes, 0.2%	14 out of 5905 genes, 0.2%	1
microtubule organizing center part (view genes)	2 out of 927 genes, 0.2%	14 out of 5905 genes, 0.2%	1
respiratory chain complex IV (view genes)	2 out of 927 genes, 0.2%	14 out of 5905 genes, 0.2%	1
vacuolar proton-transporting V-type ATPase complex (view genes)	2 out of 927 genes, 0.2%	15 out of 5905 genes, 0.3%	1
proton-transporting V-type ATPase complex (view genes)	2 out of 927 genes, 0.2%	15 out of 5905 genes, 0.3%	1
protein-DNA complex (view genes)	8 out of 927 genes, 0.9%	58 out of 5905 genes, 1.0%	1
cell cortex (view genes)	22 out of 927 genes, 2.4%	154 out of 5905 genes, 2.6%	1
cellular bud neck (view genes)	23 out of 927 genes, 2.5%	161 out of 5905 genes, 2.7%	1
cytoplasm (view genes)	624 out of 927 genes, 67.3%	4022 out of 5905 genes, 68.1%	1
NuA4 histone acetyltransferase complex (view genes)	2 out of 927 genes, 0.2%	16 out of 5905 genes, 0.3%	1
H4/H2A histone acetyltransferase complex (view genes)	2 out of 927 genes, 0.2%	16 out of 5905 genes, 0.3%	1
nuclear chromatin (view genes)	18 out of 927 genes, 1.9%	130 out of 5905 genes, 2.2%	1
actin cortical patch (view genes)	8 out of 927 genes, 0.9%	61 out of 5905 genes, 1.0%	1
condensed chromosome (view genes)	16 out of 927 genes, 1.7%	120 out of 5905 genes, 2.0%	1
heterochromatin (view genes)	2 out of 927 genes, 0.2%	18 out of 5905 genes, 0.3%	1
U1 snRNP (view genes)	2 out of 927 genes, 0.2%	18 out of 5905 genes, 0.3%	1
spliceosomal complex (view genes)	10 out of 927 genes, 1.1%	78 out of 5905 genes, 1.3%	1
microtubule organizing center (view genes)	10 out of 927 genes, 1.1%	78 out of 5905 genes, 1.3%	1
spindle pole body (view genes)	10 out of 927 genes, 1.1%	78 out of 5905 genes, 1.3%	1
chromatin (view genes)	21 out of 927 genes, 2.3%	156 out of 5905 genes, 2.6%	1
site of polarized growth (view genes)	34 out of 927 genes, 3.7%	245 out of 5905 genes, 4.1%	1
cortical cytoskeleton (view genes)	8 out of 927 genes, 0.9%	65 out of 5905 genes, 1.1%	1
cortical actin cytoskeleton (view genes)	8 out of 927 genes, 0.9%	65 out of 5905 genes, 1.1%	1
SCF ubiquitin ligase complex (view genes)	2 out of 927 genes, 0.2%	19 out of 5905 genes, 0.3%	1
preribosome, large subunit precursor (view genes)	6 out of 927 genes, 0.6%	51 out of 5905 genes, 0.9%	1
U2-type spliceosomal complex (view genes)	6 out of 927 genes, 0.6%	52 out of 5905 genes, 0.9%	1
cell cortex part (view genes)	16 out of 927 genes, 1.7%	125 out of 5905 genes, 2.1%	1
microtubule associated complex (view genes)	2 out of 927 genes, 0.2%	21 out of 5905 genes, 0.4%	1
nuclear chromosome (view genes)	40 out of 927 genes, 4.3%	295 out of 5905 genes, 5.0%	1
extrinsic to membrane (view genes)	11 out of 927 genes, 1.2%	92 out of 5905 genes, 1.6%	1
spindle pole (view genes)	10 out of 927 genes, 1.1%	85 out of 5905 genes, 1.4%	1
cytoplasmic stress granule (view genes)	2 out of 927 genes, 0.2%	22 out of 5905 genes, 0.4%	1
late endosome membrane (view genes)	2 out of 927 genes, 0.2%	22 out of 5905 genes, 0.4%	1
mitochondrial intermembrane space (view genes)	7 out of 927 genes, 0.8%	63 out of 5905 genes, 1.1%	1
pre-autophagosomal structure (view genes)	3 out of 927 genes, 0.3%	31 out of 5905 genes, 0.5%	1
condensed nuclear chromosome, centromeric region (view genes)	6 out of 927 genes, 0.6%	56 out of 5905 genes, 0.9%	1
extrinsic to organelle membrane (view genes)	4 out of 927 genes, 0.4%	40 out of 5905 genes, 0.7%	1
microtubule (view genes)	7 out of 927 genes, 0.8%	65 out of 5905 genes, 1.1%	1
nucleolus (view genes)	37 out of 927 genes, 4.0%	282 out of 5905 genes, 4.8%	1
intrinsic to membrane (view genes)	205 out of 927 genes, 22.1%	1403 out of 5905 genes, 23.8%	1
condensed nuclear chromosome kinetochore (view genes)	5 out of 927 genes, 0.5%	50 out of 5905 genes, 0.8%	1
nuclear chromosome part (view genes)	34 out of 927 genes, 3.7%	264 out of 5905 genes, 4.5%	1
spindle microtubule (view genes)	2 out of 927 genes, 0.2%	25 out of 5905 genes, 0.4%	1
spindle (view genes)	12 out of 927 genes, 1.3%	106 out of 5905 genes, 1.8%	1
mating projection tip (view genes)	12 out of 927 genes, 1.3%	106 out of 5905 genes, 1.8%	1
organelle envelope lumen (view genes)	7 out of 927 genes, 0.8%	68 out of 5905 genes, 1.2%	1
chromosome, centromeric region (view genes)	9 out of 927 genes, 1.0%	84 out of 5905 genes, 1.4%	1
cytoskeletal part (view genes)	28 out of 927 genes, 3.0%	224 out of 5905 genes, 3.8%	1
chromosome, telomeric region (view genes)	5 out of 927 genes, 0.5%	52 out of 5905 genes, 0.9%	1
nuclear replication fork (view genes)	4 out of 927 genes, 0.4%	44 out of 5905 genes, 0.7%	1
microtubule cytoskeleton (view genes)	14 out of 927 genes, 1.5%	126 out of 5905 genes, 2.1%	1
cell projection part (view genes)	12 out of 927 genes, 1.3%	111 out of 5905 genes, 1.9%	1
U2-type prespliceosome (view genes)	2 out of 927 genes, 0.2%	28 out of 5905 genes, 0.5%	1
prespliceosome (view genes)	2 out of 927 genes, 0.2%	28 out of 5905 genes, 0.5%	1
endoplasmic reticulum (view genes)	64 out of 927 genes, 6.9%	483 out of 5905 genes, 8.2%	1
cytoskeleton (view genes)	29 out of 927 genes, 3.1%	239 out of 5905 genes, 4.0%	1
mitochondrial respiratory chain (view genes)	2 out of 927 genes, 0.2%	29 out of 5905 genes, 0.5%	1
U4/U6 x U5 tri-snRNP complex (view genes)	2 out of 927 genes, 0.2%	29 out of 5905 genes, 0.5%	1
endosomal part (view genes)	9 out of 927 genes, 1.0%	90 out of 5905 genes, 1.5%	1
condensed chromosome, centromeric region (view genes)	6 out of 927 genes, 0.6%	66 out of 5905 genes, 1.1%	1
Golgi-associated vesicle (view genes)	3 out of 927 genes, 0.3%	40 out of 5905 genes, 0.7%	1
kinetochore (view genes)	6 out of 927 genes, 0.6%	67 out of 5905 genes, 1.1%	1
endosome membrane (view genes)	8 out of 927 genes, 0.9%	84 out of 5905 genes, 1.4%	1
cytoplasmic mRNA processing body (view genes)	2 out of 927 genes, 0.2%	31 out of 5905 genes, 0.5%	1
macromolecular complex (view genes)	297 out of 927 genes, 32.0%	2048 out of 5905 genes, 34.7%	1
mating projection (view genes)	12 out of 927 genes, 1.3%	119 out of 5905 genes, 2.0%	1
cell projection (view genes)	12 out of 927 genes, 1.3%	119 out of 5905 genes, 2.0%	1
condensed chromosome kinetochore (view genes)	5 out of 927 genes, 0.5%	61 out of 5905 genes, 1.0%	1
transcription factor complex (view genes)	5 out of 927 genes, 0.5%	61 out of 5905 genes, 1.0%	1
chromosome (view genes)	49 out of 927 genes, 5.3%	394 out of 5905 genes, 6.7%	1
nucleolar part (view genes)	6 out of 927 genes, 0.6%	71 out of 5905 genes, 1.2%	1
intracellular organelle (view genes)	642 out of 927 genes, 69.3%	4246 out of 5905 genes, 71.9%	1
organelle (view genes)	642 out of 927 genes, 69.3%	4248 out of 5905 genes, 71.9%	1
organellar small ribosomal subunit (view genes)	2 out of 927 genes, 0.2%	34 out of 5905 genes, 0.6%	1
mitochondrial small ribosomal subunit (view genes)	2 out of 927 genes, 0.2%	34 out of 5905 genes, 0.6%	1
clathrin-coated vesicle (view genes)	2 out of 927 genes, 0.2%	34 out of 5905 genes, 0.6%	1
respiratory chain (view genes)	2 out of 927 genes, 0.2%	34 out of 5905 genes, 0.6%	1
peroxisome (view genes)	6 out of 927 genes, 0.6%	72 out of 5905 genes, 1.2%	1
microbody (view genes)	6 out of 927 genes, 0.6%	72 out of 5905 genes, 1.2%	1
endoplasmic reticulum part (view genes)	47 out of 927 genes, 5.1%	383 out of 5905 genes, 6.5%	1
mitochondrial membrane part (view genes)	17 out of 927 genes, 1.8%	162 out of 5905 genes, 2.7%	1
endoplasmic reticulum membrane (view genes)	43 out of 927 genes, 4.6%	356 out of 5905 genes, 6.0%	1
replication fork (view genes)	4 out of 927 genes, 0.4%	55 out of 5905 genes, 0.9%	1
integral to endoplasmic reticulum membrane (view genes)	4 out of 927 genes, 0.4%	56 out of 5905 genes, 0.9%	1
endosome (view genes)	14 out of 927 genes, 1.5%	142 out of 5905 genes, 2.4%	1
ribonucleoprotein granule (view genes)	3 out of 927 genes, 0.3%	48 out of 5905 genes, 0.8%	1
small nuclear ribonucleoprotein complex (view genes)	4 out of 927 genes, 0.4%	58 out of 5905 genes, 1.0%	1
integral to organelle membrane (view genes)	15 out of 927 genes, 1.6%	153 out of 5905 genes, 2.6%	1
ER to Golgi transport vesicle (view genes)	2 out of 927 genes, 0.2%	38 out of 5905 genes, 0.6%	1
cellular bud tip (view genes)	8 out of 927 genes, 0.9%	96 out of 5905 genes, 1.6%	1
membrane part (view genes)	232 out of 927 genes, 25.0%	1659 out of 5905 genes, 28.1%	1
chromosomal part (view genes)	41 out of 927 genes, 4.4%	354 out of 5905 genes, 6.0%	1
nuclear outer membrane-endoplasmic reticulum membrane network (view genes)	43 out of 927 genes, 4.6%	369 out of 5905 genes, 6.2%	1
integral to membrane (view genes)	184 out of 927 genes, 19.8%	1344 out of 5905 genes, 22.8%	1
intrinsic to endoplasmic reticulum membrane (view genes)	4 out of 927 genes, 0.4%	62 out of 5905 genes, 1.0%	1
membrane coat (view genes)	2 out of 927 genes, 0.2%	41 out of 5905 genes, 0.7%	1
coated membrane (view genes)	2 out of 927 genes, 0.2%	41 out of 5905 genes, 0.7%	1
mitochondrial membrane (view genes)	44 out of 927 genes, 4.7%	380 out of 5905 genes, 6.4%	1
coated vesicle (view genes)	7 out of 927 genes, 0.8%	91 out of 5905 genes, 1.5%	1
vesicle (view genes)	11 out of 927 genes, 1.2%	128 out of 5905 genes, 2.2%	1
microbody part (view genes)	2 out of 927 genes, 0.2%	43 out of 5905 genes, 0.7%	1
peroxisomal part (view genes)	2 out of 927 genes, 0.2%	43 out of 5905 genes, 0.7%	1
intrinsic to organelle membrane (view genes)	15 out of 927 genes, 1.6%	162 out of 5905 genes, 2.7%	1
Golgi membrane (view genes)	12 out of 927 genes, 1.3%	139 out of 5905 genes, 2.4%	1
histone acetyltransferase complex (view genes)	2 out of 927 genes, 0.2%	45 out of 5905 genes, 0.8%	1
mitochondrial envelope (view genes)	48 out of 927 genes, 5.2%	420 out of 5905 genes, 7.1%	1
intracellular organelle part (view genes)	406 out of 927 genes, 43.8%	2824 out of 5905 genes, 47.8%	1
incipient cellular bud site (view genes)	3 out of 927 genes, 0.3%	58 out of 5905 genes, 1.0%	1
cytoplasmic membrane-bounded vesicle (view genes)	10 out of 927 genes, 1.1%	125 out of 5905 genes, 2.1%	1
cytoplasmic vesicle (view genes)	10 out of 927 genes, 1.1%	125 out of 5905 genes, 2.1%	1
membrane-bounded vesicle (view genes)	10 out of 927 genes, 1.1%	125 out of 5905 genes, 2.1%	1
organelle part (view genes)	406 out of 927 genes, 43.8%	2826 out of 5905 genes, 47.9%	1
organelle inner membrane (view genes)	25 out of 927 genes, 2.7%	251 out of 5905 genes, 4.3%	1
membrane (view genes)	277 out of 927 genes, 29.9%	1994 out of 5905 genes, 33.8%	1
proteasome complex (view genes)	2 out of 927 genes, 0.2%	50 out of 5905 genes, 0.8%	1
mitochondrial inner membrane (view genes)	22 out of 927 genes, 2.4%	239 out of 5905 genes, 4.0%	1
nuclear membrane (view genes)	4 out of 927 genes, 0.4%	82 out of 5905 genes, 1.4%	1
vesicle membrane (view genes)	2 out of 927 genes, 0.2%	59 out of 5905 genes, 1.0%	1
cytoplasmic vesicle membrane (view genes)	2 out of 927 genes, 0.2%	59 out of 5905 genes, 1.0%	1
mitochondrion (view genes)	140 out of 927 genes, 15.1%	1116 out of 5905 genes, 18.9%	1
transport vesicle (view genes)	2 out of 927 genes, 0.2%	60 out of 5905 genes, 1.0%	1
Golgi apparatus (view genes)	20 out of 927 genes, 2.2%	236 out of 5905 genes, 4.0%	1
nucleus (view genes)	300 out of 927 genes, 32.4%	2202 out of 5905 genes, 37.3%	1
Golgi apparatus part (view genes)	13 out of 927 genes, 1.4%	178 out of 5905 genes, 3.0%	1
retrotransposon nucleocapsid (view genes)	4 out of 927 genes, 0.4%	89 out of 5905 genes, 1.5%	1
intracellular (view genes)	734 out of 927 genes, 79.2%	4913 out of 5905 genes, 83.2%	1
nucleoplasm part (view genes)	22 out of 927 genes, 2.4%	258 out of 5905 genes, 4.4%	1
pore complex (view genes)	2 out of 927 genes, 0.2%	66 out of 5905 genes, 1.1%	1
intracellular part (view genes)	730 out of 927 genes, 78.7%	4897 out of 5905 genes, 82.9%	1
cytoplasmic vesicle part (view genes)	2 out of 927 genes, 0.2%	68 out of 5905 genes, 1.2%	1
mitochondrial matrix (view genes)	16 out of 927 genes, 1.7%	211 out of 5905 genes, 3.6%	1
nucleoplasm (view genes)	25 out of 927 genes, 2.7%	293 out of 5905 genes, 5.0%	1
nuclear envelope (view genes)	9 out of 927 genes, 1.0%	150 out of 5905 genes, 2.5%	1
DNA-directed RNA polymerase II, holoenzyme (view genes)	2 out of 927 genes, 0.2%	75 out of 5905 genes, 1.3%	1
mitochondrial part (view genes)	62 out of 927 genes, 6.7%	598 out of 5905 genes, 10.1%	1
organelle envelope (view genes)	57 out of 927 genes, 6.1%	566 out of 5905 genes, 9.6%	1
envelope (view genes)	57 out of 927 genes, 6.1%	566 out of 5905 genes, 9.6%	1
nuclear lumen (view genes)	84 out of 927 genes, 9.1%	771 out of 5905 genes, 13.1%	1
nuclear DNA-directed RNA polymerase complex (view genes)	3 out of 927 genes, 0.3%	94 out of 5905 genes, 1.6%	1
DNA-directed RNA polymerase complex (view genes)	3 out of 927 genes, 0.3%	96 out of 5905 genes, 1.6%	1
RNA polymerase complex (view genes)	3 out of 927 genes, 0.3%	96 out of 5905 genes, 1.6%	1
organellar ribosome (view genes)	2 out of 927 genes, 0.2%	84 out of 5905 genes, 1.4%	1
mitochondrial ribosome (view genes)	2 out of 927 genes, 0.2%	84 out of 5905 genes, 1.4%	1
endomembrane system (view genes)	60 out of 927 genes, 6.5%	610 out of 5905 genes, 10.3%	1
organelle membrane (view genes)	127 out of 927 genes, 13.7%	1140 out of 5905 genes, 19.3%	1
organelle lumen (view genes)	108 out of 927 genes, 11.7%	1025 out of 5905 genes, 17.4%	1
intracellular organelle lumen (view genes)	108 out of 927 genes, 11.7%	1025 out of 5905 genes, 17.4%	1
membrane-enclosed lumen (view genes)	115 out of 927 genes, 12.4%	1085 out of 5905 genes, 18.4%	1
nuclear part (view genes)	122 out of 927 genes, 13.2%	1162 out of 5905 genes, 19.7%	1
protein complex (view genes)	145 out of 927 genes, 15.6%	1480 out of 5905 genes, 25.1%	1
intracellular membrane-bounded organelle (view genes)	518 out of 927 genes, 55.9%	3941 out of 5905 genes, 66.7%	1
membrane-bounded organelle (view genes)	518 out of 927 genes, 55.9%	3943 out of 5905 genes, 66.8%	1
Gene Ontology term	Genes annotated to the term
cytosolic ribosome	YOL127W, YDR450W, YOL121C, YER131W, YER056C-A, YNL178W, YPL090C, YML073C, YGL123W, YGL189C, YDR471W, YPL143W, YHL001W, YJR123W, YOR234C, YIL052C, YLR061W, YPR102C, YER102W, YHR010W, YGL147C, YMR142C, YGL135W, YOR312C, YGL031C, YIL148W, YBR048W, YKR057W, YPR132W, YEL034W, YLR048W, YOR293W, YJR094W-A, YDR418W, YKL006W, YLR340W, YDL130W, YPL198W, YJL190C, YDR333C, YPL249C-A, YGR148C, YJL177W, YLR185…
cytosolic part	YOL127W, YOL121C, YER131W, YER056C-A, YNL153C, YDR471W, YIL052C, YLR061W, YPR102C, YGL147C, YGL135W, YIL148W, YBR048W, YEL034W, YLR048W, YOR293W, YDR418W, YDL130W, YPL249C-A, YGR148C, YJL177W, YBR084C-A, YGR027C, YML063W, YGL030W, YEL054C, YGR085C, YMR242C, YBR181C, YDR025W, YGL076C, YFL023W, YLR325C, YER074W, YLR406C, YOR096W, YJL136C, YPL079W, YDL136W, YGL103W, YPR043W, YHR174W, YLR441C, YKL180…
cytosolic large ribosomal subunit	YOL127W, YER056C-A, YML073C, YDR471W, YPL143W, YHL001W, YOR234C, YIL052C, YLR061W, YPR102C, YHR010W, YGL147C, YMR142C, YGL135W, YOR312C, YGL031C, YIL148W, YJR094W-A, YDR418W, YKL006W, YLR340W, YDL130W, YPL198W, YDR333C, YPL249C-A, YGR148C, YJL177W, YLR185W, YBR084C-A, YLR029C, YLR448W, YGL030W, YGR085C, YEL054C, YJL189W, YMR242C, YDL082W, YGL076C, YOL120C, YBL027W, YLR325C, YLR406C, YDL075W, YFL0…
ribosomal subunit	YOL127W, YDR450W, YOL121C, YER131W, YER056C-A, YNL178W, YPL090C, YML073C, YGL123W, YGL189C, YDR471W, YPL143W, YHL001W, YJR123W, YOR234C, YIL052C, YLR061W, YPR102C, YER102W, YHR010W, YGL147C, YMR142C, YGL135W, YOR312C, YGL031C, YIL148W, YBR048W, YKR057W, YPR132W, YLR048W, YOR293W, YJR094W-A, YDR418W, YKL006W, YLR340W, YDL130W, YPL198W, YJL190C, YDR333C, YPL249C-A, YGR148C, YJL177W, YLR185W, YNL302…
ribosome	YOL127W, YOL121C, YER131W, YER056C-A, YCR072C, YDR471W, YOL138C, YIL052C, YLR061W, YPR102C, YGL147C, YGL135W, YIL148W, YBR048W, YEL034W, YLR048W, YOR293W, YDR418W, YDL130W, YPL249C-A, YGR148C, YJL177W, YBR084C-A, YGR027C, YML063W, YGL030W, YEL054C, YGR085C, YPR148C, YMR242C, YBR181C, YDR025W, YFR044C, YGL076C, YFL023W, YLR325C, YER074W, YLR406C, YOR096W, YJL136C, YPL079W, YDL136W, YGL103W, YPR043…
cytosolic small ribosomal subunit	YJL136C, YDR450W, YOL121C, YBR189W, YER131W, YOL040C, YBL072C, YNL178W, YDL083C, YPL090C, YGL123W, YGL189C, YJR123W, YLR441C, YER102W, YBR048W, YKR057W, YPR132W, YLR048W, YOR293W, YDR064W, YDR447C, YHR021C, YHR203C, YJL190C, YNL096C, YHL015W, YCR031C, YGR214W, YNL302C, YLR333C, YGR027C, YML063W, YLR388W, YMR116C, YOR369C, YBR181C, YDR025W, YIL069C, YJR145C, YGR118W, YLR264W, YMR143W, YML026C, YLR…
cytosol	YOL127W, YOL121C, YER131W, YER056C-A, YNL153C, YKL059C, YDR226W, YDR471W, YBR152W, YIL052C, YLR061W, YPR102C, YGL147C, YGL135W, YIL148W, YBR048W, YEL034W, YLR048W, YOR293W, YFL045C, YOR388C, YLR044C, YBR164C, YDR418W, YDL130W, YPL249C-A, YGR148C, YJL177W, YBR084C-A, YGR027C, YML063W, YGL030W, YEL054C, YGR085C, YMR242C, YBR181C, YDR025W, YGL124C, YGL076C, YFL023W, YGL253W, YPL262W, YLR325C, YER074…
large ribosomal subunit	YOL127W, YER056C-A, YML073C, YDR471W, YPL143W, YHL001W, YOR234C, YIL052C, YLR061W, YPR102C, YHR010W, YGL147C, YMR142C, YGL135W, YOR312C, YGL031C, YIL148W, YJR094W-A, YDR418W, YKL006W, YLR340W, YDL130W, YPL198W, YDR333C, YPL249C-A, YGR148C, YJL177W, YLR185W, YBR084C-A, YLR029C, YLR448W, YGL030W, YGR085C, YEL054C, YJL189W, YMR242C, YDL082W, YGL076C, YOL120C, YBL027W, YLR325C, YLR406C, YDL075W, YFL0…
small ribosomal subunit	YJL136C, YDR450W, YOL121C, YBR189W, YER131W, YOL040C, YBL072C, YNL178W, YDL083C, YPL090C, YGL123W, YGL189C, YJR123W, YLR441C, YER102W, YBR048W, YKR057W, YPR132W, YLR048W, YOR293W, YDR041W, YDR064W, YDR447C, YHR021C, YHR203C, YJL190C, YNL096C, YCR031C, YHL015W, YGR214W, YNL302C, YLR333C, YGR027C, YML063W, YLR388W, YMR116C, YOR369C, YBR181C, YDR025W, YIL069C, YJR145C, YHR075C, YGR118W, YLR264W, YMR…
ribonucleoprotein complex	YOL127W, YOL121C, YER131W, YPL266W, YER056C-A, YCR072C, YDR471W, YOL138C, YBR152W, YHR148W, YGR103W, YLR318W, YIL052C, YLR061W, YDR364C, YPR102C, YGL147C, YGL135W, YIL148W, YBR048W, YEL034W, YLR048W, YOR293W, YLR002C, YDR418W, YDR240C, YDL130W, YPL249C-A, YGR148C, YJL177W, YBR084C-A, YGR027C, YML063W, YGL030W, YEL054C, YGR085C, YPR148C, YMR242C, YBR181C, YDR025W, YFR044C, YBR065C, YGL076C, YFL023…
cell wall	YMR215W, YLL024C, YLR194C, YKR102W, YNR067C, YEL060C, YGR279C, YLR042C, YDL049C, YDR261C, YOR010C, YNL066W, YOR190W, YCL058C, YDR055W, YNL327W, YBR093C, YLR037C, YNL190W, YJR009C, YDR522C, YKL096W-A, YIR019C, YLR110C, YGL028C, YGR192C, YOR009W, YIL123W, YLR300W, YNL300W, YHR143W, YKL164C, YKL096W, YLR286C, YNR044W, YBR040W, YOR247W, YIL011W, YLR307W, YPL163C, YER011W, YDR144C
external encapsulating structure	YMR215W, YLL024C, YLR194C, YKR102W, YNR067C, YEL060C, YGR279C, YLR042C, YDL049C, YDR261C, YOR010C, YNL066W, YOR190W, YCL058C, YDR055W, YNL327W, YBR093C, YLR037C, YNL190W, YJR009C, YDR522C, YKL096W-A, YIR019C, YLR110C, YGL028C, YGR192C, YOR009W, YIL123W, YLR300W, YNL300W, YHR143W, YKL164C, YKL096W, YLR286C, YNR044W, YBR040W, YOR247W, YIL011W, YLR307W, YPL163C, YER011W, YDR144C
fungal-type cell wall	YMR215W, YLL024C, YLR194C, YKR102W, YNR067C, YEL060C, YGR279C, YLR042C, YDL049C, YDR261C, YOR010C, YNL066W, YOR190W, YDR055W, YNL327W, YBR093C, YLR037C, YNL190W, YJR009C, YDR522C, YKL096W-A, YLR110C, YGL028C, YGR192C, YOR009W, YIL123W, YLR300W, YNL300W, YHR143W, YKL164C, YKL096W, YLR286C, YNR044W, YBR040W, YOR247W, YIL011W, YLR307W, YPL163C, YER011W, YDR144C
cell periphery	YLL028W, YNR067C, YCR088W, YKR093W, YBR021W, YPR194C, YBR132C, YML052W, YNL173C, YDR508C, YPR156C, YMR306W, YLL052C, YDR103W, YOR190W, YHR005C, YPL265W, YDL012C, YOL100W, YHL040C, YER056C, YOR317W, YJR009C, YKL096W-A, YGL045W, YGR192C, YHR023W, YDR034W-B, YNL078W, YLR004C, YJL212C, YOR273C, YGR136W, YPL092W, YMR109W, YCL048W, YKL164C, YFR029W, YNL006W, YMR068W, YBR040W, YIL011W, YDR144C, YJL145W,…
extracellular region	YMR215W, YLL024C, YKR102W, YNR067C, YGR279C, YLR042C, YDL049C, YOR010C, YNL066W, YKR013W, YNL160W, YDR032C, YOR190W, YCL058C, YDR055W, YNL327W, YBR093C, YLR037C, YKL096W-A, YLR110C, YIR019C, YGL028C, YOR009W, YIL123W, YLR300W, YNL300W, YHR143W, YJL079C, YKL164C, YKL096W, YLR286C, YOR389W, YNR044W, YOR247W, YIL011W, YER011W
non-membrane-bounded organelle	YOL127W, YOL121C, YER131W, YPL121C, YPL266W, YHR157W, YER056C-A, YCR088W, YCR072C, YML052W, YDR471W, YML064C, YOL138C, YER038C, YHR148W, YGR103W, YLR318W, YIL052C, YLR061W, YPR102C, YGL147C, YLR141W, YGL135W, YIL148W, YBR048W, YEL034W, YLR048W, YOR293W, YLR002C, YGL249W, YDR418W, YDL130W, YML124C, YPL249C-A, YOR374W, YGR148C, YJL177W, YLR183C, YHR023W, YBR084C-A, YBL003C, YOL068C, YGR027C, YNL299…
intracellular non-membrane-bounded organelle	YOL127W, YOL121C, YER131W, YPL121C, YPL266W, YHR157W, YER056C-A, YCR088W, YCR072C, YML052W, YDR471W, YML064C, YOL138C, YER038C, YHR148W, YGR103W, YLR318W, YIL052C, YLR061W, YPR102C, YGL147C, YLR141W, YGL135W, YIL148W, YBR048W, YEL034W, YLR048W, YOR293W, YLR002C, YGL249W, YDR418W, YDL130W, YML124C, YPL249C-A, YOR374W, YGR148C, YJL177W, YLR183C, YHR023W, YBR084C-A, YBL003C, YOL068C, YGR027C, YNL299…
plasma membrane	YLL028W, YDL222C, YLR194C, YBR069C, YKR093W, YBR021W, YBR299W, YPR194C, YBR132C, YML052W, YNL093W, YNL173C, YDR508C, YPR156C, YMR306W, YER091C, YLL052C, YDR103W, YDR032C, YHR096C, YHR005C, YCL058C, YPL265W, YDR055W, YDL012C, YHL040C, YER056C, YOR317W, YJR009C, YCR021C, YGR241C, YIR019C, YGL045W, YGR192C, YMR183C, YLR303W, YMR011W, YPL004C, YLR004C, YJL212C, YOR273C, YBL029C-A, YPL092W, YCL048W, Y…
anchored to membrane	YIR019C, YLR110C, YMR215W, YLR194C, YKR102W, YOR009W, YLR042C, YNL300W, YDR261C, YHR143W, YOR010C, YLR121C, YCL048W, YKL096W, YDR055W, YNL327W, YNR044W, YIL011W, YDR522C, YKL096W-A, YER011W, YDR144C
90S preribosome	YBR189W, YBL072C, YPL266W, YNL096C, YCR031C, YHR169W, YNL178W, YDR299W, YPL090C, YGR214W, YNL075W, YHR148W, YGR103W, YJR123W, YML063W, YLR441C, YER102W, YDR025W, YBR048W, YJR145C, YLR048W, YDR064W, YMR143W, YMR093W, YHR203C, YLR340W, YOR096W
membrane raft	YGR131W, YDR032C, YBL069W, YMR031C, YLR414C, YBR021W, YML052W, YGR130C, YNL173C, YCR004C
eisosome	YGR086C, YML052W, YGR130C, YOL100W, YPL004C, YMR031C
mitochondrial proton-transporting ATP synthase, stator stalk	YPL078C, YDR298C, YKL016C
proton-transporting ATP synthase, stator stalk	YPL078C, YDR298C, YKL016C
TRAMP complex	YDL175C, YIL079C, YNR024W, YNL299W
preribosome	YBR189W, YBL072C, YPL266W, YDL136W, YNL178W, YDR299W, YPL090C, YGL123W, YHR148W, YGR103W, YJR123W, YLR441C, YER102W, YBR048W, YLR048W, YDR064W, YLR002C, YMR093W, YHR203C, YLR340W, YNL096C, YCR031C, YHR169W, YGR214W, YNL075W, YML063W, YER006W, YDL191W, YBR181C, YDR025W, YJR145C, YMR143W, YOR096W
multivesicular body	YCR068W, YKR039W, YGL124C
storage vacuole	YLL028W, YBR286W, YLL024C, YJL097W, YEL060C, YIL089W, YDR313C, YBR132C, YHL008C, YOL138C, YDR497C, YLL051C, YPR156C, YHR174W, YKR013W, YDL123W, YDL010W, YPL265W, YDL180W, YOL019W, YLR148W, YER056C, YOL007C, YDL054C, YHR215W, YGL212W, YDR284C, YJL079C, YOR273C, YKL080W, YKL103C, YPL221W, YDL210W, YLR034C, YJR161C, YDR089W, YNL058C, YGR138C, YGL124C, YOL119C, YKR039W, YIL158W, YOR247W, YNL298W, YLR…
lytic vacuole	YLL028W, YBR286W, YLL024C, YJL097W, YEL060C, YIL089W, YDR313C, YBR132C, YHL008C, YOL138C, YDR497C, YLL051C, YPR156C, YHR174W, YKR013W, YDL123W, YDL010W, YPL265W, YDL180W, YOL019W, YLR148W, YER056C, YOL007C, YDL054C, YHR215W, YGL212W, YDR284C, YJL079C, YOR273C, YKL080W, YKL103C, YPL221W, YDL210W, YLR034C, YJR161C, YDR089W, YNL058C, YGR138C, YGL124C, YOL119C, YKR039W, YIL158W, YOR247W, YNL298W, YLR…
fungal-type vacuole	YLL028W, YBR286W, YLL024C, YJL097W, YEL060C, YIL089W, YDR313C, YBR132C, YHL008C, YOL138C, YDR497C, YLL051C, YPR156C, YHR174W, YKR013W, YDL123W, YDL010W, YPL265W, YDL180W, YOL019W, YLR148W, YER056C, YOL007C, YDL054C, YHR215W, YGL212W, YDR284C, YJL079C, YOR273C, YKL080W, YKL103C, YPL221W, YDL210W, YLR034C, YJR161C, YDR089W, YNL058C, YGR138C, YGL124C, YOL119C, YKR039W, YIL158W, YOR247W, YNL298W, YLR…
pre-replicative complex	YLR002C, YEL032W, YML065W, YLL004W, YGL201C, YJR046W
cellular bud neck contractile ring	YJR092W, YNL079C, YMR032W, YIL138C, YHR023W
vacuolar lumen	YCR068W, YKR039W, YEL060C, YIL089W, YDL123W
vacuole	YLL028W, YBR286W, YLL024C, YJL097W, YEL060C, YIL089W, YDR313C, YBR132C, YHL008C, YOL138C, YDR497C, YLL051C, YPR156C, YHR174W, YKR013W, YDL123W, YDL010W, YPL265W, YIL146C, YDL180W, YOL019W, YLR148W, YER056C, YOL007C, YDL054C, YHR215W, YGL212W, YDR284C, YCR068W, YJL079C, YOR273C, YMR159C, YKL080W, YKL103C, YPL221W, YDL210W, YJR161C, YLR034C, YDR089W, YGL124C, YNL058C, YGR138C, YEL027W, YOL119C, YIL…
mitochondrial proton-transporting ATP synthase complex	YPL271W, YBL099W, YPL078C, YDR298C, YLR295C, YKL016C
proton-transporting ATP synthase complex	YPL271W, YBL099W, YPL078C, YDR298C, YLR295C, YKL016C
Cul3-RING ubiquitin ligase complex	YBR114W, YJR052W, YGR003W
actomyosin contractile ring	YJR092W, YNL079C, YMR032W, YIL138C, YHR023W
contractile ring	YJR092W, YNL079C, YMR032W, YIL138C, YHR023W
nucleotide-excision repair factor 4 complex	YBR114W, YJR052W
polar microtubule	YML124C, YFL037W
nascent polypeptide-associated complex	YHR193C, YPL037C
cell septum	YNR067C, YNL327W
multivesicular body membrane	YCR068W, YGL124C
Mpp10 complex	YNL075W, YHR148W
tubulin complex	YML124C, YFL037W
fungal-type vacuole lumen	YKR039W, YEL060C, YIL089W, YDL123W
myosin complex	YMR109W, YGL106W, YHR023W
mitochondrial proton-transporting ATP synthase complex, coupling factor F(o)	YPL078C, YDR298C, YLR295C, YKL016C
proton-transporting ATP synthase complex, coupling factor F(o)	YPL078C, YDR298C, YLR295C, YKL016C
protein phosphatase type 1 complex	YER054C, YOR178C, YBR045C
mitochondrial intermembrane space protein transporter complex	YHR005C-A, YGR181W
anchored to plasma membrane	YLR194C, YLR121C
proton-transporting two-sector ATPase complex	YPL271W, YKL080W, YBL099W, YPL078C, YDR298C, YLR295C, YKL016C, YEL027W
synaptonemal complex	YGL249W, YPL164C, YFL003C
cullin-RING ubiquitin ligase complex	YDR054C, YGR225W, YBR114W, YGL116W, YJR052W, YGL240W, YHR154W, YFR036W, YML088W, YGR003W
proton-transporting two-sector ATPase complex, proton-transporting domain	YPL078C, YDR298C, YLR295C, YKL016C, YEL027W
intrinsic to plasma membrane	YLR194C, YGR023W, YPR194C, YKR039W, YBR132C, YOR161C, YJL212C, YLR121C
phosphopyruvate hydratase complex	YMR323W, YHR174W
mitochondrial proton-transporting ATP synthase complex, catalytic core F(1)	YPL271W, YBL099W
cell wall part	YKL096W, YLR307W
external encapsulating structure part	YKL096W, YLR307W
proton-transporting ATP synthase complex, catalytic core F(1)	YPL271W, YBL099W
small-subunit processome	YBR189W, YNL096C, YBR181C, YCR031C, YPL090C, YGL123W, YNL075W, YMR093W, YHR148W, YOR096W
carboxy-terminal domain protein kinase complex	YKL139W, YIL143C, YPL122C
nucleoid	YBL099W, YLR355C, YCL064C, YOR374W, YLR304C, YMR241W
mitochondrial nucleoid	YBL099W, YLR355C, YCL064C, YOR374W, YLR304C, YMR241W
lipid particle	YGR086C, YPR139C, YGR192C, YIL124W, YOR245C, YKR067W, YOR317W, YLR100W, YJR009C
nucleotide-excision repair complex	YBR114W, YJR052W, YIL143C, YER162C, YPL122C
intrinsic to mitochondrial outer membrane	YLR099W-A, YBR230C, YHR117W, YNL055C, YIL146C
integral to mitochondrial outer membrane	YLR099W-A, YBR230C, YHR117W, YNL055C, YIL146C
plasma membrane part	YLL028W, YLR194C, YGL045W, YHR005C, YGR023W, YPR194C, YFR029W, YBR132C, YKR039W, YOR161C, YNL006W, YJL212C, YMR306W, YLR121C, YHR174W
anaphase-promoting complex	YGR225W, YGL240W, YFR036W, YGL116W
origin recognition complex	YML065W, YLL004W
nuclear origin of replication recognition complex	YML065W, YLL004W
TORC2 complex	YNL006W, YMR068W
Piccolo NuA4 histone acetyltransferase complex	YOR244W, YOR213C
MCM complex	YEL032W, YGL201C
integral to plasma membrane	YBR132C, YKR039W, YOR161C, YJL212C, YGR023W, YPR194C
mismatch repair complex	YPL164C, YPR052C, YFL003C
cytoplasmic part	YOL127W, YOL121C, YCR088W, YNL153C, YNL112W, YCR072C, YKL059C, YDR226W, YML052W, YDR471W, YOL138C, YPR156C, YIL052C, YDL123W, YNL046W, YLL052C, YGL135W, YHR005C, YIL148W, YBR048W, YLR048W, YPL265W, YFL045C, YOR388C, YGL249W, YBR164C, YHL040C, YER056C, YDR418W, YOR317W, YJR009C, YDL130W, Q0065, YPR139C, YHR215W, YPL249C-A, YGR148C, YLR183C, YOR178C, YDR034W-B, YKL010C, YNL078W, YHR101C, YLR295C, Y…
DNA replication preinitiation complex	YEL032W, YML065W, YLL004W, YGL201C, YJL072C
mitochondrial outer membrane	YLR099W-A, YER026C, YHR117W, YPR155C, YIL124W, YBR230C, YPL004C, YLR100W, YGR086C, YGR266W, YPR183W, YAR008W, YNL055C, YIL146C, YER031C, YPR113W, YOR317W, YJL082W, YLR190W
cyclin-dependent protein kinase holoenzyme complex	YNL289W, YGR108W, YPL256C, YGL134W
internal side of plasma membrane	YNL006W, YGL045W, YHR005C, YHR174W
nuclear inner membrane	YMR119W, YDR410C, YLR457C
ubiquitin ligase complex	YDR054C, YGR225W, YBR114W, YDL013W, YGL116W, YJR052W, YLL036C, YGL240W, YHR154W, YFR036W, YML088W, YGR003W
nucleotide-excision repair factor 3 complex	YIL143C, YPL122C
core TFIIH complex	YIL143C, YPL122C
SSL2-core TFIIH complex	YIL143C, YPL122C
kinetochore microtubule	YML124C, YFL037W
nuclear microtubule	YML124C, YFL037W
prefoldin complex	YFL023W, YNL153C
actin filament bundle	YNL079C, YIL138C
ER membrane insertion complex	YLL026W, YOR007C
TRC complex	YLL026W, YOR007C
nuclear ubiquitin ligase complex	YGR225W, YGL240W, YFR036W, YGL116W
endoplasmic reticulum tubular network	YJL145W, YOR086C, YPR028W, YKR003W
prospore membrane	YER096W, YDR523C, YKL096W, YMR183C, YBR045C, YHR184W
intracellular immature spore	YER096W, YDR523C, YKL096W, YMR183C, YBR045C, YHR184W
ascospore-type prospore	YER096W, YDR523C, YKL096W, YMR183C, YBR045C, YHR184W
organelle outer membrane	YLR099W-A, YER026C, YHR117W, YPR155C, YIL124W, YBR230C, YPL004C, YLR100W, YGR086C, YGR266W, YPR183W, YAR008W, YNL055C, YIL146C, YER031C, YPR113W, YOR317W, YJL082W, YLR190W
proton-transporting two-sector ATPase complex, catalytic domain	YPL271W, YKL080W, YBL099W
outer membrane	YLR099W-A, YER026C, YHR117W, YPR155C, YIL124W, YBR230C, YPL004C, YLR100W, YGR086C, YGR266W, YPR183W, YAR008W, YNL055C, YIL146C, YER031C, YPR113W, YOR317W, YJL082W, YLR190W
Rpd3L-Expanded complex	YIL084C, YKL185W, YBL054W, YLR183C
RNA polymerase I transcription factor complex	YLR141W, YML043C
cellular_component	YOL121C, YFR040W, YDL037C, YNR067C, YCR088W, YKR093W, YNL112W, YCR072C, YBR021W, YDR226W, YPR194C, YPR153W, YML052W, YML003W, YDR471W, YML064C, YOL138C, YER038C, YPR156C, YNL046W, YLL052C, YOR190W, YIL148W, YLR048W, YPL265W, YOL014W, YBR164C, YER056C, YGL021W, YDR418W, YOR317W, YHR215W, YPL249C-A, YCR107W, YLR183C, YOR178C, YDL176W, YBL003C, YDR034W-B, YKL010C, YNL078W, YPR028W, YGR003W, YGR085C,…
vacuolar part	YLL028W, YLL024C, YJL097W, YEL060C, YIL089W, YDR313C, YBR132C, YOL138C, YDR497C, YLL051C, YPR156C, YDL123W, YPL265W, YDL180W, YLR148W, YOL019W, YER056C, YDL054C, YGL212W, YDR284C, YCR068W, YKL080W, YOR273C, YLR034C, YDL210W, YDR089W, YGR138C, YNL058C, YGL124C, YEL027W, YOL119C, YKR039W, YIL158W, YNL006W, YMR068W, YMR195W
ascospore wall	YOR190W, YEL060C, YLR307W
perinuclear region of cytoplasm	YOR129C, YBR212W, YLR150W, YDR213W
fungal-type vacuole membrane	YLL028W, YDL054C, YLL024C, YJL097W, YGL212W, YDR313C, YBR132C, YOL138C, YDR497C, YPR156C, YLL051C, YDR284C, YDL123W, YOR273C, YKL080W, YDL210W, YLR034C, YPL265W, YDR089W, YGL124C, YGR138C, YOL119C, YLR148W, YER056C, YMR195W
cell division site	YJR092W, YNL079C, YMR032W, YIL138C, YHR023W
cell division site part	YJR092W, YNL079C, YMR032W, YIL138C, YHR023W
extrinsic to vacuolar membrane	YLR148W, YOL138C
extrinsic to internal side of plasma membrane	YNL006W, YHR005C
mitotic spindle	YKR041W, YBR233W-A
spore wall	YOR190W, YEL060C, YLR307W
late endosome	YCR068W, YNL093W, YKR039W, YJR044C, YBL069W, YGL124C, YDR313C
extrinsic to plasma membrane	YFR029W, YNL006W, YHR005C
cortical endoplasmic reticulum	YJL145W, YOR086C, YKR003W
Rpd3L complex	YIL084C, YKL185W, YBL054W
rDNA heterochromatin	YMR093W, YGR063C
cytoplasmic microtubule	YML124C, YPR141C, YDR488C, YFL037W
actin cytoskeleton	YNL138W, YGR136W, YJR092W, YNL079C, YMR109W, YCR088W, YMR032W, YGL106W, YDR063W, YHR023W, YML052W, YIL138C, YPR154W, YGR241C
commitment complex	YKL074C, YDR240C
holo TFIIH complex	YIL143C, YPL122C
chaperonin-containing T-complex	YLL024C, YDR171W
protein serine/threonine phosphatase complex	YER054C, YOR178C, YBR045C
Sin3-type complex	YIL084C, YKL185W, YBL054W
vacuolar membrane	YLL028W, YLL024C, YJL097W, YDR313C, YBR132C, YOL138C, YDR497C, YLL051C, YPR156C, YDL123W, YPL265W, YDL180W, YLR148W, YOL019W, YER056C, YDL054C, YGL212W, YDR284C, YKL080W, YOR273C, YLR034C, YDL210W, YGR138C, YNL058C, YGL124C, YDR089W, YOL119C, YEL027W, YIL158W, YNL006W, YMR068W, YMR195W
cell	YOL121C, YFR040W, YNR067C, YCR088W, YKR093W, YNL112W, YCR072C, YBR021W, YDR226W, YPR194C, YML052W, YDR471W, YML064C, YOL138C, YER038C, YPR156C, YNL046W, YLL052C, YOR190W, YIL148W, YLR048W, YPL265W, YBR164C, YER056C, YDR418W, YOR317W, YHR215W, YPL249C-A, YLR183C, YOR178C, YBL003C, YDR034W-B, YKL010C, YNL078W, YPR028W, YGR003W, YGR085C, YGL058W, YPR148C, YMR109W, YMR310C, YLR457C, YNL058C, YLR154W-…
cell part	YOL121C, YFR040W, YNR067C, YCR088W, YKR093W, YNL112W, YCR072C, YBR021W, YDR226W, YPR194C, YML052W, YDR471W, YML064C, YOL138C, YER038C, YPR156C, YNL046W, YLL052C, YOR190W, YIL148W, YLR048W, YPL265W, YBR164C, YER056C, YDR418W, YOR317W, YHR215W, YPL249C-A, YLR183C, YOR178C, YBL003C, YDR034W-B, YKL010C, YNL078W, YPR028W, YGR003W, YGR085C, YGL058W, YPR148C, YMR109W, YMR310C, YLR457C, YNL058C, YLR154W-…
replication fork protection complex	YEL032W, YBL003C, YGL201C, YJL072C
polysome	YML028W, YLL024C, YKL139W, YDR152W, YLR150W
periplasmic space	YBR092C, YBL016W
integral to mitochondrial membrane	YLR099W-A, YHR117W, YNL055C, YBR238C, YML030W, YIL146C, YNR041C, YBR230C
nuclear chromosome, telomeric region	YGR099W, YOL104C, YGR063C, YOR213C
histone deacetylase complex	YIL084C, YKL185W, YBL054W, YOL068C, YLR183C
U2-type catalytic step 1 spliceosome	YLL036C, YKL095W
catalytic step 1 spliceosome	YLL036C, YKL095W
cellular bud	YIR019C, YLL028W, YBR038W, YLR110C, YKL185W, YPR119W, YMR032W, YHR023W, YNL078W, YOR129C, YOR264W, YIL138C, YPR122W, YPR028W, YJR092W, YPL158C, YNL079C, YER124C, YLR286C, YPL221W, YGL106W, YLR414C, YNL327W, YOR008C, YER033C, YNL298W, YOR247W, YDL135C, YOL007C, YBR054W, YLR190W, YGR241C
condensed nuclear chromosome	YER044C-A, YPL121C, YHR157W, YPL164C, YDL003W, YMR117C, YPR007C, YGR140W, YFL003C, YGL249W, YLR381W, YHR153C, YBR233W-A, YER106W, YER095W
COPI-coated vesicle	YDR100W, YOL107W, YGL137W
mitochondrial respiratory chain complex IV	Q0275, YML030W
microtubule organizing center part	YLR212C, YLR457C
respiratory chain complex IV	Q0275, YML030W
vacuolar proton-transporting V-type ATPase complex	YKL080W, YEL027W
proton-transporting V-type ATPase complex	YKL080W, YEL027W
protein-DNA complex	YGR099W, YEL032W, YJR046W, YLR002C, YBL003C, YML065W, YLL004W, YGL201C
cell cortex	YDL222C, YJL145W, YCR088W, YMR032W, YDR063W, YHR023W, YML052W, YDR034W-B, YPL004C, YNL078W, YOR129C, YIL138C, YNL138W, YJR092W, YGR136W, YMR109W, YNL079C, YOR086C, YOL100W, YGR241C, YKR003W, YPR154W
cellular bud neck	YIR019C, YBR038W, YPR119W, YMR032W, YHR023W, YNL078W, YOR129C, YOR264W, YIL138C, YPR122W, YJR092W, YPL158C, YNL079C, YER124C, YLR286C, YPL221W, YGL106W, YOR008C, YER033C, YOL007C, YDL135C, YGR241C, YLR190W
cytoplasm	YOL121C, YFR040W, YCR088W, YNL112W, YCR072C, YDR226W, YML052W, YDR471W, YOL138C, YER038C, YPR156C, YNL046W, YLL052C, YIL148W, YLR048W, YPL265W, YBR164C, YER056C, YDR418W, YOR317W, YHR215W, YPL249C-A, YLR183C, YOR178C, YDR034W-B, YKL010C, YNL078W, YPR028W, YGR003W, YGR085C, YGL058W, YPR148C, YMR109W, YLR457C, YNL058C, YLR154W-C, YBR252W, YIL158W, YNL006W, YPL262W, YMR068W, YGR203W, YMR195W, YOR027…
NuA4 histone acetyltransferase complex	YOR244W, YOR213C
H4/H2A histone acetyltransferase complex	YOR244W, YOR213C
nuclear chromatin	YGR099W, YKL185W, YPR065W, YLR183C, YOR213C, YIL084C, YBL003C, YLR032W, YOL068C, YGL058W, YBL054W, YGR063C, YPR104C, YOR005C, YOR156C, YOR344C, YIL122W, YIR018W
actin cortical patch	YNL138W, YGR136W, YMR109W, YCR088W, YDR063W, YML052W, YGR241C, YPR154W
condensed chromosome	YER044C-A, YPL121C, YHR157W, YPL164C, YDL003W, YMR117C, YPR007C, YGR140W, YFL003C, YER038C, YGL249W, YLR381W, YHR153C, YBR233W-A, YER106W, YER095W
heterochromatin	YMR093W, YGR063C
U1 snRNP	YDL087C, YDR240C
spliceosomal complex	YKL074C, YLR323C, YBR065C, YKL095W, YPR152C, YLL036C, YDL087C, YBR152W, YDR240C, YDR364C
microtubule organizing center	YJR053W, YML124C, YPR141C, YLR212C, YPR119W, YLR457C, YGR140W, YGL170C, YFL037W, YML064C
spindle pole body	YJR053W, YML124C, YPR141C, YLR212C, YPR119W, YLR457C, YGR140W, YGL170C, YFL037W, YML064C
chromatin	YGR099W, YKL185W, YPR065W, YLR183C, YOR213C, YIL084C, YBL003C, YLR032W, YOL068C, YGL058W, YHR216W, YBL054W, YGR063C, YPR104C, YHR156C, YOR005C, YOR156C, YOR344C, YIL122W, YMR093W, YIR018W
site of polarized growth	YCR088W, YMR032W, YOR129C, YOR264W, YIL138C, YPR122W, YMR232W, YDR103W, YER124C, YER033C, YDL135C, YOL007C, YLR190W, YGR241C, YLR110C, YBR038W, YIR019C, YBL016W, YPR119W, YHR023W, YNL078W, YPR028W, YNL138W, YJR092W, YNL079C, YPL158C, YMR109W, YLR286C, YPL221W, YGL106W, YOR008C, YPL111W, YOR247W, YBR040W
cortical cytoskeleton	YNL138W, YGR136W, YMR109W, YCR088W, YDR063W, YML052W, YGR241C, YPR154W
cortical actin cytoskeleton	YNL138W, YGR136W, YMR109W, YCR088W, YDR063W, YML052W, YGR241C, YPR154W
SCF ubiquitin ligase complex	YDR054C, YML088W
preribosome, large subunit precursor	YDL191W, YLR002C, YDL136W, YGR103W, YER006W, YLR340W
U2-type spliceosomal complex	YKL074C, YLL036C, YDL087C, YLR323C, YDR240C, YKL095W
cell cortex part	YNL138W, YGR136W, YJR092W, YNL079C, YMR109W, YJL145W, YCR088W, YMR032W, YDR063W, YOR086C, YHR023W, YML052W, YIL138C, YPR154W, YGR241C, YKR003W
microtubule associated complex	YPR141C, YDR488C
nuclear chromosome	YKL185W, YPL121C, YHR157W, YOL104C, YPL164C, YOR156C, YGL249W, YLR381W, YLL004W, YEL032W, YGR099W, YER044C-A, YHL022C, YDL003W, YMR117C, YPR065W, YPR007C, YLR183C, YGR140W, YOR213C, YIL084C, YBL003C, YLR032W, YOL068C, YER106W, YGL058W, YBL054W, YGR063C, YFL003C, YJL072C, YPR104C, YOR005C, YML065W, YOR344C, YGL201C, YIL122W, YHR153C, YBR233W-A, YIR018W, YER095W
extrinsic to membrane	YBR105C, YOL110W, YHR005C, YFR029W, YLR148W, YOL138C, YNL006W, YPR049C, YGR120C, YLR193C, YKR003W
spindle pole	YJR053W, YML124C, YPR141C, YLR212C, YPR119W, YLR457C, YGR140W, YGL170C, YFL037W, YML064C
cytoplasmic stress granule	YGR250C, YBR212W
late endosome membrane	YCR068W, YGL124C
mitochondrial intermembrane space	YJR104C, YHR005C-A, YKR071C, YGR181W, YLR043C, YDR226W, YLR193C
pre-autophagosomal structure	YMR159C, YPR049C, YGL180W
condensed nuclear chromosome, centromeric region	YLR381W, YMR117C, YPR007C, YGR140W, YER106W, YBR233W-A
extrinsic to organelle membrane	YLR148W, YOL110W, YOL138C, YLR193C
microtubule	YML124C, YPR141C, YLR212C, YDR488C, YKL056C, YBR233W-A, YFL037W
nucleolus	YBR189W, YPL266W, YDL013W, YCR072C, YDR299W, YPL090C, YGL123W, YDL175C, YHR148W, YGR103W, YLR318W, YKL078W, YHR065C, YLR141W, YBR141C, YLR002C, YLR153C, YMR093W, YPL198W, YNL096C, YCR031C, YHR169W, YIL127C, YNL075W, YNL299W, YER006W, YBR181C, YBR186W, YIL069C, YKL139W, YIL079C, YPR104C, YNR004W, YOL080C, YML043C, YER074W, YOR096W
intrinsic to membrane	YLL028W, YJL097W, YKR093W, YPR155C, YBR021W, YPR194C, YPR153W, YBR132C, YML052W, YDR508C, YAL065C, YPR156C, YMR306W, YDL123W, YDL010W, YNL046W, YLL052C, YPL078C, YDR410C, YPL265W, YPL271W, YPR063C, YMR274C, YHL040C, YER056C, YBL030C, YKL096W-A, Q0065, YPR139C, YGL038C, YJR073C, YHR015W, YOR245C, YHL026C, YLR004C, YJL212C, YHR101C, YLR295C, YDR284C, YPR028W, YCR068W, YOR273C, YPL092W, YPR183W, YCL…
condensed nuclear chromosome kinetochore	YLR381W, YMR117C, YGR140W, YER106W, YBR233W-A
nuclear chromosome part	YKL185W, YOL104C, YPL164C, YOR156C, YGL249W, YLR381W, YLL004W, YEL032W, YGR099W, YDL003W, YMR117C, YPR065W, YPR007C, YLR183C, YGR140W, YOR213C, YIL084C, YBL003C, YLR032W, YOL068C, YER106W, YGL058W, YBL054W, YJL072C, YFL003C, YPR104C, YGR063C, YOR005C, YML065W, YOR344C, YIL122W, YGL201C, YBR233W-A, YIR018W
spindle microtubule	YML124C, YFL037W
spindle	YJR053W, YML124C, YPR141C, YLR212C, YPR119W, YLR457C, YGR140W, YGL170C, YFL037W, YML064C, YKR041W, YBR233W-A
mating projection tip	YNL138W, YLR110C, YMR232W, YDR103W, YBL016W, YMR109W, YCR088W, YOR008C, YER033C, YPL111W, YBR040W, YPR122W
organelle envelope lumen	YJR104C, YHR005C-A, YKR071C, YGR181W, YLR043C, YDR226W, YLR193C
chromosome, centromeric region	YKR101W, YLR381W, YDL003W, YMR117C, YPR007C, YGR140W, YER106W, YBR233W-A, YGR063C
cytoskeletal part	YML124C, YLR212C, YPR119W, YCR088W, YMR032W, YDR063W, YGR140W, YHR023W, YML052W, YML064C, YKR041W, YIL138C, YNL138W, YJR053W, YPR141C, YJR092W, YGR136W, YMR109W, YNL079C, YDR488C, YKL056C, YGL106W, YLR457C, YGL170C, YFL037W, YBR233W-A, YGR241C, YPR154W
chromosome, telomeric region	YGR099W, YLR318W, YOL104C, YGR063C, YOR213C
nuclear replication fork	YEL032W, YBL003C, YGL201C, YJL072C
microtubule cytoskeleton	YJR053W, YML124C, YPR141C, YLR212C, YPR119W, YDR488C, YKL056C, YLR457C, YGR140W, YGL170C, YFL037W, YML064C, YKR041W, YBR233W-A
cell projection part	YNL138W, YLR110C, YMR232W, YDR103W, YBL016W, YMR109W, YCR088W, YOR008C, YER033C, YPL111W, YBR040W, YPR122W
U2-type prespliceosome	YDL087C, YDR240C
prespliceosome	YDL087C, YDR240C
endoplasmic reticulum	YJL097W, YER026C, YNL111C, YBR132C, YKR067W, YDL010W, YOL110W, YNL046W, YLL052C, YDR410C, YDR086C, YJL167W, YNL125C, YPR113W, YPR063C, YMR274C, YNR075W, YOR317W, YKR003W, YPR139C, YGL038C, YJR073C, YMR183C, YOR245C, YDR304C, YKL065C, YLR004C, YHR101C, YPR028W, YCR068W, YJL079C, YPR183W, YCR034W, YNR016C, YLR050C, YLR034C, YBR183W, YNR021W, YOL101C, YJL145W, YIL089W, YMR202W, YIL102C-A, YMR015C, Y…
cytoskeleton	YML124C, YLR212C, YPR119W, YCR088W, YMR032W, YDR063W, YGR140W, YHR023W, YML052W, YML064C, YKR041W, YIL138C, YNL138W, YJR053W, YPR141C, YDR171W, YJR092W, YGR136W, YMR109W, YNL079C, YDR488C, YKL056C, YGL106W, YLR457C, YGL170C, YFL037W, YBR233W-A, YPR154W, YGR241C
mitochondrial respiratory chain	Q0275, YML030W
U4/U6 x U5 tri-snRNP complex	YHR156C, YBR152W
endosomal part	YCR068W, YHR005C, YGL124C, YDR313C, YLR417W, YLR148W, YNL006W, YJR044C, YHL040C
condensed chromosome, centromeric region	YLR381W, YMR117C, YPR007C, YGR140W, YER106W, YBR233W-A
Golgi-associated vesicle	YDR100W, YOL107W, YGL137W
kinetochore	YLR381W, YMR117C, YGR140W, YER106W, YBR233W-A, YGR063C
endosome membrane	YCR068W, YHR005C, YGL124C, YDR313C, YLR417W, YNL006W, YJR044C, YHL040C
cytoplasmic mRNA processing body	YML091C, YBR212W
macromolecular complex	YOL127W, YOL121C, YNL153C, YCR072C, YKL059C, YDR471W, YML064C, YOL138C, YER038C, YIL052C, YGL135W, YHR005C, YIL148W, YBR048W, YLR048W, YLR002C, YLR154C, YDR418W, YDL130W, YPL249C-A, YGR148C, YLR183C, YOR178C, YBL003C, YOL068C, YLR295C, YEL054C, YGR085C, YGR003W, YGL058W, YPR148C, YMR109W, YBL054W, YFR044C, YLR457C, YBR065C, YGL076C, YFL023W, YNL006W, YPL262W, YMR068W, YJL136C, YML028W, YDR054C, Y…
mating projection	YNL138W, YLR110C, YMR232W, YDR103W, YBL016W, YMR109W, YCR088W, YOR008C, YER033C, YPL111W, YBR040W, YPR122W
cell projection	YNL138W, YLR110C, YMR232W, YDR103W, YBL016W, YMR109W, YCR088W, YOR008C, YER033C, YPL111W, YBR040W, YPR122W
condensed chromosome kinetochore	YLR381W, YMR117C, YGR140W, YER106W, YBR233W-A
transcription factor complex	YLR141W, YIL143C, YPL122C, YML043C, YPR104C
chromosome	YKL185W, YPL121C, YHR157W, YPR052C, YER038C, YLR234W, YLR318W, YOL104C, YKR101W, YPL164C, YHR156C, YOR156C, YGL249W, YLR381W, YLL004W, YMR093W, YEL032W, YGR099W, YER044C-A, YHL022C, YDL003W, YMR117C, YPR065W, YPR007C, YLR183C, YGR140W, YOR213C, YIL084C, YBL003C, YLR032W, YOL068C, YER106W, YGL058W, YHR216W, YBL054W, YBR186W, YGR063C, YPR104C, YFL003C, YJL072C, YOR005C, YML065W, YOR344C, YGL201C, Y…
nucleolar part	YLR141W, YNL075W, YMR093W, YHR148W, YGR103W, YML043C
intracellular organelle	YOL121C, YCR088W, YNL112W, YCR072C, YDR226W, YML052W, YDR471W, YML064C, YOL138C, YER038C, YPR156C, YNL046W, YLL052C, YIL148W, YLR048W, YPL265W, YBR164C, YER056C, YDR418W, YOR317W, YHR215W, YPL249C-A, YLR183C, YBL003C, YKL010C, YNL078W, YPR028W, YGR003W, YGR085C, YGL058W, YPR148C, YMR109W, YMR310C, YLR457C, YNL058C, YLR154W-C, YBR252W, YIL158W, YNL006W, YPL262W, YMR068W, YIL122W, YGR203W, YMR195W,…
organelle	YOL121C, YCR088W, YNL112W, YCR072C, YDR226W, YML052W, YDR471W, YML064C, YOL138C, YER038C, YPR156C, YNL046W, YLL052C, YIL148W, YLR048W, YPL265W, YBR164C, YER056C, YDR418W, YOR317W, YHR215W, YPL249C-A, YLR183C, YBL003C, YKL010C, YNL078W, YPR028W, YGR003W, YGR085C, YGL058W, YPR148C, YMR109W, YMR310C, YLR457C, YNL058C, YLR154W-C, YBR252W, YIL158W, YNL006W, YPL262W, YMR068W, YIL122W, YGR203W, YMR195W,…
organellar small ribosomal subunit	YDR041W, YHR075C
mitochondrial small ribosomal subunit	YDR041W, YHR075C
clathrin-coated vesicle	YGR247W, YML037C
respiratory chain	Q0275, YML030W
peroxisome	YNL202W, YOL138C, YPL147W, YGL184C, YDL022W, YNL009W
microbody	YNL202W, YOL138C, YPL147W, YGL184C, YDL022W, YNL009W
endoplasmic reticulum part	YJL097W, YJL145W, YNL111C, YBR132C, YIL102C-A, YMR202W, YBR002C, YAL007C, YDL010W, YOL110W, YNL046W, YLL052C, YDR410C, YDR086C, YNL125C, YPR113W, YMR119W, YPR063C, YMR274C, YHR123W, YKR003W, YPL076W, YDL232W, YPR139C, YGL038C, YDL018C, YJR073C, YGL065C, YBR159W, YOR245C, YDR304C, YKL065C, YOR044W, YLR004C, YHR101C, YLR100W, YPR028W, YCR068W, YPR183W, YLR050C, YNR016C, YPL221W, YLR034C, YOR086C, Y…
mitochondrial membrane part	YLR099W-A, YBL099W, YHR117W, YHR005C-A, YBR238C, YML030W, YKL016C, YBR230C, YLR295C, YPL078C, YNL055C, YDR298C, YIL146C, YPL271W, Q0275, YNR041C, YLR193C
endoplasmic reticulum membrane	YJL097W, YJL145W, YNL111C, YBR132C, YIL102C-A, YMR202W, YBR002C, YAL007C, YDL010W, YOL110W, YNL046W, YLL052C, YDR410C, YDR086C, YNL125C, YMR119W, YPR063C, YMR274C, YPR113W, YHR123W, YDL232W, YPR139C, YGL038C, YDL018C, YJR073C, YGL065C, YBR159W, YOR245C, YKL065C, YOR044W, YLR004C, YHR101C, YLR100W, YPR028W, YCR068W, YPR183W, YLR050C, YNR016C, YPL221W, YLR034C, YBR183W, YNR021W, YOL101C
replication fork	YEL032W, YBL003C, YGL201C, YJL072C
integral to endoplasmic reticulum membrane	YIL102C-A, YJL097W, YMR274C, YHR101C
endosome	YCR068W, YHR005C, YBL069W, YGL124C, YER031C, YDR313C, YLR417W, YLR148W, YKR039W, YNL093W, YNL006W, YHL040C, YJR044C, YFL014W
ribonucleoprotein granule	YML091C, YGR250C, YBR212W
small nuclear ribonucleoprotein complex	YHR156C, YDL087C, YBR152W, YDR240C
integral to organelle membrane	YLR099W-A, YDR100W, YJL097W, YPL147W, YHR117W, YNL055C, YBR238C, YML030W, YIL146C, YLR457C, YIL102C-A, YBR230C, YMR274C, YNR041C, YHR101C
ER to Golgi transport vesicle	YKR039W, YAL007C
cellular bud tip	YLR110C, YPL158C, YER033C, YOR247W, YDL135C, YGL106W, YPR028W, YLR190W
membrane part	YLL028W, YJL097W, YKR093W, YPR155C, YBR021W, YPR194C, YPR153W, YBR132C, YML052W, YOL138C, YNL173C, YDR508C, YAL065C, YPR156C, YMR306W, YDL123W, YDL010W, YNL046W, YLL052C, YPL078C, YHR005C, YDR410C, YPL265W, YPL271W, YPR063C, YMR274C, YHL040C, YER056C, YBL030C, YKL096W-A, Q0065, YPR139C, YGL038C, YGL045W, YJR073C, YHR015W, YOR245C, YHL026C, YLR004C, YJL212C, YHR101C, YLR295C, YDR284C, YPR028W, YCR…
chromosomal part	YKL185W, YER038C, YLR234W, YOL104C, YLR318W, YKR101W, YPL164C, YHR156C, YOR156C, YGL249W, YLR381W, YLL004W, YMR093W, YEL032W, YGR099W, YDL003W, YMR117C, YPR065W, YPR007C, YLR183C, YGR140W, YOR213C, YIL084C, YBL003C, YLR032W, YOL068C, YER106W, YGL058W, YHR216W, YBL054W, YGR063C, YFL003C, YJL072C, YPR104C, YOR005C, YML065W, YOR344C, YGL201C, YIL122W, YBR233W-A, YIR018W
nuclear outer membrane-endoplasmic reticulum membrane network	YJL097W, YJL145W, YNL111C, YBR132C, YIL102C-A, YMR202W, YBR002C, YAL007C, YDL010W, YOL110W, YNL046W, YLL052C, YDR410C, YDR086C, YNL125C, YMR119W, YPR063C, YMR274C, YPR113W, YHR123W, YDL232W, YPR139C, YGL038C, YDL018C, YJR073C, YGL065C, YBR159W, YOR245C, YKL065C, YOR044W, YLR004C, YHR101C, YLR100W, YPR028W, YCR068W, YPR183W, YLR050C, YNR016C, YPL221W, YLR034C, YBR183W, YNR021W, YOL101C
integral to membrane	YLL028W, YJL097W, YKR093W, YPR155C, YBR021W, YPR194C, YPR153W, YBR132C, YML052W, YDR508C, YAL065C, YPR156C, YMR306W, YDL123W, YDL010W, YNL046W, YLL052C, YPL078C, YDR410C, YPL265W, YPL271W, YPR063C, YMR274C, YHL040C, YER056C, YBL030C, Q0065, YPR139C, YGL038C, YJR073C, YHR015W, YOR245C, YHL026C, YLR004C, YJL212C, YHR101C, YLR295C, YDR284C, YPR028W, YCR068W, YOR273C, YPL092W, YPR183W, YNL055C, YBR18…
intrinsic to endoplasmic reticulum membrane	YIL102C-A, YJL097W, YMR274C, YHR101C
membrane coat	YGL137W, YGR241C
coated membrane	YGL137W, YGR241C
mitochondrial membrane	YGR102C, YBL099W, YER026C, YML030W, YPR155C, YKL016C, YDR508C, YKL120W, YPL078C, YDR298C, YIL146C, YPL271W, YPR113W, YBL030C, YGR181W, YOR317W, YLR190W, YLR193C, YLR099W-A, YLR188W, YHR117W, YHR005C-A, YBR238C, YIL124W, YIL087C, YBR230C, YPL004C, YLR295C, YLR100W, YMR241W, YGR086C, YGR266W, YPR183W, YNL055C, YAR008W, YMR023C, YER031C, YJL045W, YNR041C, Q0275, YPL060W, YJL082W, YLR390W, YLR348C
coated vesicle	YDR100W, YKR039W, YGR247W, YOL107W, YAL007C, YGL137W, YML037C
vesicle	YMR159C, YDR100W, YBR105C, YGR247W, YOL107W, YGL106W, YKR039W, YHL040C, YAL007C, YGL137W, YML037C
microbody part	YNL202W, YPL147W
peroxisomal part	YNL202W, YPL147W
intrinsic to organelle membrane	YLR099W-A, YDR100W, YJL097W, YPL147W, YHR117W, YNL055C, YBR238C, YML030W, YIL146C, YLR457C, YIL102C-A, YBR230C, YMR274C, YNR041C, YHR101C
Golgi membrane	YCR068W, YDR100W, YGL038C, YOL107W, YBR183W, YKR061W, YER031C, YNL006W, YLR043C, YGR120C, YGL137W, YPR028W
histone acetyltransferase complex	YOR244W, YOR213C
mitochondrial envelope	YGR102C, YBL099W, YER026C, YML030W, YPR155C, YKL016C, YDR226W, YDR508C, YJR104C, YKL120W, YPL078C, YDR298C, YIL146C, YPL271W, YPR113W, YBL030C, YGR181W, YOR317W, YLR190W, YLR193C, YLR099W-A, YLR188W, YHR117W, YHR005C-A, YBR238C, YIL124W, YIL087C, YBR230C, YPL004C, YLR295C, YLR100W, YMR241W, YGR086C, YGR266W, YPR183W, YNL055C, YAR008W, YKR071C, YMR023C, YER031C, YJL045W, YNR041C, Q0275, YPL060W, Y…
intracellular organelle part	YOL127W, YOL121C, YCR088W, YCR072C, YKL059C, YDR226W, YML052W, YDR471W, YML064C, YOL138C, YER038C, YPR156C, YIL052C, YDL123W, YNL046W, YLL052C, YGL135W, YHR005C, YIL148W, YBR048W, YLR048W, YPL265W, YLR002C, YGL249W, YHL040C, YER056C, YDR418W, YOR317W, YDL130W, YPR139C, YPL249C-A, YGR148C, YLR183C, YBL003C, YOL068C, YHR101C, YLR295C, YDR284C, YPR028W, YEL054C, YGR085C, YOR273C, YGL058W, YMR109W, Y…
incipient cellular bud site	YNL289W, YLR190W, YHR023W
cytoplasmic membrane-bounded vesicle	YMR159C, YDR100W, YBR105C, YGR247W, YOL107W, YKR039W, YHL040C, YAL007C, YGL137W, YML037C
cytoplasmic vesicle	YMR159C, YDR100W, YBR105C, YGR247W, YOL107W, YKR039W, YHL040C, YAL007C, YGL137W, YML037C
membrane-bounded vesicle	YMR159C, YDR100W, YBR105C, YGR247W, YOL107W, YKR039W, YHL040C, YAL007C, YGL137W, YML037C
organelle part	YOL127W, YOL121C, YCR088W, YCR072C, YKL059C, YDR226W, YML052W, YDR471W, YML064C, YOL138C, YER038C, YPR156C, YIL052C, YDL123W, YNL046W, YLL052C, YGL135W, YHR005C, YIL148W, YBR048W, YLR048W, YPL265W, YLR002C, YGL249W, YHL040C, YER056C, YDR418W, YOR317W, YDL130W, YPR139C, YPL249C-A, YGR148C, YLR183C, YBL003C, YOL068C, YHR101C, YLR295C, YDR284C, YPR028W, YEL054C, YGR085C, YOR273C, YGL058W, YMR109W, Y…
organelle inner membrane	YGR102C, YBL099W, YLR188W, YHR005C-A, YBR238C, YML030W, YKL016C, YLR295C, YMR241W, YKL120W, YPL078C, YDR410C, YDR298C, YMR023C, YLR457C, YPL271W, YJL045W, YNR041C, YMR119W, Q0275, YBL030C, YPL060W, YGR181W, YLR348C, YLR193C
membrane	YKR093W, YBR021W, YPR194C, YPR153W, YML052W, YOL138C, YPR156C, YDL123W, YNL046W, YLL052C, YHR005C, YPL265W, YDL012C, YHL040C, YER056C, YOR317W, YJR009C, Q0065, YPR139C, YHR101C, YLR295C, YDR284C, YPR028W, YOR273C, YPL092W, YLR457C, YNL058C, YIL158W, YNL006W, YMR068W, YIL011W, YMR195W, YJL145W, YGR023W, YDR213W, YNL143C, YFL014W, YHR174W, YLR109W, YOL019W, YDL135C, YPL076W, YOR020W-A, YMR031C, YMR…
proteasome complex	YGL058W, YLR148W
mitochondrial inner membrane	YGR102C, YBL099W, YLR188W, YHR005C-A, YBR238C, YML030W, YKL016C, YLR295C, YMR241W, YKL120W, YPL078C, YDR298C, YMR023C, YPL271W, YJL045W, YNR041C, Q0275, YBL030C, YPL060W, YGR181W, YLR348C, YLR193C
nuclear membrane	YMR119W, YDR410C, YAR027W, YLR457C
vesicle membrane	YBR105C, YGL137W
cytoplasmic vesicle membrane	YBR105C, YGL137W
mitochondrion	YGR102C, YNL112W, YPR155C, YDR226W, YML052W, YDR508C, YMR306W, YPL078C, YEL034W, YPL271W, YGL249W, YER033C, YBL030C, YOR317W, YJR009C, Q0065, YBR111C, YGR192C, YJR073C, YOR374W, YLR183C, YIR021W, YKL010C, YLR295C, YNL009W, YJL102W, YPR183W, YNL055C, YAR008W, YFR044C, YLR154W-C, YGL253W, YPL262W, YER074W, YJL082W, YLR351C, YNR070W, YJL098W, YHR174W, YDR019C, YDL131W, YKL132C, YAL054C, YKL081W, YOR…
transport vesicle	YKR039W, YAL007C
Golgi apparatus	YGL038C, YGR247W, YKR061W, YOR034C, YPR028W, YCR068W, YDR100W, YDL010W, YBL069W, YOL107W, YGL161C, YBR183W, YER031C, YNL006W, YPR113W, YBR164C, YHR123W, YGR120C, YLR043C, YGL137W
nucleus	YJR127C, YNL112W, YCR072C, YKL059C, YHR163W, YER038C, YOR028C, YIL148W, YLR002C, YLR154C, YGL249W, YGR204W, YHL040C, YLR183C, YDR446W, YOL052C, YBL003C, YLR354C, YKL010C, YNL078W, YOL068C, YDR530C, YGR085C, YGR003W, YGL058W, YBL054W, YMR310C, YLR457C, YBR065C, YBR240C, YBR252W, YIL158W, YIL122W, YGR203W, YER095W, YDR054C, YPR008W, YJL145W, YOL159C-A, YDR261W-A, YOR244W, YDR213W, YDL175C, YFL014W,…
Golgi apparatus part	YCR068W, YDL010W, YDR100W, YGL038C, YOL107W, YBR183W, YKR061W, YER031C, YNL006W, YLR043C, YGR120C, YGL137W, YPR028W
retrotransposon nucleocapsid	YLR410W-B, YDR261W-A, YPR158C-D, YJR029W
intracellular	YOL121C, YFR040W, YCR088W, YNL112W, YCR072C, YDR226W, YML052W, YDR471W, YML064C, YOL138C, YER038C, YPR156C, YNL046W, YLL052C, YIL148W, YLR048W, YPL265W, YBR164C, YER056C, YDR418W, YOR317W, YHR215W, YPL249C-A, YLR183C, YOR178C, YBL003C, YDR034W-B, YKL010C, YNL078W, YPR028W, YGR003W, YGR085C, YGL058W, YPR148C, YMR109W, YMR310C, YLR457C, YNL058C, YLR154W-C, YBR252W, YIL158W, YNL006W, YPL262W, YMR068…
nucleoplasm part	YKL185W, YEL032W, YLR183C, YJR046W, YKL059C, YOR244W, YOR213C, YIL084C, YOR116C, YOL068C, YLR141W, YBL054W, YIL143C, YGR063C, YJL072C, YPR104C, YLR002C, YML065W, YLL004W, YGL201C, YML043C, YPL122C
pore complex	YNL055C, YHR015W
intracellular part	YOL121C, YFR040W, YCR088W, YNL112W, YCR072C, YDR226W, YML052W, YDR471W, YML064C, YOL138C, YER038C, YPR156C, YNL046W, YLL052C, YIL148W, YLR048W, YPL265W, YBR164C, YER056C, YDR418W, YOR317W, YHR215W, YPL249C-A, YLR183C, YOR178C, YBL003C, YDR034W-B, YKL010C, YNL078W, YPR028W, YGR003W, YGR085C, YGL058W, YPR148C, YMR109W, YMR310C, YLR457C, YNL058C, YLR154W-C, YBR252W, YIL158W, YNL006W, YPL262W, YMR068…
cytoplasmic vesicle part	YBR105C, YGL137W
mitochondrial matrix	YBL099W, YCL064C, YOR374W, YBR026C, YIR021W, YOR350C, YNL066W, YLR304C, YMR241W, YER073W, YLR355C, YML091C, YHR075C, YLR142W, YDR041W, YPL262W
nucleoplasm	YKL185W, YEL032W, YLR183C, YJR046W, YKL059C, YOR244W, YOR213C, YIL084C, YOR116C, YOL068C, YGR103W, YHR085W, YLR141W, YBL054W, YKL139W, YIL143C, YGR063C, YJL072C, YPR104C, YLR002C, YML065W, YLL004W, YGL201C, YML043C, YPL122C
nuclear envelope	YJL079C, YHL048W, YDR410C, YLR286C, YHR015W, YLR457C, YMR119W, YNR075W, YAR027W
DNA-directed RNA polymerase II, holoenzyme	YIL143C, YPL122C
mitochondrial part	YGR102C, YBL099W, YER026C, YCL064C, YML030W, YPR155C, YKL016C, YDR226W, YDR508C, YJR104C, YNL066W, YKL120W, YPL078C, YML091C, YDR298C, YIL146C, YPL271W, YDR041W, YPR113W, YBL030C, YGR181W, YOR317W, YLR190W, YLR193C, YLR099W-A, YLR188W, YHR117W, YHR005C-A, YBR238C, YBR026C, YOR374W, YIL124W, YIR021W, YOR350C, YIL087C, YBR230C, YPL004C, YLR295C, YLR100W, YLR304C, YMR241W, YER073W, YGR086C, YLR355C,…
organelle envelope	YHL048W, YGR102C, YBL099W, YER026C, YML030W, YPR155C, YKL016C, YDR226W, YDR508C, YJR104C, YKL120W, YPL078C, YDR410C, YDR298C, YIL146C, YPL271W, YPR113W, YMR119W, YBL030C, YNR075W, YGR181W, YOR317W, YLR190W, YLR193C, YLR099W-A, YLR188W, YHR117W, YHR005C-A, YBR238C, YIL124W, YHR015W, YIL087C, YBR230C, YPL004C, YLR295C, YLR100W, YMR241W, YJL079C, YGR086C, YPR183W, YGR266W, YNL055C, YLR286C, YAR008W,…
envelope	YHL048W, YGR102C, YBL099W, YER026C, YML030W, YPR155C, YKL016C, YDR226W, YDR508C, YJR104C, YKL120W, YPL078C, YDR410C, YDR298C, YIL146C, YPL271W, YPR113W, YMR119W, YBL030C, YNR075W, YGR181W, YOR317W, YLR190W, YLR193C, YLR099W-A, YLR188W, YHR117W, YHR005C-A, YBR238C, YIL124W, YHR015W, YIL087C, YBR230C, YPL004C, YLR295C, YLR100W, YMR241W, YJL079C, YGR086C, YPR183W, YGR266W, YNL055C, YLR286C, YAR008W,…
nuclear lumen	YPL121C, YPL266W, YHR157W, YDL013W, YCR072C, YPL090C, YKL059C, YGL123W, YHR148W, YGR103W, YLR318W, YHR065C, YLR141W, YBR141C, YLR002C, YOR156C, YGL249W, YLR153C, YLR381W, YGR099W, YEL032W, YPL198W, YDL003W, YMR117C, YPR007C, YLR183C, YJR046W, YOR213C, YIL127C, YOR116C, YBL003C, YOL068C, YNL299W, YER006W, YGL058W, YBR181C, YBL054W, YIL079C, YJL072C, YFL003C, YOR344C, YGL201C, YIL122W, YER074W, YML…
nuclear DNA-directed RNA polymerase complex	YOR116C, YIL143C, YPL122C
DNA-directed RNA polymerase complex	YOR116C, YIL143C, YPL122C
RNA polymerase complex	YOR116C, YIL143C, YPL122C
organellar ribosome	YDR041W, YHR075C
mitochondrial ribosome	YDR041W, YHR075C
endomembrane system	YBR105C, YHL048W, YJL097W, YJL145W, YNL111C, YBR132C, YIL102C-A, YMR202W, YBR002C, YAL007C, YDL010W, YOL110W, YNL046W, YLL052C, YDR410C, YDR086C, YOL107W, YNL125C, YPR113W, YMR119W, YPR063C, YMR274C, YNR075W, YHR123W, YGR120C, YGL137W, YDL232W, YPR139C, YGL038C, YJR073C, YDL018C, YGL065C, YBR159W, YHR015W, YKR061W, YOR245C, YKL065C, YOR044W, YLR004C, YHR101C, YLR100W, YPR028W, YCR068W, YJL079C, Y…
organelle membrane	YLL028W, YBR105C, YGR102C, YBL099W, YJL097W, YER026C, YPR155C, YNL111C, YDR313C, YBR132C, YOL138C, YDR508C, YLL051C, YPR156C, YDL123W, YDL010W, YOL110W, YKL120W, YNL046W, YLL052C, YPL078C, YHR005C, YDR410C, YDR086C, YDR298C, YPL265W, YIL146C, YPL271W, YNL125C, YPR113W, YPR063C, YMR274C, YHL040C, YER056C, YBL030C, YOR317W, YGR120C, YLR190W, YLR193C, YPR139C, YGL038C, YHR117W, YJR073C, YKR061W, YOR…
organelle lumen	YBL099W, YPL121C, YPL266W, YCL064C, YHR157W, YDL013W, YCR072C, YPL090C, YKL059C, YGL123W, YNL202W, YHR148W, YNL066W, YGR103W, YLR318W, YHR065C, YDL123W, YDL010W, YLR141W, YML091C, YBR141C, YLR002C, YOR156C, YGL249W, YLR153C, YLR381W, YGR099W, YEL032W, YPL198W, YDL003W, YOR374W, YMR117C, YPR007C, YLR183C, YIR021W, YJR046W, YOR213C, YIL127C, YDR304C, YOR116C, YBL003C, YOL068C, YNL299W, YER006W, YMR…
intracellular organelle lumen	YBL099W, YPL121C, YPL266W, YCL064C, YHR157W, YDL013W, YCR072C, YPL090C, YKL059C, YGL123W, YNL202W, YHR148W, YNL066W, YGR103W, YLR318W, YHR065C, YDL123W, YDL010W, YLR141W, YML091C, YBR141C, YLR002C, YOR156C, YGL249W, YLR153C, YLR381W, YGR099W, YEL032W, YPL198W, YDL003W, YOR374W, YMR117C, YPR007C, YLR183C, YIR021W, YJR046W, YOR213C, YIL127C, YDR304C, YOR116C, YBL003C, YOL068C, YNL299W, YER006W, YMR…
membrane-enclosed lumen	YBL099W, YPL121C, YPL266W, YCL064C, YHR157W, YDL013W, YCR072C, YPL090C, YKL059C, YGL123W, YDR226W, YNL202W, YJR104C, YHR148W, YNL066W, YGR103W, YLR318W, YHR065C, YDL123W, YDL010W, YLR141W, YML091C, YBR141C, YLR002C, YOR156C, YGL249W, YLR153C, YLR381W, YLR193C, YGR099W, YEL032W, YPL198W, YDL003W, YOR374W, YMR117C, YPR007C, YLR183C, YIR021W, YJR046W, YOR213C, YIL127C, YDR304C, YOR116C, YBL003C, YOL…
nuclear part	YHL048W, YPL121C, YPL266W, YHR157W, YDL013W, YCR072C, YPL090C, YJR052W, YKL059C, YGL123W, YPR152C, YGL240W, YDL087C, YBR152W, YHR148W, YGR103W, YLR318W, YHR065C, YDR364C, YLR141W, YKL074C, YMR025W, YBR114W, YDR410C, YFL037W, YHR156C, YBR141C, YLR002C, YOR156C, YGL249W, YLR153C, YLR381W, YNR075W, YDR240C, YGR099W, YML124C, YEL032W, YPL198W, YLR410W-B, YDL003W, YMR117C, YPR007C, YHR015W, YLR183C, Y…
protein complex	YGR102C, YNL153C, YKL059C, YML064C, YOL138C, YER038C, YHR148W, YGR103W, YMR306W, YBR045C, YLR141W, YMR025W, YPL078C, YHR005C, YPL271W, YLR002C, YLR154C, YML124C, YHR015W, YLR183C, YOR178C, YHR023W, YBL003C, YOL068C, YLR295C, YNL299W, YGR003W, YGL058W, YMR109W, YBL054W, YNL055C, YIL079C, YAR008W, YGL116W, YGL124C, YLR457C, YFL023W, YNL006W, YMR068W, YPL262W, YDR054C, YMR032W, YOR244W, YER054C, YDL…
intracellular membrane-bounded organelle	YNL112W, YCR072C, YDR226W, YML052W, YOL138C, YER038C, YPR156C, YNL046W, YLL052C, YIL148W, YPL265W, YBR164C, YER056C, YOR317W, YHR215W, YLR183C, YBL003C, YKL010C, YNL078W, YPR028W, YGR085C, YGR003W, YGL058W, YMR310C, YLR457C, YNL058C, YLR154W-C, YBR252W, YIL158W, YNL006W, YPL262W, YMR068W, YIL122W, YGR203W, YMR195W, YDR054C, YPR008W, YJL145W, YDR261W-A, YOR244W, YDR213W, YMR015C, YFL014W, YNR024W,…
membrane-bounded organelle	YNL112W, YCR072C, YDR226W, YML052W, YOL138C, YER038C, YPR156C, YNL046W, YLL052C, YIL148W, YPL265W, YBR164C, YER056C, YOR317W, YHR215W, YLR183C, YBL003C, YKL010C, YNL078W, YPR028W, YGR085C, YGR003W, YGL058W, YMR310C, YLR457C, YNL058C, YLR154W-C, YBR252W, YIL158W, YNL006W, YPL262W, YMR068W, YIL122W, YGR203W, YMR195W, YDR054C, YPR008W, YJL145W, YDR261W-A, YOR244W, YDR213W, YMR015C, YFL014W, YNR024W,…

## Sheet: FCP-vs-BMP_F
Terms from the Function Ontology with p-value as good or better than 1
Gene Ontology term	Cluster frequency	Genome frequency of use	Corrected P-value
structural constituent of ribosome (view genes)	121 out of 927 genes, 13.1%	218 out of 5905 genes, 3.7%	6.43e-41
structural molecule activity (view genes)	139 out of 927 genes, 15.0%	362 out of 5905 genes, 6.1%	6.27e-25
rRNA binding (view genes)	21 out of 927 genes, 2.3%	48 out of 5905 genes, 0.8%	0.00153
polyamine transmembrane transporter activity (view genes)	7 out of 927 genes, 0.8%	11 out of 5905 genes, 0.2%	0.19585
spermine transmembrane transporter activity (view genes)	4 out of 927 genes, 0.4%	4 out of 5905 genes, 0.1%	0.27906
beta-glucosidase activity (view genes)	5 out of 927 genes, 0.5%	7 out of 5905 genes, 0.1%	0.69388
hydrolase activity, acting on ether bonds (view genes)	3 out of 927 genes, 0.3%	3 out of 5905 genes, 0.1%	1
carboxylic acid transmembrane transporter activity (view genes)	19 out of 927 genes, 2.0%	66 out of 5905 genes, 1.1%	1
carboxy-lyase activity (view genes)	9 out of 927 genes, 1.0%	23 out of 5905 genes, 0.4%	1
glucosidase activity (view genes)	10 out of 927 genes, 1.1%	27 out of 5905 genes, 0.5%	1
organic anion transmembrane transporter activity (view genes)	20 out of 927 genes, 2.2%	73 out of 5905 genes, 1.2%	1
heme binding (view genes)	9 out of 927 genes, 1.0%	24 out of 5905 genes, 0.4%	1
tetrapyrrole binding (view genes)	9 out of 927 genes, 1.0%	24 out of 5905 genes, 0.4%	1
organic acid transmembrane transporter activity (view genes)	19 out of 927 genes, 2.0%	69 out of 5905 genes, 1.2%	1
lyase activity (view genes)	24 out of 927 genes, 2.6%	94 out of 5905 genes, 1.6%	1
NAD binding (view genes)	9 out of 927 genes, 1.0%	25 out of 5905 genes, 0.4%	1
hydrolase activity, hydrolyzing O-glycosyl compounds (view genes)	14 out of 927 genes, 1.5%	47 out of 5905 genes, 0.8%	1
ion transmembrane transporter activity (view genes)	51 out of 927 genes, 5.5%	241 out of 5905 genes, 4.1%	1
oxidoreductase activity, acting on CH-OH group of donors (view genes)	22 out of 927 genes, 2.4%	87 out of 5905 genes, 1.5%	1
glucan exo-1,3-beta-glucosidase activity (view genes)	3 out of 927 genes, 0.3%	4 out of 5905 genes, 0.1%	1
pyruvate decarboxylase activity (view genes)	3 out of 927 genes, 0.3%	4 out of 5905 genes, 0.1%	1
L-proline transmembrane transporter activity (view genes)	3 out of 927 genes, 0.3%	4 out of 5905 genes, 0.1%	1
CoA-ligase activity (view genes)	3 out of 927 genes, 0.3%	4 out of 5905 genes, 0.1%	1
acid-thiol ligase activity (view genes)	3 out of 927 genes, 0.3%	4 out of 5905 genes, 0.1%	1
secondary active transmembrane transporter activity (view genes)	15 out of 927 genes, 1.6%	53 out of 5905 genes, 0.9%	1
oligopeptide transporter activity (view genes)	4 out of 927 genes, 0.4%	7 out of 5905 genes, 0.1%	1
anion transmembrane transporter activity (view genes)	23 out of 927 genes, 2.5%	93 out of 5905 genes, 1.6%	1
oxidoreductase activity, acting on the CH-OH group of donors, NAD or NADP as acceptor (view genes)	21 out of 927 genes, 2.3%	84 out of 5905 genes, 1.4%	1
structural constituent of cell wall (view genes)	6 out of 927 genes, 0.6%	15 out of 5905 genes, 0.3%	1
substrate-specific transmembrane transporter activity (view genes)	64 out of 927 genes, 6.9%	322 out of 5905 genes, 5.5%	1
actin lateral binding (view genes)	2 out of 927 genes, 0.2%	2 out of 5905 genes, 0.0%	1
acetate-CoA ligase activity (view genes)	2 out of 927 genes, 0.2%	2 out of 5905 genes, 0.0%	1
epoxide hydrolase activity (view genes)	2 out of 927 genes, 0.2%	2 out of 5905 genes, 0.0%	1
inorganic diphosphatase activity (view genes)	2 out of 927 genes, 0.2%	2 out of 5905 genes, 0.0%	1
L-tryptophan transmembrane transporter activity (view genes)	2 out of 927 genes, 0.2%	2 out of 5905 genes, 0.0%	1
ether hydrolase activity (view genes)	2 out of 927 genes, 0.2%	2 out of 5905 genes, 0.0%	1
glycolipid 6-alpha-mannosyltransferase activity (view genes)	2 out of 927 genes, 0.2%	2 out of 5905 genes, 0.0%	1
hydroxymethylfurfural reductase (NADH) activity (view genes)	2 out of 927 genes, 0.2%	2 out of 5905 genes, 0.0%	1
aryl-alcohol dehydrogenase (NAD+) activity (view genes)	4 out of 927 genes, 0.4%	8 out of 5905 genes, 0.1%	1
thiamine pyrophosphate binding (view genes)	4 out of 927 genes, 0.4%	8 out of 5905 genes, 0.1%	1
sulfur compound binding (view genes)	4 out of 927 genes, 0.4%	8 out of 5905 genes, 0.1%	1
monocarboxylic acid transmembrane transporter activity (view genes)	7 out of 927 genes, 0.8%	20 out of 5905 genes, 0.3%	1
polynucleotide adenylyltransferase activity (view genes)	3 out of 927 genes, 0.3%	5 out of 5905 genes, 0.1%	1
CDP-alcohol phosphatidyltransferase activity (view genes)	3 out of 927 genes, 0.3%	5 out of 5905 genes, 0.1%	1
hydro-lyase activity (view genes)	9 out of 927 genes, 1.0%	30 out of 5905 genes, 0.5%	1
active transmembrane transporter activity (view genes)	29 out of 927 genes, 3.1%	133 out of 5905 genes, 2.3%	1
symporter activity (view genes)	6 out of 927 genes, 0.6%	17 out of 5905 genes, 0.3%	1
peptide transporter activity (view genes)	4 out of 927 genes, 0.4%	9 out of 5905 genes, 0.2%	1
ligase activity, forming carbon-sulfur bonds (view genes)	4 out of 927 genes, 0.4%	9 out of 5905 genes, 0.2%	1
hydrolase activity, acting on glycosyl bonds (view genes)	14 out of 927 genes, 1.5%	55 out of 5905 genes, 0.9%	1
transmembrane transporter activity (view genes)	68 out of 927 genes, 7.3%	357 out of 5905 genes, 6.0%	1
amino acid transmembrane transporter activity (view genes)	11 out of 927 genes, 1.2%	41 out of 5905 genes, 0.7%	1
carbon-oxygen lyase activity (view genes)	11 out of 927 genes, 1.2%	41 out of 5905 genes, 0.7%	1
oxidoreductase activity, acting on the aldehyde or oxo group of donors, NAD or NADP as acceptor (view genes)	6 out of 927 genes, 0.6%	18 out of 5905 genes, 0.3%	1
aldehyde dehydrogenase (NAD) activity (view genes)	3 out of 927 genes, 0.3%	6 out of 5905 genes, 0.1%	1
aldehyde dehydrogenase [NAD(P)+] activity (view genes)	3 out of 927 genes, 0.3%	6 out of 5905 genes, 0.1%	1
galactose transmembrane transporter activity (view genes)	3 out of 927 genes, 0.3%	6 out of 5905 genes, 0.1%	1
phosphatidic acid binding (view genes)	3 out of 927 genes, 0.3%	6 out of 5905 genes, 0.1%	1
electron carrier activity (view genes)	11 out of 927 genes, 1.2%	42 out of 5905 genes, 0.7%	1
proton-transporting ATP synthase activity, rotational mechanism (view genes)	5 out of 927 genes, 0.5%	14 out of 5905 genes, 0.2%	1
sodium ion transmembrane transporter activity (view genes)	4 out of 927 genes, 0.4%	10 out of 5905 genes, 0.2%	1
vitamin binding (view genes)	4 out of 927 genes, 0.4%	10 out of 5905 genes, 0.2%	1
coenzyme binding (view genes)	22 out of 927 genes, 2.4%	100 out of 5905 genes, 1.7%	1
monosaccharide transmembrane transporter activity (view genes)	6 out of 927 genes, 0.6%	19 out of 5905 genes, 0.3%	1
hexose transmembrane transporter activity (view genes)	6 out of 927 genes, 0.6%	19 out of 5905 genes, 0.3%	1
glyceraldehyde-3-phosphate dehydrogenase (NAD+) (phosphorylating) activity (view genes)	2 out of 927 genes, 0.2%	3 out of 5905 genes, 0.1%	1
glycolipid mannosyltransferase activity (view genes)	2 out of 927 genes, 0.2%	3 out of 5905 genes, 0.1%	1
sodium-exporting ATPase activity, phosphorylative mechanism (view genes)	2 out of 927 genes, 0.2%	3 out of 5905 genes, 0.1%	1
hydroxymethylpyrimidine kinase activity (view genes)	2 out of 927 genes, 0.2%	3 out of 5905 genes, 0.1%	1
phosphomethylpyrimidine kinase activity (view genes)	2 out of 927 genes, 0.2%	3 out of 5905 genes, 0.1%	1
AMP binding (view genes)	2 out of 927 genes, 0.2%	3 out of 5905 genes, 0.1%	1
acid-ammonia (or amide) ligase activity (view genes)	2 out of 927 genes, 0.2%	3 out of 5905 genes, 0.1%	1
oligopeptide transmembrane transporter activity (view genes)	2 out of 927 genes, 0.2%	3 out of 5905 genes, 0.1%	1
substrate-specific transporter activity (view genes)	71 out of 927 genes, 7.7%	383 out of 5905 genes, 6.5%	1
fructose transmembrane transporter activity (view genes)	5 out of 927 genes, 0.5%	15 out of 5905 genes, 0.3%	1
mannose transmembrane transporter activity (view genes)	5 out of 927 genes, 0.5%	15 out of 5905 genes, 0.3%	1
oxidoreductase activity, acting on the CH-NH group of donors (view genes)	5 out of 927 genes, 0.5%	15 out of 5905 genes, 0.3%	1
adenylyltransferase activity (view genes)	5 out of 927 genes, 0.5%	15 out of 5905 genes, 0.3%	1
carbon-carbon lyase activity (view genes)	9 out of 927 genes, 1.0%	34 out of 5905 genes, 0.6%	1
solute:cation symporter activity (view genes)	4 out of 927 genes, 0.4%	11 out of 5905 genes, 0.2%	1
oxidoreductase activity (view genes)	63 out of 927 genes, 6.8%	340 out of 5905 genes, 5.8%	1
transition metal ion binding (view genes)	69 out of 927 genes, 7.4%	378 out of 5905 genes, 6.4%	1
L-amino acid transmembrane transporter activity (view genes)	5 out of 927 genes, 0.5%	16 out of 5905 genes, 0.3%	1
cyclin-dependent protein serine/threonine kinase regulator activity (view genes)	7 out of 927 genes, 0.8%	26 out of 5905 genes, 0.4%	1
iron ion binding (view genes)	9 out of 927 genes, 1.0%	37 out of 5905 genes, 0.6%	1
macromolecule transmembrane transporter activity (view genes)	8 out of 927 genes, 0.9%	32 out of 5905 genes, 0.5%	1
intramolecular transferase activity, phosphotransferases (view genes)	3 out of 927 genes, 0.3%	8 out of 5905 genes, 0.1%	1
heat shock protein binding (view genes)	3 out of 927 genes, 0.3%	8 out of 5905 genes, 0.1%	1
sugar transmembrane transporter activity (view genes)	6 out of 927 genes, 0.6%	22 out of 5905 genes, 0.4%	1
6-phosphofructo-2-kinase activity (view genes)	2 out of 927 genes, 0.2%	4 out of 5905 genes, 0.1%	1
DNA topoisomerase activity (view genes)	2 out of 927 genes, 0.2%	4 out of 5905 genes, 0.1%	1
glutathione-disulfide reductase activity (view genes)	2 out of 927 genes, 0.2%	4 out of 5905 genes, 0.1%	1
omega peptidase activity (view genes)	2 out of 927 genes, 0.2%	4 out of 5905 genes, 0.1%	1
four-way junction helicase activity (view genes)	2 out of 927 genes, 0.2%	4 out of 5905 genes, 0.1%	1
pentose transmembrane transporter activity (view genes)	2 out of 927 genes, 0.2%	4 out of 5905 genes, 0.1%	1
spermidine transmembrane transporter activity (view genes)	2 out of 927 genes, 0.2%	4 out of 5905 genes, 0.1%	1
rRNA (adenine) methyltransferase activity (view genes)	2 out of 927 genes, 0.2%	4 out of 5905 genes, 0.1%	1
glucan endo-1,3-beta-D-glucosidase activity (view genes)	2 out of 927 genes, 0.2%	4 out of 5905 genes, 0.1%	1
SSU rRNA binding (view genes)	2 out of 927 genes, 0.2%	4 out of 5905 genes, 0.1%	1
sequence-specific DNA binding (view genes)	47 out of 927 genes, 5.1%	254 out of 5905 genes, 4.3%	1
cation transmembrane transporter activity (view genes)	34 out of 927 genes, 3.7%	178 out of 5905 genes, 3.0%	1
monovalent inorganic cation transmembrane transporter activity (view genes)	17 out of 927 genes, 1.8%	81 out of 5905 genes, 1.4%	1
substrate-specific channel activity (view genes)	4 out of 927 genes, 0.4%	13 out of 5905 genes, 0.2%	1
glucose transmembrane transporter activity (view genes)	5 out of 927 genes, 0.5%	18 out of 5905 genes, 0.3%	1
cofactor binding (view genes)	29 out of 927 genes, 3.1%	152 out of 5905 genes, 2.6%	1
organic cyclic compound binding (view genes)	309 out of 927 genes, 33.3%	1880 out of 5905 genes, 31.8%	1
unfolded protein binding (view genes)	16 out of 927 genes, 1.7%	78 out of 5905 genes, 1.3%	1
zinc ion binding (view genes)	56 out of 927 genes, 6.0%	313 out of 5905 genes, 5.3%	1
acid phosphatase activity (view genes)	3 out of 927 genes, 0.3%	9 out of 5905 genes, 0.2%	1
alcohol dehydrogenase (NADP+) activity (view genes)	3 out of 927 genes, 0.3%	9 out of 5905 genes, 0.2%	1
neutral amino acid transmembrane transporter activity (view genes)	3 out of 927 genes, 0.3%	9 out of 5905 genes, 0.2%	1
quaternary ammonium group transmembrane transporter activity (view genes)	3 out of 927 genes, 0.3%	9 out of 5905 genes, 0.2%	1
hydrolase activity, acting on carbon-nitrogen (but not peptide) bonds (view genes)	14 out of 927 genes, 1.5%	67 out of 5905 genes, 1.1%	1
proton-transporting ATPase activity, rotational mechanism (view genes)	7 out of 927 genes, 0.8%	29 out of 5905 genes, 0.5%	1
antiporter activity (view genes)	6 out of 927 genes, 0.6%	24 out of 5905 genes, 0.4%	1
oxidoreductase activity, acting on the aldehyde or oxo group of donors (view genes)	6 out of 927 genes, 0.6%	24 out of 5905 genes, 0.4%	1
cytochrome-c oxidase activity (view genes)	5 out of 927 genes, 0.5%	19 out of 5905 genes, 0.3%	1
heme-copper terminal oxidase activity (view genes)	5 out of 927 genes, 0.5%	19 out of 5905 genes, 0.3%	1
oxidoreductase activity, acting on a heme group of donors (view genes)	5 out of 927 genes, 0.5%	19 out of 5905 genes, 0.3%	1
oxidoreductase activity, acting on a heme group of donors, oxygen as acceptor (view genes)	5 out of 927 genes, 0.5%	19 out of 5905 genes, 0.3%	1
hydrolase activity, acting on carbon-nitrogen (but not peptide) bonds, in cyclic amidines (view genes)	5 out of 927 genes, 0.5%	19 out of 5905 genes, 0.3%	1
small molecule binding (view genes)	173 out of 927 genes, 18.7%	1035 out of 5905 genes, 17.5%	1
microfilament motor activity (view genes)	2 out of 927 genes, 0.2%	5 out of 5905 genes, 0.1%	1
phosphopyruvate hydratase activity (view genes)	2 out of 927 genes, 0.2%	5 out of 5905 genes, 0.1%	1
GDP-dissociation inhibitor activity (view genes)	2 out of 927 genes, 0.2%	5 out of 5905 genes, 0.1%	1
ferrous iron binding (view genes)	2 out of 927 genes, 0.2%	5 out of 5905 genes, 0.1%	1
aromatic amino acid transmembrane transporter activity (view genes)	2 out of 927 genes, 0.2%	5 out of 5905 genes, 0.1%	1
solute:hydrogen symporter activity (view genes)	2 out of 927 genes, 0.2%	5 out of 5905 genes, 0.1%	1
pre-mRNA binding (view genes)	2 out of 927 genes, 0.2%	5 out of 5905 genes, 0.1%	1
NAD+ binding (view genes)	2 out of 927 genes, 0.2%	5 out of 5905 genes, 0.1%	1
heterocyclic compound binding (view genes)	306 out of 927 genes, 33.0%	1870 out of 5905 genes, 31.7%	1
ATPase activity, coupled to transmembrane movement of ions, rotational mechanism (view genes)	7 out of 927 genes, 0.8%	30 out of 5905 genes, 0.5%	1
carbohydrate transmembrane transporter activity (view genes)	6 out of 927 genes, 0.6%	25 out of 5905 genes, 0.4%	1
carbohydrate transporter activity (view genes)	6 out of 927 genes, 0.6%	25 out of 5905 genes, 0.4%	1
protein kinase regulator activity (view genes)	10 out of 927 genes, 1.1%	47 out of 5905 genes, 0.8%	1
aldo-keto reductase (NADP) activity (view genes)	3 out of 927 genes, 0.3%	10 out of 5905 genes, 0.2%	1
ion channel activity (view genes)	3 out of 927 genes, 0.3%	10 out of 5905 genes, 0.2%	1
steroid binding (view genes)	3 out of 927 genes, 0.3%	10 out of 5905 genes, 0.2%	1
nucleobase transmembrane transporter activity (view genes)	3 out of 927 genes, 0.3%	10 out of 5905 genes, 0.2%	1
protein tag (view genes)	3 out of 927 genes, 0.3%	10 out of 5905 genes, 0.2%	1
sterol binding (view genes)	3 out of 927 genes, 0.3%	10 out of 5905 genes, 0.2%	1
translation elongation factor activity (view genes)	4 out of 927 genes, 0.4%	15 out of 5905 genes, 0.3%	1
transporter activity (view genes)	77 out of 927 genes, 8.3%	448 out of 5905 genes, 7.6%	1
copper ion binding (view genes)	5 out of 927 genes, 0.5%	21 out of 5905 genes, 0.4%	1
antioxidant activity (view genes)	7 out of 927 genes, 0.8%	32 out of 5905 genes, 0.5%	1
protein serine/threonine kinase activity (view genes)	24 out of 927 genes, 2.6%	131 out of 5905 genes, 2.2%	1
RNA polymerase II core promoter proximal region sequence-specific DNA binding transcription factor activity involved in negative regulation of transcription (view genes)	4 out of 927 genes, 0.4%	16 out of 5905 genes, 0.3%	1
magnesium ion binding (view genes)	11 out of 927 genes, 1.2%	55 out of 5905 genes, 0.9%	1
core promoter binding (view genes)	2 out of 927 genes, 0.2%	6 out of 5905 genes, 0.1%	1
Rho guanyl-nucleotide exchange factor activity (view genes)	2 out of 927 genes, 0.2%	6 out of 5905 genes, 0.1%	1
phosphofructokinase activity (view genes)	2 out of 927 genes, 0.2%	6 out of 5905 genes, 0.1%	1
peptide disulfide oxidoreductase activity (view genes)	2 out of 927 genes, 0.2%	6 out of 5905 genes, 0.1%	1
glutathione disulfide oxidoreductase activity (view genes)	2 out of 927 genes, 0.2%	6 out of 5905 genes, 0.1%	1
transferase activity, transferring aldehyde or ketonic groups (view genes)	2 out of 927 genes, 0.2%	6 out of 5905 genes, 0.1%	1
carbon-nitrogen lyase activity (view genes)	2 out of 927 genes, 0.2%	6 out of 5905 genes, 0.1%	1
nucleoside-triphosphate diphosphatase activity (view genes)	2 out of 927 genes, 0.2%	6 out of 5905 genes, 0.1%	1
vitamin transporter activity (view genes)	2 out of 927 genes, 0.2%	6 out of 5905 genes, 0.1%	1
oxidoreductase activity, acting on a sulfur group of donors, NAD(P) as acceptor (view genes)	3 out of 927 genes, 0.3%	11 out of 5905 genes, 0.2%	1
kinase regulator activity (view genes)	10 out of 927 genes, 1.1%	50 out of 5905 genes, 0.8%	1
telomeric DNA binding (view genes)	5 out of 927 genes, 0.5%	22 out of 5905 genes, 0.4%	1
nucleotide binding (view genes)	166 out of 927 genes, 17.9%	1011 out of 5905 genes, 17.1%	1
nucleoside phosphate binding (view genes)	166 out of 927 genes, 17.9%	1011 out of 5905 genes, 17.1%	1
phosphotransferase activity, phosphate group as acceptor (view genes)	4 out of 927 genes, 0.4%	17 out of 5905 genes, 0.3%	1
cation binding (view genes)	136 out of 927 genes, 14.7%	826 out of 5905 genes, 14.0%	1
hydrogen ion transmembrane transporter activity (view genes)	13 out of 927 genes, 1.4%	69 out of 5905 genes, 1.2%	1
protein kinase activity (view genes)	24 out of 927 genes, 2.6%	135 out of 5905 genes, 2.3%	1
DNA helicase activity (view genes)	8 out of 927 genes, 0.9%	40 out of 5905 genes, 0.7%	1
intramolecular transferase activity (view genes)	5 out of 927 genes, 0.5%	23 out of 5905 genes, 0.4%	1
oxidoreductase activity, acting on the CH-NH group of donors, NAD or NADP as acceptor (view genes)	3 out of 927 genes, 0.3%	12 out of 5905 genes, 0.2%	1
deaminase activity (view genes)	3 out of 927 genes, 0.3%	12 out of 5905 genes, 0.2%	1
cation-transporting ATPase activity (view genes)	9 out of 927 genes, 1.0%	46 out of 5905 genes, 0.8%	1
ion binding (view genes)	251 out of 927 genes, 27.1%	1553 out of 5905 genes, 26.3%	1
hydrolase activity, acting on acid anhydrides, catalyzing transmembrane movement of substances (view genes)	13 out of 927 genes, 1.4%	70 out of 5905 genes, 1.2%	1
ATPase activity, coupled to transmembrane movement of substances (view genes)	13 out of 927 genes, 1.4%	70 out of 5905 genes, 1.2%	1
sequence-specific DNA binding RNA polymerase I transcription factor activity (view genes)	2 out of 927 genes, 0.2%	7 out of 5905 genes, 0.1%	1
metalloexopeptidase activity (view genes)	2 out of 927 genes, 0.2%	7 out of 5905 genes, 0.1%	1
thioredoxin peroxidase activity (view genes)	2 out of 927 genes, 0.2%	7 out of 5905 genes, 0.1%	1
acylglycerol O-acyltransferase activity (view genes)	2 out of 927 genes, 0.2%	7 out of 5905 genes, 0.1%	1
cyclohydrolase activity (view genes)	2 out of 927 genes, 0.2%	7 out of 5905 genes, 0.1%	1
phosphatidylinositol-4-phosphate binding (view genes)	2 out of 927 genes, 0.2%	7 out of 5905 genes, 0.1%	1
RNA polymerase II transcription regulatory region sequence-specific DNA binding transcription factor activity involved in negative regulation of transcription (view genes)	4 out of 927 genes, 0.4%	18 out of 5905 genes, 0.3%	1
ligase activity, forming carbon-nitrogen bonds (view genes)	25 out of 927 genes, 2.7%	143 out of 5905 genes, 2.4%	1
nucleic acid binding transcription factor activity (view genes)	34 out of 927 genes, 3.7%	198 out of 5905 genes, 3.4%	1
sequence-specific DNA binding transcription factor activity (view genes)	34 out of 927 genes, 3.7%	198 out of 5905 genes, 3.4%	1
ATPase activity, coupled to transmembrane movement of ions (view genes)	9 out of 927 genes, 1.0%	47 out of 5905 genes, 0.8%	1
primary active transmembrane transporter activity (view genes)	14 out of 927 genes, 1.5%	77 out of 5905 genes, 1.3%	1
P-P-bond-hydrolysis-driven transmembrane transporter activity (view genes)	14 out of 927 genes, 1.5%	77 out of 5905 genes, 1.3%	1
UDP-glycosyltransferase activity (view genes)	5 out of 927 genes, 0.5%	24 out of 5905 genes, 0.4%	1
UDP-glucosyltransferase activity (view genes)	3 out of 927 genes, 0.3%	13 out of 5905 genes, 0.2%	1
alcohol binding (view genes)	3 out of 927 genes, 0.3%	13 out of 5905 genes, 0.2%	1
metal ion binding (view genes)	132 out of 927 genes, 14.2%	812 out of 5905 genes, 13.8%	1
kinase activity (view genes)	37 out of 927 genes, 4.0%	219 out of 5905 genes, 3.7%	1
phosphotransferase activity, alcohol group as acceptor (view genes)	33 out of 927 genes, 3.6%	195 out of 5905 genes, 3.3%	1
deacetylase activity (view genes)	4 out of 927 genes, 0.4%	19 out of 5905 genes, 0.3%	1
RNA polymerase II core promoter proximal region sequence-specific DNA binding transcription factor activity involved in positive regulation of transcription (view genes)	9 out of 927 genes, 1.0%	49 out of 5905 genes, 0.8%	1
RNA polymerase II transcription regulatory region sequence-specific DNA binding transcription factor activity involved in positive regulation of transcription (view genes)	9 out of 927 genes, 1.0%	49 out of 5905 genes, 0.8%	1
carbon-sulfur lyase activity (view genes)	2 out of 927 genes, 0.2%	8 out of 5905 genes, 0.1%	1
endodeoxyribonuclease activity, producing 5'-phosphomonoesters (view genes)	2 out of 927 genes, 0.2%	8 out of 5905 genes, 0.1%	1
amide transmembrane transporter activity (view genes)	2 out of 927 genes, 0.2%	8 out of 5905 genes, 0.1%	1
ATPase activity, coupled to movement of substances (view genes)	13 out of 927 genes, 1.4%	74 out of 5905 genes, 1.3%	1
prenyltransferase activity (view genes)	3 out of 927 genes, 0.3%	14 out of 5905 genes, 0.2%	1
alcohol transmembrane transporter activity (view genes)	3 out of 927 genes, 0.3%	14 out of 5905 genes, 0.2%	1
phosphotransferase activity, for other substituted phosphate groups (view genes)	3 out of 927 genes, 0.3%	14 out of 5905 genes, 0.2%	1
ubiquitin protein ligase binding (view genes)	3 out of 927 genes, 0.3%	14 out of 5905 genes, 0.2%	1
small conjugating protein ligase binding (view genes)	3 out of 927 genes, 0.3%	14 out of 5905 genes, 0.2%	1
actin filament binding (view genes)	3 out of 927 genes, 0.3%	14 out of 5905 genes, 0.2%	1
organic hydroxy compound transmembrane transporter activity (view genes)	3 out of 927 genes, 0.3%	14 out of 5905 genes, 0.2%	1
NADP binding (view genes)	4 out of 927 genes, 0.4%	20 out of 5905 genes, 0.3%	1
exopeptidase activity (view genes)	5 out of 927 genes, 0.5%	26 out of 5905 genes, 0.4%	1
RNA polymerase II core promoter proximal region sequence-specific DNA binding transcription factor activity (view genes)	12 out of 927 genes, 1.3%	70 out of 5905 genes, 1.2%	1
motor activity (view genes)	4 out of 927 genes, 0.4%	21 out of 5905 genes, 0.4%	1
alpha-1,6-mannosyltransferase activity (view genes)	2 out of 927 genes, 0.2%	9 out of 5905 genes, 0.2%	1
ferric-chelate reductase activity (view genes)	2 out of 927 genes, 0.2%	9 out of 5905 genes, 0.2%	1
fatty acid synthase activity (view genes)	2 out of 927 genes, 0.2%	9 out of 5905 genes, 0.2%	1
protein serine/threonine/tyrosine kinase activity (view genes)	2 out of 927 genes, 0.2%	9 out of 5905 genes, 0.2%	1
dicarboxylic acid transmembrane transporter activity (view genes)	2 out of 927 genes, 0.2%	9 out of 5905 genes, 0.2%	1
oxidoreductase activity, oxidizing metal ions, NAD or NADP as acceptor (view genes)	2 out of 927 genes, 0.2%	9 out of 5905 genes, 0.2%	1
endonuclease activity, active with either ribo- or deoxyribonucleic acids and producing 3'-phosphomonoesters (view genes)	2 out of 927 genes, 0.2%	9 out of 5905 genes, 0.2%	1
peroxiredoxin activity (view genes)	2 out of 927 genes, 0.2%	9 out of 5905 genes, 0.2%	1
histone deacetylase activity (view genes)	3 out of 927 genes, 0.3%	15 out of 5905 genes, 0.3%	1
organic cation transmembrane transporter activity (view genes)	3 out of 927 genes, 0.3%	15 out of 5905 genes, 0.3%	1
inorganic anion transmembrane transporter activity (view genes)	3 out of 927 genes, 0.3%	15 out of 5905 genes, 0.3%	1
carbon-nitrogen ligase activity, with glutamine as amido-N-donor (view genes)	3 out of 927 genes, 0.3%	15 out of 5905 genes, 0.3%	1
carbohydrate kinase activity (view genes)	3 out of 927 genes, 0.3%	15 out of 5905 genes, 0.3%	1
protein deacetylase activity (view genes)	3 out of 927 genes, 0.3%	15 out of 5905 genes, 0.3%	1
sulfur compound transmembrane transporter activity (view genes)	3 out of 927 genes, 0.3%	15 out of 5905 genes, 0.3%	1
pyrophosphatase activity (view genes)	67 out of 927 genes, 7.2%	416 out of 5905 genes, 7.0%	1
hydrolase activity, acting on acid anhydrides (view genes)	67 out of 927 genes, 7.2%	416 out of 5905 genes, 7.0%	1
hydrolase activity, acting on acid anhydrides, in phosphorus-containing anhydrides (view genes)	67 out of 927 genes, 7.2%	416 out of 5905 genes, 7.0%	1
transferase activity, transferring alkyl or aryl (other than methyl) groups (view genes)	7 out of 927 genes, 0.8%	40 out of 5905 genes, 0.7%	1
pyridoxal phosphate binding (view genes)	7 out of 927 genes, 0.8%	40 out of 5905 genes, 0.7%	1
ATP binding (view genes)	106 out of 927 genes, 11.4%	666 out of 5905 genes, 11.3%	1
damaged DNA binding (view genes)	5 out of 927 genes, 0.5%	28 out of 5905 genes, 0.5%	1
endodeoxyribonuclease activity (view genes)	4 out of 927 genes, 0.4%	22 out of 5905 genes, 0.4%	1
adenyl ribonucleotide binding (view genes)	106 out of 927 genes, 11.4%	668 out of 5905 genes, 11.3%	1
ubiquitin-protein ligase activity (view genes)	14 out of 927 genes, 1.5%	85 out of 5905 genes, 1.4%	1
glucosyltransferase activity (view genes)	3 out of 927 genes, 0.3%	16 out of 5905 genes, 0.3%	1
sequence-specific transcription regulatory region DNA binding RNA polymerase II transcription factor recruiting transcription factor activity (view genes)	2 out of 927 genes, 0.2%	10 out of 5905 genes, 0.2%	1
microtubule motor activity (view genes)	2 out of 927 genes, 0.2%	10 out of 5905 genes, 0.2%	1
peptide N-acetyltransferase activity (view genes)	2 out of 927 genes, 0.2%	10 out of 5905 genes, 0.2%	1
acid-amino acid ligase activity (view genes)	17 out of 927 genes, 1.8%	105 out of 5905 genes, 1.8%	1
oxidoreductase activity, acting on paired donors, with incorporation or reduction of molecular oxygen (view genes)	5 out of 927 genes, 0.5%	29 out of 5905 genes, 0.5%	1
signal transducer activity (view genes)	8 out of 927 genes, 0.9%	48 out of 5905 genes, 0.8%	1
molecular transducer activity (view genes)	8 out of 927 genes, 0.9%	48 out of 5905 genes, 0.8%	1
adenyl nucleotide binding (view genes)	106 out of 927 genes, 11.4%	672 out of 5905 genes, 11.4%	1
DNA binding, bending (view genes)	4 out of 927 genes, 0.4%	23 out of 5905 genes, 0.4%	1
kinase binding (view genes)	4 out of 927 genes, 0.4%	23 out of 5905 genes, 0.4%	1
protein kinase binding (view genes)	4 out of 927 genes, 0.4%	23 out of 5905 genes, 0.4%	1
small conjugating protein ligase activity (view genes)	15 out of 927 genes, 1.6%	93 out of 5905 genes, 1.6%	1
sequence-specific DNA binding RNA polymerase II transcription factor activity (view genes)	23 out of 927 genes, 2.5%	144 out of 5905 genes, 2.4%	1
GTPase activity (view genes)	12 out of 927 genes, 1.3%	74 out of 5905 genes, 1.3%	1
anion binding (view genes)	141 out of 927 genes, 15.2%	897 out of 5905 genes, 15.2%	1
ligase activity (view genes)	31 out of 927 genes, 3.3%	196 out of 5905 genes, 3.3%	1
aminopeptidase activity (view genes)	3 out of 927 genes, 0.3%	17 out of 5905 genes, 0.3%	1
peroxidase activity (view genes)	3 out of 927 genes, 0.3%	17 out of 5905 genes, 0.3%	1
FMN binding (view genes)	3 out of 927 genes, 0.3%	17 out of 5905 genes, 0.3%	1
protein disulfide oxidoreductase activity (view genes)	3 out of 927 genes, 0.3%	17 out of 5905 genes, 0.3%	1
oxidoreductase activity, acting on peroxide as acceptor (view genes)	3 out of 927 genes, 0.3%	17 out of 5905 genes, 0.3%	1
DNA replication origin binding (view genes)	5 out of 927 genes, 0.5%	30 out of 5905 genes, 0.5%	1
ATP-dependent DNA helicase activity (view genes)	4 out of 927 genes, 0.4%	24 out of 5905 genes, 0.4%	1
identical protein binding (view genes)	4 out of 927 genes, 0.4%	24 out of 5905 genes, 0.4%	1
4 iron, 4 sulfur cluster binding (view genes)	4 out of 927 genes, 0.4%	24 out of 5905 genes, 0.4%	1
serine-type endopeptidase activity (view genes)	2 out of 927 genes, 0.2%	11 out of 5905 genes, 0.2%	1
monooxygenase activity (view genes)	2 out of 927 genes, 0.2%	11 out of 5905 genes, 0.2%	1
acetylglucosaminyltransferase activity (view genes)	2 out of 927 genes, 0.2%	11 out of 5905 genes, 0.2%	1
rRNA methyltransferase activity (view genes)	2 out of 927 genes, 0.2%	11 out of 5905 genes, 0.2%	1
oxidoreductase activity, acting on the CH-CH group of donors, NAD or NADP as acceptor (view genes)	2 out of 927 genes, 0.2%	11 out of 5905 genes, 0.2%	1
oxidoreductase activity, acting on the CH-NH2 group of donors (view genes)	2 out of 927 genes, 0.2%	11 out of 5905 genes, 0.2%	1
mismatched DNA binding (view genes)	2 out of 927 genes, 0.2%	11 out of 5905 genes, 0.2%	1
transferase activity, transferring acyl groups, acyl groups converted into alkyl on transfer (view genes)	2 out of 927 genes, 0.2%	11 out of 5905 genes, 0.2%	1
dioxygenase activity (view genes)	2 out of 927 genes, 0.2%	11 out of 5905 genes, 0.2%	1
phosphatidylinositol-3,5-bisphosphate binding (view genes)	2 out of 927 genes, 0.2%	11 out of 5905 genes, 0.2%	1
ATPase activity, coupled (view genes)	33 out of 927 genes, 3.6%	211 out of 5905 genes, 3.6%	1
ribonucleoside binding (view genes)	120 out of 927 genes, 12.9%	768 out of 5905 genes, 13.0%	1
nucleoside binding (view genes)	120 out of 927 genes, 12.9%	769 out of 5905 genes, 13.0%	1
ribonucleotide binding (view genes)	122 out of 927 genes, 13.2%	782 out of 5905 genes, 13.2%	1
DNA-dependent ATPase activity (view genes)	11 out of 927 genes, 1.2%	70 out of 5905 genes, 1.2%	1
purine ribonucleoside triphosphate binding (view genes)	119 out of 927 genes, 12.8%	763 out of 5905 genes, 12.9%	1
purine nucleotide binding (view genes)	120 out of 927 genes, 12.9%	770 out of 5905 genes, 13.0%	1
purine nucleoside binding (view genes)	119 out of 927 genes, 12.8%	764 out of 5905 genes, 12.9%	1
purine ribonucleoside binding (view genes)	119 out of 927 genes, 12.8%	764 out of 5905 genes, 12.9%	1
purine ribonucleotide binding (view genes)	119 out of 927 genes, 12.8%	765 out of 5905 genes, 13.0%	1
helicase activity (view genes)	17 out of 927 genes, 1.8%	110 out of 5905 genes, 1.9%	1
lipid binding (view genes)	19 out of 927 genes, 2.0%	123 out of 5905 genes, 2.1%	1
nucleoside-triphosphatase activity (view genes)	61 out of 927 genes, 6.6%	394 out of 5905 genes, 6.7%	1
actin binding (view genes)	7 out of 927 genes, 0.8%	45 out of 5905 genes, 0.8%	1
first spliceosomal transesterification activity (view genes)	2 out of 927 genes, 0.2%	12 out of 5905 genes, 0.2%	1
carboxylesterase activity (view genes)	2 out of 927 genes, 0.2%	12 out of 5905 genes, 0.2%	1
calmodulin binding (view genes)	2 out of 927 genes, 0.2%	12 out of 5905 genes, 0.2%	1
protein phosphatase type 1 regulator activity (view genes)	2 out of 927 genes, 0.2%	12 out of 5905 genes, 0.2%	1
ATPase activity, coupled to transmembrane movement of ions, phosphorylative mechanism (view genes)	2 out of 927 genes, 0.2%	12 out of 5905 genes, 0.2%	1
palmitoyltransferase activity (view genes)	2 out of 927 genes, 0.2%	12 out of 5905 genes, 0.2%	1
oxidoreductase activity, oxidizing metal ions (view genes)	2 out of 927 genes, 0.2%	12 out of 5905 genes, 0.2%	1
protein kinase activator activity (view genes)	2 out of 927 genes, 0.2%	12 out of 5905 genes, 0.2%	1
ATP-dependent 3'-5' DNA helicase activity (view genes)	2 out of 927 genes, 0.2%	12 out of 5905 genes, 0.2%	1
RNA binding (view genes)	85 out of 927 genes, 9.2%	550 out of 5905 genes, 9.3%	1
metallopeptidase activity (view genes)	6 out of 927 genes, 0.6%	39 out of 5905 genes, 0.7%	1
protein homodimerization activity (view genes)	3 out of 927 genes, 0.3%	19 out of 5905 genes, 0.3%	1
phosphatidylinositol-3-phosphate binding (view genes)	4 out of 927 genes, 0.4%	26 out of 5905 genes, 0.4%	1
inorganic cation transmembrane transporter activity (view genes)	19 out of 927 genes, 2.0%	126 out of 5905 genes, 2.1%	1
ATPase activity (view genes)	43 out of 927 genes, 4.6%	283 out of 5905 genes, 4.8%	1
double-stranded DNA binding (view genes)	7 out of 927 genes, 0.8%	47 out of 5905 genes, 0.8%	1
disulfide oxidoreductase activity (view genes)	3 out of 927 genes, 0.3%	20 out of 5905 genes, 0.3%	1
O-acetyltransferase activity (view genes)	2 out of 927 genes, 0.2%	13 out of 5905 genes, 0.2%	1
kinase activator activity (view genes)	2 out of 927 genes, 0.2%	13 out of 5905 genes, 0.2%	1
3'-5' DNA helicase activity (view genes)	2 out of 927 genes, 0.2%	13 out of 5905 genes, 0.2%	1
2 iron, 2 sulfur cluster binding (view genes)	2 out of 927 genes, 0.2%	13 out of 5905 genes, 0.2%	1
nucleobase-containing compound transmembrane transporter activity (view genes)	4 out of 927 genes, 0.4%	27 out of 5905 genes, 0.5%	1
RNA polymerase II regulatory region sequence-specific DNA binding (view genes)	9 out of 927 genes, 1.0%	61 out of 5905 genes, 1.0%	1
core promoter proximal region DNA binding (view genes)	10 out of 927 genes, 1.1%	68 out of 5905 genes, 1.2%	1
RNA polymerase II core promoter proximal region sequence-specific DNA binding (view genes)	8 out of 927 genes, 0.9%	55 out of 5905 genes, 0.9%	1
O-acyltransferase activity (view genes)	4 out of 927 genes, 0.4%	28 out of 5905 genes, 0.5%	1
snoRNA binding (view genes)	3 out of 927 genes, 0.3%	21 out of 5905 genes, 0.4%	1
protein complex scaffold (view genes)	3 out of 927 genes, 0.3%	21 out of 5905 genes, 0.4%	1
isomerase activity (view genes)	11 out of 927 genes, 1.2%	76 out of 5905 genes, 1.3%	1
tRNA-specific ribonuclease activity (view genes)	2 out of 927 genes, 0.2%	14 out of 5905 genes, 0.2%	1
transferase activity, transferring acyl groups (view genes)	19 out of 927 genes, 2.0%	130 out of 5905 genes, 2.2%	1
regulatory region DNA binding (view genes)	13 out of 927 genes, 1.4%	90 out of 5905 genes, 1.5%	1
transcription regulatory region DNA binding (view genes)	13 out of 927 genes, 1.4%	90 out of 5905 genes, 1.5%	1
RNA polymerase II regulatory region DNA binding (view genes)	9 out of 927 genes, 1.0%	63 out of 5905 genes, 1.1%	1
transferase activity, transferring acyl groups other than amino-acyl groups (view genes)	15 out of 927 genes, 1.6%	104 out of 5905 genes, 1.8%	1
channel activity (view genes)	4 out of 927 genes, 0.4%	29 out of 5905 genes, 0.5%	1
passive transmembrane transporter activity (view genes)	4 out of 927 genes, 0.4%	29 out of 5905 genes, 0.5%	1
transaminase activity (view genes)	3 out of 927 genes, 0.3%	22 out of 5905 genes, 0.4%	1
transferase activity, transferring nitrogenous groups (view genes)	3 out of 927 genes, 0.3%	22 out of 5905 genes, 0.4%	1
ATPase regulator activity (view genes)	3 out of 927 genes, 0.3%	22 out of 5905 genes, 0.4%	1
regulatory region nucleic acid binding (view genes)	13 out of 927 genes, 1.4%	92 out of 5905 genes, 1.6%	1
RNA polymerase II transcription factor recruiting transcription factor activity (view genes)	2 out of 927 genes, 0.2%	15 out of 5905 genes, 0.3%	1
single-stranded RNA binding (view genes)	2 out of 927 genes, 0.2%	15 out of 5905 genes, 0.3%	1
nucleobase-containing compound kinase activity (view genes)	2 out of 927 genes, 0.2%	15 out of 5905 genes, 0.3%	1
binding, bridging (view genes)	7 out of 927 genes, 0.8%	51 out of 5905 genes, 0.9%	1
oxidoreductase activity, acting on a sulfur group of donors (view genes)	5 out of 927 genes, 0.5%	37 out of 5905 genes, 0.6%	1
hydrolase activity, acting on carbon-nitrogen (but not peptide) bonds, in linear amides (view genes)	5 out of 927 genes, 0.5%	37 out of 5905 genes, 0.6%	1
oxidoreductase activity, acting on NAD(P)H (view genes)	4 out of 927 genes, 0.4%	30 out of 5905 genes, 0.5%	1
nucleic acid binding (view genes)	173 out of 927 genes, 18.7%	1143 out of 5905 genes, 19.4%	1
transcription factor recruiting transcription factor activity (view genes)	5 out of 927 genes, 0.5%	38 out of 5905 genes, 0.6%	1
deoxyribonuclease activity (view genes)	4 out of 927 genes, 0.4%	31 out of 5905 genes, 0.5%	1
phospholipid transporter activity (view genes)	2 out of 927 genes, 0.2%	16 out of 5905 genes, 0.3%	1
DNA translocase activity (view genes)	2 out of 927 genes, 0.2%	16 out of 5905 genes, 0.3%	1
core promoter proximal region sequence-specific DNA binding (view genes)	9 out of 927 genes, 1.0%	67 out of 5905 genes, 1.1%	1
protein phosphatase regulator activity (view genes)	3 out of 927 genes, 0.3%	24 out of 5905 genes, 0.4%	1
transferase activity, transferring phosphorus-containing groups (view genes)	53 out of 927 genes, 5.7%	364 out of 5905 genes, 6.2%	1
RNA helicase activity (view genes)	5 out of 927 genes, 0.5%	39 out of 5905 genes, 0.7%	1
iron-sulfur cluster binding (view genes)	5 out of 927 genes, 0.5%	39 out of 5905 genes, 0.7%	1
metal cluster binding (view genes)	5 out of 927 genes, 0.5%	39 out of 5905 genes, 0.7%	1
acetyltransferase activity (view genes)	8 out of 927 genes, 0.9%	61 out of 5905 genes, 1.0%	1
ATP-dependent RNA helicase activity (view genes)	4 out of 927 genes, 0.4%	32 out of 5905 genes, 0.5%	1
metal ion transmembrane transporter activity (view genes)	7 out of 927 genes, 0.8%	54 out of 5905 genes, 0.9%	1
RNA-directed DNA polymerase activity (view genes)	6 out of 927 genes, 0.6%	47 out of 5905 genes, 0.8%	1
phosphatidylinositol phosphate binding (view genes)	6 out of 927 genes, 0.6%	47 out of 5905 genes, 0.8%	1
metalloendopeptidase activity (view genes)	2 out of 927 genes, 0.2%	17 out of 5905 genes, 0.3%	1
transferase activity, transferring pentosyl groups (view genes)	2 out of 927 genes, 0.2%	17 out of 5905 genes, 0.3%	1
transcription regulatory region sequence-specific DNA binding (view genes)	11 out of 927 genes, 1.2%	83 out of 5905 genes, 1.4%	1
catalytic activity (view genes)	357 out of 927 genes, 38.5%	2337 out of 5905 genes, 39.6%	1
phosphate transmembrane transporter activity (view genes)	3 out of 927 genes, 0.3%	25 out of 5905 genes, 0.4%	1
mRNA binding (view genes)	9 out of 927 genes, 1.0%	69 out of 5905 genes, 1.2%	1
N-methyltransferase activity (view genes)	4 out of 927 genes, 0.4%	33 out of 5905 genes, 0.6%	1
protein binding, bridging (view genes)	6 out of 927 genes, 0.6%	48 out of 5905 genes, 0.8%	1
endonuclease activity (view genes)	16 out of 927 genes, 1.7%	119 out of 5905 genes, 2.0%	1
phosphatase regulator activity (view genes)	3 out of 927 genes, 0.3%	26 out of 5905 genes, 0.4%	1
Ras guanyl-nucleotide exchange factor activity (view genes)	2 out of 927 genes, 0.2%	18 out of 5905 genes, 0.3%	1
serine-type peptidase activity (view genes)	2 out of 927 genes, 0.2%	18 out of 5905 genes, 0.3%	1
ribosome binding (view genes)	2 out of 927 genes, 0.2%	18 out of 5905 genes, 0.3%	1
drug transporter activity (view genes)	2 out of 927 genes, 0.2%	18 out of 5905 genes, 0.3%	1
ATP-dependent helicase activity (view genes)	11 out of 927 genes, 1.2%	85 out of 5905 genes, 1.4%	1
cytoskeletal protein binding (view genes)	11 out of 927 genes, 1.2%	85 out of 5905 genes, 1.4%	1
purine NTP-dependent helicase activity (view genes)	11 out of 927 genes, 1.2%	85 out of 5905 genes, 1.4%	1
N-acyltransferase activity (view genes)	6 out of 927 genes, 0.6%	50 out of 5905 genes, 0.8%	1
core RNA polymerase binding transcription factor activity (view genes)	3 out of 927 genes, 0.3%	27 out of 5905 genes, 0.5%	1
histone acetyltransferase activity (view genes)	3 out of 927 genes, 0.3%	27 out of 5905 genes, 0.5%	1
protein complex binding (view genes)	3 out of 927 genes, 0.3%	27 out of 5905 genes, 0.5%	1
GTP binding (view genes)	13 out of 927 genes, 1.4%	101 out of 5905 genes, 1.7%	1
guanyl nucleotide binding (view genes)	13 out of 927 genes, 1.4%	101 out of 5905 genes, 1.7%	1
guanyl ribonucleotide binding (view genes)	13 out of 927 genes, 1.4%	101 out of 5905 genes, 1.7%	1
enzyme inhibitor activity (view genes)	4 out of 927 genes, 0.4%	35 out of 5905 genes, 0.6%	1
sequence-specific DNA binding transcription factor recruiting transcription factor activity (view genes)	2 out of 927 genes, 0.2%	19 out of 5905 genes, 0.3%	1
ubiquitin thiolesterase activity (view genes)	2 out of 927 genes, 0.2%	19 out of 5905 genes, 0.3%	1
ubiquitin-specific protease activity (view genes)	2 out of 927 genes, 0.2%	19 out of 5905 genes, 0.3%	1
intramolecular oxidoreductase activity (view genes)	2 out of 927 genes, 0.2%	19 out of 5905 genes, 0.3%	1
protein dimerization activity (view genes)	8 out of 927 genes, 0.9%	66 out of 5905 genes, 1.1%	1
binding (view genes)	431 out of 927 genes, 46.5%	2830 out of 5905 genes, 47.9%	1
protein methyltransferase activity (view genes)	3 out of 927 genes, 0.3%	28 out of 5905 genes, 0.5%	1
enzyme binding (view genes)	10 out of 927 genes, 1.1%	81 out of 5905 genes, 1.4%	1
RNA-dependent ATPase activity (view genes)	4 out of 927 genes, 0.4%	36 out of 5905 genes, 0.6%	1
N-acetyltransferase activity (view genes)	5 out of 927 genes, 0.5%	44 out of 5905 genes, 0.7%	1
phosphatidylinositol binding (view genes)	8 out of 927 genes, 0.9%	67 out of 5905 genes, 1.1%	1
lipid transporter activity (view genes)	3 out of 927 genes, 0.3%	29 out of 5905 genes, 0.5%	1
oxidoreductase activity, acting on the CH-CH group of donors (view genes)	3 out of 927 genes, 0.3%	29 out of 5905 genes, 0.5%	1
serine hydrolase activity (view genes)	2 out of 927 genes, 0.2%	21 out of 5905 genes, 0.4%	1
small conjugating protein-specific protease activity (view genes)	2 out of 927 genes, 0.2%	21 out of 5905 genes, 0.4%	1
structural constituent of cytoskeleton (view genes)	4 out of 927 genes, 0.4%	38 out of 5905 genes, 0.6%	1
phospholipid binding (view genes)	13 out of 927 genes, 1.4%	106 out of 5905 genes, 1.8%	1
transferase activity, transferring hexosyl groups (view genes)	10 out of 927 genes, 1.1%	85 out of 5905 genes, 1.4%	1
3'-5' exonuclease activity (view genes)	2 out of 927 genes, 0.2%	22 out of 5905 genes, 0.4%	1
chromatin binding (view genes)	12 out of 927 genes, 1.3%	101 out of 5905 genes, 1.7%	1
DNA binding (view genes)	84 out of 927 genes, 9.1%	598 out of 5905 genes, 10.1%	1
cysteine-type peptidase activity (view genes)	3 out of 927 genes, 0.3%	32 out of 5905 genes, 0.5%	1
SNAP receptor activity (view genes)	2 out of 927 genes, 0.2%	24 out of 5905 genes, 0.4%	1
nucleosome binding (view genes)	2 out of 927 genes, 0.2%	24 out of 5905 genes, 0.4%	1
transferase activity, transferring glycosyl groups (view genes)	12 out of 927 genes, 1.3%	104 out of 5905 genes, 1.8%	1
carboxylic ester hydrolase activity (view genes)	4 out of 927 genes, 0.4%	42 out of 5905 genes, 0.7%	1
transferase activity, transferring one-carbon groups (view genes)	12 out of 927 genes, 1.3%	105 out of 5905 genes, 1.8%	1
phosphatase activity (view genes)	12 out of 927 genes, 1.3%	105 out of 5905 genes, 1.8%	1
ribonucleoprotein complex binding (view genes)	2 out of 927 genes, 0.2%	25 out of 5905 genes, 0.4%	1
methyltransferase activity (view genes)	11 out of 927 genes, 1.2%	99 out of 5905 genes, 1.7%	1
structure-specific DNA binding (view genes)	11 out of 927 genes, 1.2%	99 out of 5905 genes, 1.7%	1
hydrolase activity (view genes)	142 out of 927 genes, 15.3%	998 out of 5905 genes, 16.9%	1
RNA methyltransferase activity (view genes)	3 out of 927 genes, 0.3%	35 out of 5905 genes, 0.6%	1
mannosyltransferase activity (view genes)	4 out of 927 genes, 0.4%	44 out of 5905 genes, 0.7%	1
thiolester hydrolase activity (view genes)	2 out of 927 genes, 0.2%	27 out of 5905 genes, 0.5%	1
aspartic-type endopeptidase activity (view genes)	5 out of 927 genes, 0.5%	54 out of 5905 genes, 0.9%	1
aspartic-type peptidase activity (view genes)	5 out of 927 genes, 0.5%	54 out of 5905 genes, 0.9%	1
S-adenosylmethionine-dependent methyltransferase activity (view genes)	8 out of 927 genes, 0.9%	79 out of 5905 genes, 1.3%	1
endonuclease activity, active with either ribo- or deoxyribonucleic acids and producing 5'-phosphomonoesters (view genes)	7 out of 927 genes, 0.8%	71 out of 5905 genes, 1.2%	1
exonuclease activity (view genes)	3 out of 927 genes, 0.3%	37 out of 5905 genes, 0.6%	1
DNA polymerase activity (view genes)	6 out of 927 genes, 0.6%	63 out of 5905 genes, 1.1%	1
calcium ion binding (view genes)	2 out of 927 genes, 0.2%	28 out of 5905 genes, 0.5%	1
flavin adenine dinucleotide binding (view genes)	2 out of 927 genes, 0.2%	28 out of 5905 genes, 0.5%	1
RNA polymerase II transcription factor binding (view genes)	3 out of 927 genes, 0.3%	38 out of 5905 genes, 0.6%	1
nuclease activity (view genes)	17 out of 927 genes, 1.8%	151 out of 5905 genes, 2.6%	1
protein serine/threonine phosphatase activity (view genes)	2 out of 927 genes, 0.2%	29 out of 5905 genes, 0.5%	1
ribonuclease H activity (view genes)	4 out of 927 genes, 0.4%	48 out of 5905 genes, 0.8%	1
translation factor activity, nucleic acid binding (view genes)	5 out of 927 genes, 0.5%	57 out of 5905 genes, 1.0%	1
transferase activity (view genes)	108 out of 927 genes, 11.7%	792 out of 5905 genes, 13.4%	1
nucleotidyltransferase activity (view genes)	13 out of 927 genes, 1.4%	124 out of 5905 genes, 2.1%	1
protein heterodimerization activity (view genes)	2 out of 927 genes, 0.2%	31 out of 5905 genes, 0.5%	1
GTPase activator activity (view genes)	4 out of 927 genes, 0.4%	51 out of 5905 genes, 0.9%	1
phosphoric ester hydrolase activity (view genes)	13 out of 927 genes, 1.4%	126 out of 5905 genes, 2.1%	1
transcription factor binding (view genes)	6 out of 927 genes, 0.6%	69 out of 5905 genes, 1.2%	1
tubulin binding (view genes)	2 out of 927 genes, 0.2%	32 out of 5905 genes, 0.5%	1
small conjugating protein binding (view genes)	3 out of 927 genes, 0.3%	43 out of 5905 genes, 0.7%	1
peptidase activity (view genes)	18 out of 927 genes, 1.9%	167 out of 5905 genes, 2.8%	1
phosphoprotein phosphatase activity (view genes)	4 out of 927 genes, 0.4%	53 out of 5905 genes, 0.9%	1
enzyme regulator activity (view genes)	29 out of 927 genes, 3.1%	251 out of 5905 genes, 4.3%	1
endoribonuclease activity, producing 5'-phosphomonoesters (view genes)	5 out of 927 genes, 0.5%	63 out of 5905 genes, 1.1%	1
peptidase activity, acting on L-amino acid peptides (view genes)	17 out of 927 genes, 1.8%	162 out of 5905 genes, 2.7%	1
peptide binding (view genes)	2 out of 927 genes, 0.2%	36 out of 5905 genes, 0.6%	1
translation initiation factor activity (view genes)	2 out of 927 genes, 0.2%	37 out of 5905 genes, 0.6%	1
amide binding (view genes)	2 out of 927 genes, 0.2%	37 out of 5905 genes, 0.6%	1
endoribonuclease activity (view genes)	6 out of 927 genes, 0.6%	76 out of 5905 genes, 1.3%	1
small GTPase regulator activity (view genes)	5 out of 927 genes, 0.5%	67 out of 5905 genes, 1.1%	1
aminoacyl-tRNA ligase activity (view genes)	2 out of 927 genes, 0.2%	38 out of 5905 genes, 0.6%	1
ligase activity, forming carbon-oxygen bonds (view genes)	2 out of 927 genes, 0.2%	38 out of 5905 genes, 0.6%	1
ligase activity, forming aminoacyl-tRNA and related compounds (view genes)	2 out of 927 genes, 0.2%	38 out of 5905 genes, 0.6%	1
single-stranded DNA binding (view genes)	3 out of 927 genes, 0.3%	49 out of 5905 genes, 0.8%	1
enzyme activator activity (view genes)	9 out of 927 genes, 1.0%	106 out of 5905 genes, 1.8%	1
histone binding (view genes)	2 out of 927 genes, 0.2%	40 out of 5905 genes, 0.7%	1
ubiquitin binding (view genes)	2 out of 927 genes, 0.2%	40 out of 5905 genes, 0.7%	1
endopeptidase activity (view genes)	9 out of 927 genes, 1.0%	108 out of 5905 genes, 1.8%	1
protein binding (view genes)	83 out of 927 genes, 9.0%	662 out of 5905 genes, 11.2%	1
protein transporter activity (view genes)	4 out of 927 genes, 0.4%	64 out of 5905 genes, 1.1%	1
ribonuclease activity (view genes)	7 out of 927 genes, 0.8%	93 out of 5905 genes, 1.6%	1
nucleoside-triphosphatase regulator activity (view genes)	10 out of 927 genes, 1.1%	123 out of 5905 genes, 2.1%	1
guanyl-nucleotide exchange factor activity (view genes)	2 out of 927 genes, 0.2%	47 out of 5905 genes, 0.8%	1
DNA-directed DNA polymerase activity (view genes)	3 out of 927 genes, 0.3%	60 out of 5905 genes, 1.0%	1
GTPase regulator activity (view genes)	7 out of 927 genes, 0.8%	101 out of 5905 genes, 1.7%	1
hydrolase activity, acting on ester bonds (view genes)	36 out of 927 genes, 3.9%	346 out of 5905 genes, 5.9%	1
protein binding transcription factor activity (view genes)	10 out of 927 genes, 1.1%	137 out of 5905 genes, 2.3%	1
RNA polymerase II transcription factor binding transcription factor activity (view genes)	2 out of 927 genes, 0.2%	55 out of 5905 genes, 0.9%	1
transcription cofactor activity (view genes)	2 out of 927 genes, 0.2%	57 out of 5905 genes, 1.0%	1
molecular_function (view genes)	261 out of 927 genes, 28.2%	1930 out of 5905 genes, 32.7%	1
transcription factor binding transcription factor activity (view genes)	7 out of 927 genes, 0.8%	118 out of 5905 genes, 2.0%	1
Gene Ontology term	Genes annotated to the term
structural constituent of ribosome	YOL127W, YDR450W, YOL121C, YER131W, YER056C-A, YNL178W, YPL090C, YML073C, YGL123W, YGL189C, YDR471W, YPL143W, YHL001W, YJR123W, YOR234C, YIL052C, YLR061W, YPR102C, YER102W, YHR010W, YGL147C, YMR142C, YGL135W, YOR312C, YGL031C, YIL148W, YBR048W, YKR057W, YPR132W, YLR048W, YOR293W, YJR094W-A, YDR418W, YKL006W, YLR340W, YDL130W, YPL198W, YJL190C, YPL249C-A, YGR148C, YJL177W, YLR185W, YNL302C, YBR084…
structural molecule activity	YOL127W, YOL121C, YER131W, YER056C-A, YDR471W, YIL052C, YLR061W, YPR102C, YGL147C, YDR103W, YGL135W, YIL148W, YBR048W, YLR048W, YOR293W, YDR418W, YKL096W-A, YDL130W, YML124C, YPL249C-A, YGR148C, YJL177W, YOR178C, YBR084C-A, YGR027C, YML063W, YGL030W, YEL054C, YGR085C, YMR242C, YBR181C, YDR025W, YKL164C, YGL076C, YLR325C, YER074W, YLR406C, YOR096W, YJL136C, YPL079W, YDL136W, YGL103W, YPR043W, YLR4…
rRNA binding	YOL127W, YDR450W, YBR189W, YLR185W, YGL123W, YIL018W, YNL075W, YHR148W, YGR085C, YPR102C, YGL147C, YFR031C-A, YDR025W, YBR048W, YJR145C, YNL067W, YDR064W, YML026C, YHR203C, YPL131W, YLR340W
polyamine transmembrane transporter activity	YBR132C, YOR273C, YLL028W, YKR039W, YDL210W, YPR156C, YGR138C
spermine transmembrane transporter activity	YOR273C, YLL028W, YPR156C, YGR138C
beta-glucosidase activity	YGL028C, YOR190W, YNR067C, YDR261C, YLR300W
hydrolase activity, acting on ether bonds	YER043C, YNR064C, YNL045W
carboxylic acid transmembrane transporter activity	YDL054C, YBR069C, YDR046C, YBR132C, YHL008C, YDR508C, YOR348C, YOR306C, YMR241W, YKL120W, YOL020W, YNR056C, YPL265W, YDL210W, YOL119C, YKR039W, YNL125C, YNL270C, YLR348C
carboxy-lyase activity	YDR047W, YOR128C, YNR043W, YOL052C, YLR134W, YLR044C, YGR087C, YMR250W, YKL088W
glucosidase activity	YGL028C, YOR190W, YNR067C, YGR279C, YLR300W, YBR299W, YOL157C, YHR143W, YDR261C, YNL066W
organic anion transmembrane transporter activity	YDL054C, YBR069C, YDR046C, YBR132C, YHL008C, YDR508C, YOR348C, YOR306C, YMR241W, YKL120W, YOL020W, YNR056C, YPL221W, YPL265W, YDL210W, YOL119C, YKR039W, YNL125C, YNL270C, YLR348C
heme binding	YJR078W, YGR088W, YNL111C, Q0055, YJR137C, Q0070, YDR402C, YMR015C, Q0065
tetrapyrrole binding	YJR078W, YGR088W, YNL111C, Q0055, YJR137C, Q0070, YDR402C, YMR015C, Q0065
organic acid transmembrane transporter activity	YDL054C, YBR069C, YDR046C, YBR132C, YHL008C, YDR508C, YOR348C, YOR306C, YMR241W, YKL120W, YOL020W, YNR056C, YPL265W, YDL210W, YOL119C, YKR039W, YNL125C, YNL270C, YLR348C
lyase activity	YML082W, YJL097W, YCL064C, YDR047W, YNL178W, YLR359W, YLR303W, YOL052C, YLR134W, YGR155W, YLR165C, YGR087C, YMR250W, YHR174W, YLR304C, YKL088W, YDR234W, YGL184C, YOR128C, YNR043W, YHL018W, YLR044C, YPL262W, YMR323W
NAD binding	YGR192C, YIL074C, YOR388C, YNL274C, YOL068C, YDL022W, YJR009C, YOR025W, YNL009W
hydrolase activity, hydrolyzing O-glycosyl compounds	YGL028C, YOR190W, YNR067C, YBR001C, YLR286C, YGR279C, YLR300W, YBR299W, YBR183W, YNL327W, YOL157C, YHR143W, YDR261C, YNL066W
ion transmembrane transporter activity	YLL028W, YBL099W, YDR038C, YJL145W, YBR069C, YDR040C, YDR536W, YBR021W, YKL016C, YBR132C, YHL008C, YDR508C, YOR348C, YPR156C, YOL020W, YKL120W, YPL078C, YNR056C, YDR298C, YPL265W, Q0055, YPL271W, YNL125C, YHL040C, YCR021C, Q0065, YDL054C, YDR046C, Q0070, YOR161C, YBR296C, YLR295C, YMR241W, YOR306C, YOR273C, YKL080W, Q0050, YPL092W, YNL055C, YPL221W, YDL210W, YLR034C, YGR138C, YEL027W, YOL119C, YK…
oxidoreductase activity, acting on CH-OH group of donors	YCR107W, YBR159W, YIL124W, YDL168W, YLR100W, YHR183W, YNL009W, YMR318C, YHR216W, YLR355C, YNL134C, YDL243C, YIL074C, YOL126C, YHR104W, YOR388C, YNL331C, YGL039W, YJR139C, YNL274C, YJR155W, YDL022W
glucan exo-1,3-beta-glucosidase activity	YOR190W, YDR261C, YLR300W
pyruvate decarboxylase activity	YLR134W, YLR044C, YGR087C
L-proline transmembrane transporter activity	YKR039W, YDR508C, YOR348C
CoA-ligase activity	YGR244C, YAL054C, YLR153C
acid-thiol ligase activity	YGR244C, YAL054C, YLR153C
secondary active transmembrane transporter activity	YOR273C, YLL028W, YKL120W, YDL210W, YDR536W, YBR021W, YGR138C, YOL119C, YNL125C, YBL030C, YBR296C, YJL212C, YPR156C, YLR348C, YMR241W
oligopeptide transporter activity	YLR188W, YJL212C, YKR093W, YPR194C
anion transmembrane transporter activity	YDL054C, YBR069C, YDR046C, YBR132C, YHL008C, YDR508C, YBR296C, YOR348C, YOR306C, YMR241W, YKL120W, YOL020W, YPL092W, YNR056C, YNL055C, YPL221W, YPL265W, YDL210W, YOL119C, YKR039W, YNL125C, YNL270C, YLR348C
oxidoreductase activity, acting on the CH-OH group of donors, NAD or NADP as acceptor	YCR107W, YIL124W, YDL168W, YLR100W, YHR183W, YNL009W, YMR318C, YHR216W, YLR355C, YNL134C, YDL243C, YIL074C, YOL126C, YHR104W, YOR388C, YNL331C, YGL039W, YJR139C, YNL274C, YJR155W, YDL022W
structural constituent of cell wall	YLR194C, YKL164C, YOR010C, YKL096W, YKL096W-A, YER011W
substrate-specific transmembrane transporter activity	YLL028W, YBL099W, YDR038C, YJL145W, YBR069C, YDR040C, YDR536W, YBR021W, YKL016C, YBR132C, YHL008C, YDR497C, YDR508C, YOR348C, YPR156C, YOL020W, YKL120W, YLL052C, YHR096C, YPL078C, YNR056C, YDR086C, YDR298C, YPL265W, Q0055, YPL271W, YNL125C, YHL040C, YER056C, YCR021C, Q0065, YDL054C, YLR188W, YDR046C, Q0070, YOR161C, YMR011W, YBR296C, YJL212C, YLR295C, YOR306C, YMR241W, YOR273C, YKL080W, Q0050, YP…
actin lateral binding	YNL079C, YIL138C
acetate-CoA ligase activity	YAL054C, YLR153C
epoxide hydrolase activity	YNR064C, YNL045W
inorganic diphosphatase activity	YBR011C, YMR267W
L-tryptophan transmembrane transporter activity	YOL020W, YBR069C
ether hydrolase activity	YNR064C, YNL045W
glycolipid 6-alpha-mannosyltransferase activity	YGL038C, YGL065C
hydroxymethylfurfural reductase (NADH) activity	YDL168W, YMR318C
aryl-alcohol dehydrogenase (NAD+) activity	YNL331C, YDL243C, YCR107W, YJR155W
thiamine pyrophosphate binding	YLR134W, YLR044C, YGR087C, YMR108W
sulfur compound binding	YLR134W, YLR044C, YGR087C, YMR108W
monocarboxylic acid transmembrane transporter activity	YBR132C, YDL054C, YNL125C, YHL008C, YDL210W, YOR306C, YOL119C
polynucleotide adenylyltransferase activity	YDL175C, YIL079C, YNL299W
CDP-alcohol phosphatidyltransferase activity	YPR113W, YER026C, YHR123W
hydro-lyase activity	YDR234W, YJL097W, YHL018W, YPL262W, YGR155W, YLR165C, YMR323W, YLR304C, YHR174W
active transmembrane transporter activity	YLL028W, YBL099W, YDR038C, YLR188W, YDR040C, YDR536W, YBR021W, YKL016C, YNR070W, YJL212C, YBR296C, YPR156C, YLR295C, YMR241W, YOR273C, YKL080W, YKL120W, YPL147W, YPL078C, YDR086C, YDR298C, YDL210W, YDR406W, YGR138C, YOL119C, YPL271W, YNL125C, YBL030C, YLR348C
symporter activity	YNL125C, YBR296C, YDL210W, YDR536W, YBR021W, YOL119C
peptide transporter activity	YLR188W, YJL212C, YKR093W, YPR194C
ligase activity, forming carbon-sulfur bonds	YGR244C, YAL054C, YLR153C, YOR317W
hydrolase activity, acting on glycosyl bonds	YGL028C, YOR190W, YNR067C, YBR001C, YLR286C, YGR279C, YLR300W, YBR299W, YBR183W, YNL327W, YOL157C, YHR143W, YDR261C, YNL066W
transmembrane transporter activity	YLL028W, YBL099W, YBR069C, YBR021W, YBR132C, YHL008C, YDR508C, YPR156C, YKL120W, YLL052C, YHR096C, YPL078C, YDR086C, YDR298C, YPL265W, YDR406W, YPL271W, YNL125C, YHL040C, YER056C, YBL030C, YCR021C, Q0065, YMR011W, YJL212C, YLR295C, YMR241W, YOR273C, YPL092W, YNL055C, YLR034C, YEL027W, YNL318C, YLR237W, YOL156W, YBR054W, YDR038C, YJL145W, YDR536W, YDR040C, YKL016C, YNR070W, YDR497C, YOR348C, YOL02…
amino acid transmembrane transporter activity	YOL020W, YNR056C, YDL210W, YBR069C, YPL265W, YDR046C, YBR132C, YKR039W, YDR508C, YNL270C, YOR348C
carbon-oxygen lyase activity	YDR234W, YJL097W, YNL178W, YLR303W, YHL018W, YPL262W, YGR155W, YLR165C, YMR323W, YHR174W, YLR304C
oxidoreductase activity, acting on the aldehyde or oxo group of donors, NAD or NADP as acceptor	YOR388C, YGR192C, YOR374W, YPL061W, YJR009C, YER073W
aldehyde dehydrogenase (NAD) activity	YOR374W, YPL061W, YER073W
aldehyde dehydrogenase [NAD(P)+] activity	YOR374W, YPL061W, YER073W
galactose transmembrane transporter activity	YNL318C, YFL011W, YOL156W
phosphatidic acid binding	YMR183C, YKR003W, YHR193C
electron carrier activity	YDL010W, YLR364W, YKR071C, YNL111C, Q0055, Q0070, YDR402C, YCR004C, YMR015C, YLR043C, Q0065
proton-transporting ATP synthase activity, rotational mechanism	YPL271W, YBL099W, YDR298C, YLR295C, YKL016C
sodium ion transmembrane transporter activity	YDR038C, YBR296C, YDL210W, YDR040C
vitamin binding	YLR134W, YLR044C, YGR087C, YMR108W
coenzyme binding	YLL056C, YGR192C, YMR108W, YJR137C, YLR134W, YCR004C, YOL068C, YGR087C, YHR183W, YNL009W, YDR032C, YLR355C, YIL074C, YOR388C, YJL045W, YGL039W, YLR044C, YJR139C, YNL274C, YDL022W, YJR009C, YOR025W
monosaccharide transmembrane transporter activity	YNL318C, YMR011W, YHR096C, YFL011W, YOL156W, YHR092C
hexose transmembrane transporter activity	YNL318C, YMR011W, YHR096C, YFL011W, YOL156W, YHR092C
glyceraldehyde-3-phosphate dehydrogenase (NAD+) (phosphorylating) activity	YGR192C, YJR009C
glycolipid mannosyltransferase activity	YGL038C, YGL065C
sodium-exporting ATPase activity, phosphorylative mechanism	YDR038C, YDR040C
hydroxymethylpyrimidine kinase activity	YOL055C, YPL258C
phosphomethylpyrimidine kinase activity	YOL055C, YPL258C
AMP binding	YAL054C, YLR153C
acid-ammonia (or amide) ligase activity	YAL054C, YLR153C
oligopeptide transmembrane transporter activity	YLR188W, YJL212C
substrate-specific transporter activity	YLL028W, YBL099W, YBR069C, YKR093W, YBR021W, YPR194C, YBR132C, YHL008C, YDR508C, YPR156C, YKL120W, YLL052C, YHR096C, YPL078C, YDR086C, YDR298C, YPL265W, YPL271W, YNL125C, YHL040C, YER056C, YCR021C, YLR193C, Q0065, YHR117W, YMR011W, YJL212C, YLR295C, YMR241W, YOR273C, YPL092W, YNL055C, YLR034C, YEL027W, YNL318C, YLR237W, YOL156W, YBR054W, YDR038C, YJL145W, YDR536W, YDR040C, YKL016C, YDR497C, YOR34…
fructose transmembrane transporter activity	YMR011W, YHR096C, YFL011W, YOL156W, YHR092C
mannose transmembrane transporter activity	YMR011W, YHR096C, YFL011W, YOL156W, YHR092C
oxidoreductase activity, acting on the CH-NH group of donors	YGR204W, YER023W, YMR020W, YLR142W, YNR050C
adenylyltransferase activity	YDL175C, YIL079C, YJR010W, YDR530C, YNL299W
carbon-carbon lyase activity	YDR047W, YOR128C, YNR043W, YOL052C, YLR134W, YLR044C, YGR087C, YMR250W, YKL088W
solute:cation symporter activity	YBR296C, YDL210W, YDR536W, YBR021W
oxidoreductase activity	YML028W, YOR375C, YJR078W, YER169W, YDR506C, YNR050C, YDL168W, YNL202W, YJR104C, YMR015C, YLL051C, YHR183W, YDL010W, YMR318C, YDL114W, YDR032C, YDR019C, YNL134C, YLR364W, YOL126C, YLR109W, YIL074C, YPL061W, Q0055, YNL331C, YOR388C, YDR402C, YGR204W, YNL274C, YIR036C, YJR009C, Q0065, YGR192C, YOR381W, YCR107W, YBR026C, YGR088W, YOR374W, YBR159W, YIL124W, YJR137C, Q0070, YCR004C, YLR100W, YNL009W, …
transition metal ion binding	YDR151C, YJR127C, YDL013W, YKL059C, YDR313C, YDL168W, YOL138C, YJR104C, YER091C, YDL010W, YMR318C, YNL259C, YDR103W, YBR114W, YNL134C, YPL021W, YLR014C, YOR156C, YDR402C, Q0065, YLR245C, YJR097W, YLR247C, YNR063W, YOR116C, YOL068C, YLR451W, YPL248C, YKL005C, YGR211W, YIL079C, YBR240C, YPR008W, YKL185W, YIR027C, YER169W, YDR506C, YDR463W, YDR213W, YDL175C, YDR146C, YMR015C, YNL045W, YGR067C, YLR32…
L-amino acid transmembrane transporter activity	YKR039W, YOL020W, YDR508C, YOR348C, YBR069C
cyclin-dependent protein serine/threonine kinase regulator activity	YNL289W, YAL040C, YPR119W, YGR108W, YMR199W, YPL256C, YGL134W
iron ion binding	YDL010W, YGR144W, YJR097W, Q0055, YJR137C, Q0070, YDR402C, YMR015C, Q0065
macromolecule transmembrane transporter activity	YOR273C, YLL028W, YDR086C, YDL210W, YGR138C, YKR039W, YBR132C, YPR156C
intramolecular transferase activity, phosphotransferases	YFL045C, YKL127W, YDL021W
heat shock protein binding	YNL077W, YOR178C, YOR027W
sugar transmembrane transporter activity	YNL318C, YMR011W, YHR096C, YFL011W, YOL156W, YHR092C
6-phosphofructo-2-kinase activity	YIL107C, YOL136C
DNA topoisomerase activity	YBR073W, YLR234W
glutathione-disulfide reductase activity	YDL010W, YLR364W
omega peptidase activity	YNL191W, YFR044C
four-way junction helicase activity	YGL201C, YLR032W
pentose transmembrane transporter activity	YMR011W, YHR092C
spermidine transmembrane transporter activity	YOR273C, YLL028W
rRNA (adenine) methyltransferase activity	YBR141C, YPL266W
glucan endo-1,3-beta-D-glucosidase activity	YGL028C, YNR067C
SSU rRNA binding	YDR064W, YGL123W
sequence-specific DNA binding	YBR182C, YKL185W, YER169W, YJR127C, YDR463W, YPR052C, YLR176C, YDR213W, YDR146C, YOR028C, YOL104C, YLR318W, YGR067C, YKR101W, YHL009C, YPL021W, YLR014C, YLL004W, YJL089W, YKL043W, YIR017C, YPR196W, YEL032W, YGR099W, YPL133C, YOR337W, YPR065W, YNR063W, YGR140W, YJR046W, YDL048C, YNL075W, YLR451W, YBR083W, YPL248C, YBL054W, YCR097W, YGR063C, YPR104C, YBR240C, YML065W, YOR344C, YGL201C, YLR150W, YLR…
cation transmembrane transporter activity	YLL028W, YBL099W, YDR038C, YJL145W, YBR069C, YDR040C, YDR536W, YBR021W, YKL016C, YBR132C, YDR508C, YOR348C, YPR156C, YOL020W, YPL078C, YDR298C, Q0055, YPL271W, YHL040C, Q0065, Q0070, YOR161C, YBR296C, YLR295C, YKL080W, YOR273C, Q0050, YLR034C, YDL210W, YGR138C, YEL027W, YKR039W, Q0275, YPL060W
monovalent inorganic cation transmembrane transporter activity	YBL099W, YDR038C, YDR040C, YKL016C, Q0070, YBR296C, YLR295C, YKL080W, Q0050, YPL078C, YDR298C, YDL210W, Q0055, YEL027W, YPL271W, Q0275, Q0065
substrate-specific channel activity	YLL052C, YNL055C, YCR021C, YBR054W
glucose transmembrane transporter activity	YMR011W, YHR096C, YFL011W, YOL156W, YHR092C
cofactor binding	YML082W, YLL056C, YCL064C, YGR192C, YMR108W, YIL116W, YLR303W, YJR137C, YLR134W, YCR004C, YOL068C, YGR087C, YMR250W, YHR183W, YNL009W, YDR032C, YLR355C, YGL184C, YIL074C, YOR184W, YOR388C, YJL045W, YGL039W, YLR044C, YJR139C, YNL274C, YDL022W, YJR009C, YOR025W
organic cyclic compound binding	YOL127W, YJR127C, YNL112W, YKL059C, YDR226W, YML064C, YOR028C, YGL135W, YHR005C, YBR048W, YOR388C, YGL249W, YBR164C, YGR204W, YDR418W, YGL021W, YOR317W, YJR009C, Q0065, YPL249C-A, YGR148C, YBL003C, YOL068C, YDR530C, YEL054C, YGR085C, YGL058W, YMR109W, YER023W, YBL054W, YBR065C, YBR240C, YER095W, YOR027W, YDR054C, YPR008W, YJR078W, YDR261W-A, YDR213W, YDL175C, YMR015C, YPR145W, YNR024W, YKL078W, Y…
unfolded protein binding	YML028W, YNL315C, YLL024C, YHR005C-A, YNL153C, YBR072W, YNL077W, YPL239W, YPL240C, YDR171W, YBL075C, YDR533C, YPL037C, YHR193C, YFL023W, YLL026W
zinc ion binding	YIR027C, YKL185W, YER169W, YDR151C, YJR127C, YDR463W, YDL013W, YKL059C, YDR313C, YDR213W, YDL168W, YOL138C, YDL175C, YDR146C, YJR104C, YNL045W, YER091C, YMR318C, YDR103W, YGR067C, YBR114W, YNL134C, YLR323C, YPL021W, YJL035C, YLR014C, YLR148W, YOR156C, YJL089W, YML068W, YBR297W, YPR196W, YLR245C, YPL133C, YOR337W, YBR026C, YLR247C, YNR063W, YDL048C, YOR116C, YOR034C, YLR032W, YOL068C, YLR451W, YPL…
acid phosphatase activity	YBR093C, YBR092C, YHR215W
alcohol dehydrogenase (NADP+) activity	YMR318C, YNL134C, YHR104W
neutral amino acid transmembrane transporter activity	YKR039W, YDR508C, YOR348C
quaternary ammonium group transmembrane transporter activity	YBR132C, YOR161C, YJL145W
hydrolase activity, acting on carbon-nitrogen (but not peptide) bonds	YIR027C, YLR245C, YOL055C, YLR351C, YMR120C, YBR183W, YJL035C, YIL084C, YBR284W, YGR204W, YPL111W, YOL068C, YLR307W, YOR025W
proton-transporting ATPase activity, rotational mechanism	YPL271W, YKL080W, YBL099W, YPL078C, YDR298C, YLR295C, YKL016C
antiporter activity	YOR273C, YLL028W, YBL030C, YPR156C, YGR138C, YLR348C
oxidoreductase activity, acting on the aldehyde or oxo group of donors	YOR388C, YGR192C, YOR374W, YPL061W, YJR009C, YER073W
cytochrome-c oxidase activity	Q0050, Q0275, Q0055, Q0070, Q0065
heme-copper terminal oxidase activity	Q0050, Q0275, Q0055, Q0070, Q0065
oxidoreductase activity, acting on a heme group of donors	Q0050, Q0275, Q0055, Q0070, Q0065
oxidoreductase activity, acting on a heme group of donors, oxygen as acceptor	Q0050, Q0275, Q0055, Q0070, Q0065
hydrolase activity, acting on carbon-nitrogen (but not peptide) bonds, in cyclic amidines	YBR284W, YLR245C, YGR204W, YMR120C, YJL035C
small molecule binding	YOL127W, YGR102C, YNR050C, YNL112W, YDR226W, YER190W, YML064C, YKL210W, YMR216C, YDR173C, YHR005C, YIL074C, YPL026C, YOR388C, YLR044C, YOL100W, YGL249W, YBR164C, YGR204W, YBR073W, YGL021W, YOR317W, YJR009C, YML124C, YLR410W-B, YGR192C, YHR015W, YJR046W, YDR502C, YHR023W, YMR291W, YOL068C, YDR530C, YNL009W, YJL102W, YGL058W, YMR109W, YER023W, YGL039W, YGL253W, YJR139C, YGR250C, YER074W, YER095W, Y…
microfilament motor activity	YMR109W, YHR023W
phosphopyruvate hydratase activity	YMR323W, YHR174W
GDP-dissociation inhibitor activity	YMR116C, YDL135C
ferrous iron binding	YGR144W, YJR097W
aromatic amino acid transmembrane transporter activity	YOL020W, YBR069C
solute:hydrogen symporter activity	YDL210W, YDR536W
pre-mRNA binding	YKL074C, YGL030W
NAD+ binding	YOL068C, YOR025W
heterocyclic compound binding	YOL127W, YJR127C, YNL112W, YKL059C, YDR226W, YML064C, YOR028C, YGL135W, YHR005C, YBR048W, YOR388C, YGL249W, YBR164C, YGR204W, YDR418W, YGL021W, YOR317W, YJR009C, Q0065, YPL249C-A, YGR148C, YBL003C, YOL068C, YDR530C, YEL054C, YGR085C, YGL058W, YMR109W, YER023W, YBL054W, YBR065C, YBR240C, YER095W, YOR027W, YDR054C, YPR008W, YJR078W, YDR261W-A, YDR213W, YDL175C, YMR015C, YPR145W, YNR024W, YKL078W, Y…
ATPase activity, coupled to transmembrane movement of ions, rotational mechanism	YPL271W, YKL080W, YBL099W, YPL078C, YDR298C, YLR295C, YKL016C
carbohydrate transmembrane transporter activity	YNL318C, YMR011W, YHR096C, YFL011W, YOL156W, YHR092C
carbohydrate transporter activity	YNL318C, YMR011W, YHR096C, YFL011W, YOL156W, YHR092C
protein kinase regulator activity	YAL040C, YPR119W, YPL256C, YGL134W, YNL289W, YNL006W, YHR136C, YGR108W, YMR199W, YOR047C
aldo-keto reductase (NADP) activity	YMR318C, YNL134C, YHR104W
ion channel activity	YNL055C, YCR021C, YBR054W
steroid binding	YJL079C, YKR013W, YKR003W
nucleobase transmembrane transporter activity	YER056C, YLR237W, YBR021W
protein tag	YIL148W, YLR167W, YKR094C
sterol binding	YJL079C, YKR013W, YKR003W
translation elongation factor activity	YNL014W, YEL034W, YKL081W, YJL102W
transporter activity	YLL028W, YBL099W, YBR069C, YKR093W, YBR021W, YPR194C, YBR132C, YHL008C, YDR508C, YPR156C, YKL120W, YLL052C, YHR096C, YPL078C, YDR086C, YDR298C, YPL265W, YDR406W, YPL271W, YNL125C, YHL040C, YER056C, YBL030C, YCR021C, YLR193C, Q0065, YHR117W, YMR011W, YLR004C, YJL212C, YLR295C, YMR241W, YOR273C, YPL092W, YNL055C, YLR034C, YEL027W, YNL318C, YLR237W, YOL156W, YBR054W, YDR038C, YJL145W, YDR536W, YDR04…
copper ion binding	YPR008W, YNL259C, YMR021C, YJR104C, YDR506C
antioxidant activity	YML028W, YDL010W, YKL086W, YJR104C, YLR364W, YLR109W, YGR088W
protein serine/threonine kinase activity	YOR351C, YBL016W, YKL166C, YMR291W, YDR523C, YMR216C, YMR104C, YGR052W, YCR008W, YDL025C, YPL140C, YOR267C, YKL139W, YAL017W, YNL307C, YHR082C, YGL180W, YPL026C, YOL100W, YNR047W, YGL021W, YNL298W, YOL128C, YGL158W
RNA polymerase II core promoter proximal region sequence-specific DNA binding transcription factor activity involved in negative regulation of transcription	YKL185W, YER169W, YPR065W, YLR451W
magnesium ion binding	YBR011C, YKL127W, YOR347C, YMR267W, YMR108W, YLR134W, YLR044C, YMR323W, YGR087C, YNL009W, YHR174W
core promoter binding	YDL070W, YML043C
Rho guanyl-nucleotide exchange factor activity	YMR232W, YGR070W
phosphofructokinase activity	YIL107C, YOL136C
peptide disulfide oxidoreductase activity	YDL010W, YLR364W
glutathione disulfide oxidoreductase activity	YDL010W, YLR364W
transferase activity, transferring aldehyde or ketonic groups	YLR354C, YMR108W
carbon-nitrogen lyase activity	YCL064C, YLR359W
nucleoside-triphosphate diphosphatase activity	YBR093C, YBR252W
vitamin transporter activity	YLR237W, YOR306C
oxidoreductase activity, acting on a sulfur group of donors, NAD(P) as acceptor	YDL010W, YLR364W, YJR137C
kinase regulator activity	YAL040C, YPR119W, YPL256C, YGL134W, YNL289W, YNL006W, YHR136C, YGR108W, YMR199W, YOR047C
telomeric DNA binding	YGR099W, YNL075W, YLR318W, YOL104C, YLR150W
nucleotide binding	YOL127W, YGR102C, YNR050C, YNL112W, YDR226W, YER190W, YML064C, YKL210W, YMR216C, YDR173C, YHR005C, YIL074C, YPL026C, YOR388C, YOL100W, YGL249W, YBR164C, YGR204W, YBR073W, YGL021W, YOR317W, YJR009C, YML124C, YLR410W-B, YGR192C, YHR015W, YJR046W, YDR502C, YHR023W, YMR291W, YOL068C, YDR530C, YNL009W, YJL102W, YGL058W, YMR109W, YER023W, YGL039W, YGL253W, YJR139C, YGR250C, YER074W, YER095W, YDR054C, Y…
nucleoside phosphate binding	YOL127W, YGR102C, YNR050C, YNL112W, YDR226W, YER190W, YML064C, YKL210W, YMR216C, YDR173C, YHR005C, YIL074C, YPL026C, YOR388C, YOL100W, YGL249W, YBR164C, YGR204W, YBR073W, YGL021W, YOR317W, YJR009C, YML124C, YLR410W-B, YGR192C, YHR015W, YJR046W, YDR502C, YHR023W, YMR291W, YOL068C, YDR530C, YNL009W, YJL102W, YGL058W, YMR109W, YER023W, YGL039W, YGL253W, YJR139C, YGR250C, YER074W, YER095W, YDR054C, Y…
phosphotransferase activity, phosphate group as acceptor	YOL055C, YPL258C, YDR173C, YDR226W
cation binding	YJR127C, YKL059C, YOL138C, YJR055W, YLR318W, YDR173C, YDL010W, YDR103W, YHR005C, YOR033C, YLR044C, Q0065, YLR410W-B, YBR111C, YJR097W, YNR063W, YDR502C, YOL068C, YNL299W, YLR451W, YNL009W, YKL005C, YIL079C, YFR044C, YBR240C, YBR252W, YPR008W, YJR078W, YER169W, YDR506C, YDR213W, YPR043W, YDL175C, YDR146C, YMR015C, YHR174W, YPR158C-D, YGR067C, YLR148W, YAL054C, YMR119W, YML068W, YBR297W, YPR196W, Y…
hydrogen ion transmembrane transporter activity	YKL080W, Q0050, YBL099W, YPL078C, YDR298C, YKL016C, Q0055, YEL027W, Q0070, YPL271W, Q0275, YLR295C, Q0065
protein kinase activity	YOR351C, YBL016W, YKL166C, YMR291W, YDR523C, YMR216C, YMR104C, YGR052W, YCR008W, YDL025C, YPL140C, YOR267C, YKL139W, YAL017W, YNL307C, YHR082C, YGL180W, YPL026C, YOL100W, YNR047W, YGL021W, YNL298W, YOL128C, YGL158W
DNA helicase activity	YEL032W, YGL201C, YLR032W, YPR204W, YDR291W, YIL143C, YPL122C, YER190W
intramolecular transferase activity	YFL045C, YLR165C, YKL127W, YOR128C, YDL021W
oxidoreductase activity, acting on the CH-NH group of donors, NAD or NADP as acceptor	YGR204W, YER023W, YNR050C
deaminase activity	YBR284W, YLR245C, YJL035C
cation-transporting ATPase activity	YKL080W, YBL099W, YDR038C, YPL078C, YDR298C, YDR040C, YKL016C, YPL271W, YLR295C
ion binding	YGR102C, YJR127C, YNL112W, YKL059C, YDR226W, YER190W, YML064C, YOL138C, YKL210W, YJR055W, YMR216C, YMR250W, YLR318W, YDR173C, YDL010W, YDR103W, YHR005C, YPL026C, YOR033C, YLR044C, YOL100W, YBR164C, YGR204W, YBR073W, YGL021W, YOR317W, Q0065, YML124C, YLR410W-B, YBR111C, YJR097W, YJR046W, YNR063W, YDR502C, YHR023W, YMR291W, YOL068C, YDR530C, YNL299W, YLR451W, YNL009W, YJL102W, YGL058W, YKL005C, YMR…
hydrolase activity, acting on acid anhydrides, catalyzing transmembrane movement of substances	YKL080W, YBL099W, YDR038C, YPL078C, YPL147W, YLR188W, YDR298C, YDR040C, YDR406W, YKL016C, YPL271W, YNR070W, YLR295C
ATPase activity, coupled to transmembrane movement of substances	YKL080W, YBL099W, YDR038C, YPL078C, YPL147W, YLR188W, YDR298C, YDR040C, YDR406W, YKL016C, YPL271W, YNR070W, YLR295C
sequence-specific DNA binding RNA polymerase I transcription factor activity	YLR141W, YML043C
metalloexopeptidase activity	YKL103C, YFR044C
thioredoxin peroxidase activity	YML028W, YLR109W
acylglycerol O-acyltransferase activity	YOR245C, YPR139C
cyclohydrolase activity	YGR204W, YMR120C
phosphatidylinositol-4-phosphate binding	YKR003W, YHR193C
RNA polymerase II transcription regulatory region sequence-specific DNA binding transcription factor activity involved in negative regulation of transcription	YKL185W, YER169W, YPR065W, YLR451W
ligase activity, forming carbon-nitrogen bonds	YDR054C, YGR102C, YDL013W, YJR052W, YDR313C, YKL010C, YLL036C, YGL240W, YPR145W, YFR036W, YOR339C, YML088W, YGR003W, YMR159C, YGL058W, YBR114W, YNR016C, YKL132C, YOR303W, YOL049W, YOR156C, YAL054C, YLR153C, YMR119W, YGR204W
nucleic acid binding transcription factor activity	YBR182C, YKL185W, YPR008W, YER169W, YJR127C, YDR463W, YDR213W, YDR146C, YOR028C, YLR141W, YHL009C, YPL021W, YLR014C, YJL089W, YKL043W, YIR017C, YBR297W, YPR196W, YOL067C, YPL133C, YOR337W, YPR065W, YNR063W, YLR451W, YBR083W, YPL248C, YMR021C, YCR097W, YBR240C, YPR104C, YOR344C, YLR278C, YML043C, YIR018W
sequence-specific DNA binding transcription factor activity	YBR182C, YKL185W, YPR008W, YER169W, YJR127C, YDR463W, YDR213W, YDR146C, YOR028C, YLR141W, YHL009C, YPL021W, YLR014C, YJL089W, YKL043W, YIR017C, YBR297W, YPR196W, YOL067C, YPL133C, YOR337W, YPR065W, YNR063W, YLR451W, YBR083W, YPL248C, YMR021C, YCR097W, YBR240C, YPR104C, YOR344C, YLR278C, YML043C, YIR018W
ATPase activity, coupled to transmembrane movement of ions	YKL080W, YBL099W, YDR038C, YPL078C, YDR298C, YDR040C, YKL016C, YPL271W, YLR295C
primary active transmembrane transporter activity	YKL080W, YBL099W, YDR038C, YPL078C, YPL147W, YLR188W, YDR086C, YDR298C, YDR040C, YDR406W, YKL016C, YPL271W, YNR070W, YLR295C
P-P-bond-hydrolysis-driven transmembrane transporter activity	YKL080W, YBL099W, YDR038C, YPL078C, YPL147W, YLR188W, YDR086C, YDR298C, YDR040C, YDR406W, YKL016C, YPL271W, YNR070W, YLR295C
UDP-glycosyltransferase activity	YLR258W, YBR038W, YPL076W, YMR306W, YBR126C
UDP-glucosyltransferase activity	YLR258W, YMR306W, YBR126C
alcohol binding	YJL079C, YKR013W, YKR003W
metal ion binding	YJR127C, YKL059C, YOL138C, YJR055W, YLR318W, YDR173C, YDL010W, YDR103W, YHR005C, YOR033C, YLR044C, Q0065, YLR410W-B, YBR111C, YJR097W, YNR063W, YDR502C, YOL068C, YNL299W, YLR451W, YNL009W, YKL005C, YIL079C, YFR044C, YBR240C, YBR252W, YPR008W, YJR078W, YER169W, YDR506C, YDR213W, YPR043W, YDL175C, YDR146C, YMR015C, YHR174W, YPR158C-D, YGR067C, YLR148W, YMR119W, YML068W, YBR297W, YPR196W, YPL133C, Y…
kinase activity	YOR351C, YKL166C, YNR012W, YDR226W, YDR523C, YMR216C, YMR104C, YDR173C, YCR008W, YOR267C, YAL017W, YNL307C, YPL026C, YOL100W, YNR047W, YGL021W, YOL128C, YER052C, YGR205W, YBL016W, YOL055C, YOR347C, YMR291W, YIL107C, YGR052W, YOR143C, YDL025C, YPL140C, YKL139W, YPL258C, YOL136C, YHR082C, YHL032C, YGL180W, YGL253W, YNL298W, YGL158W
phosphotransferase activity, alcohol group as acceptor	YOR351C, YKL166C, YNR012W, YDR523C, YMR216C, YMR104C, YDR173C, YCR008W, YOR267C, YAL017W, YNL307C, YPL026C, YOL100W, YNR047W, YGL021W, YOL128C, YBL016W, YOL055C, YOR347C, YMR291W, YIL107C, YGR052W, YDL025C, YPL140C, YKL139W, YPL258C, YOL136C, YHR082C, YHL032C, YGL180W, YGL253W, YNL298W, YGL158W
deacetylase activity	YIL084C, YOL068C, YLR307W, YOR025W
RNA polymerase II core promoter proximal region sequence-specific DNA binding transcription factor activity involved in positive regulation of transcription	YBR083W, YPL248C, YMR021C, YPL133C, YDR463W, YDR213W, YJL089W, YIR017C, YLR451W
RNA polymerase II transcription regulatory region sequence-specific DNA binding transcription factor activity involved in positive regulation of transcription	YBR083W, YPL248C, YMR021C, YPL133C, YDR463W, YDR213W, YJL089W, YIR017C, YLR451W
carbon-sulfur lyase activity	YML082W, YGL184C
endodeoxyribonuclease activity, producing 5'-phosphomonoesters	YIR027C, YOR033C
amide transmembrane transporter activity	YLR188W, YJL212C
ATPase activity, coupled to movement of substances	YKL080W, YBL099W, YDR038C, YPL078C, YPL147W, YLR188W, YDR298C, YDR040C, YDR406W, YKL016C, YPL271W, YNR070W, YLR295C
prenyltransferase activity	YNR041C, YJL167W, YBR002C
alcohol transmembrane transporter activity	YOR161C, YJL145W, YDR497C
phosphotransferase activity, for other substituted phosphate groups	YPR113W, YER026C, YHR123W
ubiquitin protein ligase binding	YPR030W, YFR022W, YGR003W
small conjugating protein ligase binding	YPR030W, YFR022W, YGR003W
actin filament binding	YNL079C, YCR088W, YIL138C
organic hydroxy compound transmembrane transporter activity	YOR161C, YJL145W, YDR497C
NADP binding	YJR139C, YGR192C, YJR009C, YHR183W
exopeptidase activity	YKL103C, YBR286W, YNL191W, YFR044C, YNL045W
RNA polymerase II core promoter proximal region sequence-specific DNA binding transcription factor activity	YKL185W, YBR083W, YER169W, YPL248C, YMR021C, YPL133C, YPR065W, YDR463W, YDR213W, YJL089W, YIR017C, YLR451W
motor activity	YPR141C, YMR109W, YDR488C, YHR023W
alpha-1,6-mannosyltransferase activity	YGL038C, YGL065C
ferric-chelate reductase activity	YOR381W, YLL051C
fatty acid synthase activity	YBR026C, YCR034W
protein serine/threonine/tyrosine kinase activity	YPL140C, YNL307C
dicarboxylic acid transmembrane transporter activity	YKL120W, YLR348C
oxidoreductase activity, oxidizing metal ions, NAD or NADP as acceptor	YOR381W, YLL051C
endonuclease activity, active with either ribo- or deoxyribonucleic acids and producing 3'-phosphomonoesters	YHL022C, YAR008W
peroxiredoxin activity	YML028W, YLR109W
histone deacetylase activity	YIL084C, YOL068C, YOR025W
organic cation transmembrane transporter activity	YBR132C, YOR161C, YJL145W
inorganic anion transmembrane transporter activity	YKL120W, YPL092W, YBR296C
carbon-nitrogen ligase activity, with glutamine as amido-N-donor	YGR102C, YPR145W, YOR303W
carbohydrate kinase activity	YGL253W, YIL107C, YOL136C
protein deacetylase activity	YIL084C, YOL068C, YOR025W
sulfur compound transmembrane transporter activity	YKL120W, YPL092W, YLR237W
pyrophosphatase activity	YBL099W, YMR267W, YNL112W, YJR052W, YER190W, YNL093W, YML064C, YHR065C, YBR114W, YPL078C, YHR005C, YDR488C, YGL163C, YDR298C, YDR406W, YFL037W, YPL271W, YBR093C, YBR164C, YLL026W, YBR073W, YEL032W, YML124C, YBR011C, YLR212C, YBR111C, YLR247C, YHR023W, YDR530C, YLR295C, YDR284C, YER006W, YJL102W, YMR109W, YMR023C, YBR252W, YFL003C, YGL201C, YER095W, YNL014W, YLL024C, YDR038C, YDR040C, YKL016C, YNR…
hydrolase activity, acting on acid anhydrides	YBL099W, YMR267W, YNL112W, YJR052W, YER190W, YNL093W, YML064C, YHR065C, YBR114W, YPL078C, YHR005C, YDR488C, YGL163C, YDR298C, YDR406W, YFL037W, YPL271W, YBR093C, YBR164C, YLL026W, YBR073W, YEL032W, YML124C, YBR011C, YLR212C, YBR111C, YLR247C, YHR023W, YDR530C, YLR295C, YDR284C, YER006W, YJL102W, YMR109W, YMR023C, YBR252W, YFL003C, YGL201C, YER095W, YNL014W, YLL024C, YDR038C, YDR040C, YKL016C, YNR…
hydrolase activity, acting on acid anhydrides, in phosphorus-containing anhydrides	YBL099W, YMR267W, YNL112W, YJR052W, YER190W, YNL093W, YML064C, YHR065C, YBR114W, YPL078C, YHR005C, YDR488C, YGL163C, YDR298C, YDR406W, YFL037W, YPL271W, YBR093C, YBR164C, YLL026W, YBR073W, YEL032W, YML124C, YBR011C, YLR212C, YBR111C, YLR247C, YHR023W, YDR530C, YLR295C, YDR284C, YER006W, YJL102W, YMR109W, YMR023C, YBR252W, YFL003C, YGL201C, YER095W, YNL014W, YLL024C, YDR038C, YDR040C, YKL016C, YNR…
transferase activity, transferring alkyl or aryl (other than methyl) groups	YML082W, YNR041C, YJL167W, YBR002C, YLR303W, YMR251W, YDR502C
pyridoxal phosphate binding	YML082W, YCL064C, YGL184C, YOR184W, YMR250W, YIL116W, YLR303W
ATP binding	YOR351C, YGR102C, YBL099W, YKL166C, YNL112W, YDR226W, YER190W, YKL210W, YMR216C, YDR173C, YHR065C, YBR114W, YGL163C, YAL017W, YDR406W, YPL026C, YOL100W, YLR153C, YLL026W, YGR204W, YBR073W, YGL021W, YOL128C, YJR010W, YOR317W, YDR023W, YEL032W, YLR410W-B, YBL016W, YLR247C, YJR046W, YDR502C, YHR023W, YMR291W, YIL107C, YDR530C, YGR052W, YJR029W, YGL058W, YMR109W, YPL140C, YPL258C, YNR016C, YFL003C, Y…
damaged DNA binding	YBR114W, YJR052W, YER162C, YFL003C, YER095W
endodeoxyribonuclease activity	YIR027C, YHL022C, YIR021W, YOR033C
adenyl ribonucleotide binding	YOR351C, YGR102C, YBL099W, YKL166C, YNL112W, YDR226W, YER190W, YKL210W, YMR216C, YDR173C, YHR065C, YBR114W, YGL163C, YAL017W, YDR406W, YPL026C, YOL100W, YLR153C, YLL026W, YGR204W, YBR073W, YGL021W, YOL128C, YJR010W, YOR317W, YDR023W, YEL032W, YLR410W-B, YBL016W, YLR247C, YJR046W, YDR502C, YHR023W, YMR291W, YIL107C, YDR530C, YGR052W, YJR029W, YGL058W, YMR109W, YPL140C, YPL258C, YNR016C, YFL003C, Y…
ubiquitin-protein ligase activity	YDR054C, YGL058W, YBR114W, YDL013W, YJR052W, YDR313C, YKL010C, YLL036C, YMR119W, YGL240W, YFR036W, YOR339C, YML088W, YGR003W
glucosyltransferase activity	YLR258W, YMR306W, YBR126C
sequence-specific transcription regulatory region DNA binding RNA polymerase II transcription factor recruiting transcription factor activity	YPL248C, YDR146C
microtubule motor activity	YPR141C, YDR488C
peptide N-acetyltransferase activity	YHR013C, YOR244W
acid-amino acid ligase activity	YDR054C, YDL013W, YJR052W, YDR313C, YKL010C, YLL036C, YGL240W, YFR036W, YOR339C, YML088W, YGR003W, YGL058W, YBR114W, YKL132C, YOR156C, YOL049W, YMR119W
oxidoreductase activity, acting on paired donors, with incorporation or reduction of molecular oxygen	YML028W, YER169W, YDR402C, YMR015C, YLR109W
signal transducer activity	YIL169C, YMR116C, YBL016W, YHR005C, YPL133C, YAL017W, YOR008C, YGL121C
molecular transducer activity	YIL169C, YMR116C, YBL016W, YHR005C, YPL133C, YAL017W, YOR008C, YGL121C
adenyl nucleotide binding	YOR351C, YGR102C, YBL099W, YKL166C, YNL112W, YDR226W, YER190W, YKL210W, YMR216C, YDR173C, YHR065C, YBR114W, YGL163C, YAL017W, YDR406W, YPL026C, YOL100W, YLR153C, YLL026W, YGR204W, YBR073W, YGL021W, YOL128C, YJR010W, YOR317W, YDR023W, YEL032W, YLR410W-B, YBL016W, YLR247C, YJR046W, YDR502C, YHR023W, YMR291W, YIL107C, YDR530C, YGR052W, YJR029W, YGL058W, YMR109W, YPL140C, YPL258C, YNR016C, YFL003C, Y…
DNA binding, bending	YBR182C, YPR065W, YPR052C, YGR140W
kinase binding	YNL289W, YPR119W, YGR108W, YGL134W
protein kinase binding	YNL289W, YPR119W, YGR108W, YGL134W
small conjugating protein ligase activity	YDR054C, YGL058W, YBR114W, YDL013W, YJR052W, YDR313C, YOR156C, YKL010C, YLL036C, YMR119W, YGL240W, YFR036W, YOR339C, YML088W, YGR003W
sequence-specific DNA binding RNA polymerase II transcription factor activity	YKL185W, YPR008W, YER169W, YOR337W, YPL133C, YPR065W, YDR463W, YNR063W, YDR213W, YLR451W, YBR083W, YPL248C, YMR021C, YPR104C, YBR240C, YLR014C, YJL089W, YIR017C, YBR297W, YLR278C, YIR018W, YPR196W, YOL067C
GTPase activity	YML124C, YLR212C, YHR005C, YMR023C, YFL037W, YER031C, YNL093W, YML064C, YBR164C, YMR173W, YER006W, YJL102W
anion binding	YGR102C, YNL112W, YDR226W, YER190W, YML064C, YKL210W, YMR216C, YMR250W, YDR173C, YDR103W, YHR005C, YPL026C, YLR044C, YOL100W, YBR164C, YGR204W, YBR073W, YGL021W, YOR317W, YML124C, YLR410W-B, YJR046W, YDR502C, YHR023W, YMR291W, YOL068C, YDR530C, YJL102W, YGL058W, YMR109W, YGL184C, YOR184W, YGL253W, YER095W, YDR054C, YNR070W, YPR145W, YLR234W, YKL078W, YPR158C-D, YPL164C, YOR267C, YKL132C, YIL143C,…
ligase activity	YDR023W, YDR054C, YGR102C, YDL013W, YJR052W, YDR313C, YKL010C, YLL036C, YGL240W, YKL210W, YPR145W, YFR036W, YOR339C, YML088W, YGR003W, YGR244C, YMR159C, YGL058W, YLL018C, YBR114W, YNR016C, YKL132C, YOR303W, YOR005C, YOL049W, YOR156C, YAL054C, YLR153C, YMR119W, YGR204W, YOR317W
aminopeptidase activity	YKL103C, YBR286W, YNL045W
peroxidase activity	YML028W, YLR109W, YGR088W
FMN binding	YDR032C, YCR004C, YJR137C
protein disulfide oxidoreductase activity	YDL010W, YLR364W, YLR043C
oxidoreductase activity, acting on peroxide as acceptor	YML028W, YLR109W, YGR088W
DNA replication origin binding	YEL032W, YML065W, YLL004W, YGL201C, YJR046W
ATP-dependent DNA helicase activity	YGL201C, YDR291W, YIL143C, YPL122C
identical protein binding	YDL010W, YDR054C, YEL060C, YDL022W
4 iron, 4 sulfur cluster binding	YDR234W, YKR071C, YJR137C, YLR304C
serine-type endopeptidase activity	YEL060C, YNL123W
monooxygenase activity	YDR402C, YMR015C
acetylglucosaminyltransferase activity	YBR038W, YPL076W
rRNA methyltransferase activity	YBR141C, YPL266W
oxidoreductase activity, acting on the CH-CH group of donors, NAD or NADP as acceptor	YNL202W, YBR026C
oxidoreductase activity, acting on the CH-NH2 group of donors	YOR375C, YDR019C
mismatched DNA binding	YPL164C, YFL003C
transferase activity, transferring acyl groups, acyl groups converted into alkyl on transfer	YDL131W, YML126C
dioxygenase activity	YJR078W, YER169W
phosphatidylinositol-3,5-bisphosphate binding	YKR003W, YHR193C
ATPase activity, coupled	YBL099W, YDR038C, YLR188W, YHR169W, YNL112W, YDR040C, YJR052W, YKL016C, YER190W, YNR070W, YLR032W, YLR295C, YKL078W, YHR065C, YOR204W, YKL080W, YPL240C, YBR114W, YPL147W, YPL078C, YGL163C, YDR298C, YIL143C, YDR291W, YDR406W, YFL003C, YPL271W, YLL026W, YBR073W, YGL201C, YPR204W, YPL122C, YER095W
ribonucleoside binding	YOR351C, YGR102C, YBL099W, YKL166C, YNL112W, YDR226W, YER190W, YNL093W, YML064C, YKL210W, YMR216C, YDR173C, YHR065C, YBR114W, YHR005C, YGL163C, YAL017W, YDR406W, YFL037W, YPL026C, YOL100W, YLR153C, YBR164C, YLL026W, YGR204W, YBR073W, YGL021W, YOL128C, YJR010W, YOR317W, YDR023W, YML124C, YEL032W, YLR410W-B, YLR212C, YBL016W, YLR247C, YJR046W, YDR502C, YHR023W, YOR116C, YMR291W, YIL107C, YDR530C, Y…
nucleoside binding	YOR351C, YGR102C, YBL099W, YKL166C, YNL112W, YDR226W, YER190W, YNL093W, YML064C, YKL210W, YMR216C, YDR173C, YHR065C, YBR114W, YHR005C, YGL163C, YAL017W, YDR406W, YFL037W, YPL026C, YOL100W, YLR153C, YBR164C, YLL026W, YGR204W, YBR073W, YGL021W, YOL128C, YJR010W, YOR317W, YDR023W, YML124C, YEL032W, YLR410W-B, YLR212C, YBL016W, YLR247C, YJR046W, YDR502C, YHR023W, YOR116C, YMR291W, YIL107C, YDR530C, Y…
ribonucleotide binding	YOR351C, YGR102C, YBL099W, YKL166C, YNL112W, YDR226W, YER190W, YNL093W, YML064C, YKL210W, YMR216C, YDR173C, YHR065C, YDR032C, YBR114W, YHR005C, YGL163C, YAL017W, YDR406W, YFL037W, YPL026C, YOL100W, YLR153C, YBR164C, YLL026W, YGR204W, YBR073W, YGL021W, YOL128C, YJR010W, YOR317W, YDR023W, YML124C, YEL032W, YLR410W-B, YLR212C, YBL016W, YLR247C, YJR046W, YDR502C, YHR023W, YMR291W, YIL107C, YDR530C, Y…
DNA-dependent ATPase activity	YBR114W, YGL163C, YDR291W, YJR052W, YIL143C, YFL003C, YBR073W, YGL201C, YLR032W, YPL122C, YER095W
purine ribonucleoside triphosphate binding	YOR351C, YGR102C, YBL099W, YKL166C, YNL112W, YDR226W, YER190W, YNL093W, YML064C, YKL210W, YMR216C, YDR173C, YHR065C, YBR114W, YHR005C, YGL163C, YAL017W, YDR406W, YFL037W, YPL026C, YOL100W, YLR153C, YBR164C, YLL026W, YGR204W, YBR073W, YGL021W, YOL128C, YJR010W, YOR317W, YDR023W, YML124C, YEL032W, YLR410W-B, YLR212C, YBL016W, YLR247C, YJR046W, YDR502C, YHR023W, YMR291W, YIL107C, YDR530C, YGR052W, Y…
purine nucleotide binding	YOR351C, YGR102C, YBL099W, YKL166C, YNL112W, YDR226W, YER190W, YNL093W, YML064C, YKL210W, YMR216C, YDR173C, YHR065C, YBR114W, YHR005C, YGL163C, YAL017W, YDR406W, YFL037W, YPL026C, YOL100W, YLR153C, YBR164C, YLL026W, YGR204W, YBR073W, YGL021W, YOL128C, YJR010W, YOR317W, YDR023W, YML124C, YEL032W, YLR410W-B, YLR212C, YBL016W, YLR247C, YJR046W, YDR502C, YHR023W, YMR291W, YIL107C, YDR530C, YGR052W, Y…
purine nucleoside binding	YOR351C, YGR102C, YBL099W, YKL166C, YNL112W, YDR226W, YER190W, YNL093W, YML064C, YKL210W, YMR216C, YDR173C, YHR065C, YBR114W, YHR005C, YGL163C, YAL017W, YDR406W, YFL037W, YPL026C, YOL100W, YLR153C, YBR164C, YLL026W, YGR204W, YBR073W, YGL021W, YOL128C, YJR010W, YOR317W, YDR023W, YML124C, YEL032W, YLR410W-B, YLR212C, YBL016W, YLR247C, YJR046W, YDR502C, YHR023W, YMR291W, YIL107C, YDR530C, YGR052W, Y…
purine ribonucleoside binding	YOR351C, YGR102C, YBL099W, YKL166C, YNL112W, YDR226W, YER190W, YNL093W, YML064C, YKL210W, YMR216C, YDR173C, YHR065C, YBR114W, YHR005C, YGL163C, YAL017W, YDR406W, YFL037W, YPL026C, YOL100W, YLR153C, YBR164C, YLL026W, YGR204W, YBR073W, YGL021W, YOL128C, YJR010W, YOR317W, YDR023W, YML124C, YEL032W, YLR410W-B, YLR212C, YBL016W, YLR247C, YJR046W, YDR502C, YHR023W, YMR291W, YIL107C, YDR530C, YGR052W, Y…
purine ribonucleotide binding	YOR351C, YGR102C, YBL099W, YKL166C, YNL112W, YDR226W, YER190W, YNL093W, YML064C, YKL210W, YMR216C, YDR173C, YHR065C, YBR114W, YHR005C, YGL163C, YAL017W, YDR406W, YFL037W, YPL026C, YOL100W, YLR153C, YBR164C, YLL026W, YGR204W, YBR073W, YGL021W, YOL128C, YJR010W, YOR317W, YDR023W, YML124C, YEL032W, YLR410W-B, YLR212C, YBL016W, YLR247C, YJR046W, YDR502C, YHR023W, YMR291W, YIL107C, YDR530C, YGR052W, Y…
helicase activity	YEL032W, YHR169W, YNL112W, YLR247C, YER190W, YLR032W, YKL078W, YHR065C, YOR204W, YBR114W, YGL163C, YIL143C, YDR291W, YGL201C, YBR073W, YPR204W, YPL122C
lipid binding	YGL212W, YMR183C, YDR313C, YPL004C, YFL014W, YNL257C, YKR013W, YGR086C, YJL079C, YJR092W, YDR103W, YOR086C, YLR457C, YHR193C, YLR148W, YLR417W, YNL298W, YGR241C, YKR003W
nucleoside-triphosphatase activity	YLL024C, YNL014W, YBL099W, YDR038C, YNL112W, YDR040C, YJR052W, YKL016C, YER190W, YNL093W, YNR070W, YML064C, YKL078W, YHR065C, YOR204W, YPL240C, YPR141C, YBR114W, YPL078C, YPL164C, YHR005C, YDR488C, YGL163C, YDR298C, YIL143C, YDR406W, YFL037W, YPL271W, YBR093C, YBR164C, YLL026W, YLR095C, YBR073W, YEL032W, YML124C, YLR212C, YLR188W, YHR169W, YLR247C, YHR023W, YLR032W, YLR295C, YMR173W, YER006W, YJL…
actin binding	YNL138W, YNL079C, YMR109W, YCR088W, YDR063W, YIL138C, YHR023W
first spliceosomal transesterification activity	YLL036C, YKL095W
carboxylesterase activity	YNR064C, YHR075C
calmodulin binding	YBR169C, YGL158W
protein phosphatase type 1 regulator activity	YOR178C, YBR045C
ATPase activity, coupled to transmembrane movement of ions, phosphorylative mechanism	YDR038C, YDR040C
palmitoyltransferase activity	YOL110W, YOR034C
oxidoreductase activity, oxidizing metal ions	YOR381W, YLL051C
protein kinase activator activity	YNL006W, YOR047C
ATP-dependent 3'-5' DNA helicase activity	YGL201C, YDR291W
RNA binding	YOL127W, YDR450W, YDR151C, YPL266W, YFR023W, YNL178W, YNL112W, YML073C, YKL059C, YGL123W, YDL087C, YHL001W, YBR152W, YHR148W, YLR318W, YJR123W, YHR065C, YPR102C, YGL147C, YKL074C, YGL135W, YGL031C, YBR048W, YEL034W, YDR418W, YKL006W, YLR340W, YDR240C, YLR410W-B, YPL249C-A, YGR148C, YHR015W, YLR185W, YIR021W, YPL184C, YLR029C, YLR165C, YLR448W, YER006W, YGL030W, YJL102W, YJR029W, YGR085C, YEL054C,…
metallopeptidase activity	YKL103C, YBR286W, YMR274C, YFR044C, YPR122W, YNL045W
protein homodimerization activity	YDL010W, YDR054C, YDL022W
phosphatidylinositol-3-phosphate binding	YLR417W, YGL212W, YHR193C, YDR313C
inorganic cation transmembrane transporter activity	YBL099W, YDR038C, YDR040C, YKL016C, Q0070, YBR296C, YLR295C, YKL080W, Q0050, YPL078C, YDR298C, YDL210W, Q0055, YEL027W, YPL271W, Q0275, YHL040C, YPL060W, Q0065
ATPase activity	YLL024C, YNL014W, YBL099W, YDR038C, YNL112W, YDR040C, YJR052W, YKL016C, YER190W, YNR070W, YKL078W, YHR065C, YOR204W, YPL240C, YBR114W, YPL078C, YPL164C, YGL163C, YDR298C, YIL143C, YDR406W, YPL271W, YLL026W, YLR095C, YBR073W, YEL032W, YLR188W, YHR169W, YLR032W, YLR295C, YMR173W, YKL080W, YPL147W, YBR186W, YBL075C, YDR291W, YFL003C, YML065W, YGL201C, YPR204W, YFL028C, YPL122C, YER095W
double-stranded DNA binding	YLR355C, YBR073W, YPL164C, YPL122C, YPR104C, YLR304C, YFL003C
disulfide oxidoreductase activity	YDL010W, YLR364W, YLR043C
O-acetyltransferase activity	YPL272C, YKR067W
kinase activator activity	YNL006W, YOR047C
3'-5' DNA helicase activity	YGL201C, YDR291W
2 iron, 2 sulfur cluster binding	YDL010W, YKR071C
nucleobase-containing compound transmembrane transporter activity	YER056C, YLR237W, YPL221W, YBR021W
RNA polymerase II regulatory region sequence-specific DNA binding	YBR083W, YPL248C, YPL133C, YDR463W, YLR176C, YBR240C, YDR213W, YJL089W, YDR146C
core promoter proximal region DNA binding	YKL185W, YBR083W, YPL248C, YMR021C, YPL133C, YDR463W, YLR176C, YBR240C, YDR213W, YJL089W
RNA polymerase II core promoter proximal region sequence-specific DNA binding	YBR083W, YPL248C, YJL089W, YPL133C, YDR463W, YLR176C, YBR240C, YDR213W
O-acyltransferase activity	YOR245C, YPL272C, YPR139C, YKR067W
snoRNA binding	YNL075W, YMR093W, YHR148W
protein complex scaffold	YDR103W, YPR049C, YOR007C
isomerase activity	YKL127W, YOR128C, YJL121C, YFL045C, YDR304C, YMR202W, YBR073W, YLR165C, YOR095C, YLR234W, YDL021W
tRNA-specific ribonuclease activity	YML091C, YAR008W
transferase activity, transferring acyl groups	YPL272C, YPR139C, YBR026C, YHR013C, YML126C, YMR069W, YOR244W, YOR213C, YOR245C, YFR018C, YOR034C, YKR067W, YOL110W, YDL131W, YCR034W, YEL066W, YBR183W, YNL191W, YPL028W
regulatory region DNA binding	YKL185W, YBR083W, YPL248C, YMR021C, YPL133C, YDR463W, YDL070W, YLR176C, YBR240C, YDR213W, YJL089W, YDR146C, YML043C
transcription regulatory region DNA binding	YKL185W, YBR083W, YPL248C, YMR021C, YPL133C, YDR463W, YDL070W, YLR176C, YBR240C, YDR213W, YJL089W, YDR146C, YML043C
RNA polymerase II regulatory region DNA binding	YBR083W, YPL248C, YPL133C, YDR463W, YLR176C, YBR240C, YDR213W, YJL089W, YDR146C
transferase activity, transferring acyl groups other than amino-acyl groups	YPL272C, YPR139C, YOL110W, YEL066W, YBR026C, YCR034W, YHR013C, YBR183W, YMR069W, YOR244W, YOR213C, YOR245C, YOR034C, YKR067W, YPL028W
channel activity	YLL052C, YNL055C, YCR021C, YBR054W
passive transmembrane transporter activity	YLL052C, YNL055C, YCR021C, YBR054W
transaminase activity	YDR019C, YOR184W, YIL116W
transferase activity, transferring nitrogenous groups	YDR019C, YOR184W, YIL116W
ATPase regulator activity	YNL077W, YBR169C, YOR027W
regulatory region nucleic acid binding	YKL185W, YBR083W, YPL248C, YMR021C, YPL133C, YDR463W, YDL070W, YLR176C, YBR240C, YDR213W, YJL089W, YDR146C, YML043C
RNA polymerase II transcription factor recruiting transcription factor activity	YBR083W, YPR065W
single-stranded RNA binding	YNR024W, YOR204W
nucleobase-containing compound kinase activity	YNR012W, YDR226W
binding, bridging	YMR159C, YDL232W, YLR148W, YDR103W, YDL175C, YDR173C, YML088W
oxidoreductase activity, acting on a sulfur group of donors	YDL010W, YKL086W, YLR364W, YLR043C, YJR137C
hydrolase activity, acting on carbon-nitrogen (but not peptide) bonds, in linear amides	YIL084C, YOL068C, YLR307W, YBR183W, YOR025W
oxidoreductase activity, acting on NAD(P)H	YDL010W, YLR364W, YIR036C, YJR137C
nucleic acid binding	YOL127W, YPL266W, YJR127C, YDL070W, YNL112W, YKL059C, YER190W, YBR152W, YHR148W, YOR028C, YLR318W, YPR102C, YGL147C, YGL135W, YBR048W, YEL034W, YOR033C, YGL249W, YBR073W, YDR418W, YDR240C, Q0065, YLR410W-B, YPL249C-A, YGR148C, YHR015W, YIR021W, YJR046W, YNR063W, YBL003C, YLR451W, YGL030W, YJL102W, YEL054C, YGR085C, YDR025W, YBL054W, YIL079C, YAR008W, YBR065C, YBR240C, YOR344C, YGR250C, YER095W, Y…
transcription factor recruiting transcription factor activity	YBR083W, YPL248C, YDR146C, YPR065W, YML043C
deoxyribonuclease activity	YIR027C, YHL022C, YIR021W, YOR033C
phospholipid transporter activity	YJL145W, YLR193C
DNA translocase activity	YBR073W, YGL163C
core promoter proximal region sequence-specific DNA binding	YKL185W, YBR083W, YPL248C, YPL133C, YDR463W, YLR176C, YBR240C, YDR213W, YJL089W
protein phosphatase regulator activity	YER054C, YOR178C, YBR045C
transferase activity, transferring phosphorus-containing groups	YOR351C, YER026C, YKL166C, YNR012W, YHL012W, YDR226W, YDL175C, YDR523C, YMR216C, YMR104C, YLR318W, YDR173C, YPR158C-D, YCR008W, YOR267C, YAL017W, YNL307C, Q0055, YPL026C, YOL100W, YNR047W, YPR113W, YGL021W, YOL128C, YJR010W, YHR123W, YER052C, YLR410W-B, YGR205W, YBL016W, YOL055C, YOR347C, YOR116C, YMR291W, YIL107C, YDR530C, YNL299W, YOR143C, YGR052W, YJR029W, YDL025C, Q0050, YPL140C, YIL079C, YKL…
RNA helicase activity	YHR169W, YNL112W, YKL078W, YHR065C, YOR204W
iron-sulfur cluster binding	YDL010W, YDR234W, YKR071C, YJR137C, YLR304C
metal cluster binding	YDL010W, YDR234W, YKR071C, YJR137C, YLR304C
acetyltransferase activity	YPL272C, YEL066W, YHR013C, YMR069W, YOR244W, YOR213C, YKR067W, YPL028W
ATP-dependent RNA helicase activity	YHR169W, YNL112W, YHR065C, YOR204W
metal ion transmembrane transporter activity	YDR038C, YHL040C, YPL060W, YBR296C, YDL210W, YDR040C, YLR034C
RNA-directed DNA polymerase activity	YLR410W-B, Q0050, YLR318W, Q0055, YPR158C-D, YJR029W
phosphatidylinositol phosphate binding	YLR417W, YDR103W, YGL212W, YKR003W, YHR193C, YDR313C
metalloendopeptidase activity	YMR274C, YPR122W
transferase activity, transferring pentosyl groups	YDR354W, YNL191W
transcription regulatory region sequence-specific DNA binding	YKL185W, YBR083W, YPL248C, YPL133C, YDR463W, YLR176C, YBR240C, YDR213W, YJL089W, YDR146C, YML043C
catalytic activity	YFR040W, YNR067C, YNL112W, YHR163W, YDR226W, YML064C, YMR250W, YOR190W, YHR005C, YFL045C, YOR388C, YLR154C, YBR164C, YGR204W, YGL021W, YOR317W, YJR009C, Q0065, YPR139C, YHR215W, YCR107W, YOL052C, YLR354C, YKL010C, YOL068C, YDR530C, YLR295C, YDR284C, YGR003W, YGL058W, YMR109W, YER023W, YMR310C, YFR044C, YBR252W, YPL262W, YGR203W, YER095W, YML028W, YDR054C, YJR078W, YPL272C, YOR244W, YDL175C, YMR01…
phosphate transmembrane transporter activity	YJL145W, YBR296C, YPL221W
mRNA binding	YDR151C, YCR031C, YBR212W, YBR072W, YHR104W, YDL087C, YER151C, YDR240C, YOR027W
N-methyltransferase activity	YDR465C, YPL266W, YJR073C, YBR271W
protein binding, bridging	YMR159C, YDL232W, YLR148W, YDL175C, YDR173C, YML088W
endonuclease activity	YIR027C, YLR410W-B, YHL022C, YIR021W, Q0070, YML118W, YPR158C-D, YJR029W, Q0050, YML091C, YAR008W, Q0160, Q0055, YOR033C, YLR154C, Q0065
phosphatase regulator activity	YER054C, YOR178C, YBR045C
Ras guanyl-nucleotide exchange factor activity	YMR232W, YGR070W
serine-type peptidase activity	YEL060C, YNL123W
ribosome binding	YML028W, YEL034W
drug transporter activity	YNR070W, YLR237W
ATP-dependent helicase activity	YHR169W, YNL112W, YDR291W, YIL143C, YER190W, YGL201C, YPR204W, YKL078W, YHR065C, YPL122C, YOR204W
cytoskeletal protein binding	YNL138W, YNL079C, YMR109W, YCR088W, YMR032W, YNL153C, YGL106W, YDR063W, YHR023W, YBR233W-A, YIL138C
purine NTP-dependent helicase activity	YHR169W, YNL112W, YDR291W, YIL143C, YER190W, YGL201C, YPR204W, YKL078W, YHR065C, YPL122C, YOR204W
N-acyltransferase activity	YEL066W, YHR013C, YBR183W, YMR069W, YOR244W, YOR213C
core RNA polymerase binding transcription factor activity	YIL143C, YPL122C, YGR063C
histone acetyltransferase activity	YMR069W, YOR244W, YOR213C
protein complex binding	YHR005C, YDR146C, YGL116W
GTP binding	YML124C, YJR092W, YLR212C, YHR005C, YMR023C, YFL037W, YER031C, YNL093W, YML064C, YBR164C, YER006W, YJL102W, YGR210C
guanyl nucleotide binding	YML124C, YJR092W, YLR212C, YHR005C, YMR023C, YFL037W, YER031C, YNL093W, YML064C, YBR164C, YER006W, YJL102W, YGR210C
guanyl ribonucleotide binding	YML124C, YJR092W, YLR212C, YHR005C, YMR023C, YFL037W, YER031C, YNL093W, YML064C, YBR164C, YER006W, YJL102W, YGR210C
enzyme inhibitor activity	YPL111W, YHR136C, YPL052W, YOR027W
sequence-specific DNA binding transcription factor recruiting transcription factor activity	YPL248C, YDR146C
ubiquitin thiolesterase activity	YER098W, YER151C
ubiquitin-specific protease activity	YER098W, YER151C
intramolecular oxidoreductase activity	YMR202W, YOR095C
protein dimerization activity	YDL010W, YDR054C, YBR182C, YPR141C, YBL003C, YOR344C, YDL022W, YOL067C
binding	YOL127W, YJR127C, YCR088W, YNL153C, YNL112W, YKL059C, YDR226W, YML064C, YOL138C, YMR250W, YOR028C, YGL135W, YHR005C, YBR048W, YOR388C, YLR002C, YGL249W, YBR164C, YGR204W, YDR418W, YGL021W, YOR317W, YJR009C, Q0065, YPL249C-A, YGR148C, YLR183C, YOR178C, YBL003C, YOL068C, YDR530C, YPR028W, YEL054C, YGR085C, YGR003W, YGL058W, YMR109W, YER023W, YBL054W, YFR044C, YLR457C, YBR065C, YBR240C, YBR252W, YFL…
protein methyltransferase activity	YDR465C, YDR410C, YBR271W
enzyme binding	YNL138W, YPR119W, YGL161C, YGL134W, YFR022W, YNL289W, YPR030W, YGR108W, YBR045C, YGR003W
RNA-dependent ATPase activity	YHR169W, YNL112W, YHR065C, YOR204W
N-acetyltransferase activity	YEL066W, YHR013C, YMR069W, YOR244W, YOR213C
phosphatidylinositol binding	YLR148W, YLR417W, YDR103W, YGL212W, YKR003W, YHR193C, YGR241C, YDR313C
lipid transporter activity	YJL145W, YMR034C, YLR193C
oxidoreductase activity, acting on the CH-CH group of donors	YJL045W, YNL202W, YBR026C
serine hydrolase activity	YEL060C, YNL123W
small conjugating protein-specific protease activity	YER098W, YER151C
structural constituent of cytoskeleton	YML124C, YLR212C, YMR117C, YFL037W
phospholipid binding	YDR103W, YJR092W, YGL212W, YMR183C, YOR086C, YHR193C, YDR313C, YLR417W, YLR148W, YNL298W, YNL257C, YKR003W, YGR241C
transferase activity, transferring hexosyl groups	YBR038W, YDL232W, YPL076W, YGL038C, YPR183W, YGL065C, YKR061W, YBR126C, YLR258W, YMR306W
3'-5' exonuclease activity	YML118W, YOL080C
chromatin binding	YEL032W, YHR085W, YKR101W, YHR216W, YBL054W, YDL003W, YPR052C, YLR183C, YLR002C, YML065W, YLL004W, YLR095C
DNA binding	YBR182C, YJR127C, YDL070W, YJR052W, YLR176C, YOR028C, YLR318W, YBR114W, YGL163C, YPL021W, YLR014C, YOR033C, YGL249W, YBR073W, YIR017C, Q0065, YGR099W, YEL032W, YLR410W-B, YLR247C, YJR046W, YNR063W, YOR338W, YOR116C, YBL003C, YLR451W, YMR241W, YJR029W, YPL248C, YBL054W, YCR097W, YFL003C, YBR240C, YOR344C, YGL201C, YML043C, YOR025W, YER095W, YPR008W, YKL185W, YER169W, YDR463W, YPR052C, YER162C, YDR…
cysteine-type peptidase activity	YER098W, YDR533C, YER151C
SNAP receptor activity	YGL212W, YMR183C
nucleosome binding	YLR095C, YPR052C
transferase activity, transferring glycosyl groups	YBR038W, YDL232W, YPL076W, YGL038C, YPR183W, YGL065C, YKR061W, YBR126C, YLR258W, YDR354W, YNL191W, YMR306W
carboxylic ester hydrolase activity	YCR068W, YNR064C, YHR075C, YHR163W
transferase activity, transferring one-carbon groups	YDR465C, YDR019C, YPL266W, YJR073C, YDR410C, YMR310C, YMR120C, YBR271W, YNL022C, YBR141C, YLR063W, YER091C
phosphatase activity	YFR040W, YHR215W, YHR046C, YER037W, YBR093C, YBR092C, YJL098W, YLL010C, YIL107C, YOR283W, YDR284C, YGR203W
ribonucleoprotein complex binding	YML028W, YEL034W
methyltransferase activity	YDR465C, YDR019C, YPL266W, YJR073C, YDR410C, YMR310C, YBR271W, YNL022C, YBR141C, YLR063W, YER091C
structure-specific DNA binding	YLR355C, YPL164C, YPR104C, YFL003C, YNL075W, YBR073W, YLR032W, YLR150W, YPL122C, YER095W, YLR304C
hydrolase activity	YFR040W, YNR067C, YNL112W, YHR163W, YER190W, YML064C, YPL078C, YOR190W, YHR005C, YOR033C, YPL271W, YLR154C, YBR164C, YGR204W, YMR274C, YBR073W, Q0065, YML124C, YLR410W-B, YBR111C, YHR215W, YIR021W, YHR023W, YOL068C, YDR530C, YLR295C, YDR284C, YJL102W, YCR068W, YMR109W, YDR533C, YAR008W, YFR044C, YBR183W, YBR252W, YGR203W, YDR144C, YER095W, YBR286W, YLR351C, YNR070W, YJL098W, YKL078W, YPR158C-D, Y…
RNA methyltransferase activity	YBR141C, YPL266W, YNL022C
mannosyltransferase activity	YGL038C, YPR183W, YGL065C, YKR061W
thiolester hydrolase activity	YER098W, YER151C
aspartic-type endopeptidase activity	YLR410W-B, YLR121C, YPR158C-D, YDR144C, YJR029W
aspartic-type peptidase activity	YLR410W-B, YLR121C, YPR158C-D, YDR144C, YJR029W
S-adenosylmethionine-dependent methyltransferase activity	YDR465C, YPL266W, YJR073C, YDR410C, YBR271W, YNL022C, YBR141C, YLR063W
endonuclease activity, active with either ribo- or deoxyribonucleic acids and producing 5'-phosphomonoesters	YIR027C, YLR410W-B, YLR154C, YML091C, YPR158C-D, YJR029W, YOR033C
exonuclease activity	YML118W, YOL080C, YOR033C
DNA polymerase activity	YLR410W-B, Q0050, YLR318W, Q0055, YPR158C-D, YJR029W
calcium ion binding	YBR001C, YGL106W
flavin adenine dinucleotide binding	YJL045W, YMR108W
RNA polymerase II transcription factor binding	YPL248C, YIR017C, YDL070W
nuclease activity	YIR027C, YLR410W-B, YHL022C, YIR021W, Q0070, YML118W, YPR158C-D, YJR029W, Q0050, YML091C, YAR008W, Q0160, Q0055, YOR033C, YLR154C, YOL080C, Q0065
protein serine/threonine phosphatase activity	YFR040W, YJL098W
ribonuclease H activity	YLR410W-B, YLR154C, YPR158C-D, YJR029W
translation factor activity, nucleic acid binding	YNL014W, YEL034W, YKL081W, YOR204W, YJL102W
transferase activity	YOR351C, YPL266W, YER026C, YKL166C, YDR226W, YFR018C, YMR216C, YKR067W, YLR318W, YMR306W, YDR173C, YER091C, YDR465C, YOL110W, YDR410C, YJL167W, YAL017W, YPL026C, YBR141C, YOL100W, YPR113W, YGL021W, YOL128C, YJR010W, YDR354W, YBR038W, YLR410W-B, YPR139C, YGL038C, YBL016W, YJR073C, YMR108W, YIL116W, YLR303W, YKR061W, YNL022C, YDR502C, YOR213C, YOR245C, YOR116C, YLR354C, YMR291W, YIL107C, YDR530C, Y…
nucleotidyltransferase activity	YLR410W-B, Q0050, YIL079C, YHL012W, Q0055, YOR116C, YDL175C, YDR530C, YJR010W, YLR318W, YNL299W, YPR158C-D, YJR029W
protein heterodimerization activity	YPR141C, YBL003C
GTPase activator activity	YJR053W, YDL234C, YDL135C, YPL161C
phosphoric ester hydrolase activity	YFR040W, YHR215W, YHR046C, YGR247W, YER037W, YBR093C, YBR092C, YJL098W, YLL010C, YIL107C, YOR283W, YDR284C, YGR203W
transcription factor binding	YPL248C, YIR017C, YDL070W, YOR028C, YML043C, YPR104C
tubulin binding	YNL153C, YBR233W-A
small conjugating protein binding	YLR417W, YDL013W, YGL137W
peptidase activity	YBR286W, YLR410W-B, YEL060C, YER098W, YFR018C, YER151C, YLR121C, YNL123W, YPR122W, YNL045W, YPR158C-D, YJR029W, YKL103C, YDR533C, YFR044C, YMR274C, YNL191W, YDR144C
phosphoprotein phosphatase activity	YFR040W, YJL098W, YLL010C, YGR203W
enzyme regulator activity	YAL040C, YPR119W, YBR169C, YPL256C, YOR178C, YNL077W, YER054C, YDL234C, YHR136C, YGL240W, YER096W, YBR045C, YJR053W, YMR116C, YMR232W, YGR225W, YGL116W, YPL161C, YGL134W, YNL289W, YNL006W, YPL111W, YPL052W, YGR108W, YMR199W, YDL135C, YGR070W, YOR047C, YOR027W
endoribonuclease activity, producing 5'-phosphomonoesters	YLR410W-B, YLR154C, YML091C, YPR158C-D, YJR029W
peptidase activity, acting on L-amino acid peptides	YBR286W, YLR410W-B, YEL060C, YER098W, YER151C, YNL123W, YPR122W, YLR121C, YNL045W, YPR158C-D, YJR029W, YKL103C, YDR533C, YFR044C, YMR274C, YNL191W, YDR144C
peptide binding	YDR304C, YOL138C
translation initiation factor activity	YEL034W, YOR204W
amide binding	YDR304C, YOL138C
endoribonuclease activity	YLR410W-B, YLR154C, YML091C, YAR008W, YPR158C-D, YJR029W
small GTPase regulator activity	YMR116C, YMR232W, YDL234C, YDL135C, YGR070W
aminoacyl-tRNA ligase activity	YDR023W, YLL018C
ligase activity, forming carbon-oxygen bonds	YDR023W, YLL018C
ligase activity, forming aminoacyl-tRNA and related compounds	YDR023W, YLL018C
single-stranded DNA binding	YNL075W, YLR304C, YER095W
enzyme activator activity	YJR053W, YGR225W, YPL161C, YNL077W, YDL234C, YNL006W, YER096W, YDL135C, YOR047C
histone binding	YKL005C, YDL070W
ubiquitin binding	YLR417W, YGL137W
endopeptidase activity	YLR410W-B, YMR274C, YEL060C, YLR121C, YPR122W, YNL123W, YPR158C-D, YDR144C, YJR029W
protein binding	YBR182C, YCR088W, YDL070W, YDL013W, YNL153C, YNL077W, YPL239W, YML064C, YOR028C, YDR173C, YIL138C, YBR045C, YDL010W, YDR103W, YFL059W, YHR005C, YGL134W, YHR156C, YLL026W, YIR017C, YNL333W, YGR241C, YDR063W, YMR183C, YOR178C, YHR023W, YBL003C, YML088W, YPR028W, YGR003W, YPL248C, YKL005C, YMR109W, YGR211W, YDR533C, YGL116W, YFL023W, YNL006W, YPR030W, YNR044W, YOR344C, YDL022W, YML043C, YOR027W, YML…
protein transporter activity	YHR117W, YDR086C, YHR005C-A, YGR181W
ribonuclease activity	YLR410W-B, YLR154C, YML118W, YML091C, YAR008W, YPR158C-D, YJR029W
nucleoside-triphosphatase regulator activity	YJR053W, YMR116C, YMR232W, YBR169C, YPL161C, YNL077W, YDL234C, YDL135C, YGR070W, YOR027W
guanyl-nucleotide exchange factor activity	YMR232W, YGR070W
DNA-directed DNA polymerase activity	YLR410W-B, YPR158C-D, YJR029W
GTPase regulator activity	YJR053W, YMR116C, YMR232W, YDL234C, YDL135C, YGR070W, YPL161C
hydrolase activity, acting on ester bonds	YIR027C, YFR040W, YNR064C, YHR163W, YML118W, YJL098W, YLL010C, YER151C, YPR158C-D, YML091C, Q0055, YOR033C, YBR093C, YLR154C, Q0065, YLR410W-B, YHL022C, YHR215W, YER037W, YGR247W, YIR021W, Q0070, YER098W, YIL107C, YOR283W, YDR284C, YJR029W, YCR068W, Q0050, YHR046C, YAR008W, YHR075C, Q0160, YBR092C, YOL080C, YGR203W
protein binding transcription factor activity	YBR083W, YPL248C, YCR097W, YPR065W, YIL143C, YGR063C, YDR146C, YNL257C, YML043C, YPL122C
RNA polymerase II transcription factor binding transcription factor activity	YBR083W, YPR065W
transcription cofactor activity	YCR097W, YNL257C
molecular_function	YOL121C, YFR040W, YDL037C, YNR067C, YCR088W, YKR093W, YNL112W, YCR072C, YBR021W, YDR226W, YPR194C, YPR153W, YML052W, YML003W, YDR471W, YML064C, YOL138C, YER038C, YPR156C, YNL046W, YLL052C, YOR190W, YIL148W, YLR048W, YPL265W, YOL014W, YBR164C, YER056C, YGL021W, YDR418W, YOR317W, YHR215W, YPL249C-A, YCR107W, YLR183C, YOR178C, YDL176W, YBL003C, YDR034W-B, YKL010C, YNL078W, YPR028W, YGR003W, YGR085C,…
transcription factor binding transcription factor activity	YBR083W, YPL248C, YDR146C, YCR097W, YPR065W, YML043C, YNL257C

## Sheet: FCP-vs-BMP_P
Terms from the Process Ontology with p-value as good or better than 1
Gene Ontology term	Cluster frequency	Genome frequency of use	Corrected P-value
cytoplasmic translation (view genes)	118 out of 927 genes, 12.7%	163 out of 5905 genes, 2.8%	1.09e-57
translation (view genes)	136 out of 927 genes, 14.7%	365 out of 5905 genes, 6.2%	2.65e-22
rRNA export from nucleus (view genes)	15 out of 927 genes, 1.6%	18 out of 5905 genes, 0.3%	5.96e-07
rRNA transport (view genes)	15 out of 927 genes, 1.6%	18 out of 5905 genes, 0.3%	5.96e-07
organic substance biosynthetic process (view genes)	332 out of 927 genes, 35.8%	1685 out of 5905 genes, 28.5%	0.00013
biosynthetic process (view genes)	335 out of 927 genes, 36.1%	1713 out of 5905 genes, 29.0%	0.00027
cellular biosynthetic process (view genes)	322 out of 927 genes, 34.7%	1648 out of 5905 genes, 27.9%	0.00063
thiamine-containing compound metabolic process (view genes)	12 out of 927 genes, 1.3%	18 out of 5905 genes, 0.3%	0.0023
thiamine metabolic process (view genes)	11 out of 927 genes, 1.2%	17 out of 5905 genes, 0.3%	0.00995
translational elongation (view genes)	16 out of 927 genes, 1.7%	33 out of 5905 genes, 0.6%	0.01474
ribosome assembly (view genes)	22 out of 927 genes, 2.4%	55 out of 5905 genes, 0.9%	0.01702
sulfur compound metabolic process (view genes)	33 out of 927 genes, 3.6%	101 out of 5905 genes, 1.7%	0.02229
thiamine biosynthetic process (view genes)	10 out of 927 genes, 1.1%	16 out of 5905 genes, 0.3%	0.04174
thiamine-containing compound biosynthetic process (view genes)	10 out of 927 genes, 1.1%	16 out of 5905 genes, 0.3%	0.04174
sulfur compound biosynthetic process (view genes)	26 out of 927 genes, 2.8%	74 out of 5905 genes, 1.3%	0.04337
small molecule biosynthetic process (view genes)	73 out of 927 genes, 7.9%	297 out of 5905 genes, 5.0%	0.04563
single-organism biosynthetic process (view genes)	73 out of 927 genes, 7.9%	299 out of 5905 genes, 5.1%	0.05806
ribosomal small subunit biogenesis (view genes)	37 out of 927 genes, 4.0%	124 out of 5905 genes, 2.1%	0.06743
maturation of SSU-rRNA from tricistronic rRNA transcript (SSU-rRNA, 5.8S rRNA, LSU-rRNA) (view genes)	30 out of 927 genes, 3.2%	93 out of 5905 genes, 1.6%	0.07112
macromolecule biosynthetic process (view genes)	235 out of 927 genes, 25.4%	1214 out of 5905 genes, 20.6%	0.10224
pyrimidine-containing compound metabolic process (view genes)	17 out of 927 genes, 1.8%	42 out of 5905 genes, 0.7%	0.14146
maturation of SSU-rRNA (view genes)	31 out of 927 genes, 3.3%	102 out of 5905 genes, 1.7%	0.1892
ribosomal large subunit assembly (view genes)	14 out of 927 genes, 1.5%	32 out of 5905 genes, 0.5%	0.2177
cellular macromolecule biosynthetic process (view genes)	229 out of 927 genes, 24.7%	1192 out of 5905 genes, 20.2%	0.22019
cellular protein metabolic process (view genes)	231 out of 927 genes, 24.9%	1212 out of 5905 genes, 20.5%	0.34504
ribosome biogenesis (view genes)	78 out of 927 genes, 8.4%	343 out of 5905 genes, 5.8%	0.39829
ribonucleoprotein complex biogenesis (view genes)	89 out of 927 genes, 9.6%	407 out of 5905 genes, 6.9%	0.61378
spermine transport (view genes)	4 out of 927 genes, 0.4%	4 out of 5905 genes, 0.1%	0.8982
endonucleolytic cleavage to generate mature 3'-end of SSU-rRNA from (SSU-rRNA, 5.8S rRNA, LSU-rRNA) (view genes)	4 out of 927 genes, 0.4%	4 out of 5905 genes, 0.1%	0.8982
pyrimidine-containing compound biosynthetic process (view genes)	14 out of 927 genes, 1.5%	36 out of 5905 genes, 0.6%	0.94775
polyamine transport (view genes)	7 out of 927 genes, 0.8%	12 out of 5905 genes, 0.2%	1
ribonucleoprotein complex assembly (view genes)	33 out of 927 genes, 3.6%	124 out of 5905 genes, 2.1%	1
small molecule metabolic process (view genes)	149 out of 927 genes, 16.1%	763 out of 5905 genes, 12.9%	1
ribosomal small subunit assembly (view genes)	8 out of 927 genes, 0.9%	16 out of 5905 genes, 0.3%	1
vitamin metabolic process (view genes)	16 out of 927 genes, 1.7%	47 out of 5905 genes, 0.8%	1
water-soluble vitamin metabolic process (view genes)	16 out of 927 genes, 1.7%	47 out of 5905 genes, 0.8%	1
protein metabolic process (view genes)	242 out of 927 genes, 26.1%	1315 out of 5905 genes, 22.3%	1
acetate metabolic process (view genes)	5 out of 927 genes, 0.5%	7 out of 5905 genes, 0.1%	1
ethanol metabolic process (view genes)	7 out of 927 genes, 0.8%	13 out of 5905 genes, 0.2%	1
primary alcohol metabolic process (view genes)	7 out of 927 genes, 0.8%	13 out of 5905 genes, 0.2%	1
ribonucleoprotein complex subunit organization (view genes)	33 out of 927 genes, 3.6%	129 out of 5905 genes, 2.2%	1
organelle assembly (view genes)	23 out of 927 genes, 2.5%	81 out of 5905 genes, 1.4%	1
serine family amino acid metabolic process (view genes)	13 out of 927 genes, 1.4%	37 out of 5905 genes, 0.6%	1
cytokinesis, completion of separation (view genes)	6 out of 927 genes, 0.6%	11 out of 5905 genes, 0.2%	1
hexose catabolic process (view genes)	16 out of 927 genes, 1.7%	51 out of 5905 genes, 0.9%	1
acetate biosynthetic process (view genes)	3 out of 927 genes, 0.3%	3 out of 5905 genes, 0.1%	1
organonitrogen compound biosynthetic process (view genes)	74 out of 927 genes, 8.0%	353 out of 5905 genes, 6.0%	1
NADPH regeneration (view genes)	8 out of 927 genes, 0.9%	19 out of 5905 genes, 0.3%	1
vitamin biosynthetic process (view genes)	14 out of 927 genes, 1.5%	44 out of 5905 genes, 0.7%	1
water-soluble vitamin biosynthetic process (view genes)	14 out of 927 genes, 1.5%	44 out of 5905 genes, 0.7%	1
glucose catabolic process (view genes)	14 out of 927 genes, 1.5%	45 out of 5905 genes, 0.8%	1
serine family amino acid biosynthetic process (view genes)	9 out of 927 genes, 1.0%	24 out of 5905 genes, 0.4%	1
amine metabolic process (view genes)	21 out of 927 genes, 2.3%	79 out of 5905 genes, 1.3%	1
organic acid biosynthetic process (view genes)	43 out of 927 genes, 4.6%	194 out of 5905 genes, 3.3%	1
carboxylic acid biosynthetic process (view genes)	43 out of 927 genes, 4.6%	194 out of 5905 genes, 3.3%	1
regulation of translational elongation (view genes)	10 out of 927 genes, 1.1%	29 out of 5905 genes, 0.5%	1
hexose metabolic process (view genes)	22 out of 927 genes, 2.4%	85 out of 5905 genes, 1.4%	1
meiosis I (view genes)	23 out of 927 genes, 2.5%	90 out of 5905 genes, 1.5%	1
fungal-type cell wall organization (view genes)	31 out of 927 genes, 3.3%	131 out of 5905 genes, 2.2%	1
external encapsulating structure organization (view genes)	31 out of 927 genes, 3.3%	131 out of 5905 genes, 2.2%	1
cell wall organization (view genes)	31 out of 927 genes, 3.3%	131 out of 5905 genes, 2.2%	1
alcohol biosynthetic process (view genes)	18 out of 927 genes, 1.9%	66 out of 5905 genes, 1.1%	1
amino acid transmembrane transport (view genes)	11 out of 927 genes, 1.2%	34 out of 5905 genes, 0.6%	1
monosaccharide catabolic process (view genes)	16 out of 927 genes, 1.7%	57 out of 5905 genes, 1.0%	1
organic hydroxy compound biosynthetic process (view genes)	18 out of 927 genes, 1.9%	67 out of 5905 genes, 1.1%	1
carboxylic acid metabolic process (view genes)	75 out of 927 genes, 8.1%	376 out of 5905 genes, 6.4%	1
gene expression (view genes)	243 out of 927 genes, 26.2%	1377 out of 5905 genes, 23.3%	1
aromatic amino acid family catabolic process to alcohol via Ehrlich pathway (view genes)	3 out of 927 genes, 0.3%	4 out of 5905 genes, 0.1%	1
thiamine diphosphate biosynthetic process (view genes)	3 out of 927 genes, 0.3%	4 out of 5905 genes, 0.1%	1
negative regulation of Arp2/3 complex-mediated actin nucleation (view genes)	3 out of 927 genes, 0.3%	4 out of 5905 genes, 0.1%	1
thiamine diphosphate metabolic process (view genes)	3 out of 927 genes, 0.3%	4 out of 5905 genes, 0.1%	1
response to cycloheximide (view genes)	3 out of 927 genes, 0.3%	4 out of 5905 genes, 0.1%	1
negative regulation of actin nucleation (view genes)	3 out of 927 genes, 0.3%	4 out of 5905 genes, 0.1%	1
regulation of translational fidelity (view genes)	8 out of 927 genes, 0.9%	22 out of 5905 genes, 0.4%	1
NADP metabolic process (view genes)	8 out of 927 genes, 0.9%	22 out of 5905 genes, 0.4%	1
alpha-amino acid metabolic process (view genes)	41 out of 927 genes, 4.4%	188 out of 5905 genes, 3.2%	1
organonitrogen compound metabolic process (view genes)	119 out of 927 genes, 12.8%	636 out of 5905 genes, 10.8%	1
alcohol metabolic process (view genes)	26 out of 927 genes, 2.8%	111 out of 5905 genes, 1.9%	1
organic hydroxy compound metabolic process (view genes)	26 out of 927 genes, 2.8%	111 out of 5905 genes, 1.9%	1
monosaccharide metabolic process (view genes)	22 out of 927 genes, 2.4%	91 out of 5905 genes, 1.5%	1
carbohydrate catabolic process (view genes)	22 out of 927 genes, 2.4%	91 out of 5905 genes, 1.5%	1
methionine metabolic process (view genes)	12 out of 927 genes, 1.3%	42 out of 5905 genes, 0.7%	1
ethanol catabolic process (view genes)	2 out of 927 genes, 0.2%	2 out of 5905 genes, 0.0%	1
aromatic amino acid transport (view genes)	2 out of 927 genes, 0.2%	2 out of 5905 genes, 0.0%	1
gamma-aminobutyric acid transport (view genes)	2 out of 927 genes, 0.2%	2 out of 5905 genes, 0.0%	1
tryptophan transport (view genes)	2 out of 927 genes, 0.2%	2 out of 5905 genes, 0.0%	1
acetyl-CoA biosynthetic process from acetate (view genes)	2 out of 927 genes, 0.2%	2 out of 5905 genes, 0.0%	1
furaldehyde metabolic process (view genes)	2 out of 927 genes, 0.2%	2 out of 5905 genes, 0.0%	1
primary alcohol catabolic process (view genes)	2 out of 927 genes, 0.2%	2 out of 5905 genes, 0.0%	1
sterol homeostasis (view genes)	2 out of 927 genes, 0.2%	2 out of 5905 genes, 0.0%	1
'de novo' L-methionine biosynthetic process (view genes)	2 out of 927 genes, 0.2%	2 out of 5905 genes, 0.0%	1
nuclear migration involved in conjugation with cellular fusion (view genes)	4 out of 927 genes, 0.4%	8 out of 5905 genes, 0.1%	1
tryptophan catabolic process (view genes)	4 out of 927 genes, 0.4%	8 out of 5905 genes, 0.1%	1
oligopeptide transport (view genes)	4 out of 927 genes, 0.4%	8 out of 5905 genes, 0.1%	1
indole-containing compound catabolic process (view genes)	4 out of 927 genes, 0.4%	8 out of 5905 genes, 0.1%	1
positive regulation of protein catabolic process (view genes)	4 out of 927 genes, 0.4%	8 out of 5905 genes, 0.1%	1
indolalkylamine catabolic process (view genes)	4 out of 927 genes, 0.4%	8 out of 5905 genes, 0.1%	1
response to antibiotic (view genes)	4 out of 927 genes, 0.4%	8 out of 5905 genes, 0.1%	1
metabolic process (view genes)	594 out of 927 genes, 64.1%	3611 out of 5905 genes, 61.2%	1
sulfur amino acid metabolic process (view genes)	13 out of 927 genes, 1.4%	47 out of 5905 genes, 0.8%	1
glucose metabolic process (view genes)	17 out of 927 genes, 1.8%	67 out of 5905 genes, 1.1%	1
aspartate family amino acid metabolic process (view genes)	17 out of 927 genes, 1.8%	67 out of 5905 genes, 1.1%	1
purine-containing compound biosynthetic process (view genes)	17 out of 927 genes, 1.8%	67 out of 5905 genes, 1.1%	1
single-organism metabolic process (view genes)	206 out of 927 genes, 22.2%	1171 out of 5905 genes, 19.8%	1
pre-replicative complex assembly (view genes)	7 out of 927 genes, 0.8%	20 out of 5905 genes, 0.3%	1
cysteine biosynthetic process (view genes)	5 out of 927 genes, 0.5%	12 out of 5905 genes, 0.2%	1
meiotic DNA double-strand break formation (view genes)	5 out of 927 genes, 0.5%	12 out of 5905 genes, 0.2%	1
cellular biogenic amine catabolic process (view genes)	5 out of 927 genes, 0.5%	12 out of 5905 genes, 0.2%	1
cysteine metabolic process (view genes)	6 out of 927 genes, 0.6%	16 out of 5905 genes, 0.3%	1
cellular metabolic process (view genes)	560 out of 927 genes, 60.4%	3398 out of 5905 genes, 57.5%	1
L-phenylalanine catabolic process (view genes)	3 out of 927 genes, 0.3%	5 out of 5905 genes, 0.1%	1
response to organic cyclic compound (view genes)	3 out of 927 genes, 0.3%	5 out of 5905 genes, 0.1%	1
snRNA catabolic process (view genes)	3 out of 927 genes, 0.3%	5 out of 5905 genes, 0.1%	1
snoRNA catabolic process (view genes)	3 out of 927 genes, 0.3%	5 out of 5905 genes, 0.1%	1
cell-cell adhesion (view genes)	3 out of 927 genes, 0.3%	5 out of 5905 genes, 0.1%	1
regulation of Arp2/3 complex-mediated actin nucleation (view genes)	3 out of 927 genes, 0.3%	5 out of 5905 genes, 0.1%	1
regulation of actin nucleation (view genes)	3 out of 927 genes, 0.3%	5 out of 5905 genes, 0.1%	1
nuclear polyadenylation-dependent snoRNA catabolic process (view genes)	3 out of 927 genes, 0.3%	5 out of 5905 genes, 0.1%	1
nuclear polyadenylation-dependent snRNA catabolic process (view genes)	3 out of 927 genes, 0.3%	5 out of 5905 genes, 0.1%	1
pyrimidine-containing compound catabolic process (view genes)	3 out of 927 genes, 0.3%	5 out of 5905 genes, 0.1%	1
oxoacid metabolic process (view genes)	75 out of 927 genes, 8.1%	390 out of 5905 genes, 6.6%	1
aspartate family amino acid biosynthetic process (view genes)	14 out of 927 genes, 1.5%	53 out of 5905 genes, 0.9%	1
organic acid metabolic process (view genes)	75 out of 927 genes, 8.1%	391 out of 5905 genes, 6.6%	1
oxidation-reduction process (view genes)	82 out of 927 genes, 8.8%	432 out of 5905 genes, 7.3%	1
hexose transport (view genes)	8 out of 927 genes, 0.9%	25 out of 5905 genes, 0.4%	1
monocarboxylic acid transport (view genes)	8 out of 927 genes, 0.9%	25 out of 5905 genes, 0.4%	1
monosaccharide transport (view genes)	8 out of 927 genes, 0.9%	25 out of 5905 genes, 0.4%	1
cell wall organization or biogenesis (view genes)	38 out of 927 genes, 4.1%	181 out of 5905 genes, 3.1%	1
single-organism carbohydrate catabolic process (view genes)	20 out of 927 genes, 2.2%	84 out of 5905 genes, 1.4%	1
sulfur amino acid biosynthetic process (view genes)	11 out of 927 genes, 1.2%	39 out of 5905 genes, 0.7%	1
purine nucleotide biosynthetic process (view genes)	14 out of 927 genes, 1.5%	54 out of 5905 genes, 0.9%	1
rRNA metabolic process (view genes)	51 out of 927 genes, 5.5%	256 out of 5905 genes, 4.3%	1
ascospore formation (view genes)	23 out of 927 genes, 2.5%	101 out of 5905 genes, 1.7%	1
cell development (view genes)	23 out of 927 genes, 2.5%	101 out of 5905 genes, 1.7%	1
organic substance metabolic process (view genes)	551 out of 927 genes, 59.4%	3351 out of 5905 genes, 56.7%	1
cytokinetic cell separation (view genes)	6 out of 927 genes, 0.6%	17 out of 5905 genes, 0.3%	1
energy coupled proton transport, down electrochemical gradient (view genes)	6 out of 927 genes, 0.6%	17 out of 5905 genes, 0.3%	1
ATP synthesis coupled proton transport (view genes)	6 out of 927 genes, 0.6%	17 out of 5905 genes, 0.3%	1
generation of catalytic spliceosome for first transesterification step (view genes)	4 out of 927 genes, 0.4%	9 out of 5905 genes, 0.2%	1
aromatic amino acid family catabolic process (view genes)	4 out of 927 genes, 0.4%	9 out of 5905 genes, 0.2%	1
homoserine metabolic process (view genes)	4 out of 927 genes, 0.4%	9 out of 5905 genes, 0.2%	1
protein polymerization (view genes)	4 out of 927 genes, 0.4%	9 out of 5905 genes, 0.2%	1
cellular aldehyde metabolic process (view genes)	8 out of 927 genes, 0.9%	26 out of 5905 genes, 0.4%	1
ribonucleoside triphosphate biosynthetic process (view genes)	8 out of 927 genes, 0.9%	26 out of 5905 genes, 0.4%	1
pyruvate metabolic process (view genes)	5 out of 927 genes, 0.5%	13 out of 5905 genes, 0.2%	1
tryptophan metabolic process (view genes)	5 out of 927 genes, 0.5%	13 out of 5905 genes, 0.2%	1
indolalkylamine metabolic process (view genes)	5 out of 927 genes, 0.5%	13 out of 5905 genes, 0.2%	1
indole-containing compound metabolic process (view genes)	5 out of 927 genes, 0.5%	13 out of 5905 genes, 0.2%	1
fungal-type cell wall organization or biogenesis (view genes)	33 out of 927 genes, 3.6%	156 out of 5905 genes, 2.6%	1
purine nucleoside biosynthetic process (view genes)	13 out of 927 genes, 1.4%	50 out of 5905 genes, 0.8%	1
purine ribonucleoside biosynthetic process (view genes)	13 out of 927 genes, 1.4%	50 out of 5905 genes, 0.8%	1
cellular amino acid biosynthetic process (view genes)	33 out of 927 genes, 3.6%	157 out of 5905 genes, 2.7%	1
purine nucleoside triphosphate biosynthetic process (view genes)	7 out of 927 genes, 0.8%	22 out of 5905 genes, 0.4%	1
purine ribonucleoside triphosphate biosynthetic process (view genes)	7 out of 927 genes, 0.8%	22 out of 5905 genes, 0.4%	1
methionine biosynthetic process (view genes)	10 out of 927 genes, 1.1%	36 out of 5905 genes, 0.6%	1
amine biosynthetic process (view genes)	12 out of 927 genes, 1.3%	46 out of 5905 genes, 0.8%	1
purine ribonucleotide biosynthetic process (view genes)	13 out of 927 genes, 1.4%	51 out of 5905 genes, 0.9%	1
small molecule catabolic process (view genes)	22 out of 927 genes, 2.4%	98 out of 5905 genes, 1.7%	1
single-organism catabolic process (view genes)	22 out of 927 genes, 2.4%	98 out of 5905 genes, 1.7%	1
rRNA processing (view genes)	48 out of 927 genes, 5.2%	244 out of 5905 genes, 4.1%	1
fructose metabolic process (view genes)	3 out of 927 genes, 0.3%	6 out of 5905 genes, 0.1%	1
ncRNA polyadenylation (view genes)	3 out of 927 genes, 0.3%	6 out of 5905 genes, 0.1%	1
positive regulation of translational fidelity (view genes)	3 out of 927 genes, 0.3%	6 out of 5905 genes, 0.1%	1
hydrogen sulfide metabolic process (view genes)	3 out of 927 genes, 0.3%	6 out of 5905 genes, 0.1%	1
hydrogen sulfide biosynthetic process (view genes)	3 out of 927 genes, 0.3%	6 out of 5905 genes, 0.1%	1
alpha-amino acid biosynthetic process (view genes)	28 out of 927 genes, 3.0%	132 out of 5905 genes, 2.2%	1
isoprenoid metabolic process (view genes)	5 out of 927 genes, 0.5%	14 out of 5905 genes, 0.2%	1
isoprenoid biosynthetic process (view genes)	5 out of 927 genes, 0.5%	14 out of 5905 genes, 0.2%	1
amino acid catabolic process to alcohol via Ehrlich pathway (view genes)	4 out of 927 genes, 0.4%	10 out of 5905 genes, 0.2%	1
intron homing (view genes)	4 out of 927 genes, 0.4%	10 out of 5905 genes, 0.2%	1
L-serine metabolic process (view genes)	4 out of 927 genes, 0.4%	10 out of 5905 genes, 0.2%	1
vacuolar protein catabolic process (view genes)	4 out of 927 genes, 0.4%	10 out of 5905 genes, 0.2%	1
nuclear polyadenylation-dependent CUT catabolic process (view genes)	4 out of 927 genes, 0.4%	10 out of 5905 genes, 0.2%	1
nucleoside biosynthetic process (view genes)	15 out of 927 genes, 1.6%	63 out of 5905 genes, 1.1%	1
glycosyl compound biosynthetic process (view genes)	15 out of 927 genes, 1.6%	63 out of 5905 genes, 1.1%	1
sexual sporulation (view genes)	23 out of 927 genes, 2.5%	106 out of 5905 genes, 1.8%	1
sexual sporulation resulting in formation of a cellular spore (view genes)	23 out of 927 genes, 2.5%	106 out of 5905 genes, 1.8%	1
monocarboxylic acid biosynthetic process (view genes)	10 out of 927 genes, 1.1%	38 out of 5905 genes, 0.6%	1
alpha-amino acid catabolic process (view genes)	10 out of 927 genes, 1.1%	38 out of 5905 genes, 0.6%	1
ATP biosynthetic process (view genes)	6 out of 927 genes, 0.6%	19 out of 5905 genes, 0.3%	1
mRNA branch site recognition (view genes)	2 out of 927 genes, 0.2%	3 out of 5905 genes, 0.1%	1
activation of mitotic anaphase-promoting complex activity (view genes)	2 out of 927 genes, 0.2%	3 out of 5905 genes, 0.1%	1
asymmetric protein localization (view genes)	2 out of 927 genes, 0.2%	3 out of 5905 genes, 0.1%	1
homoserine biosynthetic process (view genes)	2 out of 927 genes, 0.2%	3 out of 5905 genes, 0.1%	1
regulation of gluconeogenesis by regulation of transcription from RNA polymerase II promoter (view genes)	2 out of 927 genes, 0.2%	3 out of 5905 genes, 0.1%	1
positive regulation of gluconeogenesis by positive regulation of transcription from RNA polymerase II promoter (view genes)	2 out of 927 genes, 0.2%	3 out of 5905 genes, 0.1%	1
positive regulation of ubiquitin-protein ligase activity involved in mitotic cell cycle (view genes)	2 out of 927 genes, 0.2%	3 out of 5905 genes, 0.1%	1
activation of anaphase-promoting complex activity (view genes)	2 out of 927 genes, 0.2%	3 out of 5905 genes, 0.1%	1
regulation of transcription from RNA polymerase II promoter by a nonfermentable carbon source (view genes)	2 out of 927 genes, 0.2%	3 out of 5905 genes, 0.1%	1
positive regulation of transcription from RNA polymerase II promoter by a nonfermentable carbon source (view genes)	2 out of 927 genes, 0.2%	3 out of 5905 genes, 0.1%	1
cellular age-dependent response to reactive oxygen species (view genes)	2 out of 927 genes, 0.2%	3 out of 5905 genes, 0.1%	1
coenzyme metabolic process (view genes)	29 out of 927 genes, 3.1%	140 out of 5905 genes, 2.4%	1
pentose-phosphate shunt (view genes)	5 out of 927 genes, 0.5%	15 out of 5905 genes, 0.3%	1
amine catabolic process (view genes)	5 out of 927 genes, 0.5%	15 out of 5905 genes, 0.3%	1
regulation of transposition, RNA-mediated (view genes)	5 out of 927 genes, 0.5%	15 out of 5905 genes, 0.3%	1
nucleoside triphosphate biosynthetic process (view genes)	8 out of 927 genes, 0.9%	29 out of 5905 genes, 0.5%	1
ion transmembrane transport (view genes)	21 out of 927 genes, 2.3%	97 out of 5905 genes, 1.6%	1
monocarboxylic acid metabolic process (view genes)	23 out of 927 genes, 2.5%	108 out of 5905 genes, 1.8%	1
cellular biogenic amine metabolic process (view genes)	9 out of 927 genes, 1.0%	34 out of 5905 genes, 0.6%	1
cellular amine metabolic process (view genes)	9 out of 927 genes, 1.0%	34 out of 5905 genes, 0.6%	1
sexual reproduction (view genes)	40 out of 927 genes, 4.3%	204 out of 5905 genes, 3.5%	1
carboxylic acid transport (view genes)	18 out of 927 genes, 1.9%	81 out of 5905 genes, 1.4%	1
amino acid catabolic process via Ehrlich pathway (view genes)	4 out of 927 genes, 0.4%	11 out of 5905 genes, 0.2%	1
trehalose metabolic process (view genes)	4 out of 927 genes, 0.4%	11 out of 5905 genes, 0.2%	1
cell adhesion (view genes)	4 out of 927 genes, 0.4%	11 out of 5905 genes, 0.2%	1
glucose transport (view genes)	4 out of 927 genes, 0.4%	11 out of 5905 genes, 0.2%	1
peptide transport (view genes)	4 out of 927 genes, 0.4%	11 out of 5905 genes, 0.2%	1
biological adhesion (view genes)	4 out of 927 genes, 0.4%	11 out of 5905 genes, 0.2%	1
synaptonemal complex organization (view genes)	4 out of 927 genes, 0.4%	11 out of 5905 genes, 0.2%	1
polyadenylation-dependent RNA catabolic process (view genes)	6 out of 927 genes, 0.6%	20 out of 5905 genes, 0.3%	1
mRNA splice site selection (view genes)	3 out of 927 genes, 0.3%	7 out of 5905 genes, 0.1%	1
dicarboxylic acid transport (view genes)	3 out of 927 genes, 0.3%	7 out of 5905 genes, 0.1%	1
positive regulation of glucose metabolic process (view genes)	3 out of 927 genes, 0.3%	7 out of 5905 genes, 0.1%	1
double-strand break repair via synthesis-dependent strand annealing (view genes)	3 out of 927 genes, 0.3%	7 out of 5905 genes, 0.1%	1
regulation of proteasomal protein catabolic process (view genes)	3 out of 927 genes, 0.3%	7 out of 5905 genes, 0.1%	1
eisosome assembly (view genes)	3 out of 927 genes, 0.3%	7 out of 5905 genes, 0.1%	1
nuclear mRNA surveillance of mRNA 3'-end processing (view genes)	3 out of 927 genes, 0.3%	7 out of 5905 genes, 0.1%	1
organic acid transport (view genes)	18 out of 927 genes, 1.9%	82 out of 5905 genes, 1.4%	1
apoptotic process (view genes)	7 out of 927 genes, 0.8%	25 out of 5905 genes, 0.4%	1
cell death (view genes)	7 out of 927 genes, 0.8%	25 out of 5905 genes, 0.4%	1
branched-chain amino acid metabolic process (view genes)	7 out of 927 genes, 0.8%	25 out of 5905 genes, 0.4%	1
programmed cell death (view genes)	7 out of 927 genes, 0.8%	25 out of 5905 genes, 0.4%	1
death (view genes)	7 out of 927 genes, 0.8%	25 out of 5905 genes, 0.4%	1
organic anion transport (view genes)	21 out of 927 genes, 2.3%	99 out of 5905 genes, 1.7%	1
regulation of transposition (view genes)	5 out of 927 genes, 0.5%	16 out of 5905 genes, 0.3%	1
organic acid catabolic process (view genes)	17 out of 927 genes, 1.8%	78 out of 5905 genes, 1.3%	1
carboxylic acid catabolic process (view genes)	17 out of 927 genes, 1.8%	78 out of 5905 genes, 1.3%	1
ribonucleoside biosynthetic process (view genes)	14 out of 927 genes, 1.5%	62 out of 5905 genes, 1.0%	1
cellular amino acid catabolic process (view genes)	13 out of 927 genes, 1.4%	57 out of 5905 genes, 1.0%	1
glycolysis (view genes)	7 out of 927 genes, 0.8%	26 out of 5905 genes, 0.4%	1
lysine biosynthetic process (view genes)	4 out of 927 genes, 0.4%	12 out of 5905 genes, 0.2%	1
CUT catabolic process (view genes)	4 out of 927 genes, 0.4%	12 out of 5905 genes, 0.2%	1
CUT metabolic process (view genes)	4 out of 927 genes, 0.4%	12 out of 5905 genes, 0.2%	1
cellular amino acid metabolic process (view genes)	52 out of 927 genes, 5.6%	281 out of 5905 genes, 4.8%	1
sporulation resulting in formation of a cellular spore (view genes)	31 out of 927 genes, 3.3%	159 out of 5905 genes, 2.7%	1
cellular modified amino acid metabolic process (view genes)	15 out of 927 genes, 1.6%	69 out of 5905 genes, 1.2%	1
one-carbon metabolic process (view genes)	5 out of 927 genes, 0.5%	17 out of 5905 genes, 0.3%	1
synapsis (view genes)	5 out of 927 genes, 0.5%	17 out of 5905 genes, 0.3%	1
response to toxic substance (view genes)	5 out of 927 genes, 0.5%	17 out of 5905 genes, 0.3%	1
regulation of protein catabolic process (view genes)	5 out of 927 genes, 0.5%	17 out of 5905 genes, 0.3%	1
reciprocal meiotic recombination (view genes)	12 out of 927 genes, 1.3%	53 out of 5905 genes, 0.9%	1
reciprocal DNA recombination (view genes)	12 out of 927 genes, 1.3%	53 out of 5905 genes, 0.9%	1
cellular modified amino acid biosynthetic process (view genes)	8 out of 927 genes, 0.9%	32 out of 5905 genes, 0.5%	1
organonitrogen compound catabolic process (view genes)	34 out of 927 genes, 3.7%	177 out of 5905 genes, 3.0%	1
L-phenylalanine metabolic process (view genes)	3 out of 927 genes, 0.3%	8 out of 5905 genes, 0.1%	1
synaptonemal complex assembly (view genes)	3 out of 927 genes, 0.3%	8 out of 5905 genes, 0.1%	1
peptide pheromone maturation (view genes)	3 out of 927 genes, 0.3%	8 out of 5905 genes, 0.1%	1
pyridoxine metabolic process (view genes)	3 out of 927 genes, 0.3%	8 out of 5905 genes, 0.1%	1
pyridoxine biosynthetic process (view genes)	3 out of 927 genes, 0.3%	8 out of 5905 genes, 0.1%	1
fatty acid transport (view genes)	3 out of 927 genes, 0.3%	8 out of 5905 genes, 0.1%	1
vitamin B6 biosynthetic process (view genes)	3 out of 927 genes, 0.3%	8 out of 5905 genes, 0.1%	1
vitamin transport (view genes)	3 out of 927 genes, 0.3%	8 out of 5905 genes, 0.1%	1
alditol phosphate metabolic process (view genes)	3 out of 927 genes, 0.3%	8 out of 5905 genes, 0.1%	1
lipid homeostasis (view genes)	3 out of 927 genes, 0.3%	8 out of 5905 genes, 0.1%	1
response to salt stress (view genes)	6 out of 927 genes, 0.6%	22 out of 5905 genes, 0.4%	1
regulation of cyclin-dependent protein serine/threonine kinase activity (view genes)	7 out of 927 genes, 0.8%	27 out of 5905 genes, 0.5%	1
nucleotide-excision repair, DNA damage recognition (view genes)	2 out of 927 genes, 0.2%	4 out of 5905 genes, 0.1%	1
agglutination involved in conjugation with cellular fusion (view genes)	2 out of 927 genes, 0.2%	4 out of 5905 genes, 0.1%	1
agglutination involved in conjugation (view genes)	2 out of 927 genes, 0.2%	4 out of 5905 genes, 0.1%	1
actomyosin contractile ring contraction (view genes)	2 out of 927 genes, 0.2%	4 out of 5905 genes, 0.1%	1
age-dependent response to reactive oxygen species (view genes)	2 out of 927 genes, 0.2%	4 out of 5905 genes, 0.1%	1
fructose 2,6-bisphosphate metabolic process (view genes)	2 out of 927 genes, 0.2%	4 out of 5905 genes, 0.1%	1
glycerol-3-phosphate metabolic process (view genes)	2 out of 927 genes, 0.2%	4 out of 5905 genes, 0.1%	1
heterophilic cell-cell adhesion (view genes)	2 out of 927 genes, 0.2%	4 out of 5905 genes, 0.1%	1
cyclin catabolic process (view genes)	2 out of 927 genes, 0.2%	4 out of 5905 genes, 0.1%	1
putrescine transport (view genes)	2 out of 927 genes, 0.2%	4 out of 5905 genes, 0.1%	1
spermidine transport (view genes)	2 out of 927 genes, 0.2%	4 out of 5905 genes, 0.1%	1
pyrimidine nucleobase transport (view genes)	2 out of 927 genes, 0.2%	4 out of 5905 genes, 0.1%	1
cellular response to phosphate starvation (view genes)	2 out of 927 genes, 0.2%	4 out of 5905 genes, 0.1%	1
transsulfuration (view genes)	2 out of 927 genes, 0.2%	4 out of 5905 genes, 0.1%	1
fatty acid elongation (view genes)	2 out of 927 genes, 0.2%	4 out of 5905 genes, 0.1%	1
positive regulation of proteasomal ubiquitin-dependent protein catabolic process (view genes)	2 out of 927 genes, 0.2%	4 out of 5905 genes, 0.1%	1
contractile ring contraction (view genes)	2 out of 927 genes, 0.2%	4 out of 5905 genes, 0.1%	1
positive regulation of mitosis (view genes)	2 out of 927 genes, 0.2%	4 out of 5905 genes, 0.1%	1
positive regulation of mitotic metaphase/anaphase transition (view genes)	2 out of 927 genes, 0.2%	4 out of 5905 genes, 0.1%	1
positive regulation of proteolysis (view genes)	2 out of 927 genes, 0.2%	4 out of 5905 genes, 0.1%	1
positive regulation of ubiquitin-protein ligase activity (view genes)	2 out of 927 genes, 0.2%	4 out of 5905 genes, 0.1%	1
positive regulation of nuclear division (view genes)	2 out of 927 genes, 0.2%	4 out of 5905 genes, 0.1%	1
positive regulation of proteasomal protein catabolic process (view genes)	2 out of 927 genes, 0.2%	4 out of 5905 genes, 0.1%	1
ribonucleotide biosynthetic process (view genes)	14 out of 927 genes, 1.5%	64 out of 5905 genes, 1.1%	1
nucleobase-containing small molecule metabolic process (view genes)	52 out of 927 genes, 5.6%	283 out of 5905 genes, 4.8%	1
sporulation (view genes)	31 out of 927 genes, 3.3%	160 out of 5905 genes, 2.7%	1
anatomical structure formation involved in morphogenesis (view genes)	31 out of 927 genes, 3.3%	161 out of 5905 genes, 2.7%	1
ribosomal large subunit biogenesis (view genes)	18 out of 927 genes, 1.9%	87 out of 5905 genes, 1.5%	1
reproductive process in single-celled organism (view genes)	26 out of 927 genes, 2.8%	133 out of 5905 genes, 2.3%	1
lysine metabolic process (view genes)	4 out of 927 genes, 0.4%	13 out of 5905 genes, 0.2%	1
pentose metabolic process (view genes)	4 out of 927 genes, 0.4%	13 out of 5905 genes, 0.2%	1
regulation of vacuole fusion, non-autophagic (view genes)	4 out of 927 genes, 0.4%	13 out of 5905 genes, 0.2%	1
steroid biosynthetic process (view genes)	8 out of 927 genes, 0.9%	33 out of 5905 genes, 0.6%	1
sterol biosynthetic process (view genes)	8 out of 927 genes, 0.9%	33 out of 5905 genes, 0.6%	1
acyl-CoA metabolic process (view genes)	5 out of 927 genes, 0.5%	18 out of 5905 genes, 0.3%	1
thioester metabolic process (view genes)	5 out of 927 genes, 0.5%	18 out of 5905 genes, 0.3%	1
ergosterol biosynthetic process (view genes)	6 out of 927 genes, 0.6%	23 out of 5905 genes, 0.4%	1
phytosteroid biosynthetic process (view genes)	6 out of 927 genes, 0.6%	23 out of 5905 genes, 0.4%	1
cellular alcohol biosynthetic process (view genes)	6 out of 927 genes, 0.6%	23 out of 5905 genes, 0.4%	1
cell wall assembly (view genes)	10 out of 927 genes, 1.1%	44 out of 5905 genes, 0.7%	1
cofactor metabolic process (view genes)	31 out of 927 genes, 3.3%	163 out of 5905 genes, 2.8%	1
nucleoside phosphate metabolic process (view genes)	46 out of 927 genes, 5.0%	252 out of 5905 genes, 4.3%	1
nitrogen compound transport (view genes)	44 out of 927 genes, 4.7%	241 out of 5905 genes, 4.1%	1
purine nucleotide metabolic process (view genes)	27 out of 927 genes, 2.9%	141 out of 5905 genes, 2.4%	1
nucleotide metabolic process (view genes)	45 out of 927 genes, 4.9%	247 out of 5905 genes, 4.2%	1
'de novo' IMP biosynthetic process (view genes)	3 out of 927 genes, 0.3%	9 out of 5905 genes, 0.2%	1
threonine metabolic process (view genes)	3 out of 927 genes, 0.3%	9 out of 5905 genes, 0.2%	1
SRP-dependent cotranslational protein targeting to membrane, translocation (view genes)	3 out of 927 genes, 0.3%	9 out of 5905 genes, 0.2%	1
lysine biosynthetic process via aminoadipic acid (view genes)	3 out of 927 genes, 0.3%	9 out of 5905 genes, 0.2%	1
heteroduplex formation (view genes)	3 out of 927 genes, 0.3%	9 out of 5905 genes, 0.2%	1
vitamin B6 metabolic process (view genes)	3 out of 927 genes, 0.3%	9 out of 5905 genes, 0.2%	1
homologous chromosome segregation (view genes)	3 out of 927 genes, 0.3%	9 out of 5905 genes, 0.2%	1
positive regulation of catabolic process (view genes)	7 out of 927 genes, 0.8%	29 out of 5905 genes, 0.5%	1
regulation of generation of precursor metabolites and energy (view genes)	6 out of 927 genes, 0.6%	24 out of 5905 genes, 0.4%	1
generation of precursor metabolites and energy (view genes)	37 out of 927 genes, 4.0%	201 out of 5905 genes, 3.4%	1
pyridine-containing compound metabolic process (view genes)	13 out of 927 genes, 1.4%	62 out of 5905 genes, 1.0%	1
glutamine family amino acid catabolic process (view genes)	4 out of 927 genes, 0.4%	14 out of 5905 genes, 0.2%	1
microtubule-based transport (view genes)	5 out of 927 genes, 0.5%	19 out of 5905 genes, 0.3%	1
hexose biosynthetic process (view genes)	5 out of 927 genes, 0.5%	19 out of 5905 genes, 0.3%	1
nuclear migration along microtubule (view genes)	5 out of 927 genes, 0.5%	19 out of 5905 genes, 0.3%	1
cytoskeleton-dependent intracellular transport (view genes)	5 out of 927 genes, 0.5%	19 out of 5905 genes, 0.3%	1
organelle transport along microtubule (view genes)	5 out of 927 genes, 0.5%	19 out of 5905 genes, 0.3%	1
primary metabolic process (view genes)	523 out of 927 genes, 56.4%	3246 out of 5905 genes, 55.0%	1
anion transport (view genes)	24 out of 927 genes, 2.6%	126 out of 5905 genes, 2.1%	1
assembly of actomyosin apparatus involved in cell cycle cytokinesis (view genes)	2 out of 927 genes, 0.2%	5 out of 5905 genes, 0.1%	1
cytokinesis, actomyosin contractile ring assembly (view genes)	2 out of 927 genes, 0.2%	5 out of 5905 genes, 0.1%	1
long-chain fatty acid metabolic process (view genes)	2 out of 927 genes, 0.2%	5 out of 5905 genes, 0.1%	1
mannose metabolic process (view genes)	2 out of 927 genes, 0.2%	5 out of 5905 genes, 0.1%	1
aminoglycan catabolic process (view genes)	2 out of 927 genes, 0.2%	5 out of 5905 genes, 0.1%	1
chitin catabolic process (view genes)	2 out of 927 genes, 0.2%	5 out of 5905 genes, 0.1%	1
L-serine biosynthetic process (view genes)	2 out of 927 genes, 0.2%	5 out of 5905 genes, 0.1%	1
glutathione catabolic process (view genes)	2 out of 927 genes, 0.2%	5 out of 5905 genes, 0.1%	1
pentose-phosphate shunt, oxidative branch (view genes)	2 out of 927 genes, 0.2%	5 out of 5905 genes, 0.1%	1
amine transport (view genes)	2 out of 927 genes, 0.2%	5 out of 5905 genes, 0.1%	1
long-chain fatty acid transport (view genes)	2 out of 927 genes, 0.2%	5 out of 5905 genes, 0.1%	1
actomyosin structure organization (view genes)	2 out of 927 genes, 0.2%	5 out of 5905 genes, 0.1%	1
positive regulation of protein ubiquitination (view genes)	2 out of 927 genes, 0.2%	5 out of 5905 genes, 0.1%	1
positive regulation of lipid transport (view genes)	2 out of 927 genes, 0.2%	5 out of 5905 genes, 0.1%	1
regulation of proteasomal ubiquitin-dependent protein catabolic process (view genes)	2 out of 927 genes, 0.2%	5 out of 5905 genes, 0.1%	1
regulation of establishment or maintenance of cell polarity (view genes)	2 out of 927 genes, 0.2%	5 out of 5905 genes, 0.1%	1
negative regulation of glycogen biosynthetic process (view genes)	2 out of 927 genes, 0.2%	5 out of 5905 genes, 0.1%	1
positive regulation of gluconeogenesis (view genes)	2 out of 927 genes, 0.2%	5 out of 5905 genes, 0.1%	1
amino sugar catabolic process (view genes)	2 out of 927 genes, 0.2%	5 out of 5905 genes, 0.1%	1
'de novo' cotranslational protein folding (view genes)	2 out of 927 genes, 0.2%	5 out of 5905 genes, 0.1%	1
positive regulation of ligase activity (view genes)	2 out of 927 genes, 0.2%	5 out of 5905 genes, 0.1%	1
protein localization to bud neck (view genes)	2 out of 927 genes, 0.2%	5 out of 5905 genes, 0.1%	1
glucosamine-containing compound catabolic process (view genes)	2 out of 927 genes, 0.2%	5 out of 5905 genes, 0.1%	1
disaccharide metabolic process (view genes)	7 out of 927 genes, 0.8%	30 out of 5905 genes, 0.5%	1
organophosphate metabolic process (view genes)	71 out of 927 genes, 7.7%	408 out of 5905 genes, 6.9%	1
carbohydrate transport (view genes)	9 out of 927 genes, 1.0%	41 out of 5905 genes, 0.7%	1
ergosterol metabolic process (view genes)	6 out of 927 genes, 0.6%	25 out of 5905 genes, 0.4%	1
phytosteroid metabolic process (view genes)	6 out of 927 genes, 0.6%	25 out of 5905 genes, 0.4%	1
amide biosynthetic process (view genes)	6 out of 927 genes, 0.6%	25 out of 5905 genes, 0.4%	1
cytokinetic process (view genes)	16 out of 927 genes, 1.7%	81 out of 5905 genes, 1.4%	1
spliceosomal conformational changes to generate catalytic conformation (view genes)	5 out of 927 genes, 0.5%	20 out of 5905 genes, 0.3%	1
DNA geometric change (view genes)	5 out of 927 genes, 0.5%	20 out of 5905 genes, 0.3%	1
monosaccharide biosynthetic process (view genes)	5 out of 927 genes, 0.5%	20 out of 5905 genes, 0.3%	1
nucleoside triphosphate metabolic process (view genes)	22 out of 927 genes, 2.4%	116 out of 5905 genes, 2.0%	1
anatomical structure morphogenesis (view genes)	33 out of 927 genes, 3.6%	181 out of 5905 genes, 3.1%	1
anatomical structure development (view genes)	33 out of 927 genes, 3.6%	181 out of 5905 genes, 3.1%	1
coenzyme biosynthetic process (view genes)	17 out of 927 genes, 1.8%	87 out of 5905 genes, 1.5%	1
isoleucine biosynthetic process (view genes)	3 out of 927 genes, 0.3%	10 out of 5905 genes, 0.2%	1
nucleobase transport (view genes)	3 out of 927 genes, 0.3%	10 out of 5905 genes, 0.2%	1
sulfur compound catabolic process (view genes)	3 out of 927 genes, 0.3%	10 out of 5905 genes, 0.2%	1
ubiquitin-dependent endocytosis (view genes)	3 out of 927 genes, 0.3%	10 out of 5905 genes, 0.2%	1
branched-chain amino acid biosynthetic process (view genes)	4 out of 927 genes, 0.4%	15 out of 5905 genes, 0.3%	1
alcohol catabolic process (view genes)	4 out of 927 genes, 0.4%	15 out of 5905 genes, 0.3%	1
organic hydroxy compound catabolic process (view genes)	4 out of 927 genes, 0.4%	15 out of 5905 genes, 0.3%	1
ribose phosphate biosynthetic process (view genes)	14 out of 927 genes, 1.5%	70 out of 5905 genes, 1.2%	1
lipid localization (view genes)	11 out of 927 genes, 1.2%	53 out of 5905 genes, 0.9%	1
chromosome organization involved in meiosis (view genes)	7 out of 927 genes, 0.8%	31 out of 5905 genes, 0.5%	1
ATP metabolic process (view genes)	12 out of 927 genes, 1.3%	59 out of 5905 genes, 1.0%	1
RNA export from nucleus (view genes)	17 out of 927 genes, 1.8%	88 out of 5905 genes, 1.5%	1
response to abiotic stimulus (view genes)	24 out of 927 genes, 2.6%	129 out of 5905 genes, 2.2%	1
ion transport (view genes)	47 out of 927 genes, 5.1%	267 out of 5905 genes, 4.5%	1
protein ubiquitination involved in ubiquitin-dependent protein catabolic process (view genes)	6 out of 927 genes, 0.6%	26 out of 5905 genes, 0.4%	1
purine-containing compound metabolic process (view genes)	31 out of 927 genes, 3.3%	171 out of 5905 genes, 2.9%	1
meiotic cell cycle (view genes)	35 out of 927 genes, 3.8%	195 out of 5905 genes, 3.3%	1
purine nucleoside triphosphate metabolic process (view genes)	20 out of 927 genes, 2.2%	106 out of 5905 genes, 1.8%	1
ascospore wall assembly (view genes)	9 out of 927 genes, 1.0%	43 out of 5905 genes, 0.7%	1
spore wall assembly (view genes)	9 out of 927 genes, 1.0%	43 out of 5905 genes, 0.7%	1
spore wall biogenesis (view genes)	9 out of 927 genes, 1.0%	43 out of 5905 genes, 0.7%	1
ascospore wall biogenesis (view genes)	9 out of 927 genes, 1.0%	43 out of 5905 genes, 0.7%	1
fungal-type cell wall assembly (view genes)	9 out of 927 genes, 1.0%	43 out of 5905 genes, 0.7%	1
protein polyubiquitination (view genes)	5 out of 927 genes, 0.5%	21 out of 5905 genes, 0.4%	1
RNA-dependent DNA replication (view genes)	5 out of 927 genes, 0.5%	21 out of 5905 genes, 0.4%	1
positive regulation of cellular catabolic process (view genes)	5 out of 927 genes, 0.5%	21 out of 5905 genes, 0.4%	1
regulation of cellular amine metabolic process (view genes)	5 out of 927 genes, 0.5%	21 out of 5905 genes, 0.4%	1
regulation of glucose metabolic process (view genes)	7 out of 927 genes, 0.8%	32 out of 5905 genes, 0.5%	1
purine ribonucleotide metabolic process (view genes)	25 out of 927 genes, 2.7%	137 out of 5905 genes, 2.3%	1
regulation of cellular amino acid metabolic process (view genes)	4 out of 927 genes, 0.4%	16 out of 5905 genes, 0.3%	1
posttranslational protein targeting to membrane (view genes)	4 out of 927 genes, 0.4%	16 out of 5905 genes, 0.3%	1
amide transport (view genes)	4 out of 927 genes, 0.4%	16 out of 5905 genes, 0.3%	1
regulation of vacuole organization (view genes)	4 out of 927 genes, 0.4%	16 out of 5905 genes, 0.3%	1
nuclear polyadenylation-dependent rRNA catabolic process (view genes)	4 out of 927 genes, 0.4%	16 out of 5905 genes, 0.3%	1
reactive oxygen species metabolic process (view genes)	4 out of 927 genes, 0.4%	16 out of 5905 genes, 0.3%	1
amino acid transport (view genes)	11 out of 927 genes, 1.2%	55 out of 5905 genes, 0.9%	1
cellular response to oxidative stress (view genes)	16 out of 927 genes, 1.7%	84 out of 5905 genes, 1.4%	1
flocculation (view genes)	2 out of 927 genes, 0.2%	6 out of 5905 genes, 0.1%	1
acetyl-CoA biosynthetic process (view genes)	2 out of 927 genes, 0.2%	6 out of 5905 genes, 0.1%	1
regulation of glycolysis (view genes)	2 out of 927 genes, 0.2%	6 out of 5905 genes, 0.1%	1
regulation of translational termination (view genes)	2 out of 927 genes, 0.2%	6 out of 5905 genes, 0.1%	1
cell cycle arrest (view genes)	2 out of 927 genes, 0.2%	6 out of 5905 genes, 0.1%	1
budding cell isotropic bud growth (view genes)	2 out of 927 genes, 0.2%	6 out of 5905 genes, 0.1%	1
actin polymerization or depolymerization (view genes)	2 out of 927 genes, 0.2%	6 out of 5905 genes, 0.1%	1
pyrimidine-containing compound salvage (view genes)	2 out of 927 genes, 0.2%	6 out of 5905 genes, 0.1%	1
serine family amino acid catabolic process (view genes)	2 out of 927 genes, 0.2%	6 out of 5905 genes, 0.1%	1
threonine biosynthetic process (view genes)	2 out of 927 genes, 0.2%	6 out of 5905 genes, 0.1%	1
valine biosynthetic process (view genes)	2 out of 927 genes, 0.2%	6 out of 5905 genes, 0.1%	1
deoxyribonucleoside triphosphate metabolic process (view genes)	2 out of 927 genes, 0.2%	6 out of 5905 genes, 0.1%	1
organic cation transport (view genes)	2 out of 927 genes, 0.2%	6 out of 5905 genes, 0.1%	1
polyol transport (view genes)	2 out of 927 genes, 0.2%	6 out of 5905 genes, 0.1%	1
galactose catabolic process (view genes)	2 out of 927 genes, 0.2%	6 out of 5905 genes, 0.1%	1
glucose catabolic process to ethanol (view genes)	2 out of 927 genes, 0.2%	6 out of 5905 genes, 0.1%	1
glycolytic fermentation (view genes)	2 out of 927 genes, 0.2%	6 out of 5905 genes, 0.1%	1
mitochondria-nucleus signaling pathway (view genes)	2 out of 927 genes, 0.2%	6 out of 5905 genes, 0.1%	1
thioester biosynthetic process (view genes)	2 out of 927 genes, 0.2%	6 out of 5905 genes, 0.1%	1
regulation of anion transport (view genes)	2 out of 927 genes, 0.2%	6 out of 5905 genes, 0.1%	1
aldehyde catabolic process (view genes)	2 out of 927 genes, 0.2%	6 out of 5905 genes, 0.1%	1
homocysteine metabolic process (view genes)	2 out of 927 genes, 0.2%	6 out of 5905 genes, 0.1%	1
regulation of ubiquitin-protein ligase activity involved in mitotic cell cycle (view genes)	2 out of 927 genes, 0.2%	6 out of 5905 genes, 0.1%	1
negative regulation of glycogen metabolic process (view genes)	2 out of 927 genes, 0.2%	6 out of 5905 genes, 0.1%	1
acyl-CoA biosynthetic process (view genes)	2 out of 927 genes, 0.2%	6 out of 5905 genes, 0.1%	1
fatty acid biosynthetic process (view genes)	6 out of 927 genes, 0.6%	27 out of 5905 genes, 0.5%	1
galactose metabolic process (view genes)	3 out of 927 genes, 0.3%	11 out of 5905 genes, 0.2%	1
IMP biosynthetic process (view genes)	3 out of 927 genes, 0.3%	11 out of 5905 genes, 0.2%	1
'de novo' protein folding (view genes)	3 out of 927 genes, 0.3%	11 out of 5905 genes, 0.2%	1
branched-chain amino acid catabolic process (view genes)	3 out of 927 genes, 0.3%	11 out of 5905 genes, 0.2%	1
IMP metabolic process (view genes)	3 out of 927 genes, 0.3%	11 out of 5905 genes, 0.2%	1
polyol biosynthetic process (view genes)	3 out of 927 genes, 0.3%	11 out of 5905 genes, 0.2%	1
ribonucleoside triphosphate metabolic process (view genes)	20 out of 927 genes, 2.2%	108 out of 5905 genes, 1.8%	1
invasive growth in response to glucose limitation (view genes)	9 out of 927 genes, 1.0%	44 out of 5905 genes, 0.7%	1
steroid metabolic process (view genes)	9 out of 927 genes, 1.0%	44 out of 5905 genes, 0.7%	1
sterol metabolic process (view genes)	9 out of 927 genes, 1.0%	44 out of 5905 genes, 0.7%	1
carbohydrate metabolic process (view genes)	54 out of 927 genes, 5.8%	314 out of 5905 genes, 5.3%	1
nicotinamide nucleotide metabolic process (view genes)	10 out of 927 genes, 1.1%	50 out of 5905 genes, 0.8%	1
DNA replication initiation (view genes)	7 out of 927 genes, 0.8%	33 out of 5905 genes, 0.6%	1
meiosis (view genes)	34 out of 927 genes, 3.7%	193 out of 5905 genes, 3.3%	1
M phase of meiotic cell cycle (view genes)	34 out of 927 genes, 3.7%	193 out of 5905 genes, 3.3%	1
microtubule-based movement (view genes)	5 out of 927 genes, 0.5%	22 out of 5905 genes, 0.4%	1
rRNA 3'-end processing (view genes)	5 out of 927 genes, 0.5%	22 out of 5905 genes, 0.4%	1
reproduction of a single-celled organism (view genes)	33 out of 927 genes, 3.6%	187 out of 5905 genes, 3.2%	1
organic hydroxy compound transport (view genes)	6 out of 927 genes, 0.6%	28 out of 5905 genes, 0.5%	1
cellular alcohol metabolic process (view genes)	6 out of 927 genes, 0.6%	28 out of 5905 genes, 0.5%	1
purine ribonucleoside triphosphate metabolic process (view genes)	19 out of 927 genes, 2.0%	104 out of 5905 genes, 1.8%	1
protein phosphorylation (view genes)	26 out of 927 genes, 2.8%	146 out of 5905 genes, 2.5%	1
TOR signaling cascade (view genes)	4 out of 927 genes, 0.4%	17 out of 5905 genes, 0.3%	1
lipid transport (view genes)	10 out of 927 genes, 1.1%	51 out of 5905 genes, 0.9%	1
pyridine nucleotide metabolic process (view genes)	10 out of 927 genes, 1.1%	51 out of 5905 genes, 0.9%	1
cell differentiation (view genes)	33 out of 927 genes, 3.6%	189 out of 5905 genes, 3.2%	1
phosphorus metabolic process (view genes)	115 out of 927 genes, 12.4%	696 out of 5905 genes, 11.8%	1
single-organism carbohydrate metabolic process (view genes)	41 out of 927 genes, 4.4%	238 out of 5905 genes, 4.0%	1
response to osmotic stress (view genes)	13 out of 927 genes, 1.4%	69 out of 5905 genes, 1.2%	1
nuclear migration (view genes)	5 out of 927 genes, 0.5%	23 out of 5905 genes, 0.4%	1
glucan biosynthetic process (view genes)	5 out of 927 genes, 0.5%	23 out of 5905 genes, 0.4%	1
establishment of nucleus localization (view genes)	5 out of 927 genes, 0.5%	23 out of 5905 genes, 0.4%	1
nucleus localization (view genes)	5 out of 927 genes, 0.5%	23 out of 5905 genes, 0.4%	1
barrier septum assembly (view genes)	3 out of 927 genes, 0.3%	12 out of 5905 genes, 0.2%	1
isoleucine metabolic process (view genes)	3 out of 927 genes, 0.3%	12 out of 5905 genes, 0.2%	1
Rho protein signal transduction (view genes)	3 out of 927 genes, 0.3%	12 out of 5905 genes, 0.2%	1
positive regulation of cellular carbohydrate metabolic process (view genes)	3 out of 927 genes, 0.3%	12 out of 5905 genes, 0.2%	1
protein sumoylation (view genes)	3 out of 927 genes, 0.3%	12 out of 5905 genes, 0.2%	1
positive regulation of carbohydrate metabolic process (view genes)	3 out of 927 genes, 0.3%	12 out of 5905 genes, 0.2%	1
cell septum assembly (view genes)	3 out of 927 genes, 0.3%	12 out of 5905 genes, 0.2%	1
invasive filamentous growth (view genes)	9 out of 927 genes, 1.0%	46 out of 5905 genes, 0.8%	1
phosphate-containing compound metabolic process (view genes)	111 out of 927 genes, 12.0%	673 out of 5905 genes, 11.4%	1
response to temperature stimulus (view genes)	10 out of 927 genes, 1.1%	52 out of 5905 genes, 0.9%	1
tricarboxylic acid cycle (view genes)	6 out of 927 genes, 0.6%	29 out of 5905 genes, 0.5%	1
carbohydrate biosynthetic process (view genes)	13 out of 927 genes, 1.4%	70 out of 5905 genes, 1.2%	1
nucleotide biosynthetic process (view genes)	20 out of 927 genes, 2.2%	112 out of 5905 genes, 1.9%	1
carbohydrate derivative catabolic process (view genes)	18 out of 927 genes, 1.9%	100 out of 5905 genes, 1.7%	1
regulation of mitotic recombination (view genes)	2 out of 927 genes, 0.2%	7 out of 5905 genes, 0.1%	1
trehalose biosynthetic process (view genes)	2 out of 927 genes, 0.2%	7 out of 5905 genes, 0.1%	1
phosphatidylethanolamine biosynthetic process (view genes)	2 out of 927 genes, 0.2%	7 out of 5905 genes, 0.1%	1
plasma membrane organization (view genes)	2 out of 927 genes, 0.2%	7 out of 5905 genes, 0.1%	1
oligosaccharide biosynthetic process (view genes)	2 out of 927 genes, 0.2%	7 out of 5905 genes, 0.1%	1
regulation of cell fate commitment (view genes)	2 out of 927 genes, 0.2%	7 out of 5905 genes, 0.1%	1
positive regulation of spindle pole body separation (view genes)	2 out of 927 genes, 0.2%	7 out of 5905 genes, 0.1%	1
positive regulation of macroautophagy (view genes)	2 out of 927 genes, 0.2%	7 out of 5905 genes, 0.1%	1
peptidyl-diphthamide metabolic process (view genes)	2 out of 927 genes, 0.2%	7 out of 5905 genes, 0.1%	1
peptidyl-diphthamide biosynthetic process from peptidyl-histidine (view genes)	2 out of 927 genes, 0.2%	7 out of 5905 genes, 0.1%	1
regulation of mating type switching (view genes)	2 out of 927 genes, 0.2%	7 out of 5905 genes, 0.1%	1
regulation of lipid transport (view genes)	2 out of 927 genes, 0.2%	7 out of 5905 genes, 0.1%	1
regulation of cellular respiration (view genes)	2 out of 927 genes, 0.2%	7 out of 5905 genes, 0.1%	1
disaccharide biosynthetic process (view genes)	2 out of 927 genes, 0.2%	7 out of 5905 genes, 0.1%	1
response to methylmercury (view genes)	2 out of 927 genes, 0.2%	7 out of 5905 genes, 0.1%	1
cellular response to methylmercury (view genes)	2 out of 927 genes, 0.2%	7 out of 5905 genes, 0.1%	1
positive regulation of cell cycle phase transition (view genes)	2 out of 927 genes, 0.2%	7 out of 5905 genes, 0.1%	1
positive regulation of mitotic cell cycle phase transition (view genes)	2 out of 927 genes, 0.2%	7 out of 5905 genes, 0.1%	1
vacuole inheritance (view genes)	4 out of 927 genes, 0.4%	18 out of 5905 genes, 0.3%	1
gluconeogenesis (view genes)	4 out of 927 genes, 0.4%	18 out of 5905 genes, 0.3%	1
polyadenylation-dependent ncRNA catabolic process (view genes)	4 out of 927 genes, 0.4%	18 out of 5905 genes, 0.3%	1
nuclear ncRNA surveillance (view genes)	4 out of 927 genes, 0.4%	18 out of 5905 genes, 0.3%	1
nuclear polyadenylation-dependent ncRNA catabolic process (view genes)	4 out of 927 genes, 0.4%	18 out of 5905 genes, 0.3%	1
cellular glucan metabolic process (view genes)	8 out of 927 genes, 0.9%	41 out of 5905 genes, 0.7%	1
glucan metabolic process (view genes)	8 out of 927 genes, 0.9%	41 out of 5905 genes, 0.7%	1
regulation of protein kinase activity (view genes)	10 out of 927 genes, 1.1%	53 out of 5905 genes, 0.9%	1
cytokinesis (view genes)	18 out of 927 genes, 1.9%	101 out of 5905 genes, 1.7%	1
fatty acid metabolic process (view genes)	11 out of 927 genes, 1.2%	59 out of 5905 genes, 1.0%	1
cellular component assembly involved in morphogenesis (view genes)	11 out of 927 genes, 1.2%	59 out of 5905 genes, 1.0%	1
Ras protein signal transduction (view genes)	5 out of 927 genes, 0.5%	24 out of 5905 genes, 0.4%	1
aromatic amino acid family metabolic process (view genes)	5 out of 927 genes, 0.5%	24 out of 5905 genes, 0.4%	1
ribonucleotide metabolic process (view genes)	26 out of 927 genes, 2.8%	150 out of 5905 genes, 2.5%	1
transmembrane transport (view genes)	60 out of 927 genes, 6.5%	360 out of 5905 genes, 6.1%	1
energy reserve metabolic process (view genes)	6 out of 927 genes, 0.6%	30 out of 5905 genes, 0.5%	1
cell redox homeostasis (view genes)	6 out of 927 genes, 0.6%	30 out of 5905 genes, 0.5%	1
nucleoside phosphate biosynthetic process (view genes)	20 out of 927 genes, 2.2%	114 out of 5905 genes, 1.9%	1
cofactor biosynthetic process (view genes)	18 out of 927 genes, 1.9%	102 out of 5905 genes, 1.7%	1
ribose phosphate metabolic process (view genes)	27 out of 927 genes, 2.9%	157 out of 5905 genes, 2.7%	1
response to oxidative stress (view genes)	16 out of 927 genes, 1.7%	90 out of 5905 genes, 1.5%	1
maltose metabolic process (view genes)	3 out of 927 genes, 0.3%	13 out of 5905 genes, 0.2%	1
glycogen biosynthetic process (view genes)	3 out of 927 genes, 0.3%	13 out of 5905 genes, 0.2%	1
acetyl-CoA metabolic process (view genes)	3 out of 927 genes, 0.3%	13 out of 5905 genes, 0.2%	1
fermentation (view genes)	3 out of 927 genes, 0.3%	13 out of 5905 genes, 0.2%	1
cellular copper ion homeostasis (view genes)	3 out of 927 genes, 0.3%	13 out of 5905 genes, 0.2%	1
telomere maintenance via telomerase (view genes)	3 out of 927 genes, 0.3%	13 out of 5905 genes, 0.2%	1
regulation of proteolysis (view genes)	3 out of 927 genes, 0.3%	13 out of 5905 genes, 0.2%	1
cellular response to reactive oxygen species (view genes)	3 out of 927 genes, 0.3%	13 out of 5905 genes, 0.2%	1
pteridine-containing compound biosynthetic process (view genes)	3 out of 927 genes, 0.3%	13 out of 5905 genes, 0.2%	1
copper ion homeostasis (view genes)	3 out of 927 genes, 0.3%	13 out of 5905 genes, 0.2%	1
iron coordination entity transport (view genes)	3 out of 927 genes, 0.3%	13 out of 5905 genes, 0.2%	1
proton transport (view genes)	8 out of 927 genes, 0.9%	42 out of 5905 genes, 0.7%	1
energy derivation by oxidation of organic compounds (view genes)	25 out of 927 genes, 2.7%	145 out of 5905 genes, 2.5%	1
organophosphate biosynthetic process (view genes)	37 out of 927 genes, 4.0%	219 out of 5905 genes, 3.7%	1
ncRNA processing (view genes)	58 out of 927 genes, 6.3%	350 out of 5905 genes, 5.9%	1
purine nucleobase metabolic process (view genes)	4 out of 927 genes, 0.4%	19 out of 5905 genes, 0.3%	1
glutathione metabolic process (view genes)	4 out of 927 genes, 0.4%	19 out of 5905 genes, 0.3%	1
response to endogenous stimulus (view genes)	4 out of 927 genes, 0.4%	19 out of 5905 genes, 0.3%	1
response to organic nitrogen (view genes)	4 out of 927 genes, 0.4%	19 out of 5905 genes, 0.3%	1
DNA duplex unwinding (view genes)	4 out of 927 genes, 0.4%	19 out of 5905 genes, 0.3%	1
response to nitrogen compound (view genes)	4 out of 927 genes, 0.4%	19 out of 5905 genes, 0.3%	1
purine nucleoside metabolic process (view genes)	25 out of 927 genes, 2.7%	146 out of 5905 genes, 2.5%	1
purine ribonucleoside metabolic process (view genes)	25 out of 927 genes, 2.7%	146 out of 5905 genes, 2.5%	1
response to pheromone (view genes)	16 out of 927 genes, 1.7%	91 out of 5905 genes, 1.5%	1
aerobic respiration (view genes)	15 out of 927 genes, 1.6%	85 out of 5905 genes, 1.4%	1
nucleoside metabolic process (view genes)	29 out of 927 genes, 3.1%	171 out of 5905 genes, 2.9%	1
glycosyl compound metabolic process (view genes)	29 out of 927 genes, 3.1%	171 out of 5905 genes, 2.9%	1
cellular component movement (view genes)	5 out of 927 genes, 0.5%	25 out of 5905 genes, 0.4%	1
polyol metabolic process (view genes)	5 out of 927 genes, 0.5%	25 out of 5905 genes, 0.4%	1
filamentous growth of a population of unicellular organisms (view genes)	13 out of 927 genes, 1.4%	73 out of 5905 genes, 1.2%	1
growth of unicellular organism as a thread of attached cells (view genes)	13 out of 927 genes, 1.4%	73 out of 5905 genes, 1.2%	1
response to heat (view genes)	9 out of 927 genes, 1.0%	49 out of 5905 genes, 0.8%	1
hydrogen transport (view genes)	8 out of 927 genes, 0.9%	43 out of 5905 genes, 0.7%	1
polysaccharide catabolic process (view genes)	2 out of 927 genes, 0.2%	8 out of 5905 genes, 0.1%	1
re-entry into mitotic cell cycle after pheromone arrest (view genes)	2 out of 927 genes, 0.2%	8 out of 5905 genes, 0.1%	1
age-dependent response to oxidative stress (view genes)	2 out of 927 genes, 0.2%	8 out of 5905 genes, 0.1%	1
proline metabolic process (view genes)	2 out of 927 genes, 0.2%	8 out of 5905 genes, 0.1%	1
valine metabolic process (view genes)	2 out of 927 genes, 0.2%	8 out of 5905 genes, 0.1%	1
polyamine metabolic process (view genes)	2 out of 927 genes, 0.2%	8 out of 5905 genes, 0.1%	1
ceramide metabolic process (view genes)	2 out of 927 genes, 0.2%	8 out of 5905 genes, 0.1%	1
meiotic prophase I (view genes)	2 out of 927 genes, 0.2%	8 out of 5905 genes, 0.1%	1
age-dependent general metabolic decline (view genes)	2 out of 927 genes, 0.2%	8 out of 5905 genes, 0.1%	1
positive regulation of autophagy (view genes)	2 out of 927 genes, 0.2%	8 out of 5905 genes, 0.1%	1
negative regulation of transposition, RNA-mediated (view genes)	2 out of 927 genes, 0.2%	8 out of 5905 genes, 0.1%	1
negative regulation of transposition (view genes)	2 out of 927 genes, 0.2%	8 out of 5905 genes, 0.1%	1
siderophore transport (view genes)	2 out of 927 genes, 0.2%	8 out of 5905 genes, 0.1%	1
pantothenate metabolic process (view genes)	2 out of 927 genes, 0.2%	8 out of 5905 genes, 0.1%	1
pantothenate biosynthetic process (view genes)	2 out of 927 genes, 0.2%	8 out of 5905 genes, 0.1%	1
protein palmitoylation (view genes)	2 out of 927 genes, 0.2%	8 out of 5905 genes, 0.1%	1
C-terminal protein amino acid modification (view genes)	2 out of 927 genes, 0.2%	8 out of 5905 genes, 0.1%	1
iron assimilation by chelation and transport (view genes)	2 out of 927 genes, 0.2%	8 out of 5905 genes, 0.1%	1
meiotic cell cycle checkpoint (view genes)	2 out of 927 genes, 0.2%	8 out of 5905 genes, 0.1%	1
regulation of sulfur metabolic process (view genes)	2 out of 927 genes, 0.2%	8 out of 5905 genes, 0.1%	1
pyridoxal phosphate metabolic process (view genes)	2 out of 927 genes, 0.2%	8 out of 5905 genes, 0.1%	1
pyridoxal phosphate biosynthetic process (view genes)	2 out of 927 genes, 0.2%	8 out of 5905 genes, 0.1%	1
peptide catabolic process (view genes)	2 out of 927 genes, 0.2%	8 out of 5905 genes, 0.1%	1
inositol phosphate metabolic process (view genes)	2 out of 927 genes, 0.2%	8 out of 5905 genes, 0.1%	1
post-translational protein modification (view genes)	2 out of 927 genes, 0.2%	8 out of 5905 genes, 0.1%	1
polyol catabolic process (view genes)	2 out of 927 genes, 0.2%	8 out of 5905 genes, 0.1%	1
protein stabilization (view genes)	2 out of 927 genes, 0.2%	8 out of 5905 genes, 0.1%	1
meiotic sister chromatid cohesion (view genes)	2 out of 927 genes, 0.2%	8 out of 5905 genes, 0.1%	1
prophase (view genes)	2 out of 927 genes, 0.2%	8 out of 5905 genes, 0.1%	1
regulation of ubiquitin-protein ligase activity (view genes)	2 out of 927 genes, 0.2%	8 out of 5905 genes, 0.1%	1
meiotic recombination checkpoint (view genes)	2 out of 927 genes, 0.2%	8 out of 5905 genes, 0.1%	1
ribonucleoside metabolic process (view genes)	27 out of 927 genes, 2.9%	160 out of 5905 genes, 2.7%	1
glycerol metabolic process (view genes)	3 out of 927 genes, 0.3%	14 out of 5905 genes, 0.2%	1
regulation of macroautophagy (view genes)	3 out of 927 genes, 0.3%	14 out of 5905 genes, 0.2%	1
alditol metabolic process (view genes)	3 out of 927 genes, 0.3%	14 out of 5905 genes, 0.2%	1
translesion synthesis (view genes)	3 out of 927 genes, 0.3%	14 out of 5905 genes, 0.2%	1
regulation of kinase activity (view genes)	10 out of 927 genes, 1.1%	56 out of 5905 genes, 0.9%	1
protein ubiquitination (view genes)	17 out of 927 genes, 1.8%	99 out of 5905 genes, 1.7%	1
response to oxygen-containing compound (view genes)	9 out of 927 genes, 1.0%	50 out of 5905 genes, 0.8%	1
oligosaccharide metabolic process (view genes)	8 out of 927 genes, 0.9%	44 out of 5905 genes, 0.7%	1
ncRNA 3'-end processing (view genes)	8 out of 927 genes, 0.9%	44 out of 5905 genes, 0.7%	1
sterol transport (view genes)	4 out of 927 genes, 0.4%	20 out of 5905 genes, 0.3%	1
positive regulation of cell cycle process (view genes)	4 out of 927 genes, 0.4%	20 out of 5905 genes, 0.3%	1
protein targeting to ER (view genes)	7 out of 927 genes, 0.8%	38 out of 5905 genes, 0.6%	1
regulation of protein serine/threonine kinase activity (view genes)	7 out of 927 genes, 0.8%	38 out of 5905 genes, 0.6%	1
establishment of protein localization to endoplasmic reticulum (view genes)	7 out of 927 genes, 0.8%	38 out of 5905 genes, 0.6%	1
regulation of DNA recombination (view genes)	5 out of 927 genes, 0.5%	26 out of 5905 genes, 0.4%	1
cellular developmental process (view genes)	35 out of 927 genes, 3.8%	211 out of 5905 genes, 3.6%	1
cellular process (view genes)	744 out of 927 genes, 80.3%	4720 out of 5905 genes, 79.9%	1
regulation of cellular carbohydrate metabolic process (view genes)	7 out of 927 genes, 0.8%	39 out of 5905 genes, 0.7%	1
cellular carbohydrate metabolic process (view genes)	22 out of 927 genes, 2.4%	132 out of 5905 genes, 2.2%	1
meiotic chromosome segregation (view genes)	6 out of 927 genes, 0.6%	33 out of 5905 genes, 0.6%	1
cellular response to oxygen-containing compound (view genes)	6 out of 927 genes, 0.6%	33 out of 5905 genes, 0.6%	1
pheromone-dependent signal transduction involved in conjugation with cellular fusion (view genes)	5 out of 927 genes, 0.5%	27 out of 5905 genes, 0.5%	1
inorganic anion transport (view genes)	5 out of 927 genes, 0.5%	27 out of 5905 genes, 0.5%	1
signal transduction involved in conjugation with cellular fusion (view genes)	5 out of 927 genes, 0.5%	27 out of 5905 genes, 0.5%	1
pyridine-containing compound biosynthetic process (view genes)	5 out of 927 genes, 0.5%	27 out of 5905 genes, 0.5%	1
regulation of protein phosphorylation (view genes)	11 out of 927 genes, 1.2%	64 out of 5905 genes, 1.1%	1
oxidoreduction coenzyme metabolic process (view genes)	11 out of 927 genes, 1.2%	64 out of 5905 genes, 1.1%	1
spliceosomal complex assembly (view genes)	4 out of 927 genes, 0.4%	21 out of 5905 genes, 0.4%	1
purine nucleoside monophosphate biosynthetic process (view genes)	4 out of 927 genes, 0.4%	21 out of 5905 genes, 0.4%	1
purine ribonucleoside monophosphate biosynthetic process (view genes)	4 out of 927 genes, 0.4%	21 out of 5905 genes, 0.4%	1
sulfate assimilation (view genes)	2 out of 927 genes, 0.2%	9 out of 5905 genes, 0.2%	1
re-entry into mitotic cell cycle (view genes)	2 out of 927 genes, 0.2%	9 out of 5905 genes, 0.2%	1
cytogamy (view genes)	2 out of 927 genes, 0.2%	9 out of 5905 genes, 0.2%	1
regulation of glycogen biosynthetic process (view genes)	2 out of 927 genes, 0.2%	9 out of 5905 genes, 0.2%	1
sodium ion transport (view genes)	2 out of 927 genes, 0.2%	9 out of 5905 genes, 0.2%	1
pyrimidine nucleoside triphosphate metabolic process (view genes)	2 out of 927 genes, 0.2%	9 out of 5905 genes, 0.2%	1
response to pH (view genes)	2 out of 927 genes, 0.2%	9 out of 5905 genes, 0.2%	1
regulation of reciprocal meiotic recombination (view genes)	2 out of 927 genes, 0.2%	9 out of 5905 genes, 0.2%	1
regulation of spindle pole body separation (view genes)	2 out of 927 genes, 0.2%	9 out of 5905 genes, 0.2%	1
iron chelate transport (view genes)	2 out of 927 genes, 0.2%	9 out of 5905 genes, 0.2%	1
coenzyme A biosynthetic process (view genes)	2 out of 927 genes, 0.2%	9 out of 5905 genes, 0.2%	1
peptidyl-histidine modification (view genes)	2 out of 927 genes, 0.2%	9 out of 5905 genes, 0.2%	1
nucleoside bisphosphate biosynthetic process (view genes)	2 out of 927 genes, 0.2%	9 out of 5905 genes, 0.2%	1
ribonucleoside bisphosphate biosynthetic process (view genes)	2 out of 927 genes, 0.2%	9 out of 5905 genes, 0.2%	1
purine nucleoside bisphosphate biosynthetic process (view genes)	2 out of 927 genes, 0.2%	9 out of 5905 genes, 0.2%	1
regulation of Rho protein signal transduction (view genes)	2 out of 927 genes, 0.2%	9 out of 5905 genes, 0.2%	1
cellular response to glucose starvation (view genes)	2 out of 927 genes, 0.2%	9 out of 5905 genes, 0.2%	1
cellular biogenic amine biosynthetic process (view genes)	2 out of 927 genes, 0.2%	9 out of 5905 genes, 0.2%	1
positive regulation of cell cycle (view genes)	2 out of 927 genes, 0.2%	9 out of 5905 genes, 0.2%	1
phosphatidylethanolamine metabolic process (view genes)	2 out of 927 genes, 0.2%	9 out of 5905 genes, 0.2%	1
regulation of ligase activity (view genes)	2 out of 927 genes, 0.2%	9 out of 5905 genes, 0.2%	1
error-free translesion synthesis (view genes)	2 out of 927 genes, 0.2%	9 out of 5905 genes, 0.2%	1
regulation of cellular ketone metabolic process by positive regulation of transcription from RNA polymerase II promoter (view genes)	2 out of 927 genes, 0.2%	9 out of 5905 genes, 0.2%	1
karyogamy involved in conjugation with cellular fusion (view genes)	3 out of 927 genes, 0.3%	15 out of 5905 genes, 0.3%	1
regulation of gluconeogenesis (view genes)	3 out of 927 genes, 0.3%	15 out of 5905 genes, 0.3%	1
negative regulation of protein kinase activity (view genes)	3 out of 927 genes, 0.3%	15 out of 5905 genes, 0.3%	1
glutamate metabolic process (view genes)	3 out of 927 genes, 0.3%	15 out of 5905 genes, 0.3%	1
telomere maintenance via telomere lengthening (view genes)	3 out of 927 genes, 0.3%	15 out of 5905 genes, 0.3%	1
phosphorylation of RNA polymerase II C-terminal domain (view genes)	3 out of 927 genes, 0.3%	15 out of 5905 genes, 0.3%	1
regulation of transferase activity (view genes)	10 out of 927 genes, 1.1%	58 out of 5905 genes, 1.0%	1
cell division (view genes)	47 out of 927 genes, 5.1%	290 out of 5905 genes, 4.9%	1
conjugation with cellular fusion (view genes)	17 out of 927 genes, 1.8%	102 out of 5905 genes, 1.7%	1
endonucleolytic cleavage involved in rRNA processing (view genes)	8 out of 927 genes, 0.9%	46 out of 5905 genes, 0.8%	1
endonucleolytic cleavage of tricistronic rRNA transcript (SSU-rRNA, 5.8S rRNA, LSU-rRNA) (view genes)	8 out of 927 genes, 0.9%	46 out of 5905 genes, 0.8%	1
cellular iron ion homeostasis (view genes)	7 out of 927 genes, 0.8%	40 out of 5905 genes, 0.7%	1
response to pheromone involved in conjugation with cellular fusion (view genes)	11 out of 927 genes, 1.2%	65 out of 5905 genes, 1.1%	1
conjugation (view genes)	17 out of 927 genes, 1.8%	103 out of 5905 genes, 1.7%	1
glycogen metabolic process (view genes)	5 out of 927 genes, 0.5%	28 out of 5905 genes, 0.5%	1
regulation of carbohydrate biosynthetic process (view genes)	5 out of 927 genes, 0.5%	28 out of 5905 genes, 0.5%	1
adaptation of signaling pathway by response to pheromone involved in conjugation with cellular fusion (view genes)	4 out of 927 genes, 0.4%	22 out of 5905 genes, 0.4%	1
purine nucleoside monophosphate metabolic process (view genes)	4 out of 927 genes, 0.4%	22 out of 5905 genes, 0.4%	1
purine ribonucleoside monophosphate metabolic process (view genes)	4 out of 927 genes, 0.4%	22 out of 5905 genes, 0.4%	1
adaptation of signaling pathway (view genes)	4 out of 927 genes, 0.4%	22 out of 5905 genes, 0.4%	1
peroxisome degradation (view genes)	4 out of 927 genes, 0.4%	22 out of 5905 genes, 0.4%	1
cellular carbohydrate biosynthetic process (view genes)	8 out of 927 genes, 0.9%	47 out of 5905 genes, 0.8%	1
RNA phosphodiester bond hydrolysis, endonucleolytic (view genes)	8 out of 927 genes, 0.9%	47 out of 5905 genes, 0.8%	1
vacuole organization (view genes)	11 out of 927 genes, 1.2%	66 out of 5905 genes, 1.1%	1
regulation of carbohydrate metabolic process (view genes)	7 out of 927 genes, 0.8%	41 out of 5905 genes, 0.7%	1
regulation of cellular ketone metabolic process (view genes)	7 out of 927 genes, 0.8%	41 out of 5905 genes, 0.7%	1
energy coupled proton transmembrane transport, against electrochemical gradient (view genes)	3 out of 927 genes, 0.3%	16 out of 5905 genes, 0.3%	1
ATP hydrolysis coupled proton transport (view genes)	3 out of 927 genes, 0.3%	16 out of 5905 genes, 0.3%	1
tRNA catabolic process (view genes)	3 out of 927 genes, 0.3%	16 out of 5905 genes, 0.3%	1
negative regulation of kinase activity (view genes)	3 out of 927 genes, 0.3%	16 out of 5905 genes, 0.3%	1
nuclear polyadenylation-dependent tRNA catabolic process (view genes)	3 out of 927 genes, 0.3%	16 out of 5905 genes, 0.3%	1
cellular component biogenesis (view genes)	150 out of 927 genes, 16.2%	948 out of 5905 genes, 16.1%	1
cellular process involved in reproduction (view genes)	67 out of 927 genes, 7.2%	421 out of 5905 genes, 7.1%	1
cellular component morphogenesis (view genes)	13 out of 927 genes, 1.4%	79 out of 5905 genes, 1.3%	1
G-protein coupled receptor signaling pathway (view genes)	6 out of 927 genes, 0.6%	35 out of 5905 genes, 0.6%	1
DNA recombination (view genes)	33 out of 927 genes, 3.6%	206 out of 5905 genes, 3.5%	1
small GTPase mediated signal transduction (view genes)	12 out of 927 genes, 1.3%	73 out of 5905 genes, 1.2%	1
cell wall biogenesis (view genes)	15 out of 927 genes, 1.6%	92 out of 5905 genes, 1.6%	1
histidine biosynthetic process (view genes)	2 out of 927 genes, 0.2%	10 out of 5905 genes, 0.2%	1
Group I intron splicing (view genes)	2 out of 927 genes, 0.2%	10 out of 5905 genes, 0.2%	1
RNA splicing, via transesterification reactions with guanosine as nucleophile (view genes)	2 out of 927 genes, 0.2%	10 out of 5905 genes, 0.2%	1
histidine metabolic process (view genes)	2 out of 927 genes, 0.2%	10 out of 5905 genes, 0.2%	1
phosphatidylcholine biosynthetic process (view genes)	2 out of 927 genes, 0.2%	10 out of 5905 genes, 0.2%	1
cellular zinc ion homeostasis (view genes)	2 out of 927 genes, 0.2%	10 out of 5905 genes, 0.2%	1
histidine family amino acid metabolic process (view genes)	2 out of 927 genes, 0.2%	10 out of 5905 genes, 0.2%	1
histidine family amino acid biosynthetic process (view genes)	2 out of 927 genes, 0.2%	10 out of 5905 genes, 0.2%	1
purine nucleobase biosynthetic process (view genes)	2 out of 927 genes, 0.2%	10 out of 5905 genes, 0.2%	1
deoxyribonucleotide metabolic process (view genes)	2 out of 927 genes, 0.2%	10 out of 5905 genes, 0.2%	1
deoxyribonucleotide biosynthetic process (view genes)	2 out of 927 genes, 0.2%	10 out of 5905 genes, 0.2%	1
response to hexose stimulus (view genes)	2 out of 927 genes, 0.2%	10 out of 5905 genes, 0.2%	1
response to glucose stimulus (view genes)	2 out of 927 genes, 0.2%	10 out of 5905 genes, 0.2%	1
regulation of glucan biosynthetic process (view genes)	2 out of 927 genes, 0.2%	10 out of 5905 genes, 0.2%	1
regulation of polysaccharide biosynthetic process (view genes)	2 out of 927 genes, 0.2%	10 out of 5905 genes, 0.2%	1
iron assimilation (view genes)	2 out of 927 genes, 0.2%	10 out of 5905 genes, 0.2%	1
positive regulation of cellular amine metabolic process (view genes)	2 out of 927 genes, 0.2%	10 out of 5905 genes, 0.2%	1
mitochondrial proton-transporting ATP synthase complex assembly (view genes)	2 out of 927 genes, 0.2%	10 out of 5905 genes, 0.2%	1
response to monosaccharide stimulus (view genes)	2 out of 927 genes, 0.2%	10 out of 5905 genes, 0.2%	1
regulation of ion transport (view genes)	2 out of 927 genes, 0.2%	10 out of 5905 genes, 0.2%	1
proton-transporting ATP synthase complex assembly (view genes)	2 out of 927 genes, 0.2%	10 out of 5905 genes, 0.2%	1
glyoxylate metabolic process (view genes)	2 out of 927 genes, 0.2%	10 out of 5905 genes, 0.2%	1
imidazole-containing compound metabolic process (view genes)	2 out of 927 genes, 0.2%	10 out of 5905 genes, 0.2%	1
zinc ion homeostasis (view genes)	2 out of 927 genes, 0.2%	10 out of 5905 genes, 0.2%	1
regulation of meiosis I (view genes)	2 out of 927 genes, 0.2%	10 out of 5905 genes, 0.2%	1
regulation of glycogen metabolic process (view genes)	2 out of 927 genes, 0.2%	10 out of 5905 genes, 0.2%	1
lipid biosynthetic process (view genes)	26 out of 927 genes, 2.8%	162 out of 5905 genes, 2.7%	1
endonucleolytic cleavage in ITS1 to separate SSU-rRNA from 5.8S rRNA and LSU-rRNA from tricistronic rRNA transcript (SSU-rRNA, 5.8S rRNA, LSU-rRNA) (view genes)	7 out of 927 genes, 0.8%	42 out of 5905 genes, 0.7%	1
mismatch repair (view genes)	4 out of 927 genes, 0.4%	23 out of 5905 genes, 0.4%	1
regulation of reproductive process (view genes)	9 out of 927 genes, 1.0%	55 out of 5905 genes, 0.9%	1
reproduction (view genes)	76 out of 927 genes, 8.2%	482 out of 5905 genes, 8.2%	1
nucleotide catabolic process (view genes)	14 out of 927 genes, 1.5%	87 out of 5905 genes, 1.5%	1
cell surface receptor signaling pathway (view genes)	6 out of 927 genes, 0.6%	36 out of 5905 genes, 0.6%	1
fungal-type cell wall biogenesis (view genes)	11 out of 927 genes, 1.2%	68 out of 5905 genes, 1.2%	1
regulation of phosphorylation (view genes)	11 out of 927 genes, 1.2%	68 out of 5905 genes, 1.2%	1
double-strand break repair via homologous recombination (view genes)	8 out of 927 genes, 0.9%	49 out of 5905 genes, 0.8%	1
negative regulation of protein phosphorylation (view genes)	3 out of 927 genes, 0.3%	17 out of 5905 genes, 0.3%	1
protein monoubiquitination (view genes)	3 out of 927 genes, 0.3%	17 out of 5905 genes, 0.3%	1
arginine metabolic process (view genes)	3 out of 927 genes, 0.3%	17 out of 5905 genes, 0.3%	1
budding cell apical bud growth (view genes)	3 out of 927 genes, 0.3%	17 out of 5905 genes, 0.3%	1
regulation of autophagy (view genes)	3 out of 927 genes, 0.3%	17 out of 5905 genes, 0.3%	1
negative regulation of cellular carbohydrate metabolic process (view genes)	3 out of 927 genes, 0.3%	17 out of 5905 genes, 0.3%	1
protein refolding (view genes)	3 out of 927 genes, 0.3%	17 out of 5905 genes, 0.3%	1
pteridine-containing compound metabolic process (view genes)	3 out of 927 genes, 0.3%	17 out of 5905 genes, 0.3%	1
negative regulation of carbohydrate metabolic process (view genes)	3 out of 927 genes, 0.3%	17 out of 5905 genes, 0.3%	1
disaccharide catabolic process (view genes)	3 out of 927 genes, 0.3%	17 out of 5905 genes, 0.3%	1
negative regulation of transferase activity (view genes)	3 out of 927 genes, 0.3%	17 out of 5905 genes, 0.3%	1
negative regulation of cytoskeleton organization (view genes)	3 out of 927 genes, 0.3%	17 out of 5905 genes, 0.3%	1
regulation of growth of unicellular organism as a thread of attached cells (view genes)	3 out of 927 genes, 0.3%	17 out of 5905 genes, 0.3%	1
DNA biosynthetic process (view genes)	3 out of 927 genes, 0.3%	17 out of 5905 genes, 0.3%	1
regulation of cell size (view genes)	5 out of 927 genes, 0.5%	30 out of 5905 genes, 0.5%	1
nucleoside catabolic process (view genes)	14 out of 927 genes, 1.5%	88 out of 5905 genes, 1.5%	1
nucleoside phosphate catabolic process (view genes)	14 out of 927 genes, 1.5%	88 out of 5905 genes, 1.5%	1
glycosyl compound catabolic process (view genes)	14 out of 927 genes, 1.5%	88 out of 5905 genes, 1.5%	1
cell cycle cytokinesis (view genes)	9 out of 927 genes, 1.0%	56 out of 5905 genes, 0.9%	1
response to stimulus (view genes)	169 out of 927 genes, 18.2%	1079 out of 5905 genes, 18.3%	1
regulation of cell growth (view genes)	4 out of 927 genes, 0.4%	24 out of 5905 genes, 0.4%	1
aminoglycan metabolic process (view genes)	4 out of 927 genes, 0.4%	24 out of 5905 genes, 0.4%	1
chitin metabolic process (view genes)	4 out of 927 genes, 0.4%	24 out of 5905 genes, 0.4%	1
glutamine metabolic process (view genes)	4 out of 927 genes, 0.4%	24 out of 5905 genes, 0.4%	1
positive regulation of transport (view genes)	4 out of 927 genes, 0.4%	24 out of 5905 genes, 0.4%	1
monocarboxylic acid catabolic process (view genes)	4 out of 927 genes, 0.4%	24 out of 5905 genes, 0.4%	1
glucosamine-containing compound metabolic process (view genes)	4 out of 927 genes, 0.4%	24 out of 5905 genes, 0.4%	1
ribosomal small subunit export from nucleus (view genes)	2 out of 927 genes, 0.2%	11 out of 5905 genes, 0.2%	1
RNA splicing, via endonucleolytic cleavage and ligation (view genes)	2 out of 927 genes, 0.2%	11 out of 5905 genes, 0.2%	1
carbon catabolite repression of transcription from RNA polymerase II promoter (view genes)	2 out of 927 genes, 0.2%	11 out of 5905 genes, 0.2%	1
tRNA splicing, via endonucleolytic cleavage and ligation (view genes)	2 out of 927 genes, 0.2%	11 out of 5905 genes, 0.2%	1
phosphate ion transport (view genes)	2 out of 927 genes, 0.2%	11 out of 5905 genes, 0.2%	1
response to carbohydrate stimulus (view genes)	2 out of 927 genes, 0.2%	11 out of 5905 genes, 0.2%	1
negative regulation of intracellular protein kinase cascade (view genes)	2 out of 927 genes, 0.2%	11 out of 5905 genes, 0.2%	1
coenzyme A metabolic process (view genes)	2 out of 927 genes, 0.2%	11 out of 5905 genes, 0.2%	1
positive regulation of response to external stimulus (view genes)	2 out of 927 genes, 0.2%	11 out of 5905 genes, 0.2%	1
positive regulation of response to extracellular stimulus (view genes)	2 out of 927 genes, 0.2%	11 out of 5905 genes, 0.2%	1
positive regulation of response to nutrient levels (view genes)	2 out of 927 genes, 0.2%	11 out of 5905 genes, 0.2%	1
regulation of intracellular protein transport (view genes)	2 out of 927 genes, 0.2%	11 out of 5905 genes, 0.2%	1
nucleoside bisphosphate metabolic process (view genes)	2 out of 927 genes, 0.2%	11 out of 5905 genes, 0.2%	1
ribonucleoside bisphosphate metabolic process (view genes)	2 out of 927 genes, 0.2%	11 out of 5905 genes, 0.2%	1
purine nucleoside bisphosphate metabolic process (view genes)	2 out of 927 genes, 0.2%	11 out of 5905 genes, 0.2%	1
cellular modified amino acid catabolic process (view genes)	2 out of 927 genes, 0.2%	11 out of 5905 genes, 0.2%	1
error-prone translesion synthesis (view genes)	2 out of 927 genes, 0.2%	11 out of 5905 genes, 0.2%	1
Golgi to plasma membrane protein transport (view genes)	2 out of 927 genes, 0.2%	11 out of 5905 genes, 0.2%	1
negative regulation of MAPK cascade (view genes)	2 out of 927 genes, 0.2%	11 out of 5905 genes, 0.2%	1
double-strand break repair via single-strand annealing (view genes)	2 out of 927 genes, 0.2%	11 out of 5905 genes, 0.2%	1
protein import into mitochondrial inner membrane (view genes)	2 out of 927 genes, 0.2%	11 out of 5905 genes, 0.2%	1
regulation of cell differentiation (view genes)	2 out of 927 genes, 0.2%	11 out of 5905 genes, 0.2%	1
regulation of mRNA processing (view genes)	2 out of 927 genes, 0.2%	11 out of 5905 genes, 0.2%	1
actin filament bundle assembly (view genes)	2 out of 927 genes, 0.2%	11 out of 5905 genes, 0.2%	1
regulation of sequence-specific DNA binding transcription factor activity (view genes)	2 out of 927 genes, 0.2%	11 out of 5905 genes, 0.2%	1
beta-glucan biosynthetic process (view genes)	2 out of 927 genes, 0.2%	11 out of 5905 genes, 0.2%	1
proton-transporting ATP synthase complex biogenesis (view genes)	2 out of 927 genes, 0.2%	11 out of 5905 genes, 0.2%	1
regulation of cellular ketone metabolic process by regulation of transcription from RNA polymerase II promoter (view genes)	2 out of 927 genes, 0.2%	11 out of 5905 genes, 0.2%	1
iron ion homeostasis (view genes)	8 out of 927 genes, 0.9%	50 out of 5905 genes, 0.8%	1
nuclear export (view genes)	19 out of 927 genes, 2.0%	121 out of 5905 genes, 2.0%	1
cellular respiration (view genes)	16 out of 927 genes, 1.7%	102 out of 5905 genes, 1.7%	1
response to reactive oxygen species (view genes)	3 out of 927 genes, 0.3%	18 out of 5905 genes, 0.3%	1
hyperosmotic response (view genes)	3 out of 927 genes, 0.3%	18 out of 5905 genes, 0.3%	1
oligosaccharide catabolic process (view genes)	3 out of 927 genes, 0.3%	18 out of 5905 genes, 0.3%	1
septin ring organization (view genes)	3 out of 927 genes, 0.3%	18 out of 5905 genes, 0.3%	1
regulation of response to external stimulus (view genes)	3 out of 927 genes, 0.3%	18 out of 5905 genes, 0.3%	1
regulation of response to extracellular stimulus (view genes)	3 out of 927 genes, 0.3%	18 out of 5905 genes, 0.3%	1
regulation of response to nutrient levels (view genes)	3 out of 927 genes, 0.3%	18 out of 5905 genes, 0.3%	1
negative regulation of phosphorylation (view genes)	3 out of 927 genes, 0.3%	18 out of 5905 genes, 0.3%	1
protein modification by small protein conjugation (view genes)	19 out of 927 genes, 2.0%	122 out of 5905 genes, 2.1%	1
phosphorylation (view genes)	41 out of 927 genes, 4.4%	264 out of 5905 genes, 4.5%	1
polysaccharide metabolic process (view genes)	10 out of 927 genes, 1.1%	64 out of 5905 genes, 1.1%	1
monovalent inorganic cation transport (view genes)	10 out of 927 genes, 1.1%	64 out of 5905 genes, 1.1%	1
G1/S transition of mitotic cell cycle (view genes)	8 out of 927 genes, 0.9%	51 out of 5905 genes, 0.9%	1
organophosphate catabolic process (view genes)	16 out of 927 genes, 1.7%	103 out of 5905 genes, 1.7%	1
dicarboxylic acid metabolic process (view genes)	6 out of 927 genes, 0.6%	38 out of 5905 genes, 0.6%	1
RNA polyadenylation (view genes)	4 out of 927 genes, 0.4%	25 out of 5905 genes, 0.4%	1
purine nucleotide catabolic process (view genes)	13 out of 927 genes, 1.4%	84 out of 5905 genes, 1.4%	1
nucleoside triphosphate catabolic process (view genes)	13 out of 927 genes, 1.4%	84 out of 5905 genes, 1.4%	1
purine nucleoside triphosphate catabolic process (view genes)	13 out of 927 genes, 1.4%	84 out of 5905 genes, 1.4%	1
developmental process involved in reproduction (view genes)	29 out of 927 genes, 3.1%	188 out of 5905 genes, 3.2%	1
GTP metabolic process (view genes)	7 out of 927 genes, 0.8%	45 out of 5905 genes, 0.8%	1
protein localization to endoplasmic reticulum (view genes)	7 out of 927 genes, 0.8%	45 out of 5905 genes, 0.8%	1
vacuole fusion, non-autophagic (view genes)	5 out of 927 genes, 0.5%	32 out of 5905 genes, 0.5%	1
response to acid (view genes)	2 out of 927 genes, 0.2%	12 out of 5905 genes, 0.2%	1
glutamate biosynthetic process (view genes)	2 out of 927 genes, 0.2%	12 out of 5905 genes, 0.2%	1
nucleotide-sugar metabolic process (view genes)	2 out of 927 genes, 0.2%	12 out of 5905 genes, 0.2%	1
folic acid-containing compound biosynthetic process (view genes)	2 out of 927 genes, 0.2%	12 out of 5905 genes, 0.2%	1
nucleoside transport (view genes)	2 out of 927 genes, 0.2%	12 out of 5905 genes, 0.2%	1
establishment or maintenance of actin cytoskeleton polarity (view genes)	2 out of 927 genes, 0.2%	12 out of 5905 genes, 0.2%	1
establishment or maintenance of cytoskeleton polarity (view genes)	2 out of 927 genes, 0.2%	12 out of 5905 genes, 0.2%	1
anaphase-promoting complex-dependent proteasomal ubiquitin-dependent protein catabolic process (view genes)	2 out of 927 genes, 0.2%	12 out of 5905 genes, 0.2%	1
regulation of protein stability (view genes)	2 out of 927 genes, 0.2%	12 out of 5905 genes, 0.2%	1
carbon catabolite repression of transcription (view genes)	2 out of 927 genes, 0.2%	12 out of 5905 genes, 0.2%	1
positive regulation of transcription from RNA polymerase I promoter (view genes)	2 out of 927 genes, 0.2%	12 out of 5905 genes, 0.2%	1
phosphatidylcholine metabolic process (view genes)	2 out of 927 genes, 0.2%	12 out of 5905 genes, 0.2%	1
L-methionine biosynthetic process (view genes)	2 out of 927 genes, 0.2%	12 out of 5905 genes, 0.2%	1
ribonucleoside catabolic process (view genes)	13 out of 927 genes, 1.4%	85 out of 5905 genes, 1.4%	1
carbon catabolite activation of transcription from RNA polymerase II promoter (view genes)	3 out of 927 genes, 0.3%	19 out of 5905 genes, 0.3%	1
telomere maintenance via recombination (view genes)	3 out of 927 genes, 0.3%	19 out of 5905 genes, 0.3%	1
pyrimidine nucleotide metabolic process (view genes)	3 out of 927 genes, 0.3%	19 out of 5905 genes, 0.3%	1
pyrimidine nucleotide biosynthetic process (view genes)	3 out of 927 genes, 0.3%	19 out of 5905 genes, 0.3%	1
septin cytoskeleton organization (view genes)	3 out of 927 genes, 0.3%	19 out of 5905 genes, 0.3%	1
sulfur compound transport (view genes)	3 out of 927 genes, 0.3%	19 out of 5905 genes, 0.3%	1
ncRNA metabolic process (view genes)	62 out of 927 genes, 6.7%	403 out of 5905 genes, 6.8%	1
M phase (view genes)	50 out of 927 genes, 5.4%	326 out of 5905 genes, 5.5%	1
reproductive process (view genes)	29 out of 927 genes, 3.1%	190 out of 5905 genes, 3.2%	1
double-strand break repair via break-induced replication (view genes)	4 out of 927 genes, 0.4%	26 out of 5905 genes, 0.4%	1
rRNA catabolic process (view genes)	4 out of 927 genes, 0.4%	26 out of 5905 genes, 0.4%	1
cellular carbohydrate catabolic process (view genes)	4 out of 927 genes, 0.4%	26 out of 5905 genes, 0.4%	1
cellular amide metabolic process (view genes)	10 out of 927 genes, 1.1%	66 out of 5905 genes, 1.1%	1
homeostatic process (view genes)	38 out of 927 genes, 4.1%	249 out of 5905 genes, 4.2%	1
cell cycle phase (view genes)	61 out of 927 genes, 6.6%	398 out of 5905 genes, 6.7%	1
cellular polysaccharide metabolic process (view genes)	8 out of 927 genes, 0.9%	53 out of 5905 genes, 0.9%	1
piecemeal microautophagy of nucleus (view genes)	5 out of 927 genes, 0.5%	33 out of 5905 genes, 0.6%	1
response to stress (view genes)	113 out of 927 genes, 12.2%	734 out of 5905 genes, 12.4%	1
recombinational repair (view genes)	9 out of 927 genes, 1.0%	60 out of 5905 genes, 1.0%	1
ATP catabolic process (view genes)	6 out of 927 genes, 0.6%	40 out of 5905 genes, 0.7%	1
nucleoside monophosphate biosynthetic process (view genes)	6 out of 927 genes, 0.6%	40 out of 5905 genes, 0.7%	1
response to chemical stimulus (view genes)	58 out of 927 genes, 6.3%	380 out of 5905 genes, 6.4%	1
filamentous growth (view genes)	13 out of 927 genes, 1.4%	87 out of 5905 genes, 1.5%	1
purine-containing compound catabolic process (view genes)	13 out of 927 genes, 1.4%	87 out of 5905 genes, 1.5%	1
cation transport (view genes)	23 out of 927 genes, 2.5%	153 out of 5905 genes, 2.6%	1
SRP-dependent cotranslational protein targeting to membrane (view genes)	3 out of 927 genes, 0.3%	20 out of 5905 genes, 0.3%	1
negative regulation of translation (view genes)	3 out of 927 genes, 0.3%	20 out of 5905 genes, 0.3%	1
regulation of cell morphogenesis (view genes)	3 out of 927 genes, 0.3%	20 out of 5905 genes, 0.3%	1
nuclear mRNA surveillance (view genes)	3 out of 927 genes, 0.3%	20 out of 5905 genes, 0.3%	1
regulation of transcription involved in G1 phase of mitotic cell cycle (view genes)	2 out of 927 genes, 0.2%	13 out of 5905 genes, 0.2%	1
axial cellular bud site selection (view genes)	2 out of 927 genes, 0.2%	13 out of 5905 genes, 0.2%	1
pyrimidine nucleoside monophosphate metabolic process (view genes)	2 out of 927 genes, 0.2%	13 out of 5905 genes, 0.2%	1
pyrimidine nucleoside monophosphate biosynthetic process (view genes)	2 out of 927 genes, 0.2%	13 out of 5905 genes, 0.2%	1
RNA capping (view genes)	2 out of 927 genes, 0.2%	13 out of 5905 genes, 0.2%	1
ethanolamine-containing compound metabolic process (view genes)	2 out of 927 genes, 0.2%	13 out of 5905 genes, 0.2%	1
regulation of carbohydrate catabolic process (view genes)	2 out of 927 genes, 0.2%	13 out of 5905 genes, 0.2%	1
regulation of cellular carbohydrate catabolic process (view genes)	2 out of 927 genes, 0.2%	13 out of 5905 genes, 0.2%	1
regulation of transcription by glucose (view genes)	2 out of 927 genes, 0.2%	13 out of 5905 genes, 0.2%	1
positive regulation of lipid biosynthetic process (view genes)	2 out of 927 genes, 0.2%	13 out of 5905 genes, 0.2%	1
beta-glucan metabolic process (view genes)	2 out of 927 genes, 0.2%	13 out of 5905 genes, 0.2%	1
regulation of pseudohyphal growth (view genes)	2 out of 927 genes, 0.2%	13 out of 5905 genes, 0.2%	1
amino sugar metabolic process (view genes)	4 out of 927 genes, 0.4%	27 out of 5905 genes, 0.5%	1
RNA surveillance (view genes)	4 out of 927 genes, 0.4%	27 out of 5905 genes, 0.5%	1
nuclear RNA surveillance (view genes)	4 out of 927 genes, 0.4%	27 out of 5905 genes, 0.5%	1
telomere maintenance (view genes)	9 out of 927 genes, 1.0%	61 out of 5905 genes, 1.0%	1
glycerolipid biosynthetic process (view genes)	9 out of 927 genes, 1.0%	61 out of 5905 genes, 1.0%	1
anatomical structure homeostasis (view genes)	9 out of 927 genes, 1.0%	61 out of 5905 genes, 1.0%	1
single-organism developmental process (view genes)	44 out of 927 genes, 4.7%	291 out of 5905 genes, 4.9%	1
double-strand break repair (view genes)	15 out of 927 genes, 1.6%	101 out of 5905 genes, 1.7%	1
nucleoside monophosphate metabolic process (view genes)	6 out of 927 genes, 0.6%	41 out of 5905 genes, 0.7%	1
RNA splicing (view genes)	21 out of 927 genes, 2.3%	141 out of 5905 genes, 2.4%	1
nucleobase-containing compound transport (view genes)	22 out of 927 genes, 2.4%	148 out of 5905 genes, 2.5%	1
RNA localization (view genes)	20 out of 927 genes, 2.2%	135 out of 5905 genes, 2.3%	1
cellular homeostasis (view genes)	25 out of 927 genes, 2.7%	168 out of 5905 genes, 2.8%	1
protein targeting to membrane (view genes)	8 out of 927 genes, 0.9%	55 out of 5905 genes, 0.9%	1
ribonucleoside triphosphate catabolic process (view genes)	12 out of 927 genes, 1.3%	82 out of 5905 genes, 1.4%	1
purine ribonucleoside triphosphate catabolic process (view genes)	12 out of 927 genes, 1.3%	82 out of 5905 genes, 1.4%	1
nucleic acid transport (view genes)	18 out of 927 genes, 1.9%	122 out of 5905 genes, 2.1%	1
macromolecule metabolic process (view genes)	393 out of 927 genes, 42.4%	2535 out of 5905 genes, 42.9%	1
glutamine family amino acid metabolic process (view genes)	9 out of 927 genes, 1.0%	62 out of 5905 genes, 1.0%	1
telomere organization (view genes)	9 out of 927 genes, 1.0%	62 out of 5905 genes, 1.0%	1
glutamine family amino acid biosynthetic process (view genes)	4 out of 927 genes, 0.4%	28 out of 5905 genes, 0.5%	1
ncRNA catabolic process (view genes)	4 out of 927 genes, 0.4%	28 out of 5905 genes, 0.5%	1
endocytosis (view genes)	14 out of 927 genes, 1.5%	96 out of 5905 genes, 1.6%	1
regulation of meiosis (view genes)	5 out of 927 genes, 0.5%	35 out of 5905 genes, 0.6%	1
cotranslational protein targeting to membrane (view genes)	3 out of 927 genes, 0.3%	21 out of 5905 genes, 0.4%	1
histone deacetylation (view genes)	3 out of 927 genes, 0.3%	21 out of 5905 genes, 0.4%	1
mitotic spindle organization in nucleus (view genes)	3 out of 927 genes, 0.3%	21 out of 5905 genes, 0.4%	1
regulation of filamentous growth of a population of unicellular organisms (view genes)	3 out of 927 genes, 0.3%	21 out of 5905 genes, 0.4%	1
negative regulation of reproductive process (view genes)	3 out of 927 genes, 0.3%	21 out of 5905 genes, 0.4%	1
GTP catabolic process (view genes)	6 out of 927 genes, 0.6%	42 out of 5905 genes, 0.7%	1
purine nucleoside catabolic process (view genes)	12 out of 927 genes, 1.3%	83 out of 5905 genes, 1.4%	1
purine ribonucleotide catabolic process (view genes)	12 out of 927 genes, 1.3%	83 out of 5905 genes, 1.4%	1
ribonucleotide catabolic process (view genes)	12 out of 927 genes, 1.3%	83 out of 5905 genes, 1.4%	1
purine ribonucleoside catabolic process (view genes)	12 out of 927 genes, 1.3%	83 out of 5905 genes, 1.4%	1
regulation of conjugation with cellular fusion (view genes)	2 out of 927 genes, 0.2%	14 out of 5905 genes, 0.2%	1
regulation of homeostatic process (view genes)	2 out of 927 genes, 0.2%	14 out of 5905 genes, 0.2%	1
regulation of polysaccharide metabolic process (view genes)	2 out of 927 genes, 0.2%	14 out of 5905 genes, 0.2%	1
regulation of nucleocytoplasmic transport (view genes)	2 out of 927 genes, 0.2%	14 out of 5905 genes, 0.2%	1
lipid phosphorylation (view genes)	2 out of 927 genes, 0.2%	14 out of 5905 genes, 0.2%	1
phosphatidylinositol phosphorylation (view genes)	2 out of 927 genes, 0.2%	14 out of 5905 genes, 0.2%	1
regulation of conjugation (view genes)	2 out of 927 genes, 0.2%	14 out of 5905 genes, 0.2%	1
regulation of protein transport (view genes)	2 out of 927 genes, 0.2%	14 out of 5905 genes, 0.2%	1
proton-transporting two-sector ATPase complex assembly (view genes)	2 out of 927 genes, 0.2%	14 out of 5905 genes, 0.2%	1
regulation of establishment of protein localization (view genes)	2 out of 927 genes, 0.2%	14 out of 5905 genes, 0.2%	1
protein modification by small protein conjugation or removal (view genes)	22 out of 927 genes, 2.4%	150 out of 5905 genes, 2.5%	1
regulation of protein modification process (view genes)	13 out of 927 genes, 1.4%	90 out of 5905 genes, 1.5%	1
regulation of cell cycle (view genes)	25 out of 927 genes, 2.7%	171 out of 5905 genes, 2.9%	1
mitotic recombination (view genes)	5 out of 927 genes, 0.5%	36 out of 5905 genes, 0.6%	1
negative regulation of catalytic activity (view genes)	5 out of 927 genes, 0.5%	36 out of 5905 genes, 0.6%	1
carbon catabolite regulation of transcription (view genes)	5 out of 927 genes, 0.5%	36 out of 5905 genes, 0.6%	1
regulation of meiotic cell cycle (view genes)	5 out of 927 genes, 0.5%	36 out of 5905 genes, 0.6%	1
guanosine-containing compound catabolic process (view genes)	6 out of 927 genes, 0.6%	43 out of 5905 genes, 0.7%	1
mitochondrion degradation (view genes)	4 out of 927 genes, 0.4%	29 out of 5905 genes, 0.5%	1
G1 phase of mitotic cell cycle (view genes)	3 out of 927 genes, 0.3%	22 out of 5905 genes, 0.4%	1
karyogamy (view genes)	3 out of 927 genes, 0.3%	22 out of 5905 genes, 0.4%	1
cellular ketone metabolic process (view genes)	3 out of 927 genes, 0.3%	22 out of 5905 genes, 0.4%	1
G1 phase (view genes)	3 out of 927 genes, 0.3%	22 out of 5905 genes, 0.4%	1
cellular response to pheromone (view genes)	11 out of 927 genes, 1.2%	78 out of 5905 genes, 1.3%	1
interphase of mitotic cell cycle (view genes)	12 out of 927 genes, 1.3%	85 out of 5905 genes, 1.4%	1
RNA processing (view genes)	80 out of 927 genes, 8.6%	534 out of 5905 genes, 9.0%	1
S phase of mitotic cell cycle (view genes)	2 out of 927 genes, 0.2%	15 out of 5905 genes, 0.3%	1
pyrimidine nucleoside metabolic process (view genes)	2 out of 927 genes, 0.2%	15 out of 5905 genes, 0.3%	1
bipolar cellular bud site selection (view genes)	2 out of 927 genes, 0.2%	15 out of 5905 genes, 0.3%	1
ascospore-type prospore assembly (view genes)	2 out of 927 genes, 0.2%	15 out of 5905 genes, 0.3%	1
negative regulation of chromatin silencing at telomere (view genes)	2 out of 927 genes, 0.2%	15 out of 5905 genes, 0.3%	1
establishment of sister chromatid cohesion (view genes)	2 out of 927 genes, 0.2%	15 out of 5905 genes, 0.3%	1
establishment of mitotic sister chromatid cohesion (view genes)	2 out of 927 genes, 0.2%	15 out of 5905 genes, 0.3%	1
pyrimidine ribonucleoside metabolic process (view genes)	2 out of 927 genes, 0.2%	15 out of 5905 genes, 0.3%	1
positive regulation of DNA metabolic process (view genes)	2 out of 927 genes, 0.2%	15 out of 5905 genes, 0.3%	1
actin cortical patch localization (view genes)	2 out of 927 genes, 0.2%	15 out of 5905 genes, 0.3%	1
nuclear polyadenylation-dependent mRNA catabolic process (view genes)	2 out of 927 genes, 0.2%	15 out of 5905 genes, 0.3%	1
polyadenylation-dependent mRNA catabolic process (view genes)	2 out of 927 genes, 0.2%	15 out of 5905 genes, 0.3%	1
response to organic substance (view genes)	25 out of 927 genes, 2.7%	173 out of 5905 genes, 2.9%	1
ribonucleoside monophosphate biosynthetic process (view genes)	5 out of 927 genes, 0.5%	37 out of 5905 genes, 0.6%	1
cellular polysaccharide biosynthetic process (view genes)	5 out of 927 genes, 0.5%	37 out of 5905 genes, 0.6%	1
regulation of growth (view genes)	5 out of 927 genes, 0.5%	37 out of 5905 genes, 0.6%	1
regulation of developmental process (view genes)	5 out of 927 genes, 0.5%	37 out of 5905 genes, 0.6%	1
carbon catabolite regulation of transcription from RNA polymerase II promoter (view genes)	4 out of 927 genes, 0.4%	30 out of 5905 genes, 0.5%	1
positive regulation of transcription from RNA polymerase II promoter in response to stress (view genes)	4 out of 927 genes, 0.4%	30 out of 5905 genes, 0.5%	1
regulation of catabolic process (view genes)	17 out of 927 genes, 1.8%	120 out of 5905 genes, 2.0%	1
RNA transport (view genes)	17 out of 927 genes, 1.8%	120 out of 5905 genes, 2.0%	1
establishment of RNA localization (view genes)	17 out of 927 genes, 1.8%	120 out of 5905 genes, 2.0%	1
interphase (view genes)	12 out of 927 genes, 1.3%	86 out of 5905 genes, 1.5%	1
carbohydrate derivative metabolic process (view genes)	52 out of 927 genes, 5.6%	353 out of 5905 genes, 6.0%	1
posttranscriptional regulation of gene expression (view genes)	19 out of 927 genes, 2.0%	134 out of 5905 genes, 2.3%	1
protein deacetylation (view genes)	3 out of 927 genes, 0.3%	23 out of 5905 genes, 0.4%	1
regulation of filamentous growth (view genes)	3 out of 927 genes, 0.3%	23 out of 5905 genes, 0.4%	1
regulation of intracellular transport (view genes)	3 out of 927 genes, 0.3%	23 out of 5905 genes, 0.4%	1
carbon catabolite activation of transcription (view genes)	3 out of 927 genes, 0.3%	23 out of 5905 genes, 0.4%	1
intracellular signal transduction (view genes)	20 out of 927 genes, 2.2%	141 out of 5905 genes, 2.4%	1
regulation of translation (view genes)	16 out of 927 genes, 1.7%	114 out of 5905 genes, 1.9%	1
glycerophospholipid biosynthetic process (view genes)	8 out of 927 genes, 0.9%	59 out of 5905 genes, 1.0%	1
regulation of transport (view genes)	10 out of 927 genes, 1.1%	73 out of 5905 genes, 1.2%	1
replicative cell aging (view genes)	6 out of 927 genes, 0.6%	45 out of 5905 genes, 0.8%	1
lipid metabolic process (view genes)	41 out of 927 genes, 4.4%	282 out of 5905 genes, 4.8%	1
polysaccharide biosynthetic process (view genes)	5 out of 927 genes, 0.5%	38 out of 5905 genes, 0.6%	1
ribonucleoside monophosphate metabolic process (view genes)	5 out of 927 genes, 0.5%	38 out of 5905 genes, 0.6%	1
peptide metabolic process (view genes)	4 out of 927 genes, 0.4%	31 out of 5905 genes, 0.5%	1
nucleobase metabolic process (view genes)	4 out of 927 genes, 0.4%	31 out of 5905 genes, 0.5%	1
positive regulation of translation (view genes)	4 out of 927 genes, 0.4%	31 out of 5905 genes, 0.5%	1
MAPK cascade (view genes)	2 out of 927 genes, 0.2%	16 out of 5905 genes, 0.3%	1
folic acid-containing compound metabolic process (view genes)	2 out of 927 genes, 0.2%	16 out of 5905 genes, 0.3%	1
copper ion transport (view genes)	2 out of 927 genes, 0.2%	16 out of 5905 genes, 0.3%	1
regulation of cell shape (view genes)	2 out of 927 genes, 0.2%	16 out of 5905 genes, 0.3%	1
fatty acid catabolic process (view genes)	2 out of 927 genes, 0.2%	16 out of 5905 genes, 0.3%	1
positive regulation of cell communication (view genes)	2 out of 927 genes, 0.2%	16 out of 5905 genes, 0.3%	1
regulation of protein ubiquitination (view genes)	2 out of 927 genes, 0.2%	16 out of 5905 genes, 0.3%	1
regulation of dephosphorylation (view genes)	2 out of 927 genes, 0.2%	16 out of 5905 genes, 0.3%	1
regulation of multi-organism process (view genes)	2 out of 927 genes, 0.2%	16 out of 5905 genes, 0.3%	1
S phase (view genes)	2 out of 927 genes, 0.2%	16 out of 5905 genes, 0.3%	1
chemical homeostasis (view genes)	22 out of 927 genes, 2.4%	156 out of 5905 genes, 2.6%	1
cellular macromolecule metabolic process (view genes)	376 out of 927 genes, 40.6%	2450 out of 5905 genes, 41.5%	1
regulation of exit from mitosis (view genes)	3 out of 927 genes, 0.3%	24 out of 5905 genes, 0.4%	1
intracellular mRNA localization (view genes)	3 out of 927 genes, 0.3%	24 out of 5905 genes, 0.4%	1
regulation of anatomical structure morphogenesis (view genes)	3 out of 927 genes, 0.3%	24 out of 5905 genes, 0.4%	1
sphingolipid biosynthetic process (view genes)	3 out of 927 genes, 0.3%	24 out of 5905 genes, 0.4%	1
protein deacylation (view genes)	3 out of 927 genes, 0.3%	24 out of 5905 genes, 0.4%	1
cellular response to chemical stimulus (view genes)	39 out of 927 genes, 4.2%	271 out of 5905 genes, 4.6%	1
cellular macromolecular complex assembly (view genes)	54 out of 927 genes, 5.8%	371 out of 5905 genes, 6.3%	1
regulation of protein metabolic process (view genes)	31 out of 927 genes, 3.3%	218 out of 5905 genes, 3.7%	1
regulation of DNA metabolic process (view genes)	12 out of 927 genes, 1.3%	89 out of 5905 genes, 1.5%	1
cleavage involved in rRNA processing (view genes)	9 out of 927 genes, 1.0%	68 out of 5905 genes, 1.2%	1
positive regulation of protein metabolic process (view genes)	9 out of 927 genes, 1.0%	68 out of 5905 genes, 1.2%	1
cellular response to heat (view genes)	4 out of 927 genes, 0.4%	32 out of 5905 genes, 0.5%	1
protein folding (view genes)	15 out of 927 genes, 1.6%	110 out of 5905 genes, 1.9%	1
cellular lipid metabolic process (view genes)	34 out of 927 genes, 3.7%	239 out of 5905 genes, 4.0%	1
multi-organism cellular process (view genes)	22 out of 927 genes, 2.4%	158 out of 5905 genes, 2.7%	1
guanosine-containing compound metabolic process (view genes)	7 out of 927 genes, 0.8%	54 out of 5905 genes, 0.9%	1
DNA replication (view genes)	18 out of 927 genes, 1.9%	131 out of 5905 genes, 2.2%	1
regulation of molecular function (view genes)	24 out of 927 genes, 2.6%	172 out of 5905 genes, 2.9%	1
developmental process (view genes)	46 out of 927 genes, 5.0%	320 out of 5905 genes, 5.4%	1
aminoglycan biosynthetic process (view genes)	2 out of 927 genes, 0.2%	17 out of 5905 genes, 0.3%	1
chitin biosynthetic process (view genes)	2 out of 927 genes, 0.2%	17 out of 5905 genes, 0.3%	1
positive regulation of lipid metabolic process (view genes)	2 out of 927 genes, 0.2%	17 out of 5905 genes, 0.3%	1
glucosamine-containing compound biosynthetic process (view genes)	2 out of 927 genes, 0.2%	17 out of 5905 genes, 0.3%	1
response to drug (view genes)	5 out of 927 genes, 0.5%	40 out of 5905 genes, 0.7%	1
cellular response to abiotic stimulus (view genes)	5 out of 927 genes, 0.5%	40 out of 5905 genes, 0.7%	1
regulation of cell cycle phase transition (view genes)	5 out of 927 genes, 0.5%	40 out of 5905 genes, 0.7%	1
regulation of mitotic cell cycle phase transition (view genes)	5 out of 927 genes, 0.5%	40 out of 5905 genes, 0.7%	1
inner mitochondrial membrane organization (view genes)	3 out of 927 genes, 0.3%	25 out of 5905 genes, 0.4%	1
regulation of actin cytoskeleton organization (view genes)	3 out of 927 genes, 0.3%	25 out of 5905 genes, 0.4%	1
regulation of actin filament-based process (view genes)	3 out of 927 genes, 0.3%	25 out of 5905 genes, 0.4%	1
RNA phosphodiester bond hydrolysis (view genes)	9 out of 927 genes, 1.0%	69 out of 5905 genes, 1.2%	1
regulation of cellular protein metabolic process (view genes)	29 out of 927 genes, 3.1%	207 out of 5905 genes, 3.5%	1
cellular component assembly (view genes)	91 out of 927 genes, 9.8%	619 out of 5905 genes, 10.5%	1
regulation of cellular catabolic process (view genes)	15 out of 927 genes, 1.6%	112 out of 5905 genes, 1.9%	1
cell cycle phase transition (view genes)	10 out of 927 genes, 1.1%	77 out of 5905 genes, 1.3%	1
mitotic cell cycle phase transition (view genes)	10 out of 927 genes, 1.1%	77 out of 5905 genes, 1.3%	1
negative regulation of molecular function (view genes)	5 out of 927 genes, 0.5%	41 out of 5905 genes, 0.7%	1
single-organism transport (view genes)	145 out of 927 genes, 15.6%	975 out of 5905 genes, 16.5%	1
postreplication repair (view genes)	3 out of 927 genes, 0.3%	26 out of 5905 genes, 0.4%	1
snRNA metabolic process (view genes)	3 out of 927 genes, 0.3%	26 out of 5905 genes, 0.4%	1
pigment biosynthetic process (view genes)	3 out of 927 genes, 0.3%	26 out of 5905 genes, 0.4%	1
growth (view genes)	15 out of 927 genes, 1.6%	113 out of 5905 genes, 1.9%	1
rRNA modification (view genes)	2 out of 927 genes, 0.2%	18 out of 5905 genes, 0.3%	1
regulation of DNA-dependent DNA replication initiation (view genes)	2 out of 927 genes, 0.2%	18 out of 5905 genes, 0.3%	1
chromosome condensation (view genes)	2 out of 927 genes, 0.2%	18 out of 5905 genes, 0.3%	1
SCF-dependent proteasomal ubiquitin-dependent protein catabolic process (view genes)	2 out of 927 genes, 0.2%	18 out of 5905 genes, 0.3%	1
positive regulation of Ras GTPase activity (view genes)	2 out of 927 genes, 0.2%	18 out of 5905 genes, 0.3%	1
negative regulation of meiosis (view genes)	2 out of 927 genes, 0.2%	18 out of 5905 genes, 0.3%	1
glycerolipid metabolic process (view genes)	13 out of 927 genes, 1.4%	99 out of 5905 genes, 1.7%	1
protein targeting to vacuole (view genes)	12 out of 927 genes, 1.3%	92 out of 5905 genes, 1.6%	1
establishment of protein localization to vacuole (view genes)	12 out of 927 genes, 1.3%	92 out of 5905 genes, 1.6%	1
DNA conformation change (view genes)	11 out of 927 genes, 1.2%	85 out of 5905 genes, 1.4%	1
nitrogen compound metabolic process (view genes)	315 out of 927 genes, 34.0%	2076 out of 5905 genes, 35.2%	1
exocytosis (view genes)	6 out of 927 genes, 0.6%	49 out of 5905 genes, 0.8%	1
sphingolipid metabolic process (view genes)	4 out of 927 genes, 0.4%	34 out of 5905 genes, 0.6%	1
regulation of cellular localization (view genes)	4 out of 927 genes, 0.4%	34 out of 5905 genes, 0.6%	1
biological_process (view genes)	170 out of 927 genes, 18.3%	1140 out of 5905 genes, 19.3%	1
signal transduction (view genes)	31 out of 927 genes, 3.3%	224 out of 5905 genes, 3.8%	1
signaling (view genes)	31 out of 927 genes, 3.3%	224 out of 5905 genes, 3.8%	1
single organism signaling (view genes)	31 out of 927 genes, 3.3%	224 out of 5905 genes, 3.8%	1
regulation of cell cycle process (view genes)	16 out of 927 genes, 1.7%	121 out of 5905 genes, 2.0%	1
cellular bud site selection (view genes)	5 out of 927 genes, 0.5%	42 out of 5905 genes, 0.7%	1
regulation of mitosis (view genes)	5 out of 927 genes, 0.5%	42 out of 5905 genes, 0.7%	1
regulation of nuclear division (view genes)	5 out of 927 genes, 0.5%	42 out of 5905 genes, 0.7%	1
glycerophospholipid metabolic process (view genes)	12 out of 927 genes, 1.3%	93 out of 5905 genes, 1.6%	1
protein localization to vacuole (view genes)	12 out of 927 genes, 1.3%	93 out of 5905 genes, 1.6%	1
regulation of catalytic activity (view genes)	21 out of 927 genes, 2.3%	156 out of 5905 genes, 2.6%	1
establishment of cell polarity (view genes)	10 out of 927 genes, 1.1%	79 out of 5905 genes, 1.3%	1
sister chromatid cohesion (view genes)	6 out of 927 genes, 0.6%	50 out of 5905 genes, 0.8%	1
negative regulation of cellular protein metabolic process (view genes)	6 out of 927 genes, 0.6%	50 out of 5905 genes, 0.8%	1
negative regulation of protein metabolic process (view genes)	6 out of 927 genes, 0.6%	50 out of 5905 genes, 0.8%	1
mitochondrion inheritance (view genes)	3 out of 927 genes, 0.3%	27 out of 5905 genes, 0.5%	1
negative regulation of protein modification process (view genes)	3 out of 927 genes, 0.3%	27 out of 5905 genes, 0.5%	1
regulation of microtubule-based process (view genes)	3 out of 927 genes, 0.3%	27 out of 5905 genes, 0.5%	1
pigment metabolic process (view genes)	3 out of 927 genes, 0.3%	27 out of 5905 genes, 0.5%	1
mitochondrion distribution (view genes)	3 out of 927 genes, 0.3%	27 out of 5905 genes, 0.5%	1
regulation of microtubule cytoskeleton organization (view genes)	3 out of 927 genes, 0.3%	27 out of 5905 genes, 0.5%	1
cellular chemical homeostasis (view genes)	18 out of 927 genes, 1.9%	136 out of 5905 genes, 2.3%	1
multi-organism process (view genes)	22 out of 927 genes, 2.4%	164 out of 5905 genes, 2.8%	1
mitotic spindle organization (view genes)	4 out of 927 genes, 0.4%	35 out of 5905 genes, 0.6%	1
regulation of vesicle-mediated transport (view genes)	4 out of 927 genes, 0.4%	35 out of 5905 genes, 0.6%	1
nucleotide transport (view genes)	2 out of 927 genes, 0.2%	19 out of 5905 genes, 0.3%	1
Golgi to endosome transport (view genes)	2 out of 927 genes, 0.2%	19 out of 5905 genes, 0.3%	1
intracellular protein kinase cascade (view genes)	2 out of 927 genes, 0.2%	19 out of 5905 genes, 0.3%	1
transcription of nuclear large rRNA transcript from RNA polymerase I promoter (view genes)	2 out of 927 genes, 0.2%	19 out of 5905 genes, 0.3%	1
nucleobase biosynthetic process (view genes)	2 out of 927 genes, 0.2%	19 out of 5905 genes, 0.3%	1
cofactor transport (view genes)	2 out of 927 genes, 0.2%	19 out of 5905 genes, 0.3%	1
heterocycle catabolic process (view genes)	33 out of 927 genes, 3.6%	240 out of 5905 genes, 4.1%	1
membrane invagination (view genes)	5 out of 927 genes, 0.5%	43 out of 5905 genes, 0.7%	1
microautophagy (view genes)	5 out of 927 genes, 0.5%	43 out of 5905 genes, 0.7%	1
regulation of mitotic cell cycle (view genes)	10 out of 927 genes, 1.1%	80 out of 5905 genes, 1.4%	1
carbohydrate derivative biosynthetic process (view genes)	30 out of 927 genes, 3.2%	220 out of 5905 genes, 3.7%	1
cellular response to starvation (view genes)	9 out of 927 genes, 1.0%	73 out of 5905 genes, 1.2%	1
dephosphorylation (view genes)	9 out of 927 genes, 1.0%	73 out of 5905 genes, 1.2%	1
nucleotide-excision repair (view genes)	6 out of 927 genes, 0.6%	51 out of 5905 genes, 0.9%	1
non-recombinational repair (view genes)	4 out of 927 genes, 0.4%	36 out of 5905 genes, 0.6%	1
DNA strand elongation (view genes)	4 out of 927 genes, 0.4%	36 out of 5905 genes, 0.6%	1
regulation of mitotic metaphase/anaphase transition (view genes)	4 out of 927 genes, 0.4%	36 out of 5905 genes, 0.6%	1
cell budding (view genes)	7 out of 927 genes, 0.8%	59 out of 5905 genes, 1.0%	1
asexual reproduction (view genes)	7 out of 927 genes, 0.8%	59 out of 5905 genes, 1.0%	1
histone acetylation (view genes)	5 out of 927 genes, 0.5%	44 out of 5905 genes, 0.7%	1
drug transport (view genes)	2 out of 927 genes, 0.2%	20 out of 5905 genes, 0.3%	1
phospholipid transport (view genes)	2 out of 927 genes, 0.2%	20 out of 5905 genes, 0.3%	1
regulation of protein complex disassembly (view genes)	2 out of 927 genes, 0.2%	20 out of 5905 genes, 0.3%	1
amino sugar biosynthetic process (view genes)	2 out of 927 genes, 0.2%	20 out of 5905 genes, 0.3%	1
carbohydrate derivative transport (view genes)	2 out of 927 genes, 0.2%	20 out of 5905 genes, 0.3%	1
regulation of cytoskeleton organization (view genes)	6 out of 927 genes, 0.6%	52 out of 5905 genes, 0.9%	1
cellular response to extracellular stimulus (view genes)	16 out of 927 genes, 1.7%	125 out of 5905 genes, 2.1%	1
cellular response to external stimulus (view genes)	16 out of 927 genes, 1.7%	125 out of 5905 genes, 2.1%	1
nucleocytoplasmic transport (view genes)	21 out of 927 genes, 2.3%	161 out of 5905 genes, 2.7%	1
nuclear transport (view genes)	21 out of 927 genes, 2.3%	161 out of 5905 genes, 2.7%	1
protein N-linked glycosylation (view genes)	4 out of 927 genes, 0.4%	37 out of 5905 genes, 0.6%	1
cellular nitrogen compound metabolic process (view genes)	287 out of 927 genes, 31.0%	1913 out of 5905 genes, 32.4%	1
macromolecular complex assembly (view genes)	59 out of 927 genes, 6.4%	421 out of 5905 genes, 7.1%	1
protein modification by small protein removal (view genes)	3 out of 927 genes, 0.3%	29 out of 5905 genes, 0.5%	1
internal protein amino acid acetylation (view genes)	5 out of 927 genes, 0.5%	45 out of 5905 genes, 0.8%	1
response to inorganic substance (view genes)	5 out of 927 genes, 0.5%	45 out of 5905 genes, 0.8%	1
snoRNA metabolic process (view genes)	5 out of 927 genes, 0.5%	45 out of 5905 genes, 0.8%	1
internal peptidyl-lysine acetylation (view genes)	5 out of 927 genes, 0.5%	45 out of 5905 genes, 0.8%	1
peptidyl-lysine acetylation (view genes)	5 out of 927 genes, 0.5%	45 out of 5905 genes, 0.8%	1
organic cyclic compound catabolic process (view genes)	33 out of 927 genes, 3.6%	245 out of 5905 genes, 4.1%	1
RNA 3'-end processing (view genes)	10 out of 927 genes, 1.1%	83 out of 5905 genes, 1.4%	1
DNA repair (view genes)	37 out of 927 genes, 4.0%	273 out of 5905 genes, 4.6%	1
cellular nitrogen compound catabolic process (view genes)	32 out of 927 genes, 3.5%	239 out of 5905 genes, 4.0%	1
cell cycle process (view genes)	76 out of 927 genes, 8.2%	537 out of 5905 genes, 9.1%	1
response to starvation (view genes)	9 out of 927 genes, 1.0%	76 out of 5905 genes, 1.3%	1
peptidyl-lysine modification (view genes)	7 out of 927 genes, 0.8%	61 out of 5905 genes, 1.0%	1
cell morphogenesis (view genes)	2 out of 927 genes, 0.2%	21 out of 5905 genes, 0.4%	1
regulation of translational initiation (view genes)	2 out of 927 genes, 0.2%	21 out of 5905 genes, 0.4%	1
microtubule nucleation (view genes)	2 out of 927 genes, 0.2%	21 out of 5905 genes, 0.4%	1
protein deubiquitination (view genes)	2 out of 927 genes, 0.2%	21 out of 5905 genes, 0.4%	1
regulation of MAPK cascade (view genes)	2 out of 927 genes, 0.2%	21 out of 5905 genes, 0.4%	1
mitochondrial genome maintenance (view genes)	4 out of 927 genes, 0.4%	38 out of 5905 genes, 0.6%	1
mitotic sister chromatid cohesion (view genes)	4 out of 927 genes, 0.4%	38 out of 5905 genes, 0.6%	1
chromatin silencing at silent mating-type cassette (view genes)	4 out of 927 genes, 0.4%	38 out of 5905 genes, 0.6%	1
cell aging (view genes)	8 out of 927 genes, 0.9%	69 out of 5905 genes, 1.2%	1
regulation of biological quality (view genes)	55 out of 927 genes, 5.9%	397 out of 5905 genes, 6.7%	1
protein lipidation (view genes)	5 out of 927 genes, 0.5%	46 out of 5905 genes, 0.8%	1
cytokinesis, site selection (view genes)	5 out of 927 genes, 0.5%	46 out of 5905 genes, 0.8%	1
regulation of cellular component size (view genes)	5 out of 927 genes, 0.5%	46 out of 5905 genes, 0.8%	1
lipoprotein metabolic process (view genes)	5 out of 927 genes, 0.5%	46 out of 5905 genes, 0.8%	1
lipoprotein biosynthetic process (view genes)	5 out of 927 genes, 0.5%	46 out of 5905 genes, 0.8%	1
regulation of anatomical structure size (view genes)	5 out of 927 genes, 0.5%	46 out of 5905 genes, 0.8%	1
ion homeostasis (view genes)	18 out of 927 genes, 1.9%	142 out of 5905 genes, 2.4%	1
DNA metabolic process (view genes)	72 out of 927 genes, 7.8%	512 out of 5905 genes, 8.7%	1
regulation of transcription from RNA polymerase I promoter (view genes)	3 out of 927 genes, 0.3%	30 out of 5905 genes, 0.5%	1
pseudohyphal growth (view genes)	6 out of 927 genes, 0.6%	54 out of 5905 genes, 0.9%	1
response to DNA damage stimulus (view genes)	43 out of 927 genes, 4.6%	316 out of 5905 genes, 5.4%	1
cellular ion homeostasis (view genes)	16 out of 927 genes, 1.7%	128 out of 5905 genes, 2.2%	1
aromatic compound catabolic process (view genes)	31 out of 927 genes, 3.3%	234 out of 5905 genes, 4.0%	1
cellular metal ion homeostasis (view genes)	7 out of 927 genes, 0.8%	62 out of 5905 genes, 1.0%	1
protein acylation (view genes)	7 out of 927 genes, 0.8%	62 out of 5905 genes, 1.0%	1
cellular response to stimulus (view genes)	119 out of 927 genes, 12.8%	826 out of 5905 genes, 14.0%	1
organic cyclic compound metabolic process (view genes)	282 out of 927 genes, 30.4%	1889 out of 5905 genes, 32.0%	1
establishment or maintenance of cell polarity (view genes)	13 out of 927 genes, 1.4%	107 out of 5905 genes, 1.8%	1
phospholipid biosynthetic process (view genes)	10 out of 927 genes, 1.1%	85 out of 5905 genes, 1.4%	1
aging (view genes)	8 out of 927 genes, 0.9%	70 out of 5905 genes, 1.2%	1
M phase of mitotic cell cycle (view genes)	24 out of 927 genes, 2.6%	186 out of 5905 genes, 3.1%	1
cell cycle (view genes)	87 out of 927 genes, 9.4%	615 out of 5905 genes, 10.4%	1
cellular response to nutrient (view genes)	5 out of 927 genes, 0.5%	47 out of 5905 genes, 0.8%	1
protein maturation (view genes)	5 out of 927 genes, 0.5%	47 out of 5905 genes, 0.8%	1
regulation of intracellular protein kinase cascade (view genes)	2 out of 927 genes, 0.2%	22 out of 5905 genes, 0.4%	1
protein import into peroxisome matrix (view genes)	2 out of 927 genes, 0.2%	22 out of 5905 genes, 0.4%	1
vesicle docking (view genes)	2 out of 927 genes, 0.2%	22 out of 5905 genes, 0.4%	1
cellular divalent inorganic cation homeostasis (view genes)	2 out of 927 genes, 0.2%	22 out of 5905 genes, 0.4%	1
divalent inorganic cation homeostasis (view genes)	2 out of 927 genes, 0.2%	22 out of 5905 genes, 0.4%	1
CVT pathway (view genes)	4 out of 927 genes, 0.4%	39 out of 5905 genes, 0.7%	1
RNA splicing, via transesterification reactions (view genes)	14 out of 927 genes, 1.5%	115 out of 5905 genes, 1.9%	1
electron transport chain (view genes)	7 out of 927 genes, 0.8%	63 out of 5905 genes, 1.1%	1
positive regulation of cellular protein metabolic process (view genes)	7 out of 927 genes, 0.8%	63 out of 5905 genes, 1.1%	1
metal ion homeostasis (view genes)	7 out of 927 genes, 0.8%	63 out of 5905 genes, 1.1%	1
G2/M transition of mitotic cell cycle (view genes)	3 out of 927 genes, 0.3%	31 out of 5905 genes, 0.5%	1
regulation of pH (view genes)	3 out of 927 genes, 0.3%	31 out of 5905 genes, 0.5%	1
vesicle fusion (view genes)	3 out of 927 genes, 0.3%	31 out of 5905 genes, 0.5%	1
budding cell bud growth (view genes)	3 out of 927 genes, 0.3%	31 out of 5905 genes, 0.5%	1
positive regulation of protein modification process (view genes)	3 out of 927 genes, 0.3%	31 out of 5905 genes, 0.5%	1
cellular response to osmotic stress (view genes)	3 out of 927 genes, 0.3%	31 out of 5905 genes, 0.5%	1
mitosis (view genes)	23 out of 927 genes, 2.5%	180 out of 5905 genes, 3.0%	1
response to external stimulus (view genes)	16 out of 927 genes, 1.7%	130 out of 5905 genes, 2.2%	1
response to extracellular stimulus (view genes)	16 out of 927 genes, 1.7%	130 out of 5905 genes, 2.2%	1
heterocycle metabolic process (view genes)	273 out of 927 genes, 29.4%	1836 out of 5905 genes, 31.1%	1
secretion by cell (view genes)	6 out of 927 genes, 0.6%	56 out of 5905 genes, 0.9%	1
secretion (view genes)	6 out of 927 genes, 0.6%	56 out of 5905 genes, 0.9%	1
organelle inheritance (view genes)	6 out of 927 genes, 0.6%	56 out of 5905 genes, 0.9%	1
spindle organization (view genes)	4 out of 927 genes, 0.4%	40 out of 5905 genes, 0.7%	1
peptidyl-amino acid modification (view genes)	12 out of 927 genes, 1.3%	102 out of 5905 genes, 1.7%	1
membrane docking (view genes)	2 out of 927 genes, 0.2%	23 out of 5905 genes, 0.4%	1
dicarboxylic acid biosynthetic process (view genes)	2 out of 927 genes, 0.2%	23 out of 5905 genes, 0.4%	1
positive regulation of response to stimulus (view genes)	2 out of 927 genes, 0.2%	23 out of 5905 genes, 0.4%	1
cell communication (view genes)	47 out of 927 genes, 5.1%	349 out of 5905 genes, 5.9%	1
nuclear division (view genes)	23 out of 927 genes, 2.5%	182 out of 5905 genes, 3.1%	1
DNA-dependent DNA replication (view genes)	11 out of 927 genes, 1.2%	95 out of 5905 genes, 1.6%	1
mitochondrial transport (view genes)	9 out of 927 genes, 1.0%	80 out of 5905 genes, 1.4%	1
regulation of phosphate metabolic process (view genes)	20 out of 927 genes, 2.2%	161 out of 5905 genes, 2.7%	1
regulation of phosphorus metabolic process (view genes)	20 out of 927 genes, 2.2%	161 out of 5905 genes, 2.7%	1
cell growth (view genes)	6 out of 927 genes, 0.6%	57 out of 5905 genes, 1.0%	1
response to nutrient (view genes)	5 out of 927 genes, 0.5%	49 out of 5905 genes, 0.8%	1
regulation of transcription from RNA polymerase II promoter in response to stress (view genes)	5 out of 927 genes, 0.5%	49 out of 5905 genes, 0.8%	1
regulation of DNA-dependent transcription in response to stress (view genes)	5 out of 927 genes, 0.5%	49 out of 5905 genes, 0.8%	1
organophosphate ester transport (view genes)	4 out of 927 genes, 0.4%	41 out of 5905 genes, 0.7%	1
cellular aromatic compound metabolic process (view genes)	269 out of 927 genes, 29.0%	1819 out of 5905 genes, 30.8%	1
protein targeting to peroxisome (view genes)	2 out of 927 genes, 0.2%	24 out of 5905 genes, 0.4%	1
late endosome to vacuole transport via multivesicular body sorting pathway (view genes)	2 out of 927 genes, 0.2%	24 out of 5905 genes, 0.4%	1
peroxisomal transport (view genes)	2 out of 927 genes, 0.2%	24 out of 5905 genes, 0.4%	1
protein localization to peroxisome (view genes)	2 out of 927 genes, 0.2%	24 out of 5905 genes, 0.4%	1
establishment of protein localization to peroxisome (view genes)	2 out of 927 genes, 0.2%	24 out of 5905 genes, 0.4%	1
negative regulation of phosphorus metabolic process (view genes)	3 out of 927 genes, 0.3%	33 out of 5905 genes, 0.6%	1
negative regulation of phosphate metabolic process (view genes)	3 out of 927 genes, 0.3%	33 out of 5905 genes, 0.6%	1
mitochondrion localization (view genes)	3 out of 927 genes, 0.3%	33 out of 5905 genes, 0.6%	1
regulation of nucleoside metabolic process (view genes)	6 out of 927 genes, 0.6%	58 out of 5905 genes, 1.0%	1
regulation of nucleotide catabolic process (view genes)	6 out of 927 genes, 0.6%	58 out of 5905 genes, 1.0%	1
regulation of purine nucleotide catabolic process (view genes)	6 out of 927 genes, 0.6%	58 out of 5905 genes, 1.0%	1
cellular membrane fusion (view genes)	7 out of 927 genes, 0.8%	66 out of 5905 genes, 1.1%	1
membrane fusion (view genes)	7 out of 927 genes, 0.8%	66 out of 5905 genes, 1.1%	1
organic substance catabolic process (view genes)	94 out of 927 genes, 10.1%	673 out of 5905 genes, 11.4%	1
mRNA splicing, via spliceosome (view genes)	12 out of 927 genes, 1.3%	105 out of 5905 genes, 1.8%	1
cellular response to nutrient levels (view genes)	14 out of 927 genes, 1.5%	120 out of 5905 genes, 2.0%	1
regulation of nucleotide metabolic process (view genes)	6 out of 927 genes, 0.6%	59 out of 5905 genes, 1.0%	1
regulation of purine nucleotide metabolic process (view genes)	6 out of 927 genes, 0.6%	59 out of 5905 genes, 1.0%	1
phospholipid metabolic process (view genes)	15 out of 927 genes, 1.6%	128 out of 5905 genes, 2.2%	1
DNA strand elongation involved in DNA replication (view genes)	3 out of 927 genes, 0.3%	34 out of 5905 genes, 0.6%	1
negative regulation of cell communication (view genes)	3 out of 927 genes, 0.3%	34 out of 5905 genes, 0.6%	1
lipid modification (view genes)	3 out of 927 genes, 0.3%	34 out of 5905 genes, 0.6%	1
positive regulation of DNA-dependent transcription, elongation (view genes)	3 out of 927 genes, 0.3%	34 out of 5905 genes, 0.6%	1
cellular lipid catabolic process (view genes)	3 out of 927 genes, 0.3%	34 out of 5905 genes, 0.6%	1
regulation of GTP catabolic process (view genes)	5 out of 927 genes, 0.5%	51 out of 5905 genes, 0.9%	1
regulation of GTPase activity (view genes)	5 out of 927 genes, 0.5%	51 out of 5905 genes, 0.9%	1
protein localization to chromosome (view genes)	2 out of 927 genes, 0.2%	25 out of 5905 genes, 0.4%	1
RNA splicing, via transesterification reactions with bulged adenosine as nucleophile (view genes)	12 out of 927 genes, 1.3%	106 out of 5905 genes, 1.8%	1
nucleic acid phosphodiester bond hydrolysis (view genes)	27 out of 927 genes, 2.9%	216 out of 5905 genes, 3.7%	1
cation homeostasis (view genes)	15 out of 927 genes, 1.6%	129 out of 5905 genes, 2.2%	1
autophagy (view genes)	11 out of 927 genes, 1.2%	99 out of 5905 genes, 1.7%	1
regulation of localization (view genes)	11 out of 927 genes, 1.2%	99 out of 5905 genes, 1.7%	1
phosphatidylinositol metabolic process (view genes)	6 out of 927 genes, 0.6%	60 out of 5905 genes, 1.0%	1
organelle fusion (view genes)	6 out of 927 genes, 0.6%	60 out of 5905 genes, 1.0%	1
regulation of response to stress (view genes)	5 out of 927 genes, 0.5%	52 out of 5905 genes, 0.9%	1
Golgi to plasma membrane transport (view genes)	3 out of 927 genes, 0.3%	35 out of 5905 genes, 0.6%	1
cellular cation homeostasis (view genes)	13 out of 927 genes, 1.4%	115 out of 5905 genes, 1.9%	1
positive regulation of GTPase activity (view genes)	4 out of 927 genes, 0.4%	44 out of 5905 genes, 0.7%	1
DNA damage checkpoint (view genes)	2 out of 927 genes, 0.2%	26 out of 5905 genes, 0.4%	1
tRNA wobble base modification (view genes)	2 out of 927 genes, 0.2%	26 out of 5905 genes, 0.4%	1
tRNA wobble uridine modification (view genes)	2 out of 927 genes, 0.2%	26 out of 5905 genes, 0.4%	1
double-strand break repair via nonhomologous end joining (view genes)	2 out of 927 genes, 0.2%	26 out of 5905 genes, 0.4%	1
vacuolar acidification (view genes)	2 out of 927 genes, 0.2%	26 out of 5905 genes, 0.4%	1
negative regulation of chromatin silencing (view genes)	2 out of 927 genes, 0.2%	26 out of 5905 genes, 0.4%	1
regulation of Ras GTPase activity (view genes)	2 out of 927 genes, 0.2%	26 out of 5905 genes, 0.4%	1
endosome transport via multivesicular body sorting pathway (view genes)	2 out of 927 genes, 0.2%	26 out of 5905 genes, 0.4%	1
positive regulation of gene expression, epigenetic (view genes)	2 out of 927 genes, 0.2%	26 out of 5905 genes, 0.4%	1
pH reduction (view genes)	2 out of 927 genes, 0.2%	26 out of 5905 genes, 0.4%	1
intracellular pH reduction (view genes)	2 out of 927 genes, 0.2%	26 out of 5905 genes, 0.4%	1
negative regulation of gene silencing (view genes)	2 out of 927 genes, 0.2%	26 out of 5905 genes, 0.4%	1
regulation of hydrolase activity (view genes)	8 out of 927 genes, 0.9%	77 out of 5905 genes, 1.3%	1
cellular nitrogen compound biosynthetic process (view genes)	113 out of 927 genes, 12.2%	808 out of 5905 genes, 13.7%	1
cellular response to stress (view genes)	76 out of 927 genes, 8.2%	559 out of 5905 genes, 9.5%	1
protein acetylation (view genes)	5 out of 927 genes, 0.5%	53 out of 5905 genes, 0.9%	1
membrane lipid biosynthetic process (view genes)	5 out of 927 genes, 0.5%	53 out of 5905 genes, 0.9%	1
phosphatidylinositol biosynthetic process (view genes)	3 out of 927 genes, 0.3%	36 out of 5905 genes, 0.6%	1
regulation of DNA-dependent transcription, elongation (view genes)	3 out of 927 genes, 0.3%	36 out of 5905 genes, 0.6%	1
positive regulation of molecular function (view genes)	9 out of 927 genes, 1.0%	86 out of 5905 genes, 1.5%	1
chronological cell aging (view genes)	2 out of 927 genes, 0.2%	27 out of 5905 genes, 0.5%	1
response to metal ion (view genes)	2 out of 927 genes, 0.2%	27 out of 5905 genes, 0.5%	1
regulation of cellular pH (view genes)	2 out of 927 genes, 0.2%	27 out of 5905 genes, 0.5%	1
regulation of chromatin silencing at telomere (view genes)	2 out of 927 genes, 0.2%	27 out of 5905 genes, 0.5%	1
regulation of lipid biosynthetic process (view genes)	2 out of 927 genes, 0.2%	27 out of 5905 genes, 0.5%	1
regulation of intracellular pH (view genes)	2 out of 927 genes, 0.2%	27 out of 5905 genes, 0.5%	1
response to nutrient levels (view genes)	14 out of 927 genes, 1.5%	125 out of 5905 genes, 2.1%	1
organelle fission (view genes)	23 out of 927 genes, 2.5%	192 out of 5905 genes, 3.3%	1
maturation of 5.8S rRNA (view genes)	8 out of 927 genes, 0.9%	79 out of 5905 genes, 1.3%	1
maturation of 5.8S rRNA from tricistronic rRNA transcript (SSU-rRNA, 5.8S rRNA, LSU-rRNA) (view genes)	8 out of 927 genes, 0.9%	79 out of 5905 genes, 1.3%	1
sister chromatid segregation (view genes)	8 out of 927 genes, 0.9%	79 out of 5905 genes, 1.3%	1
regulation of cell communication (view genes)	13 out of 927 genes, 1.4%	118 out of 5905 genes, 2.0%	1
mitochondrial membrane organization (view genes)	4 out of 927 genes, 0.4%	46 out of 5905 genes, 0.8%	1
regulation of cellular response to stress (view genes)	4 out of 927 genes, 0.4%	46 out of 5905 genes, 0.8%	1
actin filament-based process (view genes)	11 out of 927 genes, 1.2%	103 out of 5905 genes, 1.7%	1
organic substance transport (view genes)	111 out of 927 genes, 12.0%	801 out of 5905 genes, 13.6%	1
retrograde vesicle-mediated transport, Golgi to ER (view genes)	2 out of 927 genes, 0.2%	28 out of 5905 genes, 0.5%	1
endoplasmic reticulum organization (view genes)	2 out of 927 genes, 0.2%	28 out of 5905 genes, 0.5%	1
NAD metabolic process (view genes)	2 out of 927 genes, 0.2%	28 out of 5905 genes, 0.5%	1
actin cytoskeleton organization (view genes)	10 out of 927 genes, 1.1%	96 out of 5905 genes, 1.6%	1
protein-DNA complex assembly (view genes)	10 out of 927 genes, 1.1%	96 out of 5905 genes, 1.6%	1
protein methylation (view genes)	3 out of 927 genes, 0.3%	38 out of 5905 genes, 0.6%	1
protein alkylation (view genes)	3 out of 927 genes, 0.3%	38 out of 5905 genes, 0.6%	1
protein processing (view genes)	3 out of 927 genes, 0.3%	38 out of 5905 genes, 0.6%	1
negative regulation of cell cycle (view genes)	3 out of 927 genes, 0.3%	38 out of 5905 genes, 0.6%	1
negative regulation of transcription from RNA polymerase II promoter (view genes)	13 out of 927 genes, 1.4%	120 out of 5905 genes, 2.0%	1
nucleobase-containing compound catabolic process (view genes)	26 out of 927 genes, 2.8%	217 out of 5905 genes, 3.7%	1
positive regulation of hydrolase activity (view genes)	5 out of 927 genes, 0.5%	56 out of 5905 genes, 0.9%	1
chromatin silencing (view genes)	11 out of 927 genes, 1.2%	105 out of 5905 genes, 1.8%	1
negative regulation of gene expression, epigenetic (view genes)	11 out of 927 genes, 1.2%	105 out of 5905 genes, 1.8%	1
chromosome segregation (view genes)	17 out of 927 genes, 1.8%	151 out of 5905 genes, 2.6%	1
cellular response to organic substance (view genes)	15 out of 927 genes, 1.6%	136 out of 5905 genes, 2.3%	1
membrane lipid metabolic process (view genes)	6 out of 927 genes, 0.6%	65 out of 5905 genes, 1.1%	1
cellular metabolic compound salvage (view genes)	2 out of 927 genes, 0.2%	29 out of 5905 genes, 0.5%	1
negative regulation of cell cycle phase transition (view genes)	2 out of 927 genes, 0.2%	29 out of 5905 genes, 0.5%	1
negative regulation of mitotic cell cycle phase transition (view genes)	2 out of 927 genes, 0.2%	29 out of 5905 genes, 0.5%	1
mitotic cell cycle (view genes)	37 out of 927 genes, 4.0%	298 out of 5905 genes, 5.0%	1
macroautophagy (view genes)	3 out of 927 genes, 0.3%	39 out of 5905 genes, 0.7%	1
regulation of lipid metabolic process (view genes)	3 out of 927 genes, 0.3%	39 out of 5905 genes, 0.7%	1
microtubule-based process (view genes)	11 out of 927 genes, 1.2%	106 out of 5905 genes, 1.8%	1
mitotic sister chromatid segregation (view genes)	7 out of 927 genes, 0.8%	74 out of 5905 genes, 1.3%	1
positive regulation of transcription from RNA polymerase II promoter (view genes)	25 out of 927 genes, 2.7%	212 out of 5905 genes, 3.6%	1
catabolic process (view genes)	105 out of 927 genes, 11.3%	770 out of 5905 genes, 13.0%	1
maturation of LSU-rRNA from tricistronic rRNA transcript (SSU-rRNA, 5.8S rRNA, LSU-rRNA) (view genes)	2 out of 927 genes, 0.2%	30 out of 5905 genes, 0.5%	1
GPI anchor biosynthetic process (view genes)	2 out of 927 genes, 0.2%	30 out of 5905 genes, 0.5%	1
sex determination (view genes)	2 out of 927 genes, 0.2%	30 out of 5905 genes, 0.5%	1
mating type determination (view genes)	2 out of 927 genes, 0.2%	30 out of 5905 genes, 0.5%	1
positive regulation of transcription elongation from RNA polymerase II promoter (view genes)	2 out of 927 genes, 0.2%	30 out of 5905 genes, 0.5%	1
cell wall macromolecule metabolic process (view genes)	2 out of 927 genes, 0.2%	30 out of 5905 genes, 0.5%	1
cell fate commitment (view genes)	2 out of 927 genes, 0.2%	30 out of 5905 genes, 0.5%	1
lipid catabolic process (view genes)	4 out of 927 genes, 0.4%	49 out of 5905 genes, 0.8%	1
spindle checkpoint (view genes)	3 out of 927 genes, 0.3%	40 out of 5905 genes, 0.7%	1
late endosome to vacuole transport (view genes)	3 out of 927 genes, 0.3%	40 out of 5905 genes, 0.7%	1
negative regulation of response to stimulus (view genes)	3 out of 927 genes, 0.3%	40 out of 5905 genes, 0.7%	1
regulation of transcription from RNA polymerase II promoter (view genes)	51 out of 927 genes, 5.5%	400 out of 5905 genes, 6.8%	1
covalent chromatin modification (view genes)	10 out of 927 genes, 1.1%	100 out of 5905 genes, 1.7%	1
histone modification (view genes)	10 out of 927 genes, 1.1%	100 out of 5905 genes, 1.7%	1
vacuolar transport (view genes)	16 out of 927 genes, 1.7%	147 out of 5905 genes, 2.5%	1
transport (view genes)	170 out of 927 genes, 18.3%	1209 out of 5905 genes, 20.5%	1
protein targeting to mitochondrion (view genes)	5 out of 927 genes, 0.5%	59 out of 5905 genes, 1.0%	1
rRNA transcription (view genes)	2 out of 927 genes, 0.2%	31 out of 5905 genes, 0.5%	1
negative regulation of signal transduction (view genes)	2 out of 927 genes, 0.2%	31 out of 5905 genes, 0.5%	1
negative regulation of signaling (view genes)	2 out of 927 genes, 0.2%	31 out of 5905 genes, 0.5%	1
transition metal ion transport (view genes)	3 out of 927 genes, 0.3%	41 out of 5905 genes, 0.7%	1
amino acid activation (view genes)	3 out of 927 genes, 0.3%	41 out of 5905 genes, 0.7%	1
tRNA aminoacylation (view genes)	3 out of 927 genes, 0.3%	41 out of 5905 genes, 0.7%	1
gene silencing (view genes)	11 out of 927 genes, 1.2%	109 out of 5905 genes, 1.8%	1
protein glycosylation (view genes)	6 out of 927 genes, 0.6%	68 out of 5905 genes, 1.2%	1
macromolecule glycosylation (view genes)	6 out of 927 genes, 0.6%	68 out of 5905 genes, 1.2%	1
intracellular protein transmembrane transport (view genes)	8 out of 927 genes, 0.9%	85 out of 5905 genes, 1.4%	1
protein transmembrane transport (view genes)	8 out of 927 genes, 0.9%	85 out of 5905 genes, 1.4%	1
establishment of protein localization to organelle (view genes)	26 out of 927 genes, 2.8%	225 out of 5905 genes, 3.8%	1
chromatin assembly (view genes)	3 out of 927 genes, 0.3%	42 out of 5905 genes, 0.7%	1
monovalent inorganic cation homeostasis (view genes)	3 out of 927 genes, 0.3%	42 out of 5905 genes, 0.7%	1
maturation of LSU-rRNA (view genes)	2 out of 927 genes, 0.2%	32 out of 5905 genes, 0.5%	1
transcription from RNA polymerase III promoter (view genes)	2 out of 927 genes, 0.2%	32 out of 5905 genes, 0.5%	1
positive regulation of phosphorus metabolic process (view genes)	2 out of 927 genes, 0.2%	32 out of 5905 genes, 0.5%	1
regulation of transcription elongation from RNA polymerase II promoter (view genes)	2 out of 927 genes, 0.2%	32 out of 5905 genes, 0.5%	1
positive regulation of phosphate metabolic process (view genes)	2 out of 927 genes, 0.2%	32 out of 5905 genes, 0.5%	1
negative regulation of DNA metabolic process (view genes)	2 out of 927 genes, 0.2%	32 out of 5905 genes, 0.5%	1
regulation of DNA-dependent DNA replication (view genes)	2 out of 927 genes, 0.2%	32 out of 5905 genes, 0.5%	1
DNA packaging (view genes)	5 out of 927 genes, 0.5%	61 out of 5905 genes, 1.0%	1
nucleus organization (view genes)	5 out of 927 genes, 0.5%	61 out of 5905 genes, 1.0%	1
cellular membrane organization (view genes)	23 out of 927 genes, 2.5%	204 out of 5905 genes, 3.5%	1
membrane organization (view genes)	23 out of 927 genes, 2.5%	204 out of 5905 genes, 3.5%	1
peroxisome organization (view genes)	6 out of 927 genes, 0.6%	70 out of 5905 genes, 1.2%	1
glycosylation (view genes)	6 out of 927 genes, 0.6%	70 out of 5905 genes, 1.2%	1
viral reproduction (view genes)	3 out of 927 genes, 0.3%	43 out of 5905 genes, 0.7%	1
viral infectious cycle (view genes)	3 out of 927 genes, 0.3%	43 out of 5905 genes, 0.7%	1
viral assembly, maturation, egress, and release (view genes)	3 out of 927 genes, 0.3%	43 out of 5905 genes, 0.7%	1
virion assembly (view genes)	3 out of 927 genes, 0.3%	43 out of 5905 genes, 0.7%	1
viral capsid assembly (view genes)	3 out of 927 genes, 0.3%	43 out of 5905 genes, 0.7%	1
developmental maturation (view genes)	3 out of 927 genes, 0.3%	43 out of 5905 genes, 0.7%	1
viral reproductive process (view genes)	3 out of 927 genes, 0.3%	43 out of 5905 genes, 0.7%	1
regulation of protein localization (view genes)	3 out of 927 genes, 0.3%	43 out of 5905 genes, 0.7%	1
regulation of Ras protein signal transduction (view genes)	3 out of 927 genes, 0.3%	43 out of 5905 genes, 0.7%	1
viral procapsid maturation (view genes)	3 out of 927 genes, 0.3%	43 out of 5905 genes, 0.7%	1
positive regulation of catalytic activity (view genes)	7 out of 927 genes, 0.8%	79 out of 5905 genes, 1.3%	1
RNA methylation (view genes)	2 out of 927 genes, 0.2%	33 out of 5905 genes, 0.6%	1
GPI anchor metabolic process (view genes)	2 out of 927 genes, 0.2%	33 out of 5905 genes, 0.6%	1
glycolipid biosynthetic process (view genes)	2 out of 927 genes, 0.2%	33 out of 5905 genes, 0.6%	1
negative regulation of organelle organization (view genes)	5 out of 927 genes, 0.5%	62 out of 5905 genes, 1.0%	1
negative regulation of RNA metabolic process (view genes)	27 out of 927 genes, 2.9%	236 out of 5905 genes, 4.0%	1
cell cycle checkpoint (view genes)	8 out of 927 genes, 0.9%	89 out of 5905 genes, 1.5%	1
negative regulation of gene expression (view genes)	27 out of 927 genes, 2.9%	237 out of 5905 genes, 4.0%	1
organic cyclic compound biosynthetic process (view genes)	110 out of 927 genes, 11.9%	820 out of 5905 genes, 13.9%	1
nucleobase-containing compound metabolic process (view genes)	248 out of 927 genes, 26.8%	1742 out of 5905 genes, 29.5%	1
ribosomal subunit export from nucleus (view genes)	3 out of 927 genes, 0.3%	45 out of 5905 genes, 0.8%	1
ribosome localization (view genes)	3 out of 927 genes, 0.3%	45 out of 5905 genes, 0.8%	1
establishment of ribosome localization (view genes)	3 out of 927 genes, 0.3%	45 out of 5905 genes, 0.8%	1
multi-organism reproductive process (view genes)	3 out of 927 genes, 0.3%	45 out of 5905 genes, 0.8%	1
ribonucleoprotein complex localization (view genes)	3 out of 927 genes, 0.3%	45 out of 5905 genes, 0.8%	1
ribonucleoprotein complex export from nucleus (view genes)	3 out of 927 genes, 0.3%	45 out of 5905 genes, 0.8%	1
rRNA-containing ribonucleoprotein complex export from nucleus (view genes)	3 out of 927 genes, 0.3%	45 out of 5905 genes, 0.8%	1
glycoprotein metabolic process (view genes)	6 out of 927 genes, 0.6%	73 out of 5905 genes, 1.2%	1
glycoprotein biosynthetic process (view genes)	6 out of 927 genes, 0.6%	73 out of 5905 genes, 1.2%	1
metal ion transport (view genes)	6 out of 927 genes, 0.6%	73 out of 5905 genes, 1.2%	1
negative regulation of cellular macromolecule biosynthetic process (view genes)	31 out of 927 genes, 3.3%	269 out of 5905 genes, 4.6%	1
establishment of organelle localization (view genes)	9 out of 927 genes, 1.0%	99 out of 5905 genes, 1.7%	1
regulation of chromosome organization (view genes)	2 out of 927 genes, 0.2%	35 out of 5905 genes, 0.6%	1
negative regulation of macromolecule biosynthetic process (view genes)	31 out of 927 genes, 3.3%	270 out of 5905 genes, 4.6%	1
regulation of signal transduction (view genes)	10 out of 927 genes, 1.1%	108 out of 5905 genes, 1.8%	1
negative regulation of transcription, DNA-dependent (view genes)	26 out of 927 genes, 2.8%	233 out of 5905 genes, 3.9%	1
DNA integration (view genes)	3 out of 927 genes, 0.3%	46 out of 5905 genes, 0.8%	1
regulation of small GTPase mediated signal transduction (view genes)	3 out of 927 genes, 0.3%	46 out of 5905 genes, 0.8%	1
organelle localization (view genes)	13 out of 927 genes, 1.4%	133 out of 5905 genes, 2.3%	1
regulation of response to stimulus (view genes)	15 out of 927 genes, 1.6%	149 out of 5905 genes, 2.5%	1
regulation of gene expression, epigenetic (view genes)	12 out of 927 genes, 1.3%	125 out of 5905 genes, 2.1%	1
protein localization to mitochondrion (view genes)	5 out of 927 genes, 0.5%	66 out of 5905 genes, 1.1%	1
establishment of protein localization to mitochondrion (view genes)	5 out of 927 genes, 0.5%	66 out of 5905 genes, 1.1%	1
transcription from RNA polymerase I promoter (view genes)	2 out of 927 genes, 0.2%	37 out of 5905 genes, 0.6%	1
glycolipid metabolic process (view genes)	2 out of 927 genes, 0.2%	37 out of 5905 genes, 0.6%	1
cellular monovalent inorganic cation homeostasis (view genes)	2 out of 927 genes, 0.2%	37 out of 5905 genes, 0.6%	1
DNA integrity checkpoint (view genes)	2 out of 927 genes, 0.2%	37 out of 5905 genes, 0.6%	1
positive regulation of cellular component organization (view genes)	6 out of 927 genes, 0.6%	76 out of 5905 genes, 1.3%	1
negative regulation of cellular component organization (view genes)	5 out of 927 genes, 0.5%	67 out of 5905 genes, 1.1%	1
establishment of localization (view genes)	171 out of 927 genes, 18.4%	1245 out of 5905 genes, 21.1%	1
positive regulation of transcription, DNA-dependent (view genes)	28 out of 927 genes, 3.0%	252 out of 5905 genes, 4.3%	1
chromatin silencing at telomere (view genes)	4 out of 927 genes, 0.4%	58 out of 5905 genes, 1.0%	1
heterocycle biosynthetic process (view genes)	102 out of 927 genes, 11.0%	779 out of 5905 genes, 13.2%	1
positive regulation of gene expression (view genes)	28 out of 927 genes, 3.0%	253 out of 5905 genes, 4.3%	1
regulation of cellular component organization (view genes)	29 out of 927 genes, 3.1%	261 out of 5905 genes, 4.4%	1
tRNA aminoacylation for protein translation (view genes)	2 out of 927 genes, 0.2%	38 out of 5905 genes, 0.6%	1
mitotic spindle checkpoint (view genes)	2 out of 927 genes, 0.2%	38 out of 5905 genes, 0.6%	1
regulation of organelle organization (view genes)	17 out of 927 genes, 1.8%	169 out of 5905 genes, 2.9%	1
regulation of DNA replication (view genes)	3 out of 927 genes, 0.3%	49 out of 5905 genes, 0.8%	1
translational initiation (view genes)	3 out of 927 genes, 0.3%	49 out of 5905 genes, 0.8%	1
negative regulation of cell cycle process (view genes)	4 out of 927 genes, 0.4%	59 out of 5905 genes, 1.0%	1
aromatic compound biosynthetic process (view genes)	99 out of 927 genes, 10.7%	761 out of 5905 genes, 12.9%	1
regulation of signaling (view genes)	10 out of 927 genes, 1.1%	113 out of 5905 genes, 1.9%	1
regulation of chromatin silencing (view genes)	2 out of 927 genes, 0.2%	39 out of 5905 genes, 0.7%	1
snoRNA processing (view genes)	2 out of 927 genes, 0.2%	39 out of 5905 genes, 0.7%	1
regulation of gene silencing (view genes)	2 out of 927 genes, 0.2%	39 out of 5905 genes, 0.7%	1
nuclear-transcribed mRNA catabolic process (view genes)	7 out of 927 genes, 0.8%	88 out of 5905 genes, 1.5%	1
methylation (view genes)	8 out of 927 genes, 0.9%	97 out of 5905 genes, 1.6%	1
macromolecule methylation (view genes)	5 out of 927 genes, 0.5%	70 out of 5905 genes, 1.2%	1
modification-dependent macromolecule catabolic process (view genes)	22 out of 927 genes, 2.4%	211 out of 5905 genes, 3.6%	1
negative regulation of macromolecule metabolic process (view genes)	35 out of 927 genes, 3.8%	310 out of 5905 genes, 5.2%	1
mRNA catabolic process (view genes)	7 out of 927 genes, 0.8%	89 out of 5905 genes, 1.5%	1
transcription initiation from RNA polymerase II promoter (view genes)	2 out of 927 genes, 0.2%	40 out of 5905 genes, 0.7%	1
vesicle organization (view genes)	4 out of 927 genes, 0.4%	61 out of 5905 genes, 1.0%	1
positive regulation of organelle organization (view genes)	3 out of 927 genes, 0.3%	51 out of 5905 genes, 0.9%	1
RNA catabolic process (view genes)	9 out of 927 genes, 1.0%	107 out of 5905 genes, 1.8%	1
intracellular protein transmembrane import (view genes)	5 out of 927 genes, 0.5%	71 out of 5905 genes, 1.2%	1
localization (view genes)	184 out of 927 genes, 19.8%	1347 out of 5905 genes, 22.8%	1
negative regulation of biosynthetic process (view genes)	32 out of 927 genes, 3.5%	290 out of 5905 genes, 4.9%	1
negative regulation of cellular biosynthetic process (view genes)	32 out of 927 genes, 3.5%	290 out of 5905 genes, 4.9%	1
actin filament organization (view genes)	3 out of 927 genes, 0.3%	52 out of 5905 genes, 0.9%	1
DNA-dependent transcription, initiation (view genes)	3 out of 927 genes, 0.3%	53 out of 5905 genes, 0.9%	1
protein targeting (view genes)	29 out of 927 genes, 3.1%	270 out of 5905 genes, 4.6%	1
positive regulation of nitrogen compound metabolic process (view genes)	32 out of 927 genes, 3.5%	293 out of 5905 genes, 5.0%	1
ER to Golgi vesicle-mediated transport (view genes)	6 out of 927 genes, 0.6%	83 out of 5905 genes, 1.4%	1
positive regulation of macromolecule metabolic process (view genes)	39 out of 927 genes, 4.2%	346 out of 5905 genes, 5.9%	1
positive regulation of metabolic process (view genes)	41 out of 927 genes, 4.4%	362 out of 5905 genes, 6.1%	1
maintenance of location in cell (view genes)	2 out of 927 genes, 0.2%	43 out of 5905 genes, 0.7%	1
negative regulation of metabolic process (view genes)	38 out of 927 genes, 4.1%	341 out of 5905 genes, 5.8%	1
cellular protein modification process (view genes)	77 out of 927 genes, 8.3%	624 out of 5905 genes, 10.6%	1
protein modification process (view genes)	77 out of 927 genes, 8.3%	624 out of 5905 genes, 10.6%	1
positive regulation of RNA metabolic process (view genes)	30 out of 927 genes, 3.2%	281 out of 5905 genes, 4.8%	1
positive regulation of nucleobase-containing compound metabolic process (view genes)	31 out of 927 genes, 3.3%	289 out of 5905 genes, 4.9%	1
mitotic cell cycle checkpoint (view genes)	3 out of 927 genes, 0.3%	55 out of 5905 genes, 0.9%	1
positive regulation of cellular metabolic process (view genes)	40 out of 927 genes, 4.3%	357 out of 5905 genes, 6.0%	1
positive regulation of macromolecule biosynthetic process (view genes)	34 out of 927 genes, 3.7%	312 out of 5905 genes, 5.3%	1
protein dephosphorylation (view genes)	2 out of 927 genes, 0.2%	44 out of 5905 genes, 0.7%	1
positive regulation of biosynthetic process (view genes)	35 out of 927 genes, 3.8%	320 out of 5905 genes, 5.4%	1
positive regulation of cellular biosynthetic process (view genes)	35 out of 927 genes, 3.8%	320 out of 5905 genes, 5.4%	1
mRNA processing (view genes)	22 out of 927 genes, 2.4%	220 out of 5905 genes, 3.7%	1
chromatin assembly or disassembly (view genes)	4 out of 927 genes, 0.4%	66 out of 5905 genes, 1.1%	1
RNA modification (view genes)	7 out of 927 genes, 0.8%	95 out of 5905 genes, 1.6%	1
mRNA metabolic process (view genes)	30 out of 927 genes, 3.2%	283 out of 5905 genes, 4.8%	1
negative regulation of cellular metabolic process (view genes)	37 out of 927 genes, 4.0%	337 out of 5905 genes, 5.7%	1
cytoskeleton organization (view genes)	20 out of 927 genes, 2.2%	206 out of 5905 genes, 3.5%	1
post-Golgi vesicle-mediated transport (view genes)	5 out of 927 genes, 0.5%	77 out of 5905 genes, 1.3%	1
negative regulation of nucleobase-containing compound metabolic process (view genes)	27 out of 927 genes, 2.9%	262 out of 5905 genes, 4.4%	1
chromatin remodeling (view genes)	5 out of 927 genes, 0.5%	78 out of 5905 genes, 1.3%	1
protein catabolic process (view genes)	22 out of 927 genes, 2.4%	225 out of 5905 genes, 3.8%	1
negative regulation of nitrogen compound metabolic process (view genes)	27 out of 927 genes, 2.9%	266 out of 5905 genes, 4.5%	1
maintenance of location (view genes)	2 out of 927 genes, 0.2%	48 out of 5905 genes, 0.8%	1
microtubule cytoskeleton organization (view genes)	6 out of 927 genes, 0.6%	91 out of 5905 genes, 1.5%	1
mRNA 3'-end processing (view genes)	2 out of 927 genes, 0.2%	49 out of 5905 genes, 0.8%	1
vesicle-mediated transport (view genes)	38 out of 927 genes, 4.1%	355 out of 5905 genes, 6.0%	1
RNA metabolic process (view genes)	146 out of 927 genes, 15.7%	1124 out of 5905 genes, 19.0%	1
chromosome organization (view genes)	48 out of 927 genes, 5.2%	431 out of 5905 genes, 7.3%	1
nucleic acid metabolic process (view genes)	200 out of 927 genes, 21.6%	1491 out of 5905 genes, 25.2%	1
tRNA modification (view genes)	4 out of 927 genes, 0.4%	73 out of 5905 genes, 1.2%	1
protein-DNA complex subunit organization (view genes)	11 out of 927 genes, 1.2%	140 out of 5905 genes, 2.4%	1
endosomal transport (view genes)	5 out of 927 genes, 0.5%	84 out of 5905 genes, 1.4%	1
nuclear import (view genes)	2 out of 927 genes, 0.2%	51 out of 5905 genes, 0.9%	1
positive regulation of biological process (view genes)	46 out of 927 genes, 5.0%	419 out of 5905 genes, 7.1%	1
cellular protein catabolic process (view genes)	20 out of 927 genes, 2.2%	217 out of 5905 genes, 3.7%	1
cellular catabolic process (view genes)	78 out of 927 genes, 8.4%	654 out of 5905 genes, 11.1%	1
regulation of macromolecule metabolic process (view genes)	119 out of 927 genes, 12.8%	945 out of 5905 genes, 16.0%	1
cellular protein complex assembly (view genes)	13 out of 927 genes, 1.4%	160 out of 5905 genes, 2.7%	1
negative regulation of biological process (view genes)	50 out of 927 genes, 5.4%	454 out of 5905 genes, 7.7%	1
proteasomal protein catabolic process (view genes)	7 out of 927 genes, 0.8%	108 out of 5905 genes, 1.8%	1
proteasomal ubiquitin-dependent protein catabolic process (view genes)	7 out of 927 genes, 0.8%	108 out of 5905 genes, 1.8%	1
positive regulation of cellular process (view genes)	44 out of 927 genes, 4.7%	412 out of 5905 genes, 7.0%	1
nucleobase-containing compound biosynthetic process (view genes)	83 out of 927 genes, 9.0%	699 out of 5905 genes, 11.8%	1
intracellular protein transport (view genes)	36 out of 927 genes, 3.9%	351 out of 5905 genes, 5.9%	1
regulation of cellular metabolic process (view genes)	128 out of 927 genes, 13.8%	1017 out of 5905 genes, 17.2%	1
ubiquitin-dependent protein catabolic process (view genes)	16 out of 927 genes, 1.7%	190 out of 5905 genes, 3.2%	1
negative regulation of cellular process (view genes)	48 out of 927 genes, 5.2%	444 out of 5905 genes, 7.5%	1
modification-dependent protein catabolic process (view genes)	16 out of 927 genes, 1.7%	191 out of 5905 genes, 3.2%	1
regulation of cellular component biogenesis (view genes)	4 out of 927 genes, 0.4%	79 out of 5905 genes, 1.3%	1
macromolecule modification (view genes)	84 out of 927 genes, 9.1%	709 out of 5905 genes, 12.0%	1
protein localization to nucleus (view genes)	2 out of 927 genes, 0.2%	56 out of 5905 genes, 0.9%	1
transcription from RNA polymerase II promoter (view genes)	16 out of 927 genes, 1.7%	193 out of 5905 genes, 3.3%	1
cellular component organization or biogenesis (view genes)	272 out of 927 genes, 29.3%	1997 out of 5905 genes, 33.8%	1
regulation of primary metabolic process (view genes)	126 out of 927 genes, 13.6%	1010 out of 5905 genes, 17.1%	1
protein complex assembly (view genes)	18 out of 927 genes, 1.9%	212 out of 5905 genes, 3.6%	1
cytoplasmic transport (view genes)	57 out of 927 genes, 6.1%	518 out of 5905 genes, 8.8%	1
regulation of metabolic process (view genes)	132 out of 927 genes, 14.2%	1056 out of 5905 genes, 17.9%	1
regulation of RNA metabolic process (view genes)	81 out of 927 genes, 8.7%	696 out of 5905 genes, 11.8%	1
chromatin modification (view genes)	17 out of 927 genes, 1.8%	205 out of 5905 genes, 3.5%	1
macromolecular complex subunit organization (view genes)	65 out of 927 genes, 7.0%	581 out of 5905 genes, 9.8%	1
tRNA processing (view genes)	7 out of 927 genes, 0.8%	115 out of 5905 genes, 1.9%	1
proteolysis (view genes)	31 out of 927 genes, 3.3%	322 out of 5905 genes, 5.5%	1
regulation of nitrogen compound metabolic process (view genes)	96 out of 927 genes, 10.4%	807 out of 5905 genes, 13.7%	1
chromatin organization (view genes)	22 out of 927 genes, 2.4%	249 out of 5905 genes, 4.2%	1
mRNA export from nucleus (view genes)	2 out of 927 genes, 0.2%	60 out of 5905 genes, 1.0%	1
cellular component disassembly (view genes)	2 out of 927 genes, 0.2%	60 out of 5905 genes, 1.0%	1
regulation of transcription, DNA-dependent (view genes)	79 out of 927 genes, 8.5%	685 out of 5905 genes, 11.6%	1
regulation of RNA biosynthetic process (view genes)	79 out of 927 genes, 8.5%	685 out of 5905 genes, 11.6%	1
regulation of cellular macromolecule biosynthetic process (view genes)	98 out of 927 genes, 10.6%	824 out of 5905 genes, 14.0%	1
regulation of nucleobase-containing compound metabolic process (view genes)	94 out of 927 genes, 10.1%	796 out of 5905 genes, 13.5%	1
regulation of gene expression (view genes)	97 out of 927 genes, 10.5%	818 out of 5905 genes, 13.9%	1
regulation of macromolecule biosynthetic process (view genes)	98 out of 927 genes, 10.6%	826 out of 5905 genes, 14.0%	1
protein localization to organelle (view genes)	30 out of 927 genes, 3.2%	320 out of 5905 genes, 5.4%	1
proteolysis involved in cellular protein catabolic process (view genes)	16 out of 927 genes, 1.7%	203 out of 5905 genes, 3.4%	1
macromolecule localization (view genes)	89 out of 927 genes, 9.6%	766 out of 5905 genes, 13.0%	1
protein complex biogenesis (view genes)	18 out of 927 genes, 1.9%	223 out of 5905 genes, 3.8%	1
regulation of biosynthetic process (view genes)	100 out of 927 genes, 10.8%	850 out of 5905 genes, 14.4%	1
regulation of cellular biosynthetic process (view genes)	100 out of 927 genes, 10.8%	850 out of 5905 genes, 14.4%	1
transposition, RNA-mediated (view genes)	4 out of 927 genes, 0.4%	90 out of 5905 genes, 1.5%	1
tRNA metabolic process (view genes)	12 out of 927 genes, 1.3%	171 out of 5905 genes, 2.9%	1
regulation of cellular process (view genes)	177 out of 927 genes, 19.1%	1391 out of 5905 genes, 23.6%	1
macromolecule catabolic process (view genes)	34 out of 927 genes, 3.7%	359 out of 5905 genes, 6.1%	1
transposition (view genes)	4 out of 927 genes, 0.4%	94 out of 5905 genes, 1.6%	1
transcription, DNA-dependent (view genes)	59 out of 927 genes, 6.4%	559 out of 5905 genes, 9.5%	1
protein import (view genes)	6 out of 927 genes, 0.6%	117 out of 5905 genes, 2.0%	1
nucleosome organization (view genes)	2 out of 927 genes, 0.2%	70 out of 5905 genes, 1.2%	1
RNA biosynthetic process (view genes)	59 out of 927 genes, 6.4%	562 out of 5905 genes, 9.5%	1
cellular macromolecule localization (view genes)	47 out of 927 genes, 5.1%	473 out of 5905 genes, 8.0%	1
intracellular transport (view genes)	72 out of 927 genes, 7.8%	666 out of 5905 genes, 11.3%	1
regulation of biological process (view genes)	181 out of 927 genes, 19.5%	1442 out of 5905 genes, 24.4%	1
cellular protein localization (view genes)	44 out of 927 genes, 4.7%	452 out of 5905 genes, 7.7%	1
cellular macromolecule catabolic process (view genes)	30 out of 927 genes, 3.2%	342 out of 5905 genes, 5.8%	1
establishment of localization in cell (view genes)	78 out of 927 genes, 8.4%	722 out of 5905 genes, 12.2%	1
Golgi vesicle transport (view genes)	12 out of 927 genes, 1.3%	189 out of 5905 genes, 3.2%	1
single-organism process (view genes)	429 out of 927 genes, 46.3%	3097 out of 5905 genes, 52.4%	1
mitochondrion organization (view genes)	24 out of 927 genes, 2.6%	313 out of 5905 genes, 5.3%	1
single-organism cellular process (view genes)	412 out of 927 genes, 44.4%	3017 out of 5905 genes, 51.1%	1
biological regulation (view genes)	204 out of 927 genes, 22.0%	1645 out of 5905 genes, 27.9%	1
cellular localization (view genes)	90 out of 927 genes, 9.7%	836 out of 5905 genes, 14.2%	1
mRNA transport (view genes)	2 out of 927 genes, 0.2%	89 out of 5905 genes, 1.5%	1
cellular component organization (view genes)	212 out of 927 genes, 22.9%	1709 out of 5905 genes, 28.9%	1
organelle organization (view genes)	145 out of 927 genes, 15.6%	1254 out of 5905 genes, 21.2%	1
protein complex subunit organization (view genes)	24 out of 927 genes, 2.6%	328 out of 5905 genes, 5.6%	1
mitochondrial translation (view genes)	2 out of 927 genes, 0.2%	101 out of 5905 genes, 1.7%	1
protein transport (view genes)	47 out of 927 genes, 5.1%	539 out of 5905 genes, 9.1%	1
protein localization (view genes)	59 out of 927 genes, 6.4%	646 out of 5905 genes, 10.9%	1
establishment of protein localization (view genes)	47 out of 927 genes, 5.1%	558 out of 5905 genes, 9.4%	1
Gene Ontology term	Genes annotated to the term
cytoplasmic translation	YOL127W, YDR450W, YOL121C, YER131W, YER056C-A, YNL178W, YPL090C, YML073C, YGL189C, YDR471W, YPL143W, YHL001W, YJR123W, YOR234C, YIL052C, YLR061W, YPR102C, YER102W, YHR010W, YGL147C, YMR142C, YGL135W, YOR312C, YGL031C, YML091C, YIL148W, YBR048W, YKR057W, YLR048W, YOR293W, YJR094W-A, YDR418W, YKL006W, YLR340W, YDL130W, YPL198W, YJL190C, YPL249C-A, YGR148C, YJL177W, YLR185W, YNL302C, YBR084C-A, YLR0…
translation	YOL127W, YOL121C, YER131W, YGR102C, YER056C-A, YDR471W, YIL052C, YLR061W, YPR102C, YGL147C, YGL135W, YIL148W, YBR048W, YEL034W, YLR048W, YOR293W, YDR418W, YDL130W, YPL249C-A, YGR148C, YJL177W, YBR084C-A, YGR027C, YML063W, YGL030W, YJL102W, YEL054C, YGR085C, YMR242C, YBR181C, YDR025W, YGL076C, YFL023W, YLR325C, YER074W, YLR406C, YOR096W, YJL136C, YPL079W, YDL136W, YGL103W, YPR043W, YLR441C, YKL180…
rRNA export from nucleus	YDR450W, YOL121C, YER131W, YOL040C, YNL178W, YLR048W, YGL123W, YOR293W, YGR214W, YNL302C, YGL189C, YLR264W, YML026C, YJR123W, YMR230W
rRNA transport	YDR450W, YOL121C, YER131W, YOL040C, YNL178W, YLR048W, YGL123W, YOR293W, YGR214W, YNL302C, YGL189C, YLR264W, YML026C, YJR123W, YMR230W
organic substance biosynthetic process	YOL127W, YOL121C, YJR127C, YDR226W, YDR471W, YOR028C, YIL052C, YGL135W, YIL148W, YBR048W, YLR048W, YFL045C, YLR002C, YLR154C, YGR204W, YDR418W, YJR009C, YDL130W, YNL332W, YPL249C-A, YGR148C, YOR178C, YOL052C, YOL068C, YLR295C, YEL054C, YGR085C, YGL058W, YER023W, YGL076C, YBR240C, YBR252W, YFL023W, YIL122W, YJL136C, YDR054C, YPR008W, YJR078W, YOR244W, YDR213W, YPR043W, YMR015C, YPR145W, YHR174W, Y…
biosynthetic process	YOL127W, YOL121C, YJR127C, YDR226W, YDR471W, YOR028C, YIL052C, YGL135W, YIL148W, YBR048W, YLR048W, YFL045C, YLR002C, YLR154C, YGR204W, YDR418W, YJR009C, YDL130W, YNL332W, YPL249C-A, YGR148C, YOR178C, YOL052C, YOL068C, YLR295C, YEL054C, YGR085C, YGL058W, YER023W, YGL076C, YBR240C, YBR252W, YFL023W, YIL122W, YJL136C, YDR054C, YPR008W, YJR078W, YOR244W, YDR213W, YPR043W, YMR015C, YPR145W, YHR174W, Y…
cellular biosynthetic process	YOL127W, YOL121C, YJR127C, YDR226W, YDR471W, YOR028C, YIL052C, YGL135W, YIL148W, YBR048W, YLR048W, YFL045C, YLR002C, YLR154C, YGR204W, YDR418W, YDL130W, YNL332W, YPL249C-A, YGR148C, YOR178C, YOL052C, YOL068C, YLR295C, YEL054C, YGR085C, YGL058W, YER023W, YGL076C, YBR240C, YBR252W, YFL023W, YIL122W, YJL136C, YDR054C, YPR008W, YJR078W, YOR244W, YDR213W, YPR043W, YMR015C, YPR145W, YLR441C, YKL132C, Y…
thiamine-containing compound metabolic process	YNL332W, YGR144W, YCR020C, YFL059W, YOL055C, YPL258C, YFL058W, YBR240C, YJR156C, YBR092C, YDL244W, YNL333W
thiamine metabolic process	YNL332W, YGR144W, YCR020C, YFL059W, YOL055C, YPL258C, YFL058W, YBR240C, YJR156C, YDL244W, YNL333W
translational elongation	YJL136C, YNL014W, YBL072C, YDL081C, YJL102W, YER102W, YIL069C, YKR057W, YEL034W, YOL039W, YDR447C, YER074W, YLR340W, YLR150W, YDL130W, YKL081W
ribosome assembly	YOL127W, YCR031C, YCR072C, YML073C, YGR214W, YLR075W, YLR448W, YGR085C, YEL054C, YPR102C, YHR085W, YDR025W, YBR048W, YLR048W, YDR447C, YOR063W, YHR021C, YDR418W, YOL080C, YPL131W, YLR167W, YLR340W
sulfur compound metabolic process	YER043C, YER091C, YFL059W, YNR056C, YJR156C, YGR204W, YIR017C, YJR010W, YNL191W, YNL333W, YER052C, YML082W, YNL332W, YCR020C, YOL055C, YLR303W, YFL058W, YDR502C, YOL052C, YJR137C, YGR155W, YJL212C, YDL244W, YOR143C, YMR251W, YGR144W, YGL184C, YPL258C, YFR044C, YBR240C, YOL049W, YBR092C, YJR139C
thiamine biosynthetic process	YNL332W, YGR144W, YFL059W, YOL055C, YPL258C, YFL058W, YBR240C, YJR156C, YDL244W, YNL333W
thiamine-containing compound biosynthetic process	YNL332W, YGR144W, YFL059W, YOL055C, YPL258C, YFL058W, YBR240C, YJR156C, YDL244W, YNL333W
sulfur compound biosynthetic process	YNL332W, YML082W, YER052C, YOL055C, YFL058W, YLR303W, YJR137C, YOL052C, YDR502C, YGR155W, YOR143C, YDL244W, YER091C, YGR144W, YFL059W, YNR056C, YGL184C, YPL258C, YBR240C, YJR156C, YOL049W, YGR204W, YJR139C, YIR017C, YJR010W, YNL333W
small molecule biosynthetic process	YJL097W, YER026C, YNR050C, YNL111C, YLR134W, YDL168W, YDR173C, YER091C, YFL059W, YJL167W, YIL074C, YPL061W, YEL034W, YLR044C, YGR204W, YIR017C, YJR010W, YDR354W, YNL333W, YNL332W, YJR073C, YOR374W, YMR108W, YFL058W, YIL116W, YLR303W, YOL052C, YDR502C, YDL244W, YLR451W, YER023W, YGL184C, YPL258C, YOR184W, YCR034W, YNR016C, YBR240C, YJR139C, YNR041C, YOR375C, YPL201C, YML126C, YMR202W, YPR145W, YMR…
single-organism biosynthetic process	YJL097W, YER026C, YNR050C, YNL111C, YLR134W, YDL168W, YDR173C, YER091C, YFL059W, YJL167W, YIL074C, YPL061W, YEL034W, YLR044C, YGR204W, YIR017C, YJR010W, YDR354W, YNL333W, YNL332W, YJR073C, YOR374W, YMR108W, YFL058W, YIL116W, YLR303W, YOL052C, YDR502C, YDL244W, YLR451W, YER023W, YGL184C, YPL258C, YOR184W, YCR034W, YNR016C, YBR240C, YJR139C, YNR041C, YOR375C, YPL201C, YML126C, YMR202W, YPR145W, YMR…
ribosomal small subunit biogenesis	YJL136C, YDR450W, YOL121C, YBR189W, YBL072C, YDL083C, YPL090C, YPL239W, YGR103W, YKL078W, YHR065C, YLR441C, YER102W, YBR048W, YKR057W, YPR132W, YLR048W, YDR064W, YDR447C, YHR021C, YMR093W, YNL096C, YHL015W, YCR031C, YHR169W, YGR214W, YNL302C, YML063W, YBR181C, YDR025W, YIL069C, YGR118W, YMR143W, YML026C, YLR167W, YER074W, YOR096W
maturation of SSU-rRNA from tricistronic rRNA transcript (SSU-rRNA, 5.8S rRNA, LSU-rRNA)	YJL136C, YDR450W, YBR189W, YBL072C, YCR031C, YHL015W, YHR169W, YDL083C, YPL090C, YGR214W, YGR103W, YKL078W, YHR065C, YML063W, YLR441C, YER102W, YBR181C, YDR025W, YBR048W, YKR057W, YIL069C, YPR132W, YLR048W, YGR118W, YDR064W, YMR143W, YHR021C, YML026C, YMR093W, YER074W
macromolecule biosynthetic process	YOL127W, YOL121C, YER131W, YGR102C, YHR157W, YER056C-A, YJR127C, YDL070W, YDR226W, YDR471W, YOR028C, YLR318W, YMR306W, YDR173C, YIL052C, YLR061W, YPR102C, YGL147C, YLR141W, YGL135W, YIL148W, YBR048W, YEL034W, YLR048W, YOR293W, YLR002C, YLR154C, YDR418W, YDL130W, YGL038C, YPL249C-A, YGR148C, YJL177W, YOR178C, YJR046W, YNR063W, YOL052C, YBR084C-A, YOL068C, YGR027C, YLR451W, YML063W, YGL030W, YJL102…
pyrimidine-containing compound metabolic process	YNL332W, YGR144W, YLR245C, YCR020C, YFL059W, YOL055C, YPL258C, YNR012W, YFL058W, YLR014C, YBR240C, YBR252W, YJR156C, YBR092C, YOR143C, YDL244W, YNL333W
maturation of SSU-rRNA	YJL136C, YDR450W, YBR189W, YBL072C, YCR031C, YHL015W, YHR169W, YDL083C, YPL090C, YGR214W, YGR103W, YKL078W, YHR065C, YML063W, YLR441C, YER102W, YBR181C, YDR025W, YBR048W, YKR057W, YIL069C, YPR132W, YLR048W, YGR118W, YDR064W, YMR143W, YHR021C, YML026C, YMR093W, YLR167W, YER074W
ribosomal large subunit assembly	YOL127W, YPR102C, YHR085W, YCR072C, YML073C, YLR075W, YDR418W, YOR063W, YOL080C, YPL131W, YLR448W, YLR340W, YGR085C, YEL054C
cellular macromolecule biosynthetic process	YOL127W, YOL121C, YER131W, YGR102C, YHR157W, YER056C-A, YJR127C, YDL070W, YDR226W, YDR471W, YOR028C, YLR318W, YMR306W, YDR173C, YIL052C, YLR061W, YPR102C, YGL147C, YLR141W, YGL135W, YIL148W, YBR048W, YEL034W, YLR048W, YOR293W, YLR002C, YLR154C, YDR418W, YDL130W, YGL038C, YPL249C-A, YGR148C, YJL177W, YOR178C, YJR046W, YNR063W, YBR084C-A, YOL068C, YGR027C, YLR451W, YML063W, YGL030W, YJL102W, YEL054…
cellular protein metabolic process	YOL127W, YOL121C, YER131W, YGR102C, YER056C-A, YNL153C, YDR471W, YKL210W, YMR216C, YIL052C, YLR061W, YPR102C, YGL147C, YMR025W, YGL135W, YDR410C, YIL148W, YBR048W, YEL034W, YLR048W, YOR293W, YPL026C, YOL100W, YMR274C, YDR418W, YGL021W, YDL130W, YGL038C, YPL249C-A, YJR097W, YGR148C, YJL177W, YBR084C-A, YKL010C, YMR291W, YOL068C, YGR027C, YML063W, YGL030W, YJL102W, YEL054C, YGR085C, YGR003W, YCR068…
ribosome biogenesis	YOL127W, YDR450W, YOL121C, YER131W, YPL266W, YNL178W, YNL112W, YCR072C, YPL090C, YML073C, YGL123W, YGL189C, YPL239W, YHR148W, YGR103W, YJR123W, YHR065C, YPR102C, YER102W, YIL148W, YBR048W, YKR057W, YPR132W, YLR048W, YOR293W, YLR002C, YDR418W, YLR340W, YNL302C, YLR165C, YLR448W, YML063W, YER006W, YGL030W, YGR085C, YEL054C, YBR181C, YDR025W, YLR167W, YER074W, YMR230W, YOR096W, YJL136C, YHR040W, YOL…
ribonucleoprotein complex biogenesis	YOL127W, YDR450W, YOL121C, YER131W, YPL266W, YNL178W, YNL112W, YCR072C, YPL090C, YML073C, YGL123W, YGL189C, YPL239W, YDL087C, YMR216C, YBR152W, YHR148W, YGR103W, YJR123W, YHR065C, YDR364C, YPR102C, YER102W, YKL074C, YIL148W, YBR048W, YKR057W, YPR132W, YLR048W, YOR293W, YLR002C, YOL100W, YDR418W, YLR340W, YKL095W, YNL302C, YLL036C, YLR165C, YLR448W, YML063W, YER006W, YGL030W, YGR085C, YEL054C, YBR…
spermine transport	YOR273C, YLL028W, YPR156C, YGR138C
endonucleolytic cleavage to generate mature 3'-end of SSU-rRNA from (SSU-rRNA, 5.8S rRNA, LSU-rRNA)	YJL136C, YKR057W, YLR048W, YGR214W
pyrimidine-containing compound biosynthetic process	YNL332W, YGR144W, YFL059W, YOL055C, YPL258C, YNR012W, YFL058W, YLR014C, YBR240C, YBR252W, YJR156C, YOR143C, YDL244W, YNL333W
polyamine transport	YBR132C, YOR273C, YLL028W, YKR039W, YDL210W, YPR156C, YGR138C
ribonucleoprotein complex assembly	YOL127W, YCR072C, YML073C, YDL087C, YMR216C, YBR152W, YDR364C, YPR102C, YPL240C, YKL074C, YBR048W, YLR323C, YLR048W, YDR447C, YOL100W, YHR021C, YDR418W, YOR063W, YPL131W, YLR340W, YCR031C, YKL095W, YGR214W, YLR075W, YLL036C, YLR448W, YGR085C, YEL054C, YHR085W, YDR025W, YFL023W, YOL080C, YLR167W
small molecule metabolic process	YGR102C, YJL097W, YNR050C, YHR163W, YDR226W, YBR132C, YMR250W, YDR173C, YPL078C, YHR005C, YIL074C, YEL034W, YPL271W, YFL045C, YOR388C, YLR044C, YGR204W, YDR354W, YOR317W, YNL333W, YNL332W, YML124C, YJR073C, YOR374W, YFL058W, YOL052C, YDR502C, YOR245C, YLR354C, YDR530C, YLR295C, YLR451W, YNL009W, YJL102W, YER023W, YGL184C, YOR184W, YFR044C, YBR240C, YBR252W, YGL039W, YJR139C, YPL262W, YJR078W, YPL…
ribosomal small subunit assembly	YDR447C, YDR025W, YCR031C, YBR048W, YHR021C, YLR048W, YLR167W, YGR214W
vitamin metabolic process	YNL332W, YGR144W, YCR020C, YFL059W, YNR056C, YOL055C, YPL258C, YFL058W, YOL052C, YBR240C, YJR156C, YBR092C, YOR095C, YMR020W, YDL244W, YNL333W
water-soluble vitamin metabolic process	YNL332W, YGR144W, YCR020C, YFL059W, YNR056C, YOL055C, YPL258C, YFL058W, YOL052C, YBR240C, YJR156C, YBR092C, YOR095C, YMR020W, YDL244W, YNL333W
protein metabolic process	YOL127W, YOL121C, YER131W, YGR102C, YER056C-A, YNL153C, YDR471W, YKL210W, YMR216C, YIL052C, YLR061W, YPR102C, YGL147C, YMR025W, YGL135W, YDR410C, YIL148W, YBR048W, YEL034W, YLR048W, YOR293W, YPL026C, YOL100W, YMR274C, YDR418W, YGL021W, YDL130W, YLR410W-B, YGL038C, YGL045W, YPL249C-A, YJR097W, YGR148C, YJL177W, YBR084C-A, YKL010C, YMR291W, YOL068C, YGR027C, YML063W, YGL030W, YJL102W, YEL054C, YGR0…
acetate metabolic process	YAL054C, YLR153C, YOR374W, YPL061W, YER073W
ethanol metabolic process	YLR134W, YDL168W, YLR044C, YOR374W, YPL061W, YGR087C, YER073W
primary alcohol metabolic process	YLR134W, YDL168W, YLR044C, YOR374W, YPL061W, YGR087C, YER073W
ribonucleoprotein complex subunit organization	YOL127W, YCR072C, YML073C, YDL087C, YMR216C, YBR152W, YDR364C, YPR102C, YPL240C, YKL074C, YBR048W, YLR323C, YLR048W, YDR447C, YOL100W, YHR021C, YDR418W, YOR063W, YPL131W, YLR340W, YCR031C, YKL095W, YGR214W, YLR075W, YLL036C, YLR448W, YGR085C, YEL054C, YHR085W, YDR025W, YFL023W, YOL080C, YLR167W
organelle assembly	YOL127W, YCR031C, YCR072C, YML073C, YGR214W, YLR075W, YLR448W, YGR085C, YEL054C, YPR102C, YHR085W, YDR025W, YBR048W, YLR048W, YGL180W, YDR447C, YOR063W, YHR021C, YDR418W, YOL080C, YPL131W, YLR167W, YLR340W
serine family amino acid metabolic process	YER043C, YER052C, YDR019C, YCL064C, YGL184C, YOR184W, YIL074C, YLR303W, YJR137C, YJR139C, YGR155W, YIR017C, YJR010W
cytokinesis, completion of separation	YGL028C, YER124C, YNR067C, YHR143W, YLR286C, YHR023W
hexose catabolic process	YGR192C, YKL127W, YOR347C, YHR104W, YHR163W, YJL121C, YLR134W, YGL253W, YLR354C, YLR044C, YOR095C, YMR323W, YJR009C, YHR183W, YDL021W, YHR174W
acetate biosynthetic process	YOR374W, YPL061W, YER073W
organonitrogen compound biosynthetic process	YBL099W, YJL097W, YER026C, YNR050C, YLR359W, YDR226W, YER091C, YFL059W, YPL078C, YDR298C, YIL074C, YEL034W, YHL018W, YLR014C, YPL271W, YGR204W, YIR017C, YJR010W, YDR354W, YNL333W, YNL332W, YBR038W, YJR073C, YMR108W, YFL058W, YIL116W, YLR303W, YOL052C, YDR502C, YLR295C, YDL244W, YLR451W, YER023W, YGL184C, YPL258C, YOR184W, YCR034W, YNR016C, YBR183W, YBR252W, YBR240C, YJR139C, YJR078W, YOR375C, YNR…
NADPH regeneration	YOR374W, YPL061W, YHR163W, YJL121C, YLR354C, YOR095C, YHR183W, YNL009W
vitamin biosynthetic process	YNL332W, YGR144W, YFL059W, YNR056C, YOL055C, YPL258C, YFL058W, YOL052C, YBR240C, YJR156C, YOR095C, YMR020W, YDL244W, YNL333W
water-soluble vitamin biosynthetic process	YNL332W, YGR144W, YFL059W, YNR056C, YOL055C, YPL258C, YFL058W, YOL052C, YBR240C, YJR156C, YOR095C, YMR020W, YDL244W, YNL333W
glucose catabolic process	YGR192C, YOR347C, YHR163W, YJL121C, YLR134W, YLR354C, YLR044C, YGL253W, YOR095C, YMR323W, YJR009C, YHR183W, YDL021W, YHR174W
serine family amino acid biosynthetic process	YER052C, YOR184W, YIL074C, YLR303W, YJR137C, YGR155W, YJR139C, YJR010W, YIR017C
amine metabolic process	YER043C, YML082W, YER052C, YJR078W, YJR073C, YLR303W, YJR137C, YOL052C, YDR502C, YLR134W, YGR087C, YER091C, YGL184C, YLR044C, YGR204W, YJR139C, YMR020W, YJR010W, YIR017C, YDR354W, YHR123W
organic acid biosynthetic process	YOR375C, YJL097W, YER026C, YNR050C, YPR145W, YNL045W, YER091C, YDR234W, YNR056C, YDL131W, YIL074C, YPL061W, YEL034W, YKL132C, YOR303W, YGR204W, YIR017C, YJR010W, YDR354W, YER052C, YML082W, YBR026C, YOR374W, YBR159W, YMR108W, YIL116W, YLR303W, YJR137C, YDR502C, YOL052C, YGR155W, YLR451W, YER073W, YLR355C, YER023W, YGL184C, YOR184W, YCR034W, YNR016C, YLR142W, YOL049W, YJR139C, YMR020W
carboxylic acid biosynthetic process	YOR375C, YJL097W, YER026C, YNR050C, YPR145W, YNL045W, YER091C, YDR234W, YNR056C, YDL131W, YIL074C, YPL061W, YEL034W, YKL132C, YOR303W, YGR204W, YIR017C, YJR010W, YDR354W, YER052C, YML082W, YBR026C, YOR374W, YBR159W, YMR108W, YIL116W, YLR303W, YJR137C, YDR502C, YOL052C, YGR155W, YLR451W, YER073W, YLR355C, YER023W, YGL184C, YOR184W, YCR034W, YNR016C, YLR142W, YOL049W, YJR139C, YMR020W
regulation of translational elongation	YBR189W, YKL139W, YPR132W, YEL034W, YGR118W, YGL123W, YPL052W, YLR406C, YJR123W, YDL075W
hexose metabolic process	YGR192C, YOR347C, YHR163W, YJL121C, YLR134W, YLR354C, YOR095C, YIL107C, YHR183W, YHR174W, YPL248C, YKL127W, YOL126C, YHR104W, YOL136C, YFL045C, YLR044C, YGL253W, YMR323W, YJR009C, YDL021W, YOR047C
meiosis I	YOR351C, YML124C, YHL022C, YER044C-A, YPL121C, YHR157W, YPR007C, YDR446W, YLR234W, YOL104C, YER106W, YGL058W, YGR225W, YPL164C, YBR186W, YGL116W, YFL037W, YFL003C, YGL249W, YBR073W, YGR108W, YHR153C, YER095W
fungal-type cell wall organization	YLR110C, YDL222C, YLR194C, YLR300W, YIL123W, YGR023W, YDR523C, YDR261C, YJR104C, YMR306W, YLR121C, YBR045C, YGR225W, YMR109W, YCL048W, YKL164C, YKL096W, YLR414C, YDR055W, YHR184W, YNL006W, YPR030W, YDR402C, YOR008C, YER033C, YMR068W, YOR247W, YLR307W, YKL096W-A, YDR522C, YDR144C
external encapsulating structure organization	YLR110C, YDL222C, YLR194C, YLR300W, YIL123W, YGR023W, YDR523C, YDR261C, YJR104C, YMR306W, YLR121C, YBR045C, YGR225W, YMR109W, YCL048W, YKL164C, YKL096W, YLR414C, YDR055W, YHR184W, YNL006W, YPR030W, YDR402C, YOR008C, YER033C, YMR068W, YOR247W, YLR307W, YKL096W-A, YDR522C, YDR144C
cell wall organization	YLR110C, YDL222C, YLR194C, YLR300W, YIL123W, YGR023W, YDR523C, YDR261C, YJR104C, YMR306W, YLR121C, YBR045C, YGR225W, YMR109W, YCL048W, YKL164C, YKL096W, YLR414C, YDR055W, YHR184W, YNL006W, YPR030W, YDR402C, YOR008C, YER033C, YMR068W, YOR247W, YLR307W, YKL096W-A, YDR522C, YDR144C
alcohol biosynthetic process	YPL201C, YJR073C, YNL111C, YML126C, YLR134W, YDL168W, YMR202W, YMR015C, YGR087C, YDR173C, YLR100W, YBR002C, YNR043W, YJL167W, YHR046C, YLR044C, YHR123W, YPL028W
amino acid transmembrane transport	YOL020W, YNR056C, YDL210W, YBR069C, YPL265W, YDR046C, YBR132C, YKR039W, YDR508C, YNL270C, YOR348C
monosaccharide catabolic process	YGR192C, YKL127W, YOR347C, YHR104W, YHR163W, YJL121C, YLR134W, YGL253W, YLR354C, YLR044C, YOR095C, YMR323W, YJR009C, YHR183W, YDL021W, YHR174W
organic hydroxy compound biosynthetic process	YPL201C, YJR073C, YNL111C, YML126C, YLR134W, YDL168W, YMR202W, YMR015C, YGR087C, YDR173C, YLR100W, YBR002C, YNR043W, YJL167W, YHR046C, YLR044C, YHR123W, YPL028W
carboxylic acid metabolic process	YER043C, YGR102C, YJL097W, YER026C, YCL064C, YNR050C, YBR132C, YLR134W, YDL168W, YNL202W, YMR250W, YDR173C, YER091C, YPL061W, YIL074C, YEL034W, YOR388C, YLR044C, YLR153C, YGR204W, YNL274C, YIR017C, YJR010W, YDR354W, YOR317W, YDR023W, YOR374W, YMR108W, YIL116W, YLR303W, YOL052C, YDR502C, YLR451W, YNL009W, YER023W, YGL184C, YOR184W, YCR034W, YNR016C, YFR044C, YJR139C, YPL262W, YOR025W, YJR078W, YOR…
gene expression	YOL127W, YOL121C, YER131W, YGR102C, YPL266W, YHR157W, YER056C-A, YJR127C, YDL070W, YNL112W, YKL059C, YDR471W, YMR216C, YBR152W, YHR148W, YGR103W, YOR028C, YDR173C, YIL052C, YLR061W, YDR364C, YPR102C, YGL147C, YLR141W, YGL135W, YDR410C, YIL148W, YBR048W, YEL034W, YLR048W, YOR293W, YLR002C, YMR274C, YDR418W, YDR240C, YDL130W, Q0065, YGL045W, YPL249C-A, YGR148C, YJL177W, YIR021W, YNR063W, YBR084C-A,…
aromatic amino acid family catabolic process to alcohol via Ehrlich pathway	YLR134W, YLR044C, YGR087C
thiamine diphosphate biosynthetic process	YOL055C, YPL258C, YOR143C
negative regulation of Arp2/3 complex-mediated actin nucleation	YGR136W, YDR063W, YPR154W
thiamine diphosphate metabolic process	YOL055C, YPL258C, YOR143C
response to cycloheximide	YGL103W, YHR141C, YNL162W
negative regulation of actin nucleation	YGR136W, YDR063W, YPR154W
regulation of translational fidelity	YBR189W, YKL139W, YPR132W, YGR118W, YJR123W, YGL123W, YLR406C, YDL075W
NADP metabolic process	YOR374W, YPL061W, YHR163W, YJL121C, YLR354C, YOR095C, YHR183W, YNL009W
alpha-amino acid metabolic process	YER043C, YOR375C, YJR078W, YCL064C, YNR050C, YLR134W, YPR145W, YMR250W, YDR173C, YER091C, YDR234W, YDR019C, YDL131W, YEL066W, YIL074C, YEL034W, YKL132C, YOR303W, YLR044C, YGR204W, YIR017C, YJR010W, YDR354W, YNL191W, YER052C, YML082W, YMR108W, YLR303W, YIL116W, YJR137C, YDR502C, YGR155W, YGR087C, YLR451W, YLR355C, YGL184C, YER023W, YOR184W, YLR142W, YPL111W, YJR139C
organonitrogen compound metabolic process	YER043C, YGR102C, YBL099W, YJL097W, YER026C, YCL064C, YNR050C, YLR359W, YHR163W, YDR226W, YLR134W, YDL168W, YMR250W, YDR173C, YER091C, YFL059W, YPL078C, YHR005C, YDR298C, YPL061W, YIL074C, YEL034W, YDR406W, YHL018W, YFL037W, YLR014C, YPL271W, YLR044C, YGR204W, YIR017C, YJR010W, YDR354W, YNL333W, YNL332W, YBR038W, YDR023W, YML124C, YLR212C, YCR020C, YLR245C, YJR073C, YOR374W, YMR108W, YFL058W, YIL…
alcohol metabolic process	YPL272C, YPL201C, YJR073C, YOR374W, YNL111C, YML126C, YOR245C, YLR134W, YDL168W, YMR202W, YMR015C, YGR087C, YDR173C, YLR100W, YBR002C, YER073W, YMR318C, YHR046C, YNR043W, YPL061W, YJL167W, YHL032C, YLR044C, YHR123W, YKR003W, YPL028W
organic hydroxy compound metabolic process	YPL272C, YPL201C, YJR073C, YOR374W, YNL111C, YML126C, YOR245C, YLR134W, YDL168W, YMR202W, YMR015C, YGR087C, YDR173C, YLR100W, YBR002C, YER073W, YMR318C, YHR046C, YNR043W, YPL061W, YJL167W, YHL032C, YLR044C, YHR123W, YKR003W, YPL028W
monosaccharide metabolic process	YGR192C, YOR347C, YHR163W, YJL121C, YLR134W, YLR354C, YOR095C, YIL107C, YHR183W, YHR174W, YPL248C, YKL127W, YOL126C, YHR104W, YOL136C, YFL045C, YLR044C, YGL253W, YMR323W, YJR009C, YDL021W, YOR047C
carbohydrate catabolic process	YGR192C, YOR347C, YBR299W, YHR163W, YOL157C, YJL121C, YLR134W, YLR354C, YOR095C, YHR183W, YHR174W, YKL127W, YBR001C, YLR286C, YHR104W, YHL032C, YLR044C, YGL253W, YMR323W, YLR307W, YJR009C, YDL021W
methionine metabolic process	YER043C, YML082W, YER052C, YGL184C, YLR303W, YJR137C, YDR502C, YGR204W, YJR139C, YIR017C, YJR010W, YER091C
ethanol catabolic process	YPL061W, YER073W
aromatic amino acid transport	YOL020W, YBR069C
gamma-aminobutyric acid transport	YOR348C, YDL210W
tryptophan transport	YOL020W, YBR069C
acetyl-CoA biosynthetic process from acetate	YAL054C, YLR153C
furaldehyde metabolic process	YDL168W, YMR318C
primary alcohol catabolic process	YPL061W, YER073W
sterol homeostasis	YNR070W, YKR003W
'de novo' L-methionine biosynthetic process	YGL184C, YLR303W
nuclear migration involved in conjugation with cellular fusion	YML124C, YPR141C, YHR005C, YFL037W
tryptophan catabolic process	YLR134W, YJR078W, YLR044C, YGR087C
oligopeptide transport	YLR188W, YJL212C, YKR093W, YPR194C
indole-containing compound catabolic process	YLR134W, YJR078W, YLR044C, YGR087C
positive regulation of protein catabolic process	YGR225W, YGL240W, YMR021C, YGL116W
indolalkylamine catabolic process	YLR134W, YJR078W, YLR044C, YGR087C
response to antibiotic	YGL103W, YHR141C, YFL037W, YNL162W
metabolic process	YOL121C, YNR067C, YNL112W, YDR226W, YDR471W, YER038C, YOR190W, YIL148W, YLR048W, YDR418W, YGL021W, YOR317W, YHR215W, YPL249C-A, YCR107W, YOR178C, YBL003C, YKL010C, YGR003W, YGR085C, YGL058W, YMR310C, YBR252W, YPL262W, YIL122W, YGR203W, YOR027W, YDR054C, YPR008W, YJR078W, YPL272C, YJL145W, YOR244W, YDR213W, YER054C, YPR043W, YMR015C, YPR145W, YNR024W, YKL078W, YKL132C, YIL143C, YOR303W, YNL307C, Y…
sulfur amino acid metabolic process	YER043C, YML082W, YER052C, YGL184C, YLR303W, YJR137C, YDR502C, YGR155W, YGR204W, YJR139C, YIR017C, YJR010W, YER091C
glucose metabolic process	YGR192C, YOR347C, YHR163W, YJL121C, YLR134W, YLR354C, YOR095C, YHR183W, YHR174W, YKL127W, YOL126C, YLR044C, YGL253W, YMR323W, YDL021W, YJR009C, YOR047C
aspartate family amino acid metabolic process	YER043C, YML082W, YER052C, YCL064C, YNR050C, YLR303W, YJR137C, YDR502C, YPR145W, YER091C, YDR234W, YGL184C, YDL131W, YGR204W, YJR139C, YJR010W, YIR017C
purine-containing compound biosynthetic process	YBL099W, YMR120C, YLR359W, YKL016C, YOL052C, YDR502C, YDR226W, YLR295C, YKL088W, YHR216W, YPL078C, YOR128C, YNR016C, YOR184W, YDR298C, YPL271W, YGR204W
single-organism metabolic process	YGR102C, YJL097W, YNR050C, YPR155C, YHR163W, YDR226W, YBR132C, YMR250W, YDR173C, YPL078C, YHR005C, YIL074C, YEL034W, YPL271W, YNL331C, YFL045C, YOR388C, YLR044C, YGR204W, YBL030C, YDR354W, YOR317W, YJR009C, YNL333W, Q0065, YNL332W, YML124C, YGR192C, YJR073C, YOR374W, YCR107W, YFL058W, YOR178C, YOL052C, YDR502C, YOR245C, YLR354C, YDR530C, YLR295C, YDR284C, YLR451W, YNL009W, YJL102W, YCR068W, YPR18…
pre-replicative complex assembly	YLR002C, YEL032W, YML065W, YHR085W, YLL004W, YGL201C, YJR046W
cysteine biosynthetic process	YGR155W, YIR017C, YJR010W, YLR303W, YJR137C
meiotic DNA double-strand break formation	YGL058W, YHL022C, YER044C-A, YHR157W, YBR186W
cellular biogenic amine catabolic process	YLR134W, YJR078W, YLR044C, YMR020W, YGR087C
cysteine metabolic process	YGR155W, YGL184C, YIR017C, YJR010W, YLR303W, YJR137C
cellular metabolic process	YOL121C, YNR067C, YNL112W, YDR226W, YDR471W, YER038C, YIL148W, YLR048W, YDR418W, YGL021W, YOR317W, YHR215W, YPL249C-A, YCR107W, YOR178C, YBL003C, YKL010C, YGR003W, YGR085C, YGL058W, YBR252W, YPL262W, YIL122W, YGR203W, YOR027W, YDR054C, YPR008W, YJR078W, YJL145W, YOR244W, YDR213W, YER054C, YPR043W, YMR015C, YPR145W, YNR024W, YKL078W, YKL132C, YIL143C, YOR303W, YNL307C, YHR141C, YLL004W, YPL033C, Y…
L-phenylalanine catabolic process	YLR134W, YLR044C, YGR087C
response to organic cyclic compound	YGL103W, YHR141C, YNL162W
snRNA catabolic process	YDL175C, YIL079C, YNL299W
snoRNA catabolic process	YDL175C, YIL079C, YNL299W
cell-cell adhesion	YIR019C, YLR110C, YNR044W
regulation of Arp2/3 complex-mediated actin nucleation	YGR136W, YDR063W, YPR154W
regulation of actin nucleation	YGR136W, YDR063W, YPR154W
nuclear polyadenylation-dependent snoRNA catabolic process	YDL175C, YIL079C, YNL299W
nuclear polyadenylation-dependent snRNA catabolic process	YDL175C, YIL079C, YNL299W
pyrimidine-containing compound catabolic process	YLR245C, YOL055C, YBR252W
oxoacid metabolic process	YER043C, YGR102C, YJL097W, YER026C, YCL064C, YNR050C, YBR132C, YLR134W, YDL168W, YNL202W, YMR250W, YDR173C, YER091C, YPL061W, YIL074C, YEL034W, YOR388C, YLR044C, YLR153C, YGR204W, YNL274C, YIR017C, YJR010W, YDR354W, YOR317W, YDR023W, YOR374W, YMR108W, YIL116W, YLR303W, YOL052C, YDR502C, YLR451W, YNL009W, YER023W, YGL184C, YOR184W, YCR034W, YNR016C, YFR044C, YJR139C, YPL262W, YOR025W, YJR078W, YOR…
aspartate family amino acid biosynthetic process	YML082W, YER052C, YDR234W, YGL184C, YDL131W, YNR050C, YLR303W, YJR137C, YGR204W, YJR139C, YIR017C, YPR145W, YJR010W, YER091C
organic acid metabolic process	YER043C, YGR102C, YJL097W, YER026C, YCL064C, YNR050C, YBR132C, YLR134W, YDL168W, YNL202W, YMR250W, YDR173C, YER091C, YPL061W, YIL074C, YEL034W, YOR388C, YLR044C, YLR153C, YGR204W, YNL274C, YIR017C, YJR010W, YDR354W, YOR317W, YDR023W, YOR374W, YMR108W, YIL116W, YLR303W, YOL052C, YDR502C, YLR451W, YNL009W, YER023W, YGL184C, YOR184W, YCR034W, YNR016C, YFR044C, YJR139C, YPL262W, YOR025W, YJR078W, YOR…
oxidation-reduction process	YMR267W, YNR050C, YPR155C, YNL111C, YHR163W, YLR134W, YDL168W, YNL202W, YJR104C, YLL051C, YMR318C, YDL114W, YDR032C, YNL134C, YPL061W, YIL074C, YGL134W, YNL331C, YOR388C, YLR044C, YDR402C, YGR204W, YNL274C, YBL030C, YJR010W, YJR009C, Q0065, YGR192C, YOR374W, YCR107W, YOR178C, YLR354C, YIL057C, YNL009W, YER023W, YGL039W, YJR139C, YPL262W, YJR155W, YDL022W, YJR078W, YOR375C, YML028W, YDR506C, YER05…
hexose transport	YHR096C, YPL026C, YHR092C, YNL318C, YGL253W, YMR011W, YOL156W, YFL011W
monocarboxylic acid transport	YBR132C, YHL008C, YKL120W, YPL147W, YOR348C, YDL210W, YKL187C, YOR317W
monosaccharide transport	YHR096C, YPL026C, YHR092C, YNL318C, YGL253W, YMR011W, YOL156W, YFL011W
cell wall organization or biogenesis	YDL222C, YLR194C, YNR067C, YGR023W, YDL049C, YDR523C, YDR261C, YJR104C, YMR306W, YLR121C, YBR045C, YNL160W, YDR055W, YOL100W, YDR402C, YER033C, YKL096W-A, YDR522C, YLR110C, YIL123W, YLR300W, YKR061W, YHR101C, YGR225W, YCL048W, YMR109W, YKL164C, YKL096W, YPL221W, YLR414C, YHR184W, YPR030W, YNL006W, YOR008C, YMR068W, YOR247W, YLR307W, YDR144C
single-organism carbohydrate catabolic process	YGR192C, YOR347C, YBR299W, YHR163W, YOL157C, YJL121C, YLR134W, YLR354C, YOR095C, YHR183W, YHR174W, YKL127W, YBR001C, YHR104W, YHL032C, YLR044C, YGL253W, YMR323W, YJR009C, YDL021W
sulfur amino acid biosynthetic process	YML082W, YER052C, YGL184C, YLR303W, YJR137C, YGR155W, YGR204W, YJR139C, YIR017C, YJR010W, YER091C
purine nucleotide biosynthetic process	YHR216W, YBL099W, YPL078C, YOR128C, YDR298C, YNR016C, YMR120C, YLR359W, YKL016C, YDR226W, YPL271W, YGR204W, YLR295C, YKL088W
rRNA metabolic process	YJL136C, YDR450W, YBR189W, YBL072C, YPL266W, YDL136W, YNL112W, YDL083C, YDR299W, YPL090C, YGL123W, YDL175C, YHR148W, YNR024W, YGR103W, YKL078W, YHR065C, YLR441C, YER102W, YBR048W, YKR057W, YPR132W, YLR048W, YDR064W, YLR002C, YHR021C, YMR093W, YNL096C, YCR031C, YHL015W, YHR169W, YGR214W, YLR165C, YNL075W, YNL299W, YML063W, YER006W, YGL030W, YDL191W, YHR085W, YBR181C, YDR025W, YIL079C, YIL069C, YGR…
ascospore formation	YDL222C, YMR183C, YAL068C, YOR338W, YML052W, YNL202W, YER096W, YDR523C, YMR306W, YBR045C, YGR225W, YOR190W, YCL048W, YKL096W, YLL033W, YNL307C, YGL170C, YHR184W, YOR313C, YDR402C, YHR153C, YLR307W, YDR522C
cell development	YDL222C, YMR183C, YAL068C, YOR338W, YML052W, YNL202W, YER096W, YDR523C, YMR306W, YBR045C, YGR225W, YOR190W, YCL048W, YKL096W, YLL033W, YNL307C, YGL170C, YHR184W, YOR313C, YDR402C, YHR153C, YLR307W, YDR522C
organic substance metabolic process	YOL121C, YNR067C, YNL112W, YDR226W, YDR471W, YER038C, YOR190W, YIL148W, YLR048W, YDR418W, YGL021W, YOR317W, YPL249C-A, YCR107W, YOR178C, YBL003C, YKL010C, YGR003W, YGR085C, YGL058W, YBR252W, YPL262W, YIL122W, YOR027W, YDR054C, YPR008W, YJR078W, YPL272C, YJL145W, YOR244W, YDR213W, YER054C, YPR043W, YMR015C, YPR145W, YNR024W, YKL078W, YKL132C, YIL143C, YOR303W, YNL307C, YHR141C, YLL004W, YPL033C, Y…
cytokinetic cell separation	YGL028C, YER124C, YNR067C, YHR143W, YLR286C, YHR023W
energy coupled proton transport, down electrochemical gradient	YPL271W, YBL099W, YPL078C, YDR298C, YLR295C, YKL016C
ATP synthesis coupled proton transport	YPL271W, YBL099W, YPL078C, YDR298C, YLR295C, YKL016C
generation of catalytic spliceosome for first transesterification step	YLL036C, YBR152W, YLR323C, YKL095W
aromatic amino acid family catabolic process	YLR134W, YJR078W, YLR044C, YGR087C
homoserine metabolic process	YER052C, YJR139C, YGR155W, YGL184C
protein polymerization	YML124C, YLR212C, YLR032W, YFL037W
cellular aldehyde metabolic process	YDL168W, YNL331C, YMR318C, YDL243C, YNL274C, YCR107W, YJR155W, YNL009W
ribonucleoside triphosphate biosynthetic process	YPL271W, YHR216W, YBL099W, YPL078C, YDR298C, YNR012W, YLR295C, YKL016C
pyruvate metabolic process	YLR134W, YLR044C, YLR153C, YOR374W, YOR347C
tryptophan metabolic process	YLR134W, YJR078W, YLR044C, YGR087C, YDR354W
indolalkylamine metabolic process	YLR134W, YJR078W, YLR044C, YGR087C, YDR354W
indole-containing compound metabolic process	YLR134W, YJR078W, YLR044C, YGR087C, YDR354W
fungal-type cell wall organization or biogenesis	YDL222C, YLR194C, YGR023W, YDR523C, YDR261C, YJR104C, YMR306W, YLR121C, YBR045C, YDR055W, YDR402C, YER033C, YKL096W-A, YDR522C, YLR110C, YIL123W, YLR300W, YHR101C, YGR225W, YCL048W, YMR109W, YKL164C, YKL096W, YLR414C, YPL221W, YHR184W, YPR030W, YNL006W, YMR068W, YOR008C, YOR247W, YLR307W, YDR144C
purine nucleoside biosynthetic process	YHR216W, YBL099W, YPL078C, YDR298C, YNR016C, YLR359W, YKL016C, YOL052C, YDR502C, YDR226W, YPL271W, YLR295C, YKL088W
purine ribonucleoside biosynthetic process	YHR216W, YBL099W, YPL078C, YDR298C, YNR016C, YLR359W, YKL016C, YOL052C, YDR502C, YDR226W, YPL271W, YLR295C, YKL088W
cellular amino acid biosynthetic process	YOR375C, YER026C, YNR050C, YPR145W, YER091C, YDR234W, YDL131W, YIL074C, YEL034W, YKL132C, YOR303W, YGR204W, YIR017C, YJR010W, YDR354W, YER052C, YML082W, YLR303W, YIL116W, YMR108W, YDR502C, YOL052C, YJR137C, YGR155W, YLR451W, YLR355C, YGL184C, YER023W, YOR184W, YLR142W, YOL049W, YJR139C, YMR020W
purine nucleoside triphosphate biosynthetic process	YPL271W, YHR216W, YBL099W, YPL078C, YDR298C, YLR295C, YKL016C
purine ribonucleoside triphosphate biosynthetic process	YPL271W, YHR216W, YBL099W, YPL078C, YDR298C, YLR295C, YKL016C
methionine biosynthetic process	YML082W, YER052C, YGL184C, YLR303W, YJR137C, YGR204W, YJR139C, YJR010W, YIR017C, YER091C
amine biosynthetic process	YML082W, YER052C, YGL184C, YLR303W, YJR137C, YOL052C, YGR204W, YJR139C, YJR010W, YIR017C, YDR354W, YER091C
purine ribonucleotide biosynthetic process	YHR216W, YBL099W, YPL078C, YOR128C, YDR298C, YNR016C, YMR120C, YLR359W, YKL016C, YDR226W, YPL271W, YLR295C, YKL088W
small molecule catabolic process	YJR078W, YCL064C, YOL055C, YLR134W, YDL168W, YNL202W, YGR087C, YMR250W, YNL009W, YER073W, YDR019C, YHR046C, YPL061W, YLR142W, YHL032C, YFR044C, YOR303W, YOR388C, YLR044C, YPL111W, YNL274C, YNL191W
single-organism catabolic process	YJR078W, YCL064C, YOL055C, YLR134W, YDL168W, YNL202W, YGR087C, YMR250W, YNL009W, YER073W, YDR019C, YHR046C, YPL061W, YLR142W, YHL032C, YFR044C, YOR303W, YOR388C, YLR044C, YPL111W, YNL274C, YNL191W
rRNA processing	YJL136C, YDR450W, YBR189W, YBL072C, YPL266W, YDL136W, YNL112W, YDL083C, YDR299W, YPL090C, YGL123W, YHR148W, YNR024W, YGR103W, YKL078W, YHR065C, YLR441C, YER102W, YBR048W, YKR057W, YPR132W, YLR048W, YDR064W, YLR002C, YHR021C, YMR093W, YNL096C, YHL015W, YCR031C, YHR169W, YGR214W, YLR165C, YNL075W, YML063W, YER006W, YGL030W, YDL191W, YHR085W, YBR181C, YDR025W, YIL069C, YGR118W, YMR143W, YML026C, YOL…
fructose metabolic process	YGL253W, YIL107C, YOL136C
ncRNA polyadenylation	YDL175C, YIL079C, YNL299W
positive regulation of translational fidelity	YBR189W, YKL139W, YGL123W
hydrogen sulfide metabolic process	YGR155W, YJR010W, YJR137C
hydrogen sulfide biosynthetic process	YGR155W, YJR010W, YJR137C
alpha-amino acid biosynthetic process	YML082W, YOR375C, YER052C, YNR050C, YMR108W, YIL116W, YLR303W, YJR137C, YGR155W, YPR145W, YLR451W, YER091C, YDR234W, YLR355C, YER023W, YGL184C, YDL131W, YIL074C, YOR184W, YLR142W, YKL132C, YEL034W, YOR303W, YJR139C, YGR204W, YIR017C, YJR010W, YDR354W
isoprenoid metabolic process	YNR041C, YJL167W, YNR043W, YBR002C, YML126C
isoprenoid biosynthetic process	YNR041C, YJL167W, YNR043W, YBR002C, YML126C
amino acid catabolic process to alcohol via Ehrlich pathway	YLR134W, YDL168W, YLR044C, YGR087C
intron homing	Q0050, Q0160, Q0070, Q0065
L-serine metabolic process	YCL064C, YGR155W, YOR184W, YIL074C
vacuolar protein catabolic process	YBR105C, YKL103C, YBR286W, YEL060C
nuclear polyadenylation-dependent CUT catabolic process	YDL175C, YIL079C, YNR024W, YNL299W
nucleoside biosynthetic process	YHR216W, YBL099W, YPL078C, YDR298C, YNR016C, YNR012W, YLR359W, YKL016C, YOL052C, YDR502C, YDR226W, YPL271W, YLR295C, YKL088W, YOR047C
glycosyl compound biosynthetic process	YHR216W, YBL099W, YPL078C, YDR298C, YNR016C, YNR012W, YLR359W, YKL016C, YOL052C, YDR502C, YDR226W, YPL271W, YLR295C, YKL088W, YOR047C
sexual sporulation	YDL222C, YMR183C, YAL068C, YOR338W, YML052W, YNL202W, YER096W, YDR523C, YMR306W, YBR045C, YGR225W, YOR190W, YCL048W, YKL096W, YLL033W, YNL307C, YGL170C, YHR184W, YOR313C, YDR402C, YHR153C, YLR307W, YDR522C
sexual sporulation resulting in formation of a cellular spore	YDL222C, YMR183C, YAL068C, YOR338W, YML052W, YNL202W, YER096W, YDR523C, YMR306W, YBR045C, YGR225W, YOR190W, YCL048W, YKL096W, YLL033W, YNL307C, YGL170C, YHR184W, YOR313C, YDR402C, YHR153C, YLR307W, YDR522C
monocarboxylic acid biosynthetic process	YJL097W, YNR056C, YOR374W, YPL061W, YBR026C, YCR034W, YNR016C, YBR159W, YER073W, YNL045W
alpha-amino acid catabolic process	YJR078W, YDR019C, YCL064C, YLR142W, YOR303W, YLR134W, YLR044C, YPL111W, YMR250W, YGR087C
ATP biosynthetic process	YPL271W, YBL099W, YPL078C, YDR298C, YLR295C, YKL016C
mRNA branch site recognition	YKL074C, YDR364C
activation of mitotic anaphase-promoting complex activity	YGL240W, YGL116W
asymmetric protein localization	YLL026W, YOR129C
homoserine biosynthetic process	YER052C, YJR139C
regulation of gluconeogenesis by regulation of transcription from RNA polymerase II promoter	YJL089W, YPL133C
positive regulation of gluconeogenesis by positive regulation of transcription from RNA polymerase II promoter	YJL089W, YPL133C
positive regulation of ubiquitin-protein ligase activity involved in mitotic cell cycle	YGL240W, YGL116W
activation of anaphase-promoting complex activity	YGL240W, YGL116W
regulation of transcription from RNA polymerase II promoter by a nonfermentable carbon source	YJL089W, YPL133C
positive regulation of transcription from RNA polymerase II promoter by a nonfermentable carbon source	YJL089W, YPL133C
cellular age-dependent response to reactive oxygen species	YLL026W, YJR104C
coenzyme metabolic process	YJR078W, YOL055C, YOR374W, YOL052C, YHR163W, YDR502C, YJL121C, YLR354C, YOR095C, YOR143C, YHR183W, YNL009W, YKL088W, YGR244C, YFL059W, YNR043W, YNR016C, YPL061W, YPL258C, YKL132C, YHL018W, YAL054C, YLR153C, YNR041C, YGR204W, YMR020W, YDL022W, YOR317W, YNL333W
pentose-phosphate shunt	YJL121C, YLR354C, YOR095C, YHR183W, YHR163W
amine catabolic process	YLR134W, YJR078W, YLR044C, YMR020W, YGR087C
regulation of transposition, RNA-mediated	YBR083W, YDR103W, YBL016W, YHR154W, YIL143C
nucleoside triphosphate biosynthetic process	YPL271W, YHR216W, YBL099W, YPL078C, YDR298C, YNR012W, YLR295C, YKL016C
ion transmembrane transport	YBL099W, YBR069C, YKL016C, YDR046C, YBR132C, YDR508C, YBR296C, YOR348C, YLL051C, YLR295C, YKL080W, YOL020W, YPL078C, YNR056C, YDR298C, YPL265W, YDL210W, YEL027W, YPL271W, YKR039W, YNL270C
monocarboxylic acid metabolic process	YJL097W, YOR374W, YBR026C, YOR347C, YBR159W, YBR132C, YLR134W, YNL202W, YHR183W, YNL045W, YNL009W, YER073W, YNR056C, YNR016C, YCR034W, YPL061W, YOR388C, YLR044C, YAL054C, YLR153C, YNL274C, YOR317W, YOR025W
cellular biogenic amine metabolic process	YJR078W, YJR073C, YOL052C, YLR134W, YLR044C, YMR020W, YDR354W, YGR087C, YHR123W
cellular amine metabolic process	YJR078W, YJR073C, YOL052C, YLR134W, YLR044C, YMR020W, YDR354W, YGR087C, YHR123W
sexual reproduction	YDL222C, YPL256C, YGR279C, YML052W, YNL202W, YNL173C, YDR523C, YMR306W, YBR045C, YPR141C, YMR232W, YMR025W, YDR103W, YOR190W, YHR005C, YCL058C, YNL307C, YFL037W, YDR402C, YDL039C, YDR522C, YML124C, YLR110C, YBL016W, YMR183C, YAL068C, YOR338W, YER096W, YGR225W, YCL048W, YKL096W, YLL033W, YGL170C, YHR184W, YOR313C, YNR044W, YBR040W, YIL122W, YHR153C, YLR307W
carboxylic acid transport	YBR069C, YDR046C, YBR132C, YHL008C, YDR508C, YOR348C, YMR241W, YKL120W, YOL020W, YPL147W, YNR056C, YPL265W, YDL210W, YKR039W, YNL270C, YKL187C, YOR317W, YLR348C
amino acid catabolic process via Ehrlich pathway	YLR134W, YDL168W, YLR044C, YGR087C
trehalose metabolic process	YLL026W, YBR001C, YKL127W, YBR126C
cell adhesion	YIR019C, YLR110C, YNR044W, YFL014W
glucose transport	YGL253W, YMR011W, YHR096C, YPL026C
peptide transport	YLR188W, YJL212C, YKR093W, YPR194C
biological adhesion	YIR019C, YLR110C, YNR044W, YFL014W
synaptonemal complex organization	YGL249W, YDR506C, YHR153C, YPR007C
polyadenylation-dependent RNA catabolic process	YDL175C, YML118W, YIL079C, YNR024W, YNL112W, YNL299W
mRNA splice site selection	YDL087C, YMR216C, YDR364C
dicarboxylic acid transport	YKL120W, YLR348C, YMR241W
positive regulation of glucose metabolic process	YJL089W, YOR344C, YPL133C
double-strand break repair via synthesis-dependent strand annealing	YPL121C, YGL163C, YLR247C
regulation of proteasomal protein catabolic process	YGL240W, YPL052W, YGL116W
eisosome assembly	YGR086C, YMR104C, YMR031C
nuclear mRNA surveillance of mRNA 3'-end processing	YDL175C, YIL079C, YNR024W
organic acid transport	YBR069C, YDR046C, YBR132C, YHL008C, YDR508C, YOR348C, YMR241W, YKL120W, YOL020W, YPL147W, YNR056C, YPL265W, YDL210W, YKR039W, YNL270C, YKL187C, YOR317W, YLR348C
apoptotic process	YGR192C, YBL030C, YDL003W, YNL055C, YKR071C, YJR009C, YNL123W
cell death	YGR192C, YBL030C, YDL003W, YNL055C, YKR071C, YJR009C, YNL123W
branched-chain amino acid metabolic process	YLR134W, YLR044C, YLR355C, YJR139C, YGR087C, YMR108W, YLR451W
programmed cell death	YGR192C, YBL030C, YDL003W, YNL055C, YKR071C, YJR009C, YNL123W
death	YGR192C, YBL030C, YDL003W, YNL055C, YKR071C, YJR009C, YNL123W
organic anion transport	YBR069C, YDR046C, YBR132C, YHL008C, YDR508C, YOR348C, YOR306C, YMR241W, YKL120W, YOL020W, YPL147W, YNR056C, YPL221W, YDL210W, YPL265W, YKR039W, YBL030C, YNL270C, YKL187C, YOR317W, YLR348C
regulation of transposition	YBR083W, YDR103W, YBL016W, YHR154W, YIL143C
organic acid catabolic process	YJR078W, YCL064C, YLR134W, YDL168W, YNL202W, YGR087C, YMR250W, YNL009W, YDR019C, YLR142W, YOR303W, YFR044C, YOR388C, YLR044C, YPL111W, YNL274C, YNL191W
carboxylic acid catabolic process	YJR078W, YCL064C, YLR134W, YDL168W, YNL202W, YGR087C, YMR250W, YNL009W, YDR019C, YLR142W, YOR303W, YFR044C, YOR388C, YLR044C, YPL111W, YNL274C, YNL191W
ribonucleoside biosynthetic process	YHR216W, YBL099W, YPL078C, YDR298C, YNR016C, YNR012W, YLR359W, YKL016C, YOL052C, YDR502C, YDR226W, YPL271W, YLR295C, YKL088W
cellular amino acid catabolic process	YJR078W, YDR019C, YCL064C, YLR142W, YFR044C, YOR303W, YDL168W, YLR134W, YLR044C, YPL111W, YGR087C, YMR250W, YNL191W
glycolysis	YGL253W, YGR192C, YMR323W, YOR347C, YJR009C, YDL021W, YHR174W
lysine biosynthetic process	YER052C, YDR234W, YDL131W, YNR050C
CUT catabolic process	YDL175C, YIL079C, YNR024W, YNL299W
CUT metabolic process	YDL175C, YIL079C, YNR024W, YNL299W
cellular amino acid metabolic process	YER043C, YOR375C, YJR078W, YGR102C, YER026C, YCL064C, YNR050C, YLR134W, YDL168W, YPR145W, YMR250W, YDR173C, YER091C, YNL160W, YDR234W, YDR019C, YLL018C, YDL131W, YEL066W, YIL074C, YEL034W, YKL132C, YOR303W, YLR044C, YGR204W, YIR017C, YJR010W, YDR354W, YNL191W, YER052C, YML082W, YDR023W, YMR108W, YIL116W, YLR303W, YJR137C, YOL052C, YDR502C, YGR155W, YGR087C, YLR451W, YMR251W, YLR355C, YER023W, YGL…
sporulation resulting in formation of a cellular spore	YDL222C, YHL022C, YER044C-A, YPL121C, YEL060C, YDL070W, YMR183C, YAL068C, YOR338W, YML052W, YNL202W, YBR250W, YER096W, YDR523C, YOL068C, YMR306W, YBR045C, YGL058W, YGR225W, YOR190W, YCL048W, YKL096W, YLL033W, YNL307C, YGL170C, YHR184W, YOR313C, YDR402C, YHR153C, YLR307W, YDR522C
cellular modified amino acid metabolic process	YER043C, YJR078W, YER026C, YGL184C, YEL034W, YKL132C, YFR044C, YOL052C, YDR502C, YOL049W, YGR155W, YGR204W, YMR020W, YNL191W, YMR251W
one-carbon metabolic process	YER043C, YDR019C, YGR204W, YKL132C, YDR502C
synapsis	YGL249W, YHR153C, YPR007C, YOL104C, YFL003C
response to toxic substance	YGL103W, YNR064C, YHR141C, YFL037W, YNL162W
regulation of protein catabolic process	YGR225W, YGL240W, YPL052W, YMR021C, YGL116W
reciprocal meiotic recombination	YPL121C, YHR157W, YPL164C, YBR186W, YPR007C, YDR446W, YFL003C, YGL249W, YBR073W, YOL104C, YLR234W, YER095W
reciprocal DNA recombination	YPL121C, YHR157W, YPL164C, YBR186W, YPR007C, YDR446W, YFL003C, YGL249W, YBR073W, YOL104C, YLR234W, YER095W
cellular modified amino acid biosynthetic process	YER026C, YEL034W, YKL132C, YOL052C, YDR502C, YOL049W, YGR204W, YMR020W
organonitrogen compound catabolic process	YIR027C, YJR078W, YNL014W, YCL064C, YLR134W, YDL168W, YNR070W, YMR250W, YDR019C, YHR005C, YDR406W, YOR303W, YFL037W, YLR044C, YNL191W, YML124C, YLR212C, YLR245C, YLR188W, YOL055C, YDR530C, YGR087C, YJL102W, YPL147W, YLR286C, YLR142W, YMR023C, YBR183W, YFR044C, YBR252W, YPL111W, YMR020W, YLR307W, YFL028C
L-phenylalanine metabolic process	YLR134W, YLR044C, YGR087C
synaptonemal complex assembly	YGL249W, YHR153C, YPR007C
peptide pheromone maturation	YMR274C, YDR410C, YPR122W
pyridoxine metabolic process	YFL059W, YOR095C, YNL333W
pyridoxine biosynthetic process	YFL059W, YOR095C, YNL333W
fatty acid transport	YPL147W, YKL187C, YOR317W
vitamin B6 biosynthetic process	YFL059W, YOR095C, YNL333W
vitamin transport	YNR056C, YLR237W, YOR306C
alditol phosphate metabolic process	YER026C, YDL022W, YHL032C
lipid homeostasis	YNR070W, YPR139C, YKR003W
response to salt stress	YMR109W, YPL061W, YDR040C, YOR028C, YOR047C, YKL088W
regulation of cyclin-dependent protein serine/threonine kinase activity	YNL289W, YAL040C, YPR119W, YGR108W, YMR199W, YPL256C, YGL134W
nucleotide-excision repair, DNA damage recognition	YBR114W, YJR052W
agglutination involved in conjugation with cellular fusion	YLR110C, YNR044W
agglutination involved in conjugation	YLR110C, YNR044W
actomyosin contractile ring contraction	YBR038W, YHR023W
age-dependent response to reactive oxygen species	YLL026W, YJR104C
fructose 2,6-bisphosphate metabolic process	YIL107C, YOL136C
glycerol-3-phosphate metabolic process	YDL022W, YHL032C
heterophilic cell-cell adhesion	YLR110C, YNR044W
cyclin catabolic process	YGL240W, YGL116W
putrescine transport	YLL028W, YDL210W
spermidine transport	YOR273C, YLL028W
pyrimidine nucleobase transport	YER056C, YBR021W
cellular response to phosphate starvation	YBR093C, YER037W
transsulfuration	YGR155W, YGL184C
fatty acid elongation	YCR034W, YBR159W
positive regulation of proteasomal ubiquitin-dependent protein catabolic process	YGL240W, YGL116W
contractile ring contraction	YBR038W, YHR023W
positive regulation of mitosis	YGL240W, YGL116W
positive regulation of mitotic metaphase/anaphase transition	YGL240W, YGL116W
positive regulation of proteolysis	YGL240W, YGL116W
positive regulation of ubiquitin-protein ligase activity	YGL240W, YGL116W
positive regulation of nuclear division	YGL240W, YGL116W
positive regulation of proteasomal protein catabolic process	YGL240W, YGL116W
ribonucleotide biosynthetic process	YHR216W, YBL099W, YPL078C, YOR128C, YDR298C, YNR016C, YNR012W, YMR120C, YLR359W, YKL016C, YDR226W, YPL271W, YLR295C, YKL088W
nucleobase-containing small molecule metabolic process	YIR027C, YJR078W, YNL014W, YBL099W, YNR012W, YLR359W, YKL016C, YHR163W, YDR226W, YNR070W, YHR183W, YPL078C, YHR005C, YKL127W, YDR298C, YPL061W, YDR406W, YFL037W, YLR014C, YPL271W, YFL045C, YGR204W, YPL033C, YML124C, YLR212C, YLR245C, YLR188W, YGR247W, YER037W, YOR374W, YMR120C, YOL052C, YDR502C, YJL121C, YLR354C, YOR095C, YDR530C, YLR295C, YNL009W, YKL088W, YJL102W, YHR216W, YPL147W, YOR128C, YOR…
sporulation	YDL222C, YHL022C, YER044C-A, YPL121C, YEL060C, YDL070W, YMR183C, YAL068C, YOR338W, YML052W, YNL202W, YBR250W, YER096W, YDR523C, YOL068C, YMR306W, YBR045C, YGL058W, YGR225W, YOR190W, YCL048W, YKL096W, YLL033W, YNL307C, YGL170C, YHR184W, YOR313C, YDR402C, YHR153C, YLR307W, YDR522C
anatomical structure formation involved in morphogenesis	YDL222C, YHL022C, YER044C-A, YPL121C, YEL060C, YDL070W, YMR183C, YAL068C, YOR338W, YML052W, YNL202W, YBR250W, YER096W, YDR523C, YOL068C, YMR306W, YBR045C, YGL058W, YGR225W, YOR190W, YCL048W, YKL096W, YLL033W, YNL307C, YGL170C, YHR184W, YOR313C, YDR402C, YHR153C, YLR307W, YDR522C
ribosomal large subunit biogenesis	YOL127W, YDL136W, YCR072C, YML073C, YLR075W, YGR103W, YLR448W, YGR085C, YEL054C, YDL191W, YPR102C, YHR085W, YJR067C, YOR063W, YDR418W, YOL080C, YPL131W, YLR340W
reproductive process in single-celled organism	YDL222C, YMR183C, YAL068C, YOR338W, YML052W, YNL202W, YER096W, YDR523C, YMR306W, YBR045C, YMR232W, YGR225W, YOR190W, YCL048W, YKL096W, YLL033W, YNL307C, YGL170C, YHR184W, YOR033C, YOR313C, YDR402C, YBR040W, YHR153C, YLR307W, YDR522C
lysine metabolic process	YER052C, YDR234W, YDL131W, YNR050C
pentose metabolic process	YOR095C, YHR104W, YHR183W, YHR163W
regulation of vacuole fusion, non-autophagic	YLR148W, YDL234C, YDL135C, YHR174W
steroid biosynthetic process	YJL167W, YNR043W, YNL111C, YML126C, YMR202W, YMR015C, YLR100W, YPL028W
sterol biosynthetic process	YJL167W, YNR043W, YNL111C, YML126C, YMR202W, YMR015C, YLR100W, YPL028W
acyl-CoA metabolic process	YGR244C, YAL054C, YLR153C, YNR043W, YOR317W
thioester metabolic process	YGR244C, YAL054C, YLR153C, YNR043W, YOR317W
ergosterol biosynthetic process	YMR202W, YJL167W, YMR015C, YLR100W, YML126C, YPL028W
phytosteroid biosynthetic process	YMR202W, YJL167W, YMR015C, YLR100W, YML126C, YPL028W
cellular alcohol biosynthetic process	YMR202W, YJL167W, YMR015C, YLR100W, YML126C, YPL028W
cell wall assembly	YNL160W, YGR225W, YCL048W, YHR184W, YDR402C, YDR523C, YLR307W, YBR045C, YDR522C, YMR306W
cofactor metabolic process	YJR078W, YDR047W, YOL055C, YOR374W, YOL052C, YHR163W, YDR502C, YJL121C, YLR354C, YOR095C, YOR143C, YHR183W, YNL009W, YKL088W, YGR244C, YFL059W, YNR056C, YNR043W, YNR016C, YPL061W, YPL258C, YKL132C, YHL018W, YAL054C, YLR153C, YNR041C, YGR204W, YMR020W, YDL022W, YOR317W, YNL333W
nucleoside phosphate metabolic process	YJR078W, YNL014W, YBL099W, YNR012W, YLR359W, YKL016C, YHR163W, YDR226W, YNR070W, YHR183W, YPL078C, YHR005C, YKL127W, YDR298C, YPL061W, YDR406W, YFL037W, YLR014C, YPL271W, YFL045C, YGR204W, YPL033C, YML124C, YLR212C, YLR188W, YOR374W, YER037W, YGR247W, YMR120C, YJL121C, YLR354C, YOR095C, YDR530C, YLR295C, YKL088W, YJL102W, YNL009W, YHR216W, YPL147W, YOR128C, YNR016C, YMR023C, YBR252W, YDL022W, YLR…
nitrogen compound transport	YLL028W, YDR450W, YOL121C, YER131W, YOL040C, YNL178W, YBR069C, YKR093W, YBR021W, YGL123W, YPR194C, YBR132C, YGL189C, YDR508C, YOR348C, YPR156C, YJR123W, YOL020W, YNR056C, YLR048W, YPL265W, YIL143C, YGR197C, YOR293W, YER056C, YBL030C, YLR188W, YHR015W, YDR046C, YGR214W, YNL302C, YJL212C, YOR306C, YOR273C, YNL055C, YPL221W, YDL210W, YGR138C, YKR039W, YLR264W, YML026C, YNL270C, YLR237W, YMR230W
purine nucleotide metabolic process	YML124C, YNL014W, YLR212C, YBL099W, YLR188W, YMR120C, YLR359W, YKL016C, YDR226W, YNR070W, YLR295C, YJL102W, YKL088W, YHR216W, YPL147W, YPL078C, YHR005C, YOR128C, YDR298C, YNR016C, YDR406W, YMR023C, YFL037W, YBR252W, YPL271W, YGR204W, YFL028C
nucleotide metabolic process	YJR078W, YNL014W, YBL099W, YNR012W, YLR359W, YKL016C, YHR163W, YDR226W, YNR070W, YHR183W, YPL078C, YHR005C, YKL127W, YDR298C, YPL061W, YDR406W, YFL037W, YLR014C, YPL271W, YFL045C, YGR204W, YML124C, YLR212C, YLR188W, YOR374W, YER037W, YGR247W, YMR120C, YJL121C, YLR354C, YOR095C, YDR530C, YLR295C, YKL088W, YJL102W, YNL009W, YHR216W, YPL147W, YOR128C, YNR016C, YMR023C, YBR252W, YDL022W, YLR043C, YFL…
'de novo' IMP biosynthetic process	YOR128C, YMR120C, YLR359W
threonine metabolic process	YER052C, YJR139C, YCL064C
SRP-dependent cotranslational protein targeting to membrane, translocation	YLL024C, YBL075C, YDR086C
lysine biosynthetic process via aminoadipic acid	YDR234W, YDL131W, YNR050C
heteroduplex formation	YBR073W, YGL163C, YER095W
vitamin B6 metabolic process	YFL059W, YOR095C, YNL333W
homologous chromosome segregation	YML124C, YFL037W, YFL003C
positive regulation of catabolic process	YNL289W, YGR225W, YGL240W, YOR344C, YMR021C, YGL116W, YOR244W
regulation of generation of precursor metabolites and energy	YOR344C, YJR104C, YAL017W, YOL136C, YGL134W, YLR154W-C
generation of precursor metabolites and energy	YMR267W, YPR155C, YNL111C, YLR134W, YLR258W, YER054C, YLL051C, YHR174W, YKL127W, YLR364W, YOL126C, Q0055, YGL134W, YAL054C, YLR044C, YBL030C, YJR009C, YDL021W, Q0065, YGR192C, YBR238C, YOR347C, YBR026C, YOR381W, YOR178C, Q0070, YIL057C, YNL009W, YLR304C, YGR244C, Q0050, YJL045W, YGL253W, YPL262W, Q0275, YMR323W, YLR043C
pyridine-containing compound metabolic process	YJR078W, YFL059W, YOR374W, YPL061W, YHR163W, YJL121C, YLR354C, YOR095C, YDL022W, YHR183W, YNL333W, YOR047C, YNL009W
glutamine family amino acid catabolic process	YPL111W, YLR142W, YMR250W, YOR303W
microtubule-based transport	YML124C, YPR141C, YHR005C, YDR488C, YFL037W
hexose biosynthetic process	YFL045C, YGR192C, YOL126C, YJR009C, YHR174W
nuclear migration along microtubule	YML124C, YPR141C, YHR005C, YDR488C, YFL037W
cytoskeleton-dependent intracellular transport	YML124C, YPR141C, YHR005C, YDR488C, YFL037W
organelle transport along microtubule	YML124C, YPR141C, YHR005C, YDR488C, YFL037W
primary metabolic process	YOL121C, YNL112W, YDR226W, YDR471W, YER038C, YOR190W, YIL148W, YLR048W, YDR418W, YGL021W, YOR317W, YPL249C-A, YOR178C, YBL003C, YKL010C, YGR085C, YGR003W, YGL058W, YBR252W, YPL262W, YIL122W, YOR027W, YDR054C, YPR008W, YJR078W, YJL145W, YOR244W, YDR213W, YER054C, YPR043W, YMR015C, YPR145W, YNR024W, YKL078W, YKL132C, YIL143C, YOR303W, YNL307C, YHR141C, YLL004W, YPL033C, YBR297W, YHL033C, YPR196W, Y…
anion transport	YBR069C, YDR046C, YBR132C, YHL008C, YDR508C, YOR348C, YBR296C, YOR306C, YMR241W, YKL120W, YOL020W, YPL092W, YPL147W, YNR056C, YNL055C, YPL221W, YDL210W, YPL265W, YKR039W, YBL030C, YNL270C, YKL187C, YOR317W, YLR348C
assembly of actomyosin apparatus involved in cell cycle cytokinesis	YGL106W, YHR023W
cytokinesis, actomyosin contractile ring assembly	YGL106W, YHR023W
long-chain fatty acid metabolic process	YNR016C, YOR317W
mannose metabolic process	YFL045C, YGL253W
aminoglycan catabolic process	YLR286C, YLR307W
chitin catabolic process	YLR286C, YLR307W
L-serine biosynthetic process	YOR184W, YIL074C
glutathione catabolic process	YNL191W, YFR044C
pentose-phosphate shunt, oxidative branch	YHR183W, YHR163W
amine transport	YOR348C, YDL210W
long-chain fatty acid transport	YKL187C, YOR317W
actomyosin structure organization	YGL106W, YHR023W
positive regulation of protein ubiquitination	YGL240W, YGL116W
positive regulation of lipid transport	YNR047W, YDR213W
regulation of proteasomal ubiquitin-dependent protein catabolic process	YGL240W, YGL116W
regulation of establishment or maintenance of cell polarity	YNL289W, YJL145W
negative regulation of glycogen biosynthetic process	YAL017W, YGL134W
positive regulation of gluconeogenesis	YJL089W, YPL133C
amino sugar catabolic process	YLR286C, YLR307W
'de novo' cotranslational protein folding	YHR193C, YPL037C
positive regulation of ligase activity	YGL240W, YGL116W
protein localization to bud neck	YJR092W, YPL158C
glucosamine-containing compound catabolic process	YLR286C, YLR307W
disaccharide metabolic process	YLL026W, YBR001C, YKL127W, YBR297W, YBR299W, YOL157C, YBR126C
organophosphate metabolic process	YBL099W, YER026C, YLR359W, YHR163W, YDR226W, YKR067W, YDR173C, YFL059W, YPL078C, YHR005C, YDR298C, YJL167W, YPL061W, YDR406W, YFL037W, YLR014C, YPL271W, YFL045C, YPR113W, YGR204W, YNL333W, YLR193C, YML124C, YLR212C, YBR111C, YJR073C, YOR374W, YLR354C, YIL107C, YDR530C, YLR295C, YDR284C, YNL009W, YJL102W, YPR183W, YPL258C, YNR016C, YMR023C, YBR252W, YDL022W, YJR078W, YNL014W, YJL145W, YNR012W, YKL…
carbohydrate transport	YHR096C, YDR536W, YPL026C, YHR092C, YNL318C, YGL253W, YMR011W, YFL011W, YOL156W
ergosterol metabolic process	YMR202W, YJL167W, YMR015C, YLR100W, YML126C, YPL028W
phytosteroid metabolic process	YMR202W, YJL167W, YMR015C, YLR100W, YML126C, YPL028W
amide biosynthetic process	YOL049W, YPL111W, YNR056C, YMR020W, YPR145W, YOL052C
cytokinetic process	YBR038W, YGL028C, YNR067C, YMR032W, YHR023W, YHR143W, YOR129C, YNL066W, YPR122W, YJR092W, YMR109W, YPL158C, YER124C, YLR286C, YDR184C, YGL106W
spliceosomal conformational changes to generate catalytic conformation	YLL036C, YBR152W, YLR323C, YKL095W, YDR364C
DNA geometric change	YEL032W, YBR073W, YGL201C, YGL163C, YDR291W
monosaccharide biosynthetic process	YFL045C, YGR192C, YOL126C, YJR009C, YHR174W
nucleoside triphosphate metabolic process	YML124C, YNL014W, YLR212C, YBL099W, YLR188W, YNR012W, YKL016C, YNR070W, YLR295C, YJL102W, YHR216W, YPL147W, YPL078C, YHR005C, YDR298C, YDR406W, YMR023C, YFL037W, YBR252W, YPL271W, YPL033C, YFL028C
anatomical structure morphogenesis	YDL222C, YHL022C, YER044C-A, YPL121C, YEL060C, YDL070W, YMR183C, YAL068C, YOR338W, YML052W, YNL202W, YBR250W, YER096W, YDR523C, YOL068C, YMR306W, YBR045C, YNL138W, YGL058W, YGR225W, YOR190W, YCL048W, YKL096W, YLL033W, YNL307C, YGL170C, YHR184W, YOR313C, YDR402C, YBR040W, YHR153C, YLR307W, YDR522C
anatomical structure development	YDL222C, YHL022C, YER044C-A, YPL121C, YEL060C, YDL070W, YMR183C, YAL068C, YOR338W, YML052W, YNL202W, YBR250W, YER096W, YDR523C, YOL068C, YMR306W, YBR045C, YNL138W, YGL058W, YGR225W, YOR190W, YCL048W, YKL096W, YLL033W, YNL307C, YGL170C, YHR184W, YOR313C, YDR402C, YBR040W, YHR153C, YLR307W, YDR522C
coenzyme biosynthetic process	YJR078W, YOL055C, YOL052C, YDR502C, YOR143C, YKL088W, YFL059W, YNR016C, YPL258C, YKL132C, YHL018W, YAL054C, YGR204W, YNR041C, YLR153C, YMR020W, YNL333W
isoleucine biosynthetic process	YLR355C, YJR139C, YMR108W
nucleobase transport	YER056C, YLR237W, YBR021W
sulfur compound catabolic process	YOL055C, YNL191W, YFR044C
ubiquitin-dependent endocytosis	YPR030W, YGL045W, YFR022W
branched-chain amino acid biosynthetic process	YLR355C, YJR139C, YMR108W, YLR451W
alcohol catabolic process	YHR046C, YPL061W, YHL032C, YER073W
organic hydroxy compound catabolic process	YHR046C, YPL061W, YHL032C, YER073W
ribose phosphate biosynthetic process	YHR216W, YBL099W, YPL078C, YOR128C, YDR298C, YNR016C, YNR012W, YMR120C, YLR359W, YKL016C, YDR226W, YPL271W, YLR295C, YKL088W
lipid localization	YJL079C, YPL147W, YJL145W, YOR245C, YNR047W, YNL298W, YOR317W, YKL187C, YLR193C, YKR003W, YKR013W
chromosome organization involved in meiosis	YGL249W, YBR073W, YHR153C, YPR007C, YOL104C, YER106W, YFL003C
ATP metabolic process	YNL014W, YBL099W, YPL078C, YPL147W, YLR188W, YDR298C, YDR406W, YKL016C, YPL271W, YNR070W, YLR295C, YFL028C
RNA export from nucleus	YDR450W, YOL121C, YER131W, YOL040C, YNL178W, YHR015W, YGL123W, YGR214W, YNL302C, YGL189C, YJR123W, YIL143C, YLR048W, YOR293W, YLR264W, YML026C, YMR230W
response to abiotic stimulus	YBR182C, YGL045W, YDR040C, YOR178C, YDR213W, YBR132C, YIL084C, YPL239W, YHR136C, YPL004C, YFL014W, YOR028C, YNL123W, YKL088W, YGR086C, YPL240C, YMR109W, YPL061W, YOR008C, YLL026W, YNL190W, YDL022W, YOR007C, YOR047C
ion transport	YLL028W, YBL099W, YDR038C, YDR506C, YBR069C, YDR040C, YKL016C, YBR132C, YHL008C, YDR508C, YOR348C, YPR156C, YLL051C, YNL259C, YOL020W, YKL120W, YPL078C, YNR056C, YDR298C, YPL265W, YPL271W, YHL040C, YBL030C, YOR317W, YCR021C, YOR381W, YDR046C, YBR296C, YLR295C, YMR241W, YOR306C, YOR273C, YKL080W, YPL092W, YPL147W, YNL055C, YPL221W, YDL210W, YLR034C, YGR138C, YEL027W, YKR039W, YNL270C, YPL060W, YKL…
protein ubiquitination involved in ubiquitin-dependent protein catabolic process	YDR054C, YGL058W, YKL010C, YBR114W, YJR052W, YGR003W
purine-containing compound metabolic process	YIR027C, YML124C, YNL014W, YLR212C, YBL099W, YLR188W, YMR120C, YLR359W, YKL016C, YOL052C, YDR502C, YDR226W, YNR070W, YLR295C, YJL102W, YKL088W, YHR216W, YPL147W, YPL078C, YHR005C, YOR128C, YDR298C, YNR016C, YOR184W, YDR406W, YMR023C, YFL037W, YBR252W, YPL271W, YGR204W, YFL028C
meiotic cell cycle	YOR351C, YPL121C, YHR157W, YDR506C, YDR523C, YLR234W, YOL104C, YPR141C, YPL164C, YNL307C, YFL037W, YOR033C, YGL249W, YLR381W, YBR073W, YGR108W, YDR522C, YML124C, YER044C-A, YHL022C, YGL045W, YPR007C, YDR446W, YOR178C, YBR250W, YER106W, YGL058W, YGR225W, YBR186W, YGL116W, YFL003C, YHR184W, YOR313C, YHR153C, YER095W
purine nucleoside triphosphate metabolic process	YML124C, YNL014W, YLR212C, YBL099W, YLR188W, YKL016C, YNR070W, YLR295C, YJL102W, YHR216W, YPL147W, YPL078C, YHR005C, YDR298C, YDR406W, YMR023C, YBR252W, YFL037W, YPL271W, YFL028C
ascospore wall assembly	YGR225W, YCL048W, YHR184W, YDR402C, YDR523C, YLR307W, YBR045C, YDR522C, YMR306W
spore wall assembly	YGR225W, YCL048W, YHR184W, YDR402C, YDR523C, YLR307W, YBR045C, YDR522C, YMR306W
spore wall biogenesis	YGR225W, YCL048W, YHR184W, YDR402C, YDR523C, YLR307W, YBR045C, YDR522C, YMR306W
ascospore wall biogenesis	YGR225W, YCL048W, YHR184W, YDR402C, YDR523C, YLR307W, YBR045C, YDR522C, YMR306W
fungal-type cell wall assembly	YGR225W, YCL048W, YHR184W, YDR402C, YDR523C, YLR307W, YBR045C, YDR522C, YMR306W
protein polyubiquitination	YDR054C, YGL058W, YKL010C, YLR032W, YOR339C
RNA-dependent DNA replication	YGR099W, Q0050, YLR234W, YLR318W, Q0055
positive regulation of cellular catabolic process	YNL289W, YGL240W, YOR344C, YGL116W, YOR244W
regulation of cellular amine metabolic process	YPL111W, YIR017C, YDR173C, YLR451W, YLR193C
regulation of glucose metabolic process	YBR105C, YJL089W, YOR344C, YPL133C, YAL017W, YOL136C, YGL134W
purine ribonucleotide metabolic process	YML124C, YNL014W, YLR212C, YBL099W, YLR188W, YMR120C, YLR359W, YKL016C, YDR226W, YNR070W, YLR295C, YJL102W, YKL088W, YHR216W, YPL147W, YPL078C, YHR005C, YOR128C, YDR298C, YNR016C, YDR406W, YMR023C, YFL037W, YPL271W, YFL028C
regulation of cellular amino acid metabolic process	YPL111W, YIR017C, YDR173C, YLR451W
posttranslational protein targeting to membrane	YDR086C, YHR193C, YOR007C, YPL037C
amide transport	YLR188W, YJL212C, YKR093W, YPR194C
regulation of vacuole organization	YLR148W, YDL234C, YDL135C, YHR174W
nuclear polyadenylation-dependent rRNA catabolic process	YDL175C, YIL079C, YNR024W, YNL299W
reactive oxygen species metabolic process	YGR192C, YJR104C, YGR088W, YJR009C
[truncated: 1,095 more rows]
