# Supplementary material for: Involvement of glycolysis/gluconeogenesis and signaling regulatory pathways in Saccharomyces cerevisiae biofilms during fermentation
Source: Front Microbiol. 2015 Feb 23;6:139. doi: 10.3389/fmicb.2015.00139 (PMC4337339; doi:10.3389/fmicb.2015.00139)
Supplement: Table S4 — KEGG analysis of FCP-vs.-BMP. [file DataSheet4.XLSX]

## Sheet: Sheet1
#	Pathway	DEGs with pathway annotation (648)	All genes with pathway annotation (2143)	Pvalue	Qvalue	Pathway ID
1	Citrate cycle (TCA cycle)	26 (4.01%)	32 (1.49%)	2.69557e-09	2.53384e-07	ko00020
2	Glycolysis / Gluconeogenesis	37 (5.71%)	55 (2.57%)	1.04902e-08	4.93041e-07	ko00010
3	Ribosome biogenesis in eukaryotes	50 (7.72%)	91 (4.25%)	4.65527e-07	1.45865e-05	ko03008
4	Oxidative phosphorylation	42 (6.48%)	76 (3.55%)	3.32484e-06	7.81337e-05	ko00190
5	Glyoxylate and dicarboxylate metabolism	17 (2.62%)	22 (1.03%)	6.49708e-06	0.000122145	ko00630
6	Pyruvate metabolism	22 (3.4%)	33 (1.54%)	1.47298e-05	0.000230767	ko00620
7	Tryptophan metabolism	13 (2.01%)	16 (0.75%)	3.44432e-05	0.000462524	ko00380
8	Methane metabolism	19 (2.93%)	28 (1.31%)	3.99422e-05	0.000469321	ko00680
9	Fatty acid metabolism	13 (2.01%)	17 (0.79%)	0.000106059	0.00110772	ko00071
10	Glycine, serine and threonine metabolism	19 (2.93%)	30 (1.4%)	0.000164023	0.00154182	ko00260
11	RNA polymerase	18 (2.78%)	30 (1.4%)	0.000638511	0.00530229	ko03020
12	Sulfur metabolism	12 (1.85%)	17 (0.79%)	0.000676888	0.00530229	ko00920
13	Pentose phosphate pathway	17 (2.62%)	28 (1.31%)	0.000748489	0.00541215	ko00030
14	Purine metabolism	43 (6.64%)	94 (4.39%)	0.000856499	0.00575078	ko00230
15	Propanoate metabolism	9 (1.39%)	12 (0.56%)	0.00174971	0.0109649	ko00640
16	Glycerolipid metabolism	12 (1.85%)	21 (0.98%)	0.00905105	0.0531749	ko00561
17	Valine, leucine and isoleucine degradation	8 (1.23%)	12 (0.56%)	0.00980944	0.0537565	ko00280
18	Pyrimidine metabolism	31 (4.78%)	71 (3.31%)	0.0102938	0.0537565	ko00240
19	Pentose and glucuronate interconversions	7 (1.08%)	10 (0.47%)	0.010935	0.0540994	ko00040
20	Fructose and mannose metabolism	14 (2.16%)	27 (1.26%)	0.014771	0.0694238	ko00051
21	Histidine metabolism	8 (1.23%)	13 (0.61%)	0.0188321	0.0842961	ko00340
22	Meiosis - yeast	50 (7.72%)	129 (6.02%)	0.0205244	0.0876951	ko04113
23	Valine, leucine and isoleucine biosynthesis	7 (1.08%)	11 (0.51%)	0.0223077	0.0911705	ko00290
24	MAPK signaling pathway - yeast	25 (3.86%)	59 (2.75%)	0.0302785	0.118591	ko04011
25	Lysine degradation	7 (1.08%)	12 (0.56%)	0.0398052	0.149668	ko00310
26	Arginine and proline metabolism	14 (2.16%)	30 (1.4%)	0.0415642	0.150271	ko00330
27	Peroxisome	15 (2.31%)	34 (1.59%)	0.0593324	0.206565	ko04146
28	Cysteine and methionine metabolism	14 (2.16%)	32 (1.49%)	0.0720883	0.242011	ko00270
29	Tyrosine metabolism	8 (1.23%)	16 (0.75%)	0.0767151	0.248663	ko00350
30	Starch and sucrose metabolism	16 (2.47%)	39 (1.82%)	0.0981329	0.307137	ko00500
31	Biosynthesis of unsaturated fatty acids	5 (0.77%)	9 (0.42%)	0.10129	0.307137	ko01040
32	Base excision repair	8 (1.23%)	17 (0.79%)	0.107885	0.316912	ko03410
33	beta-Alanine metabolism	6 (0.93%)	12 (0.56%)	0.121024	0.344736	ko00410
34	Amino sugar and nucleotide sugar metabolism	12 (1.85%)	29 (1.35%)	0.134006	0.370487	ko00520
35	RNA degradation	21 (3.24%)	58 (2.71%)	0.193999	0.517176	ko03018
36	Fatty acid elongation	4 (0.62%)	8 (0.37%)	0.198067	0.517176	ko00062
37	Vitamin B6 metabolism	5 (0.77%)	11 (0.51%)	0.215064	0.527577	ko00750
38	alpha-Linolenic acid metabolism	2 (0.31%)	3 (0.14%)	0.218889	0.527577	ko00592
39	Taurine and hypotaurine metabolism	2 (0.31%)	3 (0.14%)	0.218889	0.527577	ko00430
40	Galactose metabolism	9 (1.39%)	23 (1.07%)	0.235942	0.554463	ko00052
41	ABC transporters	3 (0.46%)	6 (0.28%)	0.259898	0.581676	ko02010
42	Arachidonic acid metabolism	3 (0.46%)	6 (0.28%)	0.259898	0.581676	ko00590
43	Phenylalanine metabolism	4 (0.62%)	9 (0.42%)	0.275489	0.596021	ko00360
44	Selenocompound metabolism	5 (0.77%)	12 (0.56%)	0.282235	0.596021	ko00450
45	Terpenoid backbone biosynthesis	7 (1.08%)	18 (0.84%)	0.285329	0.596021	ko00900
46	Nitrogen metabolism	8 (1.23%)	22 (1.03%)	0.33723	0.670361	ko00910
47	Homologous recombination	7 (1.08%)	19 (0.89%)	0.342527	0.670361	ko03440
48	Other types of O-glycan biosynthesis	5 (0.77%)	13 (0.61%)	0.35259	0.670361	ko00514
49	Sphingolipid metabolism	5 (0.77%)	13 (0.61%)	0.35259	0.670361	ko00600
50	Non-homologous end-joining	4 (0.62%)	10 (0.47%)	0.356575	0.670361	ko03450
51	Mismatch repair	7 (1.08%)	20 (0.93%)	0.400896	0.727745	ko03430
52	Nucleotide excision repair	12 (1.85%)	36 (1.68%)	0.402582	0.727745	ko03420
53	Glutathione metabolism	8 (1.23%)	24 (1.12%)	0.445461	0.759493	ko00480
54	Folate biosynthesis	3 (0.46%)	8 (0.37%)	0.454339	0.759493	ko00790
55	Sulfur relay system	3 (0.46%)	8 (0.37%)	0.454339	0.759493	ko04122
56	Butanoate metabolism	6 (0.93%)	18 (0.84%)	0.474653	0.759493	ko00650
57	Fatty acid biosynthesis	2 (0.31%)	5 (0.23%)	0.476773	0.759493	ko00061
58	Thiamine metabolism	2 (0.31%)	5 (0.23%)	0.476773	0.759493	ko00730
59	Biotin metabolism	2 (0.31%)	5 (0.23%)	0.476773	0.759493	ko00780
60	Inositol phosphate metabolism	5 (0.77%)	15 (0.7%)	0.492862	0.759493	ko00562
61	One carbon pool by folate	5 (0.77%)	15 (0.7%)	0.492862	0.759493	ko00670
62	Synthesis and degradation of ketone bodies	1 (0.15%)	2 (0.09%)	0.513425	0.768473	ko00072
63	Lysine biosynthesis	4 (0.62%)	12 (0.56%)	0.51504	0.768473	ko00300
64	DNA replication	9 (1.39%)	30 (1.4%)	0.580513	0.839511	ko03030
65	Alanine, aspartate and glutamate metabolism	9 (1.39%)	30 (1.4%)	0.580513	0.839511	ko00250
66	Phenylalanine, tyrosine and tryptophan biosynthesis	5 (0.77%)	17 (0.79%)	0.620203	0.88332	ko00400
67	Nicotinate and nicotinamide metabolism	4 (0.62%)	14 (0.65%)	0.652722	0.894985	ko00760
68	Riboflavin metabolism	4 (0.62%)	14 (0.65%)	0.652722	0.894985	ko00740
69	Protein processing in endoplasmic reticulum	23 (3.55%)	80 (3.73%)	0.657776	0.894985	ko04141
70	Glycosylphosphatidylinositol(GPI)-anchor biosynthesis	7 (1.08%)	25 (1.17%)	0.66995	0.894985	ko00563
71	Ether lipid metabolism	2 (0.31%)	7 (0.33%)	0.675999	0.894985	ko00565
72	Ubiquitin mediated proteolysis	13 (2.01%)	47 (2.19%)	0.703532	0.915344	ko04120
73	Pantothenate and CoA biosynthesis	4 (0.62%)	15 (0.7%)	0.710852	0.915344	ko00770
74	Glycerophospholipid metabolism	9 (1.39%)	34 (1.59%)	0.744004	0.939857	ko00564
75	Linoleic acid metabolism	2 (0.31%)	8 (0.37%)	0.749886	0.939857	ko00591
76	Protein export	5 (0.77%)	22 (1.03%)	0.84261	1	ko03060
77	Cell cycle - yeast	34 (5.25%)	130 (6.07%)	0.874662	1	ko04111
78	Phosphatidylinositol signaling system	3 (0.46%)	15 (0.7%)	0.878035	1	ko04070
79	Basal transcription factors	7 (1.08%)	32 (1.49%)	0.894084	1	ko03022
80	Porphyrin and chlorophyll metabolism	3 (0.46%)	16 (0.75%)	0.904921	1	ko00860
81	RNA transport	21 (3.24%)	86 (4.01%)	0.908547	1	ko03013
82	Various types of N-glycan biosynthesis	6 (0.93%)	30 (1.4%)	0.928671	1	ko00513
83	mRNA surveillance pathway	9 (1.39%)	43 (2.01%)	0.938878	1	ko03015
84	N-Glycan biosynthesis	6 (0.93%)	31 (1.45%)	0.941994	1	ko00510
85	Cyanoamino acid metabolism	1 (0.15%)	8 (0.37%)	0.944219	1	ko00460
86	Steroid biosynthesis	2 (0.31%)	14 (0.65%)	0.954793	1	ko00100
87	Spliceosome	15 (2.31%)	78 (3.64%)	0.991026	1	ko03040
88	Regulation of autophagy	1 (0.15%)	17 (0.79%)	0.997865	1	ko04140
89	Phagosome	4 (0.62%)	35 (1.63%)	0.997915	1	ko04145
90	Proteasome	3 (0.46%)	35 (1.63%)	0.999603	1	ko03050
91	SNARE interactions in vesicular transport	1 (0.15%)	23 (1.07%)	0.99976	1	ko04130
92	Endocytosis	3 (0.46%)	41 (1.91%)	0.999941	1	ko04144
93	Aminoacyl-tRNA biosynthesis	9 (1.39%)	336 (15.68%)	1	1	ko00970
94	Ribosome	20 (3.09%)	183 (8.54%)	1	1	ko03010
#	Pathway	Differentially expressed genes
1	Citrate cycle (TCA cycle)	YKR097W, YOL126C, YLR174W, YCR005C, YLR304C, YNR001C, YPL262W, YPR001W, YLR164W, YKL148C, YGR244C, YKL141W, YJL045W, YLL041C, YIL125W, YDR148C, YMR118C, YKL085W, YGL062W, YOR142W, YFL018C, YNL037C, YOR136W, YDR178W, YDL078C, YNL071W
2	Glycolysis / Gluconeogenesis	YKR097W, YLR377C, YLR153C, YAL054C, YMR169C, YOR347C, YOR374W, YPL061W, YGR192C, YFL018C, YMR303C, YMR083W, YNL071W, YGR087C, YGL253W, YFR053C, YLR134W, YHR174W, YJL052W, YAL038W, YKR043C, YOR283W, YOL056W, YGR254W, YCR012W, YKL152C, YDL021W, YMR318C, YER073W, YGL256W, YBR145W, YGR240C, YMR205C, YBR196C, YOL086C, YKL060C, YJR009C
3	Ribosome biogenesis in eukaryotes	YOR185C, YDR449C, YEL026W, YOR310C, YLR175W, YHR148W, YHR062C, YDR398W, YDL014W, YHR089C, YLR293C, YPL093W, YLR022C, YJL069C, YML093W, YNR053C, YMR239C, YDL166C, YLR186W, YLR129W, YLL034C, YHR196W, YHR170W, YCR057C, YDL208W, YPL126W, YGR128C, YLR409C, YPL217C, YNL132W, YHR072W-A, YER006W, YGR276C, YPL043W, YLR222C, YOR048C, YJL109C, YNL221C, YNL163C, YAL033W, YNL075W, YMR093W, YDR324C, YOL010W, Y…
4	Oxidative phosphorylation	YDL085W, YMR145C, YLR164W, YGL187C, YKL148C, YKL141W, YNL052W, YHR051W, YJL045W, YBL099W, YLL041C, YBL045C, YLR295C, YEL024W, YPR191W, YDR298C, YML120C, YPL078C, YLR395C, YMR118C, YJR121W, YKL016C, YDR529C, YDL004W, YOR065W, YBR039W, YPR020W, YPL036W, YMR256C, YLR038C, YGL191W, YHR001W-A, YDR178W, YFR033C, YGR183C, Q0130, YOL077W-A, YDL067C, YGL008C, YIL111W, YHR039C-A, Q0045
5	Glyoxylate and dicarboxylate metabolism	YER065C, YNL117W, YOL126C, YCR005C, YDR256C, YFL030W, YGR088W, YLR304C, YNR001C, YPR001W, YPR006C, YKL085W, YAL044C, YDL078C, YGR205W, YIR031C, YOR388C
6	Pyruvate metabolism	YKR097W, YNL117W, YOL126C, YBL015W, YLR153C, YAL054C, YML054C, YOR347C, YOR374W, YDL174C, YKL085W, YGL062W, YPL061W, YFL018C, YDL182W, YDL078C, YNR016C, YNL071W, YHR104W, YAL038W, YIR031C, YER073W
7	Tryptophan metabolism	YDR256C, YGR088W, YIL125W, YOR374W, YPL061W, YJR025C, YBL098W, YLR231C, YER073W, YDR402C, YJL060W, YDR242W, YJR078W
8	Methane metabolism	YLR377C, YFL030W, YLR153C, YAL054C, YHR174W, YKR043C, YFL053W, YOR283W, YOL056W, YGR254W, YKL152C, YGR208W, YIL074C, YDL021W, YGR240C, YMR205C, YOR388C, YER081W, YKL060C
9	Fatty acid metabolism	YIL160C, YER015W, YGL205W, YOR374W, YPL061W, YMR303C, YMR083W, YOR317W, YER073W, YDR402C, YGL256W, YBR145W, YOL086C
10	Glycine, serine and threonine metabolism	YFL030W, YCL064C, YDR019C, YMR189W, YFL018C, YGR205W, YAL012W, YKR043C, YOR283W, YOL056W, YER052C, YKL152C, YGR208W, YIL074C, YDL021W, YER086W, YGR155W, YGL026C, YER081W
11	RNA polymerase	YJL148W, YDR045C, YNL248C, YOR210W, YJR063W, YOR340C, YBR154C, YOR341W, YHR143W-A, YKL144C, YKR025W, YPR010C, YNL113W, YDL150W, YPR110C, YOR116C, YOR224C, YNL151C
12	Sulfur metabolism	YFR055W, YLR303W, YPR167C, YJR010W, YKL001C, YJR137C, YNL277W, YFR030W, YOL064C, YGL184C, YLL058W, YDR530C
13	Pentose phosphate pathway	YLR377C, YBR117C, YOR095C, YGR043C, YGR256W, YGR248W, YJL121C, YHR183W, YPR074C, YHL011C, YGR240C, YLR354C, YMR205C, YHR163W, YBR196C, YKL060C, YDR248C
14	Purine metabolism	YOR347C, YER170W, YLR359W, YOR128C, YAR015W, YMR120C, YDL238C, YKL067W, YML056C, YHR216W, YJR010W, YKL001C, YAL038W, YOR360C, YDR441C, YJL148W, YDR045C, YNL248C, YIR032C, YOR210W, YJR043C, YJR063W, YMR217W, YOR340C, YNL141W, YBR154C, YIR027C, YLR432W, YOR341W, YHR143W-A, YHL011C, YKL144C, YKR025W, YPR010C, YNL113W, YDL150W, YDR530C, YPR110C, YPR175W, YOR116C, YOR224C, YNL151C, YLR209C
15	Propanoate metabolism	YPR002W, YLR153C, YAL054C, YGR244C, YOR374W, YPL061W, YOR142W, YNR016C, YER073W
16	Glycerolipid metabolism	YHL032C, YOR374W, YPL061W, YKR067W, YGR205W, YER062C, YHR104W, YFL053W, YIL053W, YMR318C, YER073W, YDR058C
17	Valine, leucine and isoleucine degradation	YIL160C, YOR374W, YML126C, YPL061W, YFL018C, YJR148W, YHR208W, YER073W
18	Pyrimidine metabolism	YKL067W, YDR400W, YHR144C, YJL148W, YDR045C, YNL248C, YOR210W, YHR128W, YKL024C, YBL039C, YJR043C, YJR063W, YOR340C, YBR154C, YOR341W, YHR143W-A, YNR012W, YKL144C, YKR025W, YJR103W, YLR245C, YPR010C, YNL113W, YDL150W, YJR057W, YPR110C, YPR175W, YOR116C, YOR224C, YNL151C, YLR209C
19	Pentose and glucuronate interconversions	YOR374W, YPL061W, YLR070C, YJL121C, YHR104W, YHL012W, YER073W
20	Fructose and mannose metabolism	YLR377C, YLR345W, YOL136C, YGL253W, YFR053C, YHR104W, YEL070W, YDL055C, YNR073C, YGR240C, YJR155W, YMR205C, YNL331C, YKL060C
21	Histidine metabolism	YMR169C, YOR374W, YPL061W, YDR465C, YER073W, YOR202W, YFR025C, YBR248C
22	Meiosis - yeast	YHR096C, YJR094C, YJL106W, YNL098C, YMR139W, YMR037C, YER020W, YPL203W, YHR092C, YDR345C, YMR011W, YDR343C, YER106W, YJL219W, YKL062W, YDR342C, YFL011W, YOL156W, YMR016C, YHL022C, YGR109C, YLL004W, YHR094C, YPR007C, YHR184W, YDR523C, YJL030W, YLR210W, YFL033C, YGL240W, YER179W, YIL072W, YPL153C, YHR005C, YLR263W, YOR368W, YKL166C, YJL074C, YJL194W, YLR103C, YLR274W, YOR249C, YNL261W, YLR127C, YDR…
23	Valine, leucine and isoleucine biosynthesis	YCL064C, YJR148W, YCL018W, YHR208W, YER086W, YJR016C, YGL009C
24	MAPK signaling pathway - yeast	YDR256C, YGR088W, YBL016W, YNL098C, YBR083W, YOL105C, YMR037C, YER020W, YKL062W, YPL187W, YKL178C, YMR306W, YGR040W, YLR342W, YHR005C, YDR103W, YCL027W, YNL283C, YJL157C, YPL140C, YDR480W, YCR073C, YHL007C, YJL095W, YLR362W
25	Lysine degradation	YIL125W, YDR148C, YOR374W, YPL061W, YER073W, YDR440W, YHR119W
26	Arginine and proline metabolism	YDL215C, YAL062W, YOR374W, YLR438W, YPL061W, YPL111W, YLR142W, YBR208C, YDR300C, YER073W, YJL071W, YOL052C, YOL140W, YDR242W
27	Peroxisome	YAR035W, YLR174W, YDR256C, YFL030W, YGR088W, YML042W, YER015W, YGL205W, YEL020C, YPL147W, YHR008C, YJR104C, YNL202W, YOR317W, YJL210W
28	Cysteine and methionine metabolism	YCL064C, YFR055W, YAL012W, YLR303W, YLR180W, YNL277W, YER052C, YDR502C, YGL184C, YLR017W, YGR155W, YLL058W, YOL052C, YER043C
29	Tyrosine metabolism	YMR169C, YHR137W, YMR303C, YMR083W, YDR465C, YGL256W, YBR145W, YOL086C
30	Starch and sucrose metabolism	YIR019C, YEL011W, YLR258W, YDR074W, YPR026W, YGL253W, YFR053C, YDR261C, YHL012W, YGR287C, YMR306W, YOL157C, YLR342W, YOR190W, YBR196C, YFR015C
31	Biosynthesis of unsaturated fatty acids	YGL205W, YJR019C, YJL196C, YGL055W, YLR372W
32	Base excision repair	YJR043C, YML060W, YKL114C, YDL164C, YOL043C, YPR175W, YER142C, YML021C
33	beta-Alanine metabolism	YMR250W, YMR169C, YOR374W, YPL061W, YMR020W, YER073W
34	Amino sugar and nucleotide sugar metabolism	YKL150W, YLR308W, YLR286C, YBR038W, YDR009W, YGL253W, YFR053C, YDL055C, YHL012W, YLR307W, YDR371W, YBR196C
35	RNA degradation	YNL118C, YHR174W, YIL079C, YGR254W, YHR069C, YNR024W, YGR095C, YFL028C, YOL149W, YJL050W, YOR048C, YGL094C, YCR035C, YNL299W, YDL111C, YOL142W, YGR158C, YHR081W, YGL213C, YNL232W, YLR187W
36	Fatty acid elongation	YBR026C, YJR019C, YJL196C, YLR372W
37	Vitamin B6 metabolism	YFL059W, YPR127W, YNR027W, YEL029C, YMR095C
38	alpha-Linolenic acid metabolism	YIL160C, YGL205W
39	Taurine and hypotaurine metabolism	YMR250W, YDL215C
40	Galactose metabolism	YDR009W, YGL253W, YFR053C, YHR104W, YHL012W, YGR287C, YOL157C, YGR240C, YMR205C
41	ABC transporters	YPL147W, YMR301C, YKL209C
42	Arachidonic acid metabolism	YKL026C, YNL045W, YBR244W
43	Phenylalanine metabolism	YMR169C, YHR137W, YDR380W, YDR242W
44	Selenocompound metabolism	YFR055W, YAL012W, YJR010W, YGL184C, YLL058W
45	Terpenoid backbone biosynthesis	YML075C, YML126C, YPL117C, YDR410C, YMR101C, YMR274C, YBR002C
46	Nitrogen metabolism	YDR019C, YDL215C, YEL024W, YAL062W, YOR065W, YJR149W, YDR321W, YPR145W
47	Homologous recombination	YDL059C, YBR073W, YJR043C, YLR234W, YGL163C, YMR190C, YDR363W-A
48	Other types of O-glycan biosynthesis	YER001W, YOR321W, YIL014W, YAL023C, YGL257C
49	Sphingolipid metabolism	YKL008C, YDR297W, YMR296C, YJL134W, YKR053C
50	Non-homologous end-joining	YLR265C, YGL090W, YCR014C, YOR005C
51	Mismatch repair	YJR043C, YOR033C, YDL164C, YNL290W, YOL094C, YBR087W, YCR092C
52	Nucleotide excision repair	YJR043C, YDL108W, YDL164C, YDR311W, YNL290W, YOL094C, YBR087W, YPR175W, YOL133W, YGR258C, YML095C, YER171W
53	Glutathione metabolism	YLR174W, YGR256W, YFR044C, YIR038C, YKL026C, YHR183W, YBR244W, YJL101C
54	Folate biosynthesis	YNL256W, YMR113W, YKL132C
55	Sulfur relay system	YLR109W, YIL008W, YGL211W
56	Butanoate metabolism	YMR250W, YML126C, YAL060W, YAL061W, YJR155W, YNL331C
57	Fatty acid biosynthesis	YNR016C, YKL182W
58	Thiamine metabolism	YOR143C, YOL055C
59	Biotin metabolism	YNR058W, YNR057C
60	Inositol phosphate metabolism	YHR046C, YPR113W, YDR173C, YJL153C, YPL268W
61	One carbon pool by folate	YDR019C, YBL013W, YMR120C, YBR084W, YER183C
62	Synthesis and degradation of ketone bodies	YML126C
63	Lysine biosynthesis	YDL182W, YER052C, YDR234W, YJL200C
64	DNA replication	YJR043C, YMR234W, YDL164C, YNL290W, YLR274W, YOL094C, YBR087W, YPR175W, YHR164C
65	Alanine, aspartate and glutamate metabolism	YFL030W, YMR250W, YDL215C, YAL062W, YDR111C, YLR359W, YDR321W, YPR145W, YLR089C
66	Phenylalanine, tyrosine and tryptophan biosynthesis	YHR137W, YDR007W, YPR060C, YGL026C, YBR166C
67	Nicotinate and nicotinamide metabolism	YDR400W, YNL129W, YDL042C, YLR209C
68	Riboflavin metabolism	YDL024C, YPR073C, YOL066C, YBR153W
69	Protein processing in endoplasmic reticulum	YER103W, YOL013C, YKL073W, YOL031C, YMR214W, YCL043C, YJL034W, YDR518W, YKL213C, YER087C-B, YBR072W, YJL073W, YPL240C, YIL109C, YOR254C, YBR082C, YBR201W, YLR057W, YIL030C, YOL133W, YDR057W, YER100W, YMR149W
70	Glycosylphosphatidylinositol(GPI)-anchor biosynthesis	YKL165C, YDR331W, YDR302W, YDR437W, YJR013W, YNL038W, YPL076W
71	Ether lipid metabolism	YIL124W, YOR269W
72	Ubiquitin mediated proteolysis	YEL012W, YOL013C, YGL240W, YOR339C, YBR082C, YKL010C, YGL058W, YDR092W, YOR249C, YOL133W, YGR003W, YLR127C, YER100W
73	Pantothenate and CoA biosynthesis	YJR148W, YHR208W, YGR277C, YJR016C
74	Glycerophospholipid metabolism	YIL155C, YGR110W, YKR067W, YIL124W, YPR113W, YOL059W, YGR157W, YDR147W, YOR311C
75	Linoleic acid metabolism	YJR155W, YNL331C
76	Protein export	YJL034W, YER087C-B, YKL154W, YOR254C, YML055W
77	Cell cycle - yeast	YBL016W, YFR034C, YGR109C, YLL004W, YDL024C, YJL030W, YLR210W, YGR040W, YGL240W, YPL153C, YOR368W, YKL101W, YJR053W, YJL074C, YLR086W, YJL194W, YNL289W, YJL157C, YDL101C, YFL029C, YLR103C, YLR274W, YOR249C, YDR325W, YOL133W, YNL261W, YLR127C, YFR031C, YDR217C, YHR118C, YGR098C, YDL127W, YDR110W, YGL086W
78	Phosphatidylinositol signaling system	YHR046C, YPR113W, YPL268W
79	Basal transcription factors	YDL166C, YDL108W, YDR311W, YPL011C, YPR086W, YMR227C, YER171W
80	Porphyrin and chlorophyll metabolism	YKR069W, YBR213W, YDR044W
81	RNA transport	YOR185C, YDR021W, YHR062C, YLR293C, YMR260C, YHR170W, YKR026C, YPR041W, YGR072W, YNL221C, YAL033W, YGL049C, YNL244C, YDR211W, YLR192C, YDR510W, YGR162W, YPL169C, YPL237W, YDR429C, YJL138C
82	Various types of N-glycan biosynthesis	YBL082C, YJR075W, YLR057W, YER001W, YNR030W, YMR149W
83	mRNA surveillance pathway	YDR021W, YGR072W, YLR115W, YOR250C, YPL169C, YLR277C, YKL059C, YOR179C, YGL044C
84	N-Glycan biosynthesis	YPL227C, YBL082C, YLR057W, YGR036C, YNR030W, YMR149W
85	Cyanoamino acid metabolism	YDR321W
86	Steroid biosynthesis	YLR056W, YCR048W
87	Spliceosome	YER103W, YNL112W, YDR021W, YGL120C, YEL026W, YDL098C, YDL043C, YPR094W, YLR275W, YHR165C, YIL061C, YOR308C, YNR011C, YFR005C, YOR159C
88	Regulation of autophagy	YMR159C
89	Phagosome	YER087C-B, YHR039C-A, YFL039C, YDR488C
90	Proteasome	YBR173C, YJL001W, YDR363W-A
91	SNARE interactions in vesicular transport	YMR017W
92	Endocytosis	YER103W, YIL044C, YPR173C
93	Aminoacyl-tRNA biosynthesis	YBL013W, YLL018C, YDR037W, YFL022C, YPR033C, YOL097C, YBL076C, YLR060W, YHR020W
94	Ribosome	YGR214W, YGL076C, YLR406C, YGL147C, YDR041W, YFR031C-A, YOL120C, YIL133C, YMR143W, YPL249C-A, YLR029C, YNL002C, YDR382W, YLR009W, YDL136W, YHR021C, YJL191W, YPR043W, YNL301C, YDL082W
