# Supplementary material for: Involvement of glycolysis/gluconeogenesis and signaling regulatory pathways in Saccharomyces cerevisiae biofilms during fermentation
Source: Front Microbiol. 2015 Feb 23;6:139. doi: 10.3389/fmicb.2015.00139 (PMC4337339; doi:10.3389/fmicb.2015.00139)
Supplement: Table S5 — KEGG analysis of FCP-vs.-BMP. [file DataSheet5.XLSX]

## Sheet: Sheet1
#	Pathway	DEGs with pathway annotation (518)	All genes with pathway annotation (2143)	Pvalue	Qvalue	Pathway ID
1	Ribosome	69 (13.32%)	183 (8.54%)	1.33019e-05	0.00122377	ko03010
2	Propanoate metabolism	9 (1.74%)	12 (0.56%)	0.000285205	0.0131194	ko00640
3	Terpenoid backbone biosynthesis	11 (2.12%)	18 (0.84%)	0.000872115	0.0235102	ko00900
4	Tryptophan metabolism	10 (1.93%)	16 (0.75%)	0.0011901	0.0235102	ko00380
5	Purine metabolism	36 (6.95%)	94 (4.39%)	0.00127773	0.0235102	ko00230
6	Steroid biosynthesis	9 (1.74%)	14 (0.65%)	0.00160835	0.0246614	ko00100
7	Pentose and glucuronate interconversions	7 (1.35%)	10 (0.47%)	0.00278122	0.0365531	ko00040
8	Butanoate metabolism	10 (1.93%)	18 (0.84%)	0.0040229	0.043772	ko00650
9	Glycerolipid metabolism	11 (2.12%)	21 (0.98%)	0.00467885	0.043772	ko00561
10	Ribosome biogenesis in eukaryotes	33 (6.37%)	91 (4.25%)	0.00560055	0.043772	ko03008
11	Glycine, serine and threonine metabolism	14 (2.7%)	30 (1.4%)	0.00563769	0.043772	ko00260
12	Pyruvate metabolism	15 (2.9%)	33 (1.54%)	0.00570939	0.043772	ko00620
13	Fatty acid metabolism	9 (1.74%)	17 (0.79%)	0.00958371	0.0625701	ko00071
14	Mismatch repair	10 (1.93%)	20 (0.93%)	0.0105378	0.0625701	ko03430
15	Lysine biosynthesis	7 (1.35%)	12 (0.56%)	0.0115619	0.0625701	ko00300
16	Valine, leucine and isoleucine degradation	7 (1.35%)	12 (0.56%)	0.0115619	0.0625701	ko00280
17	beta-Alanine metabolism	7 (1.35%)	12 (0.56%)	0.0115619	0.0625701	ko00410
18	Starch and sucrose metabolism	16 (3.09%)	39 (1.82%)	0.0140736	0.0719319	ko00500
19	Meiosis - yeast	42 (8.11%)	129 (6.02%)	0.0162684	0.0787733	ko04113
20	Glyoxylate and dicarboxylate metabolism	10 (1.93%)	22 (1.03%)	0.0229537	0.102682	ko00630
21	Linoleic acid metabolism	5 (0.97%)	8 (0.37%)	0.0234384	0.102682	ko00591
22	Cysteine and methionine metabolism	13 (2.51%)	32 (1.49%)	0.0281949	0.117906	ko00270
23	Sulfur metabolism	8 (1.54%)	17 (0.79%)	0.0327647	0.131059	ko00920
24	Nucleotide excision repair	14 (2.7%)	36 (1.68%)	0.0342709	0.131372	ko03420
25	Lysine degradation	6 (1.16%)	12 (0.56%)	0.0463371	0.17052	ko00310
26	Methane metabolism	11 (2.12%)	28 (1.31%)	0.0536746	0.189925	ko00680
27	Sesquiterpenoid and triterpenoid biosynthesis	2 (0.39%)	2 (0.09%)	0.0583416	0.191694	ko00909
28	Synthesis and degradation of ketone bodies	2 (0.39%)	2 (0.09%)	0.0583416	0.191694	ko00072
29	Ether lipid metabolism	4 (0.77%)	7 (0.33%)	0.062853	0.197466	ko00565
30	Homologous recombination	8 (1.54%)	19 (0.89%)	0.0643912	0.197466	ko03440
31	Histidine metabolism	6 (1.16%)	13 (0.61%)	0.0689828	0.204723	ko00340
32	Ubiquitin mediated proteolysis	16 (3.09%)	47 (2.19%)	0.0803285	0.230944	ko04120
33	DNA replication	11 (2.12%)	30 (1.4%)	0.0853753	0.231015	ko03030
34	RNA polymerase	11 (2.12%)	30 (1.4%)	0.0853753	0.231015	ko03020
35	Thiamine metabolism	3 (0.58%)	5 (0.23%)	0.0947302	0.249005	ko00730
36	Fatty acid elongation	4 (0.77%)	8 (0.37%)	0.102268	0.254287	ko00062
37	Sulfur relay system	4 (0.77%)	8 (0.37%)	0.102268	0.254287	ko04122
38	Pentose phosphate pathway	10 (1.93%)	28 (1.31%)	0.11477	0.277864	ko00030
39	One carbon pool by folate	6 (1.16%)	15 (0.7%)	0.129963	0.306579	ko00670
40	Selenocompound metabolism	5 (0.97%)	12 (0.56%)	0.140407	0.322937	ko00450
41	Biosynthesis of unsaturated fatty acids	4 (0.77%)	9 (0.42%)	0.150149	0.335585	ko01040
42	Glycolysis / Gluconeogenesis	17 (3.28%)	55 (2.57%)	0.153202	0.335585	ko00010
43	Arginine and proline metabolism	10 (1.93%)	30 (1.4%)	0.166116	0.3504	ko00330
44	Tyrosine metabolism	6 (1.16%)	16 (0.75%)	0.167583	0.3504	ko00350
45	Cell cycle - yeast	36 (6.95%)	130 (6.07%)	0.193265	0.39512	ko04111
46	Base excision repair	6 (1.16%)	17 (0.79%)	0.209131	0.418262	ko03410
47	Amino sugar and nucleotide sugar metabolism	9 (1.74%)	29 (1.35%)	0.25098	0.491281	ko00520
48	Valine, leucine and isoleucine biosynthesis	4 (0.77%)	11 (0.51%)	0.263791	0.505599	ko00290
49	Peroxisome	10 (1.93%)	34 (1.59%)	0.294063	0.541076	ko04146
50	Glycerophospholipid metabolism	10 (1.93%)	34 (1.59%)	0.294063	0.541076	ko00564
51	Galactose metabolism	7 (1.35%)	23 (1.07%)	0.311266	0.553819	ko00052
52	RNA degradation	16 (3.09%)	58 (2.71%)	0.315662	0.553819	ko03018
53	Fructose and mannose metabolism	8 (1.54%)	27 (1.26%)	0.319048	0.553819	ko00051
54	Fatty acid biosynthesis	2 (0.39%)	5 (0.23%)	0.349704	0.594759	ko00061
55	Glutathione metabolism	7 (1.35%)	24 (1.12%)	0.355562	0.594759	ko00480
56	Regulation of autophagy	5 (0.97%)	17 (0.79%)	0.394316	0.647805	ko04140
57	Spliceosome	20 (3.86%)	78 (3.64%)	0.422761	0.682352	ko03040
58	Arachidonic acid metabolism	2 (0.39%)	6 (0.28%)	0.446422	0.69477	ko00590
59	Nicotinate and nicotinamide metabolism	4 (0.77%)	14 (0.65%)	0.449458	0.69477	ko00760
60	Pyrimidine metabolism	18 (3.47%)	71 (3.31%)	0.453111	0.69477	ko00240
61	Vitamin B6 metabolism	3 (0.58%)	11 (0.51%)	0.519182	0.766409	ko00750
62	Basal transcription factors	8 (1.54%)	32 (1.49%)	0.524823	0.766409	ko03022
63	Citrate cycle (TCA cycle)	8 (1.54%)	32 (1.49%)	0.524823	0.766409	ko00020
64	Taurine and hypotaurine metabolism	1 (0.19%)	3 (0.14%)	0.564188	0.81102	ko00430
65	MAPK signaling pathway - yeast	14 (2.7%)	59 (2.75%)	0.583293	0.816353	ko04011
66	Oxidative phosphorylation	18 (3.47%)	76 (3.55%)	0.585644	0.816353	ko00190
67	Alanine, aspartate and glutamate metabolism	7 (1.35%)	30 (1.4%)	0.613535	0.842466	ko00250
68	Sphingolipid metabolism	3 (0.58%)	13 (0.61%)	0.642504	0.869271	ko00600
69	Phenylalanine metabolism	2 (0.39%)	9 (0.42%)	0.679868	0.906491	ko00360
70	Riboflavin metabolism	3 (0.58%)	14 (0.65%)	0.695153	0.91363	ko00740
71	Non-homologous end-joining	2 (0.39%)	10 (0.47%)	0.737453	0.944792	ko03450
72	Pantothenate and CoA biosynthesis	3 (0.58%)	15 (0.7%)	0.741719	0.944792	ko00770
73	Biotin metabolism	1 (0.19%)	5 (0.23%)	0.749672	0.944792	ko00780
74	Porphyrin and chlorophyll metabolism	3 (0.58%)	16 (0.75%)	0.782446	0.97277	ko00860
75	ABC transporters	1 (0.19%)	6 (0.28%)	0.810322	0.977017	ko02010
76	Ubiquinone and other terpenoid-quinone biosynthesis	1 (0.19%)	6 (0.28%)	0.810322	0.977017	ko00130
77	Phenylalanine, tyrosine and tryptophan biosynthesis	3 (0.58%)	17 (0.79%)	0.81772	0.977017	ko00400
78	Cyanoamino acid metabolism	1 (0.19%)	8 (0.37%)	0.891148	0.999943	ko00460
79	N-Glycan biosynthesis	5 (0.97%)	31 (1.45%)	0.902138	0.999943	ko00510
80	Inositol phosphate metabolism	2 (0.39%)	15 (0.7%)	0.909676	0.999943	ko00562
81	mRNA surveillance pathway	7 (1.35%)	43 (2.01%)	0.924875	0.999943	ko03015
82	SNARE interactions in vesicular transport	3 (0.58%)	23 (1.07%)	0.942321	0.999943	ko04130
83	Nitrogen metabolism	2 (0.39%)	22 (1.03%)	0.982218	0.999943	ko00910
84	Phosphatidylinositol signaling system	1 (0.19%)	15 (0.7%)	0.984489	0.999943	ko04070
85	Various types of N-glycan biosynthesis	3 (0.58%)	30 (1.4%)	0.986874	0.999943	ko00513
86	Glycosylphosphatidylinositol(GPI)-anchor biosynthesis	2 (0.39%)	25 (1.17%)	0.991395	0.999943	ko00563
87	Endocytosis	4 (0.77%)	41 (1.91%)	0.995076	0.999943	ko04144
88	Protein processing in endoplasmic reticulum	10 (1.93%)	80 (3.73%)	0.997376	0.999943	ko04141
89	Protein export	1 (0.19%)	22 (1.03%)	0.997806	0.999943	ko03060
90	RNA transport	10 (1.93%)	86 (4.01%)	0.999089	0.999943	ko03013
91	Phagosome	2 (0.39%)	35 (1.63%)	0.999295	0.999943	ko04145
92	Proteasome	1 (0.19%)	35 (1.63%)	0.999943	0.999943	ko03050
#	Pathway	Differentially expressed genes
1	Ribosome	YJL190C, YGL189C, YGL103W, YGL147C, YGL123W, YLR406C, YIL133C, YGR214W, YNL162W, YOL120C, YDL130W, YPL090C, YDR418W, YLR167W, YDL083C, YJR123W, YPL079W, YFR031C-A, YOR096W, YDR471W, YKL006W, YMR142C, YLR029C, YBR181C, YML026C, YPL131W, YLR448W, YHR141C, YML063W, YGR027C, YHL033C, YDR025W, YER131W, YHR203C, YJR145C, YPL143W, YGL135W, YLL045C, YBR189W, YPR043W, YBR191W, YDR450W, YOL039W, YOR369C, Y…
2	Propanoate metabolism	YLR153C, YPL061W, YGR244C, YPL028W, YNR016C, YOR374W, YER073W, YDR036C, YAL054C
3	Terpenoid backbone biosynthesis	YML075C, YML126C, YNR043W, YPL028W, YJL167W, YPL117C, YMR101C, YDR410C, YMR274C, YJR117W, YBR002C
4	Tryptophan metabolism	YGR088W, YPL061W, YPL028W, YJR025C, YLR231C, YOR374W, YJL060W, YER073W, YJR078W, YDR402C
5	Purine metabolism	YMR120C, YJR010W, YIR027C, YBR111C, YLR359W, YDR226W, YOR128C, YAR015W, YMR105C, YGL234W, YOR347C, YGR061C, YKL127W, YKL001C, YIR029W, YHR216W, YJL148W, YML056C, YJR043C, YOR116C, YKR025W, YJR063W, YDR045C, YNL113W, YDR156W, YPR175W, YPR110C, YHL011C, YLR209C, YOR360C, YDR441C, YOR210W, YDL150W, YNL151C, YDR121W, YGL248W
6	Steroid biosynthesis	YMR015C, YLR100W, YMR202W, YNL280C, YGL001C, YML008C, YNR019W, YLR056W, YGR060W
7	Pentose and glucuronate interconversions	YPL061W, YOR374W, YER073W, YLR070C, YKL035W, YHL012W, YHR104W
8	Butanoate metabolism	YML126C, YCR107W, YMR250W, YNL331C, YPL028W, YOR120W, YDL243C, YAL061W, YAL060W, YDR368W
9	Glycerolipid metabolism	YPL061W, YGR205W, YOR374W, YER073W, YKR067W, YOR175C, YML070W, YMR165C, YDL052C, YHR104W, YDR058C
10	Ribosome biogenesis in eukaryotes	YHR072W-A, YHR148W, YDR449C, YMR093W, YNL075W, YEL026W, YNR053C, YDL166C, YOL010W, YOR310C, YPL169C, YER006W, YBR257W, YJL069C, YJR002W, YHR196W, YPL126W, YCR057C, YMR239C, YGR030C, YOR048C, YHR170W, YPL217C, YLL034C, YNL282W, YDR339C, YCL031C, YLR186W, YPL043W, YML093W, YHR089C, YLR222C, YGL099W
11	Glycine, serine and threonine metabolism	YDR019C, YCL064C, YGR205W, YIL074C, YLR058C, YER026C, YJR139C, YMR189W, YOR184W, YFL030W, YDR158W, YOR283W, YER052C, YEL046C
12	Pyruvate metabolism	YLR153C, YPL061W, YML054C, YPL028W, YNR016C, YOR374W, YIR031C, YER073W, YOR347C, YBR218C, YDL131W, YAL054C, YHR104W, YKL029C, YDL182W
13	Fatty acid metabolism	YPL061W, YPL028W, YOR374W, YOR317W, YER073W, YOL086C, YMR246W, YDR402C, YDL168W
14	Mismatch repair	YOR033C, YJR043C, YPL164C, YNL290W, YDR097C, YNL312W, YOL094C, YJL092W, YAR007C, YNL082W
15	Lysine biosynthesis	YNR050C, YJR139C, YDL131W, YDR158W, YDR234W, YER052C, YDL182W
16	Valine, leucine and isoleucine degradation	YML126C, YPL061W, YPL028W, YOR374W, YHR208W, YER073W, YDR036C
17	beta-Alanine metabolism	YPL061W, YMR250W, YMR169C, YOR374W, YER073W, YDR036C, YMR020W
18	Starch and sucrose metabolism	YLR258W, YIR019C, YBR126C, YBR299W, YPR160W, YLR300W, YMR261C, YMR105C, YDR074W, YFR015C, YKL035W, YKL127W, YOL157C, YHL012W, YMR306W, YDR261C
19	Meiosis - yeast	YGR108W, YOR313C, YPR119W, YMR011W, YER020W, YDR343C, YER106W, YHL022C, YHR184W, YPR120C, YDR113C, YFL011W, YHR005C, YDR523C, YHR092C, YPL153C, YFR036W, YGR225W, YLL004W, YGR109C, YGL201C, YJR046W, YDR345C, YEL032W, YCR097W, YLR274W, YKL166C, YPR007C, YLR210W, YOR249C, YDL017W, YML065W, YJR094C, YDL194W, YGL240W, YAL040C, YPR162C, YLR103C, YBR160W, YIR025W, YGR188C, YDR217C
20	Glyoxylate and dicarboxylate metabolism	YGR088W, YPL028W, YGR205W, YLR058C, YIR031C, YER065C, YLR304C, YCR005C, YFL030W, YOR388C
21	Linoleic acid metabolism	YCR107W, YNL331C, YOR120W, YDL243C, YDR368W
22	Cysteine and methionine metabolism	YER091C, YDR502C, YCL064C, YLR303W, YJR139C, YLL058W, YER043C, YDR158W, YMR009W, YML082W, YER052C, YFR055W, YOL052C
23	Sulfur metabolism	YJR010W, YJR137C, YLR303W, YLL058W, YFR030W, YKL001C, YML082W, YFR055W
24	Nucleotide excision repair	YER162C, YPL122C, YIL143C, YJR043C, YNL290W, YDR460W, YNL312W, YML095C, YPR175W, YOL094C, YDR030C, YJL092W, YAR007C, YDR121W
25	Lysine degradation	YPL061W, YPL028W, YNR050C, YOR374W, YER073W, YDR440W
26	Methane metabolism	YLR153C, YIL074C, YLR058C, YHR174W, YML070W, YOR184W, YFL030W, YOR388C, YOR283W, YAL054C, YDL168W
27	Sesquiterpenoid and triterpenoid biosynthesis	YGR175C, YHR190W
28	Synthesis and degradation of ketone bodies	YML126C, YPL028W
29	Ether lipid metabolism	YIL124W, YHR123W, YOR175C, YOR269W
30	Homologous recombination	YBR073W, YGL163C, YER095W, YJR043C, YLR234W, YNL312W, YMR190C, YAR007C
31	Histidine metabolism	YPL061W, YMR169C, YOR374W, YIL116W, YER073W, YDR465C
32	Ubiquitin mediated proteolysis	YKL210W, YGL058W, YPL046C, YFR036W, YGR003W, YDR092W, YKL010C, YDL064W, YOR249C, YDR054C, YLL036C, YGL240W, YDR059C, YDR030C, YMR022W, YLR306W
33	DNA replication	YGL201C, YEL032W, YJR043C, YLR274W, YKL113C, YNL290W, YNL312W, YPR175W, YOL094C, YAR007C, YDR121W
34	RNA polymerase	YJL148W, YOR116C, YKR025W, YJR063W, YDR045C, YNL113W, YDR156W, YPR110C, YOR210W, YDL150W, YNL151C
35	Thiamine metabolism	YOL055C, YPL258C, YOR143C
36	Fatty acid elongation	YBR026C, YJL097W, YJL196C, YBR159W
37	Sulfur relay system	YIL008W, YLR109W, YDL033C, YGL211W
38	Pentose phosphate pathway	YBR117C, YHR163W, YHR183W, YGR256W, YMR105C, YLR354C, YGR248W, YKL127W, YNR034W, YHL011C
39	One carbon pool by folate	YDR019C, YMR120C, YLR058C, YGL125W, YGR204W, YER183C
40	Selenocompound metabolism	YER091C, YJR010W, YLL058W, YML082W, YFR055W
41	Biosynthesis of unsaturated fatty acids	YJL097W, YJL196C, YGL055W, YBR159W
42	Glycolysis / Gluconeogenesis	YLR153C, YPL061W, YLR134W, YMR169C, YGR087C, YOR374W, YGR192C, YHR174W, YMR105C, YER073W, YJR009C, YOR347C, YOL086C, YKL127W, YOR283W, YAL054C, YDL168W
43	Arginine and proline metabolism	YOR375C, YPL061W, YOR374W, YHR018C, YER073W, YER023W, YLR438W, YOL058W, YDR300C, YOL052C
44	Tyrosine metabolism	YMR169C, YIL116W, YOL086C, YJL218W, YDR465C, YDL168W
45	Cell cycle - yeast	YBR092C, YGR108W, YDR146C, YPR119W, YBR093C, YMR199W, YPR120C, YDR113C, YBL016W, YJR053W, YPL153C, YFR036W, YLL004W, YGR109C, YGL201C, YDR180W, YJR046W, YEL032W, YLR274W, YLR176C, YLR210W, YOR249C, YDL017W, YML065W, YPR111W, YDL101C, YGL240W, YJL013C, YAL040C, YPR162C, YLR103C, YBR160W, YDR499W, YGR188C, YGR040W, YDR217C
46	Base excision repair	YML060W, YJR043C, YER142C, YKL113C, YPR175W, YDR121W
47	Amino sugar and nucleotide sugar metabolism	YBR038W, YLR286C, YKL150W, YMR105C, YKL035W, YKL127W, YLR308W, YLR307W, YHL012W
48	Valine, leucine and isoleucine biosynthesis	YCL018W, YCL064C, YLR355C, YHR208W
49	Peroxisome	YGR088W, YJR104C, YOR317W, YLR174W, YHR008C, YFL030W, YMR246W, YDL065C, YPL147W, YNL009W
50	Glycerophospholipid metabolism	YJR073C, YIL124W, YHR123W, YER026C, YKR067W, YOR175C, YDL022W, YIL155C, YMR165C, YDL052C
51	Galactose metabolism	YBR299W, YMR105C, YKL035W, YKL127W, YOL157C, YHL012W, YHR104W
52	RNA degradation	YHR174W, YDL175C, YNR024W, YIL079C, YGR195W, YNL299W, YHR081W, YOL142W, YOL149W, YNL232W, YGR158C, YOR048C, YCR035C, YFL028C, YJL050W, YLR187W
53	Fructose and mannose metabolism	YCR107W, YNL331C, YOR120W, YDL243C, YDR368W, YOL136C, YHR104W, YIL107C
54	Fatty acid biosynthesis	YNR016C, YPL231W
55	Glutathione metabolism	YFR044C, YHR183W, YGR256W, YOL049W, YBR244W, YLR174W, YNL009W
56	Regulation of autophagy	YMR159C, YPR049C, YBL078C, YBR128C, YGL180W
57	Spliceosome	YER103W, YNL112W, YBL075C, YDL098C, YOR308C, YEL026W, YDR021W, YCR063W, YOR159C, YGR006W, YPR094W, YDR163W, YLL036C, YDR473C, YFL017W-A, YMR240C, YDL043C, YKR086W, YDR364C, YIL061C
58	Arachidonic acid metabolism	YNL045W, YBR244W
59	Nicotinate and nicotinamide metabolism	YOR025W, YDR191W, YLR209C, YOL068C
60	Pyrimidine metabolism	YJR057W, YJL148W, YJR043C, YOR116C, YHR128W, YKR025W, YJR063W, YDR045C, YNL113W, YDR156W, YNR012W, YPR175W, YPR110C, YLR209C, YOR210W, YDL150W, YNL151C, YDR121W
61	Vitamin B6 metabolism	YFL059W, YPR127W, YOR184W
62	Basal transcription factors	YDL166C, YPL122C, YIL143C, YDR460W, YKL058W, YER148W, YMR227C, YPL011C
63	Citrate cycle (TCA cycle)	YGR244C, YLR164W, YLR304C, YMR118C, YBR218C, YLR174W, YCR005C, YNL009W
64	Taurine and hypotaurine metabolism	YMR250W
65	MAPK signaling pathway - yeast	YGR088W, YER020W, YNL145W, YHR005C, YBL016W, YKL178C, YDR103W, YPL140C, YPL187W, YMR306W, YLR332W, YNL283C, YGR040W, YFL026W
66	Oxidative phosphorylation	YPL036W, YDL085W, YLR164W, YKL080W, YMR267W, YML120C, YPL078C, YMR118C, YIL111W, YHR051W, YMR145C, YBR127C, YPL271W, Q0130, YDR377W, YOL077W-A, YML081C-A, YLL009C
67	Alanine, aspartate and glutamate metabolism	YOR375C, YMR250W, YLR359W, YHR018C, YLR089C, YOL058W, YFL030W
68	Sphingolipid metabolism	YDR297W, YLR260W, YJL134W
69	Phenylalanine metabolism	YMR169C, YIL116W
70	Riboflavin metabolism	YBR092C, YBR093C, YBL033C
71	Non-homologous end-joining	YKL113C, YOR005C
72	Pantothenate and CoA biosynthesis	YLR355C, YHR208W, YKL088W
73	Biotin metabolism	YGR286C
74	Porphyrin and chlorophyll metabolism	YOR176W, YKR069W, YBR213W
75	ABC transporters	YPL147W
76	Ubiquinone and other terpenoid-quinone biosynthesis	YNR041C
77	Phenylalanine, tyrosine and tryptophan biosynthesis	YIL116W, YDR354W, YDR127W
78	Cyanoamino acid metabolism	YLR058C
79	N-Glycan biosynthesis	YDL232W, YPR183W, YOR002W, YNR030W, YBR070C
80	Inositol phosphate metabolism	YDR173C, YHR046C
81	mRNA surveillance pathway	YGR072W, YKL059C, YDR021W, YPL169C, YNL001W, YGL044C, YNL317W
82	SNARE interactions in vesicular transport	YMR183C, YMR017W, YGR009C
83	Nitrogen metabolism	YOR375C, YDR019C
84	Phosphatidylinositol signaling system	YHR046C
85	Various types of N-glycan biosynthesis	YDL232W, YNR030W, YBR070C
86	Glycosylphosphatidylinositol(GPI)-anchor biosynthesis	YPL076W, YDR331W
87	Endocytosis	YER103W, YLR417W, YBL075C, YPL065W
88	Protein processing in endoplasmic reticulum	YDL232W, YER103W, YBL075C, YPL240C, YDR171W, YMR161W, YBR169C, YNL064C, YDR059C, YMR022W
89	Protein export	YKL154W
90	RNA transport	YGR072W, YDR021W, YPL169C, YPL237W, YDL064W, YBR257W, YGR030C, YHR170W, YNL282W, YKR026C
91	Phagosome	YKL080W, YBR127C
92	Proteasome	YBR173C
