# Supplementary material for: Involvement of glycolysis/gluconeogenesis and signaling regulatory pathways in Saccharomyces cerevisiae biofilms during fermentation
Source: Front Microbiol. 2015 Feb 23;6:139. doi: 10.3389/fmicb.2015.00139 (PMC4337339; doi:10.3389/fmicb.2015.00139)
Supplement: Table S6 — KEGG analysis of FCP-vs.-BMP. [file DataSheet6.XLSX]

## Sheet: Sheet1
#	Pathway	DEGs with pathway annotation (376)	All genes with pathway annotation (2143)	Pvalue	Qvalue	Pathway ID
1	Ribosome	120 (31.91%)	183 (8.54%)	5.16562e-53	4.54575e-51	ko03010
2	Propanoate metabolism	8 (2.13%)	12 (0.56%)	0.000215299	0.00947316	ko00640
3	Glycolysis / Gluconeogenesis	19 (5.05%)	55 (2.57%)	0.00161897	0.0474898	ko00010
4	Pentose and glucuronate interconversions	6 (1.6%)	10 (0.47%)	0.0031281	0.0688181	ko00040
5	Butanoate metabolism	8 (2.13%)	18 (0.84%)	0.00711966	0.125306	ko00650
6	Glycine, serine and threonine metabolism	11 (2.93%)	30 (1.4%)	0.00947853	0.138148	ko00260
7	Starch and sucrose metabolism	13 (3.46%)	39 (1.82%)	0.0121114	0.138148	ko00500
8	Tryptophan metabolism	7 (1.86%)	16 (0.75%)	0.0130086	0.138148	ko00380
9	Cysteine and methionine metabolism	11 (2.93%)	32 (1.49%)	0.0160571	0.138148	ko00270
10	Methane metabolism	10 (2.66%)	28 (1.31%)	0.0161243	0.138148	ko00680
11	Fatty acid metabolism	7 (1.86%)	17 (0.79%)	0.0188563	0.138148	ko00071
12	Glycerolipid metabolism	8 (2.13%)	21 (0.98%)	0.020372	0.138148	ko00561
13	Pyruvate metabolism	11 (2.93%)	33 (1.54%)	0.0204082	0.138148	ko00620
14	Terpenoid backbone biosynthesis	7 (1.86%)	18 (0.84%)	0.026325	0.165472	ko00900
15	Synthesis and degradation of ketone bodies	2 (0.53%)	2 (0.09%)	0.0307169	0.167949	ko00072
16	Fructose and mannose metabolism	9 (2.39%)	27 (1.26%)	0.0347153	0.167949	ko00051
17	Linoleic acid metabolism	4 (1.06%)	8 (0.37%)	0.0361839	0.167949	ko00591
18	Fatty acid elongation	4 (1.06%)	8 (0.37%)	0.0361839	0.167949	ko00062
19	Thiamine metabolism	3 (0.8%)	5 (0.23%)	0.0406049	0.167949	ko00730
20	Lysine degradation	5 (1.33%)	12 (0.56%)	0.0438959	0.167949	ko00310
21	Lysine biosynthesis	5 (1.33%)	12 (0.56%)	0.0438959	0.167949	ko00300
22	Valine, leucine and isoleucine degradation	5 (1.33%)	12 (0.56%)	0.0438959	0.167949	ko00280
23	beta-Alanine metabolism	5 (1.33%)	12 (0.56%)	0.0438959	0.167949	ko00410
24	Histidine metabolism	5 (1.33%)	13 (0.61%)	0.0613741	0.217435	ko00340
25	Sulfur metabolism	6 (1.6%)	17 (0.79%)	0.0617713	0.217435	ko00920
26	Meiosis - yeast	29 (7.71%)	129 (6.02%)	0.0834511	0.28245	ko04113
27	Arginine and proline metabolism	8 (2.13%)	30 (1.4%)	0.140573	0.452634	ko00330
28	Selenocompound metabolism	4 (1.06%)	12 (0.56%)	0.14402	0.452634	ko00450
29	Glyoxylate and dicarboxylate metabolism	6 (1.6%)	22 (1.03%)	0.174581	0.529762	ko00630
30	Biosynthesis of unsaturated fatty acids	3 (0.8%)	9 (0.42%)	0.198941	0.577768	ko01040
31	Galactose metabolism	6 (1.6%)	23 (1.07%)	0.203532	0.577768	ko00052
32	Amino sugar and nucleotide sugar metabolism	7 (1.86%)	29 (1.35%)	0.235448	0.647482	ko00520
33	Valine, leucine and isoleucine biosynthesis	3 (0.8%)	11 (0.51%)	0.301409	0.783739	ko00290
34	Ubiquitin mediated proteolysis	10 (2.66%)	47 (2.19%)	0.302808	0.783739	ko04120
35	Ether lipid metabolism	2 (0.53%)	7 (0.33%)	0.354948	0.89244	ko00565
36	Pentose phosphate pathway	6 (1.6%)	28 (1.31%)	0.366292	0.89538	ko00030
37	Glycerophospholipid metabolism	7 (1.86%)	34 (1.59%)	0.386787	0.919927	ko00564
38	Homologous recombination	4 (1.06%)	19 (0.89%)	0.434061	0.966391	ko03440
39	Taurine and hypotaurine metabolism	1 (0.27%)	3 (0.14%)	0.43958	0.966391	ko00430
40	Steroid biosynthesis	3 (0.8%)	14 (0.65%)	0.456439	0.966391	ko00100
41	Riboflavin metabolism	3 (0.8%)	14 (0.65%)	0.456439	0.966391	ko00740
42	Oxidative phosphorylation	14 (3.72%)	76 (3.55%)	0.467404	0.966391	ko00190
43	Citrate cycle (TCA cycle)	6 (1.6%)	32 (1.49%)	0.501254	0.966391	ko00020
44	Inositol phosphate metabolism	3 (0.8%)	15 (0.7%)	0.505159	0.966391	ko00562
45	Pantothenate and CoA biosynthesis	3 (0.8%)	15 (0.7%)	0.505159	0.966391	ko00770
46	One carbon pool by folate	3 (0.8%)	15 (0.7%)	0.505159	0.966391	ko00670
47	Cell cycle - yeast	23 (6.12%)	130 (6.07%)	0.520267	0.974117	ko04111
48	Tyrosine metabolism	3 (0.8%)	16 (0.75%)	0.551521	1	ko00350
49	Peroxisome	6 (1.6%)	34 (1.59%)	0.565097	1	ko04146
50	Regulation of autophagy	3 (0.8%)	17 (0.79%)	0.595214	1	ko04140
51	Vitamin B6 metabolism	2 (0.53%)	11 (0.51%)	0.600476	1	ko00750
52	Fatty acid biosynthesis	1 (0.27%)	5 (0.23%)	0.61925	1	ko00061
53	Alanine, aspartate and glutamate metabolism	5 (1.33%)	30 (1.4%)	0.626278	1	ko00250
54	Glutathione metabolism	4 (1.06%)	24 (1.12%)	0.629529	1	ko00480
55	ABC transporters	1 (0.27%)	6 (0.28%)	0.686211	1	ko02010
56	Arachidonic acid metabolism	1 (0.27%)	6 (0.28%)	0.686211	1	ko00590
57	Ubiquinone and other terpenoid-quinone biosynthesis	1 (0.27%)	6 (0.28%)	0.686211	1	ko00130
58	Nicotinate and nicotinamide metabolism	2 (0.53%)	14 (0.65%)	0.733779	1	ko00760
59	Phagosome	5 (1.33%)	35 (1.63%)	0.761771	1	ko04145
60	Phosphatidylinositol signaling system	2 (0.53%)	15 (0.7%)	0.768951	1	ko04070
61	Nitrogen metabolism	3 (0.8%)	22 (1.03%)	0.769887	1	ko00910
62	Folate biosynthesis	1 (0.27%)	8 (0.37%)	0.786939	1	ko00790
63	Sulfur relay system	1 (0.27%)	8 (0.37%)	0.786939	1	ko04122
64	N-Glycan biosynthesis	4 (1.06%)	31 (1.45%)	0.820112	1	ko00510
65	Phenylalanine metabolism	1 (0.27%)	9 (0.42%)	0.824461	1	ko00360
66	Phenylalanine, tyrosine and tryptophan biosynthesis	2 (0.53%)	17 (0.79%)	0.827319	1	ko00400
67	MAPK signaling pathway - yeast	8 (2.13%)	59 (2.75%)	0.83907	1	ko04011
68	Non-homologous end-joining	1 (0.27%)	10 (0.47%)	0.855391	1	ko03450
69	Mismatch repair	2 (0.53%)	20 (0.93%)	0.89023	1	ko03430
70	RNA degradation	7 (1.86%)	58 (2.71%)	0.906187	1	ko03018
71	Various types of N-glycan biosynthesis	3 (0.8%)	30 (1.4%)	0.918479	1	ko00513
72	Sphingolipid metabolism	1 (0.27%)	13 (0.61%)	0.9192	1	ko00600
73	Purine metabolism	12 (3.19%)	94 (4.39%)	0.921558	1	ko00230
74	SNARE interactions in vesicular transport	2 (0.53%)	23 (1.07%)	0.931312	1	ko04130
75	Glycosylphosphatidylinositol(GPI)-anchor biosynthesis	2 (0.53%)	25 (1.17%)	0.95011	1	ko00563
76	Porphyrin and chlorophyll metabolism	1 (0.27%)	16 (0.75%)	0.954895	1	ko00860
77	Nucleotide excision repair	3 (0.8%)	36 (1.68%)	0.965274	1	ko03420
78	DNA replication	2 (0.53%)	30 (1.4%)	0.978023	1	ko03030
79	Protein processing in endoplasmic reticulum	8 (2.13%)	80 (3.73%)	0.980862	1	ko04141
80	Endocytosis	3 (0.8%)	41 (1.91%)	0.983549	1	ko04144
81	Basal transcription factors	2 (0.53%)	32 (1.49%)	0.984276	1	ko03022
82	Protein export	1 (0.27%)	22 (1.03%)	0.985982	1	ko03060
83	Spliceosome	6 (1.6%)	78 (3.64%)	0.99666	1	ko03040
84	RNA polymerase	1 (0.27%)	30 (1.4%)	0.997066	1	ko03020
85	Pyrimidine metabolism	5 (1.33%)	71 (3.31%)	0.997335	1	ko00240
86	mRNA surveillance pathway	1 (0.27%)	43 (2.01%)	0.999772	1	ko03015
87	Ribosome biogenesis in eukaryotes	4 (1.06%)	91 (4.25%)	0.999975	1	ko03008
88	Aminoacyl-tRNA biosynthesis	2 (0.53%)	336 (15.68%)	1	1	ko00970
#	Pathway	Differentially expressed genes
1	Ribosome	YJL190C, YGL147C, YLR406C, YIL133C, YOL120C, YLR167W, YBR189W, YGL123W, YGR214W, YLR061W, YDR418W, YNL162W, YDL130W, YOR096W, YGL189C, YKL006W, YFR031C-A, YJR145C, YOL039W, YGL103W, YMR142C, YJR123W, YLL045C, YML063W, YDL083C, YML026C, YER131W, YER102W, YHL015W, YPL131W, YLR388W, YBR191W, YLR448W, YDL191W, YLR029C, YDR471W, YHR141C, YPR043W, YHL033C, YMR143W, YGR027C, YPL249C-A, YPL079W, YBR181C,…
2	Propanoate metabolism	YGR244C, YPL061W, YLR153C, YOR374W, YPL028W, YNR016C, YER073W, YAL054C
3	Glycolysis / Gluconeogenesis	YPL061W, YLR153C, YOR374W, YJR009C, YLR134W, YGR192C, YLR044C, YHR174W, YMR318C, YOR347C, YKL127W, YGL253W, YER073W, YGR087C, YAL054C, YDL168W, YMR323W, YDL021W, YOR283W
4	Pentose and glucuronate interconversions	YPL061W, YOR374W, YJL121C, YER073W, YHR104W, YHL012W
5	Butanoate metabolism	YMR250W, YML126C, YCR107W, YPL028W, YNL331C, YDL243C, YJR155W, YMR108W
6	Glycine, serine and threonine metabolism	YER026C, YGR205W, YCL064C, YDR019C, YJR139C, YIL074C, YGR155W, YOR184W, YER052C, YDL021W, YOR283W
7	Starch and sucrose metabolism	YIR019C, YBR299W, YLR300W, YLR258W, YBR126C, YKL127W, YGL253W, YMR306W, YDR261C, YOR190W, YHL012W, YOL157C, YBR001C
8	Tryptophan metabolism	YPL061W, YGR088W, YOR374W, YPL028W, YER073W, YJR078W, YDR402C
9	Cysteine and methionine metabolism	YER091C, YCL064C, YDR502C, YJR139C, YLR303W, YGR155W, YER043C, YER052C, YGL184C, YML082W, YOL052C
10	Methane metabolism	YLR153C, YHR174W, YIL074C, YOR184W, YOR388C, YAL054C, YDL168W, YMR323W, YDL021W, YOR283W
11	Fatty acid metabolism	YPL061W, YOR374W, YOR317W, YPL028W, YER073W, YDL168W, YDR402C
12	Glycerolipid metabolism	YPL061W, YGR205W, YOR374W, YKR067W, YMR318C, YHL032C, YER073W, YHR104W
13	Pyruvate metabolism	YPL061W, YLR153C, YOR374W, YDL131W, YPL028W, YOL126C, YNR016C, YOR347C, YER073W, YAL054C, YHR104W
14	Terpenoid backbone biosynthesis	YML126C, YJL167W, YNR043W, YPL028W, YMR274C, YBR002C, YDR410C
15	Synthesis and degradation of ketone bodies	YML126C, YPL028W
16	Fructose and mannose metabolism	YCR107W, YFL045C, YNL331C, YGL253W, YDL243C, YHR104W, YOL136C, YJR155W, YIL107C
17	Linoleic acid metabolism	YCR107W, YNL331C, YDL243C, YJR155W
18	Fatty acid elongation	YBR026C, YJL097W, YBR159W, YCR034W
19	Thiamine metabolism	YOL055C, YOR143C, YPL258C
20	Lysine degradation	YPL061W, YNR050C, YOR374W, YPL028W, YER073W
21	Lysine biosynthesis	YNR050C, YDL131W, YJR139C, YER052C, YDR234W
22	Valine, leucine and isoleucine degradation	YPL061W, YML126C, YOR374W, YPL028W, YER073W
23	beta-Alanine metabolism	YPL061W, YMR250W, YOR374W, YER073W, YMR020W
24	Histidine metabolism	YPL061W, YOR374W, YIL116W, YER073W, YDR465C
25	Sulfur metabolism	YJR010W, YJR137C, YLR303W, YGL184C, YML082W, YDR530C
26	Meiosis - yeast	YGR108W, YPR119W, YMR011W, YOR313C, YPL256C, YGL116W, YFL011W, YDR523C, YBR045C, YJR046W, YAL040C, YHR096C, YHR005C, YHR184W, YGR225W, YHR092C, YPR007C, YGL201C, YER106W, YHL022C, YLL004W, YCR097W, YFR036W, YEL032W, YOL156W, YGL240W, YOR351C, YKL166C, YML065W
27	Arginine and proline metabolism	YOR375C, YPL061W, YOR374W, YPL111W, YER023W, YER073W, YLR142W, YOL052C
28	Selenocompound metabolism	YER091C, YJR010W, YGL184C, YML082W
29	Glyoxylate and dicarboxylate metabolism	YGR088W, YGR205W, YLR304C, YPL028W, YOL126C, YOR388C
30	Biosynthesis of unsaturated fatty acids	YJL097W, YBR159W, YCR034W
31	Galactose metabolism	YBR299W, YKL127W, YGL253W, YHR104W, YHL012W, YOL157C
32	Amino sugar and nucleotide sugar metabolism	YBR038W, YLR286C, YFL045C, YKL127W, YGL253W, YHL012W, YLR307W
33	Valine, leucine and isoleucine biosynthesis	YCL064C, YLR355C, YMR108W
34	Ubiquitin mediated proteolysis	YKL210W, YGL116W, YGL058W, YKL010C, YGR003W, YOR339C, YFR036W, YGL240W, YLL036C, YDR054C
35	Ether lipid metabolism	YIL124W, YHR123W
36	Pentose phosphate pathway	YHR163W, YHR183W, YOR095C, YLR354C, YJL121C, YKL127W
37	Glycerophospholipid metabolism	YJR073C, YER026C, YIL124W, YHR123W, YKR067W, YDL022W, YPR113W
38	Homologous recombination	YGL163C, YBR073W, YLR234W, YER095W
39	Taurine and hypotaurine metabolism	YMR250W
40	Steroid biosynthesis	YLR100W, YMR202W, YMR015C
41	Riboflavin metabolism	YBR092C, YBR093C, YHR215W
42	Oxidative phosphorylation	Q0065, Q0275, Q0070, YKL080W, YLR295C, YMR267W, YKL016C, YBR011C, YEL027W, YPL078C, YBL099W, YDR298C, YPL271W, YJL045W
43	Citrate cycle (TCA cycle)	YGR244C, YLR304C, YOL126C, YPL262W, YJL045W, YNL009W
44	Inositol phosphate metabolism	YDR173C, YHR046C, YPR113W
45	Pantothenate and CoA biosynthesis	YLR355C, YKL088W, YMR108W
46	One carbon pool by folate	YDR019C, YGR204W, YMR120C
47	Cell cycle - yeast	YBR092C, YMR199W, YDR146C, YGR108W, YBR093C, YPR119W, YHR215W, YPL256C, YDL003W, YNL289W, YML064C, YGL116W, YJR046W, YAL040C, YBL016W, YGL201C, YLL004W, YFR036W, YEL032W, YGL240W, YJR053W, YML065W, YLR176C
48	Tyrosine metabolism	YIL116W, YDR465C, YDL168W
49	Peroxisome	YGR088W, YJR104C, YOR317W, YPL147W, YNL009W, YNL202W
50	Regulation of autophagy	YGL180W, YPR049C, YMR159C
51	Vitamin B6 metabolism	YFL059W, YOR184W
52	Fatty acid biosynthesis	YNR016C
53	Alanine, aspartate and glutamate metabolism	YOR375C, YMR250W, YLR359W, YPR145W, YOR303W
54	Glutathione metabolism	YFR044C, YHR183W, YOL049W, YNL009W
55	ABC transporters	YPL147W
56	Arachidonic acid metabolism	YNL045W
57	Ubiquinone and other terpenoid-quinone biosynthesis	YNR041C
58	Nicotinate and nicotinamide metabolism	YOR025W, YOL068C
59	Phagosome	YKL080W, YDR488C, YEL027W, YDR086C, YFL037W
60	Phosphatidylinositol signaling system	YHR046C, YPR113W
61	Nitrogen metabolism	YOR375C, YDR019C, YPR145W
62	Folate biosynthesis	YKL132C
63	Sulfur relay system	YLR109W
64	N-Glycan biosynthesis	YDL232W, YPR183W, YGL065C, YIL102C-A
65	Phenylalanine metabolism	YIL116W
66	Phenylalanine, tyrosine and tryptophan biosynthesis	YDR354W, YIL116W
67	MAPK signaling pathway - yeast	YGR088W, YBR083W, YMR306W, YPL140C, YHR005C, YBL016W, YDR103W, YOR008C
68	Non-homologous end-joining	YOR005C
69	Mismatch repair	YPL164C, YOR033C
70	RNA degradation	YHR174W, YDL175C, YIL079C, YFL028C, YMR323W, YNL299W, YNR024W
71	Various types of N-glycan biosynthesis	YDL232W, YGL038C, YGL065C
72	Sphingolipid metabolism	YBR183W
73	Purine metabolism	YJR010W, YDR226W, YIR027C, YLR359W, YMR120C, YOR128C, YOR347C, YKL127W, YBR111C, YHR216W, YOR116C, YDR530C
74	SNARE interactions in vesicular transport	YMR183C, YGL212W
75	Glycosylphosphatidylinositol(GPI)-anchor biosynthesis	YIL102C-A, YPL076W
76	Porphyrin and chlorophyll metabolism	YDR047W
77	Nucleotide excision repair	YIL143C, YER162C, YPL122C
78	DNA replication	YGL201C, YEL032W
79	Protein processing in endoplasmic reticulum	YDL232W, YDR086C, YBL075C, YBR169C, YPL240C, YBR072W, YDR171W, YLL024C
80	Endocytosis	YLR417W, YBL075C, YLL024C
81	Basal transcription factors	YIL143C, YPL122C
82	Protein export	YDR086C
83	Spliceosome	YNL112W, YBL075C, YLL036C, YLL024C, YBR065C, YDR364C
84	RNA polymerase	YOR116C
85	Pyrimidine metabolism	YBR252W, YOR303W, YOR116C, YLR245C, YNR012W
86	mRNA surveillance pathway	YKL059C
87	Ribosome biogenesis in eukaryotes	YNL075W, YMR093W, YHR148W, YER006W
88	Aminoacyl-tRNA biosynthesis	YDR023W, YLL018C
